# Supplementary material for: How Does the Powder Mixture of Ibuprofen and Caffeine Attenuate the Solubility of Ibuprofen? Comparative Study for the Xanthine Derivatives to Recognize Their Intermolecular Interactions Using Fourier-Transform Infrared (FTIR) Spectra, Differential Scanning Calorimetry (DSC), and X-ray Powder Diffractometry (XRPD)
Source: Mol Pharm. 2024 Aug 7;21(9):4524–40. doi: 10.1021/acs.molpharmaceut.4c00429 (PMC11487632; doi:10.1021/acs.molpharmaceut.4c00429)
Supplement: Supplementary file 2 — mp4c00429_si_002.xlsx [file mp4c00429_si_002.xlsx]

## Sheet: caffeine1
cm-1	A			Aveage
4000	0.1204	0.1133	0.0982	0.110633
3999.5	0.1205	0.1137	0.0984	0.110867
3999	0.1204	0.114	0.0986	0.111
3998.5	0.1205	0.1141	0.0988	0.111133
3998	0.1204	0.1139	0.0985	0.110933
3997.5	0.1197	0.1133	0.0978	0.110267
3997	0.1191	0.1131	0.0976	0.109933
3996.5	0.1192	0.1133	0.0979	0.110133
3996	0.1197	0.1135	0.098	0.1104
3995.5	0.12	0.1135	0.098	0.1105
3995	0.1199	0.1131	0.0977	0.110233
3994.5	0.1197	0.1129	0.0977	0.1101
3994	0.12	0.1132	0.098	0.1104
3993.5	0.1204	0.1136	0.0984	0.1108
3993	0.1203	0.1135	0.0983	0.1107
3992.5	0.1197	0.113	0.0976	0.1101
3992	0.1193	0.113	0.0975	0.109933
3991.5	0.1193	0.1133	0.0978	0.110133
3991	0.1194	0.1131	0.0977	0.110067
3990.5	0.1196	0.113	0.0975	0.110033
3990	0.1194	0.1129	0.0972	0.109833
3989.5	0.1192	0.113	0.097	0.109733
3989	0.1192	0.1131	0.0972	0.109833
3988.5	0.1196	0.1133	0.0976	0.110167
3988	0.1199	0.1136	0.098	0.1105
3987.5	0.1198	0.1135	0.0979	0.1104
3987	0.1197	0.1132	0.0976	0.110167
3986.5	0.1197	0.1132	0.0979	0.110267
3986	0.1197	0.1134	0.0979	0.110333
3985.5	0.1198	0.1134	0.0976	0.110267
3985	0.1199	0.1132	0.0978	0.1103
3984.5	0.1197	0.1133	0.0978	0.110267
3984	0.1197	0.1135	0.0978	0.110333
3983.5	0.1198	0.1133	0.0976	0.110233
3983	0.1198	0.1128	0.0973	0.109967
3982.5	0.1198	0.1129	0.0976	0.1101
3982	0.1198	0.1132	0.0977	0.110233
3981.5	0.1198	0.1134	0.0978	0.110333
3981	0.1198	0.1137	0.0981	0.110533
3980.5	0.1198	0.1138	0.0981	0.110567
3980	0.1194	0.1135	0.0977	0.1102
3979.5	0.119	0.1132	0.0977	0.109967
3979	0.1193	0.1131	0.0976	0.11
3978.5	0.1194	0.1132	0.0974	0.11
3978	0.1195	0.1133	0.0975	0.1101
3977.5	0.1195	0.1131	0.0975	0.110033
3977	0.1194	0.1128	0.0974	0.109867
3976.5	0.1195	0.1126	0.0973	0.1098
3976	0.1195	0.1126	0.0971	0.109733
3975.5	0.1193	0.1131	0.0974	0.109933
3975	0.1193	0.1135	0.0977	0.110167
3974.5	0.1193	0.113	0.0977	0.11
3974	0.1193	0.1126	0.0975	0.1098
3973.5	0.1195	0.1129	0.0974	0.109933
3973	0.1197	0.1134	0.0976	0.110233
3972.5	0.1196	0.1133	0.0975	0.110133
3972	0.1191	0.1128	0.0971	0.109667
3971.5	0.1189	0.1126	0.097	0.1095
3971	0.1193	0.1127	0.0973	0.109767
3970.5	0.1197	0.1131	0.0978	0.1102
3970	0.1197	0.1135	0.0977	0.1103
3969.5	0.1191	0.1133	0.0975	0.109967
3969	0.1188	0.113	0.0972	0.109667
3968.5	0.1189	0.1128	0.097	0.109567
3968	0.1191	0.1127	0.0973	0.1097
3967.5	0.1195	0.1128	0.0976	0.109967
3967	0.1194	0.113	0.0976	0.11
3966.5	0.1194	0.113	0.0974	0.109933
3966	0.1194	0.113	0.0971	0.109833
3965.5	0.1194	0.1129	0.0974	0.1099
3965	0.1193	0.1133	0.0977	0.1101
3964.5	0.1191	0.1133	0.0976	0.11
3964	0.1192	0.1129	0.0975	0.109867
3963.5	0.1199	0.1129	0.0977	0.110167
3963	0.1202	0.1133	0.0977	0.1104
3962.5	0.1196	0.1134	0.0974	0.110133
3962	0.119	0.1128	0.097	0.1096
3961.5	0.1191	0.1123	0.0968	0.1094
3961	0.1192	0.1125	0.097	0.109567
3960.5	0.1191	0.1128	0.0974	0.109767
3960	0.1191	0.1128	0.0975	0.1098
3959.5	0.1192	0.1127	0.0976	0.109833
3959	0.1193	0.1127	0.0976	0.109867
3958.5	0.1192	0.1127	0.0972	0.1097
3958	0.1192	0.1125	0.0971	0.1096
3957.5	0.1191	0.1127	0.0973	0.1097
3957	0.119	0.113	0.097	0.109667
3956.5	0.1189	0.1126	0.0968	0.109433
3956	0.1186	0.1125	0.0968	0.1093
3955.5	0.1185	0.1127	0.0972	0.109467
3955	0.1189	0.1126	0.0974	0.109633
3954.5	0.1192	0.1126	0.0974	0.109733
3954	0.1194	0.1125	0.0975	0.1098
3953.5	0.1194	0.1121	0.0974	0.109633
3953	0.1193	0.1122	0.0974	0.109633
3952.5	0.1191	0.1127	0.0974	0.109733
3952	0.1191	0.1129	0.0974	0.1098
3951.5	0.1191	0.1129	0.0972	0.109733
3951	0.1194	0.1126	0.097	0.109667
3950.5	0.1194	0.1124	0.0969	0.109567
3950	0.119	0.1122	0.0969	0.109367
3949.5	0.1189	0.112	0.0966	0.109167
3949	0.1187	0.1123	0.0964	0.109133
3948.5	0.119	0.1125	0.0968	0.109433
3948	0.1194	0.1123	0.097	0.109567
3947.5	0.1192	0.1118	0.0968	0.109267
3947	0.1188	0.1117	0.0967	0.109067
3946.5	0.1184	0.1121	0.0967	0.109067
3946	0.1183	0.1125	0.0969	0.109233
3945.5	0.1185	0.1126	0.097	0.109367
3945	0.1187	0.1125	0.097	0.1094
3944.5	0.1187	0.1124	0.0968	0.1093
3944	0.1193	0.1123	0.0968	0.109467
3943.5	0.1196	0.1119	0.0965	0.109333
3943	0.1188	0.1113	0.096	0.1087
3942.5	0.1192	0.1115	0.0961	0.108933
3942	0.1194	0.1119	0.0963	0.1092
3941.5	0.1189	0.1122	0.0966	0.109233
3941	0.1188	0.1121	0.0968	0.109233
3940.5	0.1187	0.1121	0.0969	0.109233
3940	0.1185	0.1124	0.0969	0.109267
3939.5	0.1183	0.1126	0.097	0.1093
3939	0.1185	0.1125	0.097	0.109333
3938.5	0.1187	0.1124	0.0968	0.1093
3938	0.1187	0.1121	0.0968	0.1092
3937.5	0.1186	0.1119	0.0967	0.109067
3937	0.1185	0.112	0.0968	0.1091
3936.5	0.1186	0.1122	0.097	0.109267
3936	0.1186	0.1122	0.097	0.109267
3935.5	0.1183	0.1119	0.0969	0.109033
3935	0.1185	0.1121	0.0968	0.109133
3934.5	0.1185	0.1124	0.0967	0.1092
3934	0.1187	0.1124	0.0969	0.109333
3933.5	0.1197	0.1122	0.097	0.109633
3933	0.1199	0.1118	0.0968	0.1095
3932.5	0.1189	0.1111	0.096	0.108667
3932	0.1189	0.111	0.0954	0.108433
3931.5	0.1188	0.1112	0.0956	0.108533
3931	0.1183	0.1116	0.0959	0.1086
3930.5	0.1186	0.1118	0.0962	0.108867
3930	0.1186	0.1115	0.0965	0.108867
3929.5	0.1181	0.1113	0.0964	0.1086
3929	0.1182	0.1114	0.0963	0.108633
3928.5	0.1183	0.1118	0.0964	0.108833
3928	0.1184	0.1122	0.0967	0.1091
3927.5	0.1186	0.1122	0.097	0.109267
3927	0.1185	0.112	0.0969	0.109133
3926.5	0.1185	0.112	0.0967	0.109067
3926	0.119	0.112	0.0963	0.1091
3925.5	0.1187	0.1116	0.0958	0.1087
3925	0.1187	0.1113	0.0959	0.108633
3924.5	0.1187	0.1113	0.096	0.108667
3924	0.1184	0.1115	0.0961	0.108667
3923.5	0.1182	0.1114	0.0961	0.108567
3923	0.1182	0.1114	0.0963	0.108633
3922.5	0.1182	0.1117	0.0966	0.108833
3922	0.1182	0.112	0.0969	0.109033
3921.5	0.1184	0.112	0.0966	0.109
3921	0.1189	0.1119	0.096	0.108933
3920.5	0.119	0.1118	0.096	0.108933
3920	0.119	0.1118	0.0963	0.109033
3919.5	0.1188	0.1114	0.0961	0.108767
3919	0.118	0.1116	0.0963	0.108633
3918.5	0.1184	0.112	0.0965	0.108967
3918	0.1192	0.1115	0.0961	0.108933
3917.5	0.1192	0.1115	0.0961	0.108933
3917	0.1197	0.1109	0.0958	0.1088
3916.5	0.1188	0.1106	0.0956	0.108333
3916	0.1181	0.1112	0.096	0.108433
3915.5	0.1178	0.1113	0.0959	0.108333
3915	0.1177	0.1115	0.0961	0.108433
3914.5	0.1176	0.1118	0.0964	0.1086
3914	0.1175	0.1119	0.0965	0.108633
3913.5	0.1176	0.1117	0.0963	0.108533
3913	0.1178	0.1116	0.0963	0.108567
3912.5	0.1176	0.1113	0.096	0.1083
3912	0.1177	0.1113	0.0958	0.108267
3911.5	0.118	0.1116	0.0959	0.1085
3911	0.1181	0.1118	0.0962	0.1087
3910.5	0.1181	0.1119	0.0964	0.1088
3910	0.118	0.1119	0.0965	0.1088
3909.5	0.1178	0.112	0.0966	0.1088
3909	0.1179	0.1121	0.0969	0.108967
3908.5	0.1177	0.1117	0.0964	0.1086
3908	0.1176	0.1116	0.0961	0.108433
3907.5	0.1178	0.1118	0.0961	0.108567
3907	0.1185	0.1117	0.096	0.108733
3906.5	0.1186	0.1111	0.0959	0.108533
3906	0.1181	0.1104	0.0958	0.1081
3905.5	0.1184	0.1097	0.0952	0.107767
3905	0.1196	0.109	0.0943	0.107633
3904.5	0.1192	0.1096	0.0947	0.107833
3904	0.1204	0.1101	0.0954	0.108633
3903.5	0.1195	0.1097	0.0947	0.107967
3903	0.1188	0.1101	0.0941	0.107667
3902.5	0.119	0.1101	0.0938	0.107633
3902	0.118	0.1099	0.0943	0.1074
3901.5	0.1191	0.1101	0.095	0.108067
3901	0.1183	0.1099	0.0952	0.1078
3900.5	0.1189	0.11	0.0955	0.108133
3900	0.1207	0.1102	0.0954	0.108767
3899.5	0.1201	0.1108	0.0951	0.108667
3899	0.1205	0.1103	0.0947	0.1085
3898.5	0.1186	0.1097	0.0947	0.107667
3898	0.1173	0.1104	0.0954	0.1077
3897.5	0.1175	0.1111	0.096	0.1082
3897	0.1176	0.1114	0.0962	0.1084
3896.5	0.1175	0.1115	0.0962	0.1084
3896	0.1172	0.1113	0.0959	0.108133
3895.5	0.1173	0.111	0.0956	0.107967
3895	0.1175	0.1111	0.0957	0.1081
3894.5	0.1176	0.1114	0.0958	0.108267
3894	0.1176	0.1111	0.0957	0.108133
3893.5	0.1173	0.1107	0.0955	0.107833
3893	0.1174	0.1108	0.0956	0.107933
3892.5	0.1187	0.1106	0.0955	0.108267
3892	0.12	0.1096	0.0949	0.108167
3891.5	0.1189	0.1094	0.0946	0.107633
3891	0.1194	0.1099	0.0947	0.108
3890.5	0.1181	0.1101	0.0946	0.1076
3890	0.1173	0.111	0.0956	0.107967
3889.5	0.1174	0.1112	0.0961	0.108233
3889	0.1173	0.1112	0.0958	0.1081
3888.5	0.1172	0.1111	0.0956	0.107967
3888	0.117	0.1107	0.0954	0.1077
3887.5	0.1172	0.1105	0.0952	0.107633
3887	0.1192	0.1109	0.0957	0.1086
3886.5	0.1212	0.1112	0.0959	0.109433
3886	0.1192	0.11	0.0947	0.107967
3885.5	0.12	0.1095	0.0945	0.108
3885	0.1185	0.1092	0.0946	0.107433
3884.5	0.1172	0.1096	0.0951	0.1073
3884	0.1174	0.1098	0.0953	0.1075
3883.5	0.1172	0.1101	0.0953	0.107533
3883	0.1175	0.1106	0.0956	0.1079
3882.5	0.1174	0.1106	0.0953	0.107767
3882	0.1174	0.1101	0.0948	0.107433
3881.5	0.1187	0.1102	0.0948	0.1079
3881	0.1204	0.1105	0.0949	0.1086
3880.5	0.1195	0.1094	0.0944	0.107767
3880	0.1192	0.1093	0.0946	0.1077
3879.5	0.1178	0.1093	0.0944	0.107167
3879	0.1166	0.1101	0.095	0.107233
3878.5	0.1171	0.1112	0.0955	0.107933
3878	0.1175	0.1118	0.0962	0.1085
3877.5	0.1174	0.1113	0.0961	0.108267
3877	0.1171	0.1109	0.0955	0.107833
3876.5	0.1167	0.1105	0.0951	0.107433
3876	0.1169	0.1106	0.0952	0.107567
3875.5	0.118	0.1103	0.0951	0.1078
3875	0.1189	0.1091	0.0947	0.107567
3874.5	0.1182	0.1088	0.0945	0.107167
3874	0.1187	0.1091	0.0946	0.107467
3873.5	0.1178	0.1093	0.0945	0.1072
3873	0.1166	0.1097	0.0946	0.106967
3872.5	0.1168	0.1102	0.0953	0.107433
3872	0.1173	0.1101	0.0954	0.1076
3871.5	0.1181	0.11	0.095	0.1077
3871	0.1199	0.109	0.094	0.107633
3870.5	0.1196	0.1089	0.0947	0.107733
3870	0.1203	0.1079	0.0947	0.107633
3869.5	0.1191	0.1067	0.0932	0.106333
3869	0.1177	0.1087	0.094	0.1068
3868.5	0.1173	0.1095	0.0943	0.107033
3868	0.1167	0.1102	0.0945	0.107133
3867.5	0.1166	0.1106	0.0949	0.107367
3867	0.1168	0.1105	0.0953	0.107533
3866.5	0.1174	0.1099	0.0953	0.107533
3866	0.1192	0.1094	0.0948	0.1078
3865.5	0.1195	0.1105	0.0952	0.1084
3865	0.1194	0.1102	0.0947	0.1081
3864.5	0.1186	0.1085	0.0939	0.107
3864	0.1171	0.109	0.0941	0.106733
3863.5	0.1167	0.11	0.0946	0.1071
3863	0.117	0.1099	0.0949	0.107267
3862.5	0.1175	0.1092	0.0942	0.106967
3862	0.1169	0.1092	0.094	0.1067
3861.5	0.1178	0.1094	0.0943	0.107167
3861	0.1174	0.1098	0.0947	0.1073
3860.5	0.1169	0.1105	0.0952	0.107533
3860	0.1168	0.1105	0.095	0.107433
3859.5	0.1168	0.1105	0.0951	0.107467
3859	0.1169	0.1105	0.0953	0.107567
3858.5	0.1169	0.1102	0.0951	0.1074
3858	0.1173	0.1096	0.0948	0.107233
3857.5	0.1172	0.1097	0.0948	0.107233
3857	0.1171	0.1098	0.0948	0.107233
3856.5	0.1169	0.1093	0.0947	0.106967
3856	0.117	0.1092	0.0946	0.106933
3855.5	0.1196	0.108	0.0935	0.107033
3855	0.1248	0.1059	0.0915	0.1074
3854.5	0.1203	0.1075	0.0946	0.107467
3854	0.1232	0.1037	0.0918	0.106233
3853.5	0.1209	0.1058	0.0927	0.106467
3853	0.1202	0.1058	0.0922	0.106067
3852.5	0.1192	0.1065	0.0931	0.106267
3852	0.1186	0.1082	0.0941	0.106967
3851.5	0.1184	0.1084	0.0938	0.106867
3851	0.1169	0.1091	0.0943	0.106767
3850.5	0.117	0.1101	0.095	0.107367
3850	0.1168	0.1102	0.095	0.107333
3849.5	0.1164	0.1101	0.095	0.107167
3849	0.1163	0.11	0.0948	0.107033
3848.5	0.1162	0.1099	0.0946	0.1069
3848	0.1163	0.11	0.0948	0.107033
3847.5	0.1165	0.1105	0.0952	0.1074
3847	0.1167	0.1106	0.0954	0.107567
3846.5	0.1167	0.1102	0.0954	0.107433
3846	0.1166	0.11	0.0952	0.107267
3845.5	0.1168	0.1102	0.0951	0.107367
3845	0.1175	0.1105	0.0952	0.107733
3844.5	0.1183	0.1098	0.0946	0.107567
3844	0.1176	0.1092	0.0944	0.107067
3843.5	0.1178	0.1094	0.0948	0.107333
3843	0.1173	0.1095	0.0947	0.107167
3842.5	0.1165	0.1099	0.0948	0.107067
3842	0.1175	0.1096	0.0944	0.107167
3841.5	0.1174	0.1091	0.094	0.106833
3841	0.1176	0.1091	0.0944	0.107033
3840.5	0.1179	0.1084	0.0938	0.1067
3840	0.1166	0.1084	0.0938	0.106267
3839.5	0.1171	0.1085	0.0942	0.1066
3839	0.1192	0.108	0.0938	0.107
3838.5	0.1205	0.1071	0.0932	0.106933
3838	0.118	0.1074	0.0931	0.106167
3837.5	0.1193	0.1079	0.0936	0.106933
3837	0.1168	0.1082	0.0939	0.1063
3836.5	0.1165	0.1094	0.0944	0.106767
3836	0.1181	0.1093	0.0943	0.107233
3835.5	0.1183	0.109	0.0939	0.107067
3835	0.1176	0.1091	0.0941	0.106933
3834.5	0.1178	0.1087	0.0942	0.1069
3834	0.1163	0.1088	0.0941	0.1064
3833.5	0.116	0.1096	0.0946	0.106733
3833	0.1166	0.1097	0.0946	0.106967
3832.5	0.1176	0.1087	0.0941	0.1068
3832	0.1173	0.1086	0.0943	0.106733
3831.5	0.1178	0.1092	0.0941	0.107033
3831	0.1171	0.1089	0.0937	0.106567
3830.5	0.1162	0.1097	0.0946	0.106833
3830	0.116	0.1101	0.0948	0.106967
3829.5	0.1159	0.1098	0.0948	0.106833
3829	0.1159	0.1093	0.0946	0.1066
3828.5	0.1159	0.1092	0.0944	0.1065
3828	0.1165	0.1093	0.0945	0.106767
3827.5	0.1173	0.1091	0.0943	0.1069
3827	0.1168	0.1088	0.094	0.106533
3826.5	0.1167	0.109	0.0937	0.106467
3826	0.1161	0.1092	0.0934	0.106233
3825.5	0.1157	0.1095	0.0941	0.106433
3825	0.1162	0.1096	0.0947	0.106833
3824.5	0.1162	0.1094	0.0949	0.106833
3824	0.1158	0.1091	0.0948	0.106567
3823.5	0.1156	0.1092	0.0947	0.1065
3823	0.117	0.1091	0.0946	0.1069
3822.5	0.1189	0.108	0.0939	0.106933
3822	0.1189	0.1085	0.0941	0.107167
3821.5	0.1201	0.1062	0.0928	0.106367
3821	0.1183	0.1056	0.0921	0.105333
3820.5	0.1175	0.108	0.0934	0.1063
3820	0.1168	0.1085	0.0937	0.106333
3819.5	0.1162	0.1089	0.094	0.106367
3819	0.1158	0.1091	0.0941	0.106333
3818.5	0.1157	0.1093	0.0944	0.106467
3818	0.1163	0.1091	0.0944	0.1066
3817.5	0.1173	0.1091	0.0942	0.106867
3817	0.1198	0.1079	0.0929	0.106867
3816.5	0.1192	0.108	0.0939	0.107033
3816	0.1184	0.1077	0.0941	0.106733
3815.5	0.1179	0.1079	0.0936	0.106467
3815	0.1159	0.1085	0.0939	0.1061
3814.5	0.1156	0.1092	0.0944	0.1064
3814	0.1154	0.1094	0.0942	0.106333
3813.5	0.1153	0.1095	0.0943	0.106367
3813	0.1157	0.1098	0.0946	0.1067
3812.5	0.1159	0.11	0.0945	0.1068
3812	0.1158	0.1099	0.0944	0.1067
3811.5	0.1157	0.1097	0.0943	0.106567
3811	0.1156	0.1096	0.0945	0.106567
3810.5	0.1156	0.1094	0.0946	0.106533
3810	0.1158	0.1095	0.0946	0.106633
3809.5	0.1161	0.11	0.0948	0.106967
3809	0.1159	0.1098	0.0946	0.106767
3808.5	0.1161	0.1094	0.0943	0.1066
3808	0.118	0.1081	0.0935	0.106533
3807.5	0.1184	0.108	0.093	0.106467
3807	0.1177	0.1082	0.0927	0.1062
3806.5	0.1176	0.1076	0.0928	0.106
3806	0.1156	0.1079	0.0933	0.1056
3805.5	0.1154	0.1089	0.0941	0.106133
3805	0.1155	0.1092	0.0943	0.106333
3804.5	0.1155	0.1096	0.0944	0.1065
3804	0.116	0.1096	0.0946	0.106733
3803.5	0.1161	0.1087	0.0941	0.1063
3803	0.1165	0.1084	0.0939	0.106267
3802.5	0.1189	0.1076	0.0931	0.106533
3802	0.1199	0.107	0.0925	0.106467
3801.5	0.1167	0.107	0.0924	0.105367
3801	0.1176	0.107	0.0922	0.1056
3800.5	0.1159	0.1074	0.0931	0.105467
3800	0.1155	0.1084	0.094	0.105967
3799.5	0.1153	0.1089	0.094	0.106067
3799	0.1155	0.1095	0.0939	0.1063
3798.5	0.1161	0.1093	0.094	0.106467
3798	0.1159	0.1085	0.0939	0.1061
3797.5	0.1169	0.1079	0.094	0.106267
3797	0.1172	0.1077	0.0939	0.106267
3796.5	0.1161	0.1082	0.0937	0.106
3796	0.1164	0.1085	0.0937	0.1062
3795.5	0.1155	0.1087	0.0939	0.106033
3795	0.1153	0.109	0.0939	0.106067
3794.5	0.1154	0.1092	0.0939	0.106167
3794	0.1152	0.1093	0.0939	0.106133
3793.5	0.1155	0.1096	0.0941	0.1064
3793	0.1158	0.1096	0.0943	0.106567
3792.5	0.1159	0.1095	0.0943	0.106567
3792	0.1155	0.109	0.0941	0.1062
3791.5	0.1149	0.1084	0.0938	0.1057
3791	0.1152	0.1088	0.094	0.106
3790.5	0.1158	0.1099	0.0945	0.106733
3790	0.1156	0.11	0.0945	0.1067
3789.5	0.1149	0.1095	0.094	0.106133
3789	0.1144	0.1091	0.0935	0.105667
3788.5	0.1144	0.1091	0.0935	0.105667
3788	0.1146	0.109	0.0938	0.1058
3787.5	0.1151	0.1089	0.0942	0.106067
3787	0.1155	0.1091	0.0944	0.106333
3786.5	0.1155	0.1092	0.0942	0.1063
3786	0.1156	0.109	0.0941	0.106233
3785.5	0.1153	0.1084	0.0939	0.105867
3785	0.1146	0.1081	0.0937	0.105467
3784.5	0.115	0.1084	0.0937	0.1057
3784	0.1155	0.1089	0.0939	0.1061
3783.5	0.1155	0.1093	0.0944	0.1064
3783	0.1155	0.1093	0.0944	0.1064
3782.5	0.1154	0.1094	0.0941	0.1063
3782	0.115	0.1093	0.094	0.1061
3781.5	0.1149	0.1089	0.094	0.105933
3781	0.1153	0.1087	0.0938	0.105933
3780.5	0.1166	0.1085	0.0937	0.106267
3780	0.1166	0.1082	0.0939	0.106233
3779.5	0.1163	0.1082	0.094	0.106167
3779	0.1162	0.1085	0.0937	0.106133
3778.5	0.1151	0.1088	0.0936	0.105833
3778	0.1151	0.1091	0.0938	0.106
3777.5	0.1154	0.1092	0.0941	0.106233
3777	0.1153	0.1093	0.0942	0.106267
3776.5	0.1153	0.1097	0.0944	0.106467
3776	0.1151	0.1095	0.0945	0.106367
3775.5	0.1149	0.109	0.0943	0.106067
3775	0.115	0.1092	0.0942	0.106133
3774.5	0.1153	0.1095	0.0942	0.106333
3774	0.1154	0.1093	0.0941	0.106267
3773.5	0.1152	0.109	0.0939	0.106033
3773	0.1151	0.1091	0.0938	0.106
3772.5	0.1154	0.1094	0.0943	0.106367
3772	0.1156	0.1096	0.0949	0.1067
3771.5	0.1157	0.1094	0.0948	0.106633
3771	0.1168	0.1086	0.0941	0.1065
3770.5	0.117	0.1073	0.0927	0.105667
3770	0.1159	0.107	0.0921	0.105
3769.5	0.1169	0.1075	0.0927	0.1057
3769	0.116	0.1081	0.0935	0.105867
3768.5	0.1154	0.1091	0.0943	0.106267
3768	0.1149	0.1092	0.0939	0.106
3767.5	0.1144	0.1086	0.0935	0.1055
3767	0.1149	0.1079	0.0933	0.105367
3766.5	0.116	0.1073	0.0927	0.105333
3766	0.1163	0.1078	0.0928	0.105633
3765.5	0.1168	0.1085	0.0932	0.106167
3765	0.1155	0.1083	0.0931	0.105633
3764.5	0.1145	0.1087	0.0936	0.1056
3764	0.115	0.109	0.0938	0.105933
3763.5	0.1155	0.1092	0.0942	0.1063
3763	0.1155	0.1092	0.0942	0.1063
3762.5	0.1145	0.1087	0.0936	0.1056
3762	0.1144	0.1085	0.0935	0.105467
3761.5	0.115	0.1087	0.094	0.1059
3761	0.1163	0.1087	0.0941	0.106367
3760.5	0.1171	0.1083	0.0938	0.1064
3760	0.1165	0.1078	0.0936	0.105967
3759.5	0.1166	0.1072	0.0931	0.105633
3759	0.1154	0.1071	0.0932	0.105233
3758.5	0.1149	0.1081	0.0938	0.1056
3758	0.1155	0.1092	0.0944	0.106367
3757.5	0.116	0.1085	0.0937	0.106067
3757	0.1148	0.1068	0.0922	0.1046
3756.5	0.1146	0.1066	0.0919	0.104367
3756	0.1147	0.1069	0.0923	0.104633
3755.5	0.1147	0.108	0.0933	0.105333
3755	0.1157	0.1095	0.0946	0.1066
3754.5	0.116	0.1096	0.095	0.106867
3754	0.1155	0.1083	0.094	0.105933
3753.5	0.1159	0.1057	0.0919	0.1045
3753	0.1163	0.1016	0.0885	0.102133
3752.5	0.1146	0.1037	0.0899	0.102733
3752	0.1184	0.1061	0.0923	0.1056
3751.5	0.1165	0.1066	0.0925	0.1052
3751	0.1156	0.1076	0.0928	0.105333
3750.5	0.1179	0.1062	0.0919	0.105333
3750	0.1197	0.1043	0.0915	0.105167
3749.5	0.1185	0.106	0.0927	0.105733
3749	0.1197	0.1071	0.0929	0.106567
3748.5	0.116	0.1071	0.0924	0.105167
3748	0.1147	0.1073	0.0925	0.104833
3747.5	0.1142	0.1071	0.0925	0.1046
3747	0.1149	0.1072	0.0929	0.105
3746.5	0.116	0.1079	0.0936	0.105833
3746	0.1186	0.1076	0.0935	0.106567
3745.5	0.1227	0.1056	0.0922	0.106833
3745	0.1207	0.1071	0.0924	0.106733
3744.5	0.119	0.1008	0.086	0.101933
3744	0.1183	0.1038	0.0896	0.1039
3743.5	0.116	0.1059	0.0918	0.104567
3743	0.1145	0.1068	0.0926	0.104633
3742.5	0.1146	0.1077	0.0932	0.105167
3742	0.1153	0.1079	0.093	0.1054
3741.5	0.1145	0.1073	0.0922	0.104667
3741	0.1145	0.1074	0.0924	0.104767
3740.5	0.1149	0.1079	0.0931	0.1053
3740	0.1151	0.1084	0.0936	0.1057
3739.5	0.1153	0.1083	0.0935	0.1057
3739	0.1147	0.1072	0.0924	0.104767
3738.5	0.1143	0.1071	0.0923	0.104567
3738	0.116	0.1074	0.0927	0.105367
3737.5	0.1173	0.1068	0.0925	0.105533
3737	0.116	0.1072	0.093	0.1054
3736.5	0.1171	0.1069	0.0926	0.105533
3736	0.1171	0.1051	0.0912	0.104467
3735.5	0.1168	0.1055	0.0915	0.1046
3735	0.1174	0.1056	0.0912	0.104733
3734.5	0.1169	0.1063	0.0921	0.1051
3734	0.116	0.1072	0.0931	0.105433
3733.5	0.1159	0.1071	0.0927	0.105233
3733	0.1174	0.1061	0.0912	0.1049
3732.5	0.1166	0.1068	0.0914	0.104933
3732	0.1171	0.1067	0.092	0.105267
3731.5	0.1162	0.1064	0.0923	0.104967
3731	0.1144	0.1071	0.0928	0.104767
3730.5	0.1146	0.1081	0.0935	0.1054
3730	0.1145	0.1084	0.094	0.105633
3729.5	0.1143	0.1078	0.0937	0.105267
3729	0.1143	0.1078	0.0936	0.105233
3728.5	0.1141	0.1077	0.0933	0.105033
3728	0.1144	0.1079	0.0933	0.1052
3727.5	0.1154	0.108	0.0933	0.105567
3727	0.1151	0.1074	0.0925	0.105
3726.5	0.115	0.1072	0.0924	0.104867
3726	0.1152	0.1068	0.0923	0.104767
3725.5	0.1146	0.1067	0.0921	0.104467
3725	0.114	0.107	0.0923	0.104433
3724.5	0.1146	0.1077	0.0928	0.105033
3724	0.1152	0.1083	0.0933	0.1056
3723.5	0.1158	0.1087	0.0937	0.106067
3723	0.1157	0.1075	0.0927	0.1053
3722.5	0.1144	0.1063	0.0915	0.104067
3722	0.1148	0.1068	0.092	0.104533
3721.5	0.1145	0.1068	0.0924	0.104567
3721	0.1137	0.1072	0.0926	0.1045
3720.5	0.1139	0.1079	0.0928	0.104867
3720	0.1147	0.108	0.0927	0.105133
3719.5	0.115	0.1078	0.0928	0.1052
3719	0.1143	0.1076	0.0928	0.1049
3718.5	0.1142	0.1071	0.0926	0.104633
3718	0.1138	0.1072	0.0927	0.104567
3717.5	0.1135	0.1078	0.0926	0.104633
3717	0.114	0.108	0.0928	0.104933
3716.5	0.1141	0.1079	0.0931	0.105033
3716	0.1141	0.1077	0.0932	0.105
3715.5	0.1143	0.1075	0.093	0.104933
3715	0.1142	0.1075	0.0928	0.104833
3714.5	0.1141	0.1078	0.0928	0.1049
3714	0.1143	0.1078	0.0929	0.105
3713.5	0.1157	0.1075	0.0931	0.105433
3713	0.1179	0.1063	0.0928	0.105667
3712.5	0.1169	0.106	0.0929	0.105267
3712	0.1173	0.1061	0.0924	0.105267
3711.5	0.1157	0.1057	0.0918	0.1044
3711	0.1141	0.1062	0.0917	0.104
3710.5	0.1148	0.1065	0.0916	0.1043
3710	0.1153	0.1063	0.0914	0.104333
3709.5	0.1147	0.1063	0.0916	0.1042
3709	0.1154	0.1065	0.0919	0.1046
3708.5	0.1145	0.1071	0.0926	0.104733
3708	0.1142	0.108	0.0934	0.1052
3707.5	0.114	0.108	0.0931	0.105033
3707	0.1135	0.1075	0.0924	0.104467
3706.5	0.1136	0.1071	0.0921	0.104267
3706	0.1139	0.1073	0.0924	0.104533
3705.5	0.1142	0.108	0.0931	0.1051
3705	0.1141	0.108	0.0931	0.105067
3704.5	0.1135	0.1079	0.0928	0.104733
3704	0.1134	0.1082	0.0932	0.104933
3703.5	0.1141	0.1082	0.0934	0.105233
3703	0.1151	0.1072	0.093	0.1051
3702.5	0.1154	0.1058	0.092	0.1044
3702	0.1143	0.1057	0.0915	0.103833
3701.5	0.1153	0.1067	0.0923	0.104767
3701	0.1143	0.1069	0.0923	0.1045
3700.5	0.1129	0.1072	0.0921	0.104067
3700	0.1129	0.1074	0.0921	0.104133
3699.5	0.1136	0.1076	0.0922	0.104467
3699	0.1138	0.108	0.0927	0.104833
3698.5	0.1135	0.1082	0.0932	0.104967
3698	0.1133	0.1076	0.0929	0.1046
3697.5	0.1136	0.1071	0.0924	0.104367
3697	0.1136	0.107	0.0924	0.104333
3696.5	0.1134	0.1073	0.0927	0.104467
3696	0.1136	0.1077	0.0927	0.104667
3695.5	0.1137	0.1077	0.0924	0.1046
3695	0.1135	0.1073	0.0923	0.104367
3694.5	0.1137	0.1072	0.0926	0.1045
3694	0.1139	0.1077	0.0928	0.1048
3693.5	0.1143	0.108	0.0929	0.105067
3693	0.1145	0.1079	0.093	0.105133
3692.5	0.1151	0.1071	0.0928	0.105
3692	0.116	0.1058	0.092	0.1046
3691.5	0.1154	0.106	0.0918	0.1044
3691	0.1156	0.1056	0.0917	0.1043
3690.5	0.1141	0.1054	0.0914	0.103633
3690	0.1136	0.1058	0.0916	0.103667
3689.5	0.1157	0.1049	0.0911	0.1039
3689	0.1174	0.1047	0.0923	0.1048
3688.5	0.1163	0.1057	0.0925	0.104833
3688	0.1164	0.106	0.0918	0.104733
3687.5	0.1138	0.1059	0.0916	0.103767
3687	0.1133	0.1069	0.0923	0.104167
3686.5	0.1136	0.1077	0.093	0.104767
3686	0.1141	0.1081	0.0934	0.1052
3685.5	0.114	0.1079	0.0932	0.105033
3685	0.1133	0.1074	0.0928	0.1045
3684.5	0.1133	0.1071	0.0927	0.104367
3684	0.1136	0.1073	0.0927	0.104533
3683.5	0.1135	0.1076	0.0927	0.1046
3683	0.1131	0.1075	0.0924	0.104333
3682.5	0.1129	0.1073	0.0922	0.104133
3682	0.113	0.1074	0.0924	0.104267
3681.5	0.1133	0.1075	0.0923	0.104367
3681	0.1134	0.107	0.0922	0.1042
3680.5	0.1139	0.1066	0.0922	0.104233
3680	0.1143	0.1065	0.0921	0.1043
3679.5	0.1139	0.1066	0.0921	0.1042
3679	0.114	0.1066	0.0921	0.104233
3678.5	0.1136	0.1065	0.0921	0.104067
3678	0.1137	0.1066	0.0922	0.104167
3677.5	0.1144	0.107	0.0926	0.104667
3677	0.1165	0.1057	0.0919	0.1047
3676.5	0.117	0.1047	0.092	0.104567
3676	0.1175	0.1049	0.0924	0.104933
3675.5	0.1186	0.102	0.0896	0.1034
3675	0.1153	0.1023	0.0885	0.102033
3674.5	0.1149	0.1046	0.09	0.103167
3674	0.1137	0.106	0.0913	0.103667
3673.5	0.113	0.1069	0.0921	0.104
3673	0.1129	0.1069	0.0924	0.104067
3672.5	0.1133	0.1066	0.0923	0.104067
3672	0.1148	0.1067	0.092	0.1045
3671.5	0.1165	0.1057	0.0907	0.1043
3671	0.1149	0.1052	0.0909	0.103667
3670.5	0.1161	0.1047	0.0914	0.104067
3670	0.1149	0.1044	0.0913	0.103533
3669.5	0.1148	0.105	0.0909	0.103567
3669	0.1139	0.1057	0.0908	0.103467
3668.5	0.1145	0.1061	0.0912	0.103933
3668	0.1137	0.1063	0.0915	0.103833
3667.5	0.1133	0.1073	0.0923	0.1043
3667	0.1136	0.1077	0.0928	0.1047
3666.5	0.1133	0.1077	0.0928	0.1046
3666	0.113	0.1077	0.0925	0.1044
3665.5	0.1131	0.1075	0.0923	0.1043
3665	0.1132	0.1071	0.0921	0.104133
3664.5	0.1132	0.107	0.092	0.104067
3664	0.1131	0.107	0.0922	0.1041
3663.5	0.113	0.1072	0.0925	0.104233
3663	0.113	0.1074	0.0928	0.1044
3662.5	0.1131	0.1076	0.0927	0.104467
3662	0.113	0.1073	0.0923	0.1042
3661.5	0.113	0.107	0.0921	0.104033
3661	0.1134	0.1076	0.0923	0.104433
3660.5	0.1136	0.1079	0.0923	0.1046
3660	0.1131	0.1074	0.0923	0.104267
3659.5	0.1129	0.1071	0.0925	0.104167
3659	0.1132	0.1074	0.0926	0.1044
3658.5	0.1134	0.1079	0.0929	0.104733
3658	0.1132	0.1077	0.0927	0.104533
3657.5	0.1145	0.107	0.0926	0.1047
3657	0.1165	0.1057	0.0923	0.104833
3656.5	0.1149	0.1055	0.0916	0.104
3656	0.1152	0.1059	0.0912	0.1041
3655.5	0.1138	0.1061	0.0913	0.103733
3655	0.113	0.1066	0.0923	0.103967
3654.5	0.1132	0.1067	0.0927	0.1042
3654	0.1131	0.107	0.093	0.104367
3653.5	0.1131	0.1073	0.093	0.104467
3653	0.1134	0.1072	0.0925	0.104367
3652.5	0.1148	0.107	0.0922	0.104667
3652	0.1162	0.1066	0.0923	0.105033
3651.5	0.1163	0.1055	0.0922	0.104667
3651	0.1151	0.103	0.0906	0.1029
3650.5	0.1159	0.1035	0.0907	0.103367
3650	0.1179	0.1043	0.0908	0.104333
3649.5	0.1152	0.1053	0.091	0.103833
3649	0.1155	0.1051	0.0911	0.1039
3648.5	0.1153	0.1046	0.0908	0.103567
3648	0.1159	0.1047	0.0909	0.103833
3647.5	0.1152	0.1042	0.0902	0.1032
3647	0.1146	0.1039	0.0899	0.1028
3646.5	0.1134	0.105	0.0907	0.103033
3646	0.1126	0.1061	0.0913	0.103333
3645.5	0.1128	0.1068	0.0921	0.1039
3645	0.1133	0.1072	0.0928	0.104433
3644.5	0.1133	0.1068	0.0923	0.104133
3644	0.1133	0.1065	0.0919	0.1039
3643.5	0.1133	0.1068	0.0921	0.104067
3643	0.1132	0.1071	0.0922	0.104167
3642.5	0.1134	0.1073	0.0921	0.104267
3642	0.1135	0.1072	0.0921	0.104267
3641.5	0.1131	0.1069	0.0925	0.104167
3641	0.1128	0.107	0.0926	0.104133
3640.5	0.1127	0.1072	0.0925	0.104133
3640	0.1127	0.1072	0.0925	0.104133
3639.5	0.1129	0.107	0.0925	0.104133
3639	0.113	0.1067	0.0923	0.104
3638.5	0.1129	0.1065	0.0921	0.103833
3638	0.1127	0.1066	0.092	0.103767
3637.5	0.1126	0.1068	0.0921	0.103833
3637	0.1125	0.1071	0.0922	0.103933
3636.5	0.1129	0.1073	0.0925	0.104233
3636	0.1131	0.107	0.0925	0.1042
3635.5	0.1129	0.1066	0.0921	0.103867
3635	0.1134	0.1067	0.0921	0.104067
3634.5	0.114	0.1066	0.0919	0.104167
3634	0.1136	0.1063	0.0916	0.103833
3633.5	0.1136	0.1062	0.0916	0.1038
3633	0.113	0.1064	0.0916	0.103667
3632.5	0.1122	0.1068	0.0919	0.103633
3632	0.1123	0.1065	0.0918	0.103533
3631.5	0.1131	0.1063	0.0919	0.103767
3631	0.114	0.107	0.0923	0.104433
3630.5	0.1159	0.1061	0.0912	0.1044
3630	0.1162	0.106	0.091	0.1044
3629.5	0.117	0.1051	0.0903	0.104133
3629	0.1176	0.1019	0.0879	0.102467
3628.5	0.1152	0.1035	0.0897	0.1028
3628	0.1161	0.1061	0.0917	0.104633
3627.5	0.1141	0.1065	0.0913	0.103967
3627	0.1123	0.1065	0.0911	0.1033
3626.5	0.1118	0.1056	0.0907	0.1027
3626	0.1123	0.1058	0.091	0.103033
3625.5	0.1133	0.1069	0.092	0.104067
3625	0.1139	0.1076	0.0929	0.1048
3624.5	0.114	0.1077	0.0932	0.104967
3624	0.1135	0.1072	0.0927	0.104467
3623.5	0.1131	0.1067	0.0921	0.103967
3623	0.1134	0.1068	0.0926	0.104267
3622.5	0.1134	0.107	0.0927	0.104367
3622	0.1129	0.1064	0.092	0.103767
3621.5	0.1122	0.1057	0.0914	0.1031
3621	0.1134	0.1059	0.0917	0.103667
3620.5	0.116	0.1058	0.0919	0.104567
3620	0.1158	0.1059	0.0918	0.1045
3619.5	0.1153	0.106	0.0913	0.1042
3619	0.1146	0.1054	0.0908	0.1036
3618.5	0.1132	0.1046	0.0906	0.1028
3618	0.1126	0.1042	0.0906	0.102467
3617.5	0.1134	0.1049	0.0916	0.1033
3617	0.1134	0.1058	0.0923	0.103833
3616.5	0.1129	0.1065	0.0924	0.103933
3616	0.1132	0.1067	0.0924	0.1041
3615.5	0.1134	0.1065	0.0922	0.104033
3615	0.113	0.1063	0.0913	0.103533
3614.5	0.1124	0.106	0.091	0.103133
3614	0.1131	0.1059	0.0913	0.103433
3613.5	0.114	0.1056	0.0913	0.103633
3613	0.114	0.1055	0.0909	0.103467
3612.5	0.1136	0.1052	0.0907	0.103167
3612	0.1136	0.1055	0.0912	0.103433
3611.5	0.1129	0.106	0.0918	0.103567
3611	0.1123	0.1061	0.0919	0.103433
3610.5	0.1132	0.1065	0.0921	0.103933
3610	0.115	0.1062	0.0918	0.104333
3609.5	0.114	0.1053	0.0909	0.1034
3609	0.1146	0.1053	0.0907	0.103533
3608.5	0.114	0.1056	0.0911	0.103567
3608	0.1139	0.1061	0.0917	0.1039
3607.5	0.1135	0.1058	0.0915	0.1036
3607	0.1127	0.1054	0.091	0.103033
3606.5	0.1127	0.1055	0.0912	0.103133
3606	0.1125	0.1064	0.0918	0.103567
3605.5	0.113	0.1073	0.0925	0.104267
3605	0.1132	0.1074	0.0927	0.104433
3604.5	0.113	0.1073	0.0927	0.104333
3604	0.1131	0.1073	0.0928	0.1044
3603.5	0.113	0.1073	0.0924	0.104233
3603	0.113	0.1071	0.0922	0.1041
3602.5	0.1133	0.1069	0.0921	0.1041
3602	0.1134	0.1067	0.0921	0.104067
3601.5	0.113	0.1063	0.0917	0.103667
3601	0.1127	0.1061	0.0915	0.103433
3600.5	0.113	0.106	0.0916	0.103533
3600	0.1128	0.1063	0.0922	0.103767
3599.5	0.1131	0.1069	0.0924	0.104133
3599	0.1133	0.107	0.0922	0.104167
3598.5	0.1128	0.1068	0.0921	0.1039
3598	0.1128	0.1065	0.092	0.103767
3597.5	0.1129	0.1066	0.0921	0.103867
3597	0.1131	0.1071	0.0924	0.1042
3596.5	0.1134	0.1068	0.0922	0.104133
3596	0.1137	0.1058	0.0917	0.103733
3595.5	0.1129	0.1056	0.0914	0.1033
3595	0.1128	0.1058	0.0915	0.103367
3594.5	0.1129	0.1061	0.0918	0.1036
3594	0.1133	0.1065	0.0921	0.103967
3593.5	0.113	0.1065	0.0918	0.103767
3593	0.113	0.1065	0.0917	0.103733
3592.5	0.1129	0.1066	0.092	0.103833
3592	0.1123	0.1065	0.0923	0.1037
3591.5	0.1124	0.1062	0.0924	0.103667
3591	0.1125	0.1064	0.0925	0.1038
3590.5	0.1127	0.1068	0.0925	0.104
3590	0.1134	0.1069	0.0925	0.104267
3589.5	0.1149	0.1066	0.0923	0.1046
3589	0.115	0.1068	0.092	0.1046
3588.5	0.1149	0.106	0.0914	0.1041
3588	0.1142	0.1054	0.0911	0.103567
3587.5	0.1142	0.1051	0.0912	0.1035
3587	0.1133	0.1043	0.0904	0.102667
3586.5	0.1136	0.1053	0.0908	0.103233
3586	0.1141	0.1064	0.0917	0.104067
3585.5	0.1133	0.1069	0.0923	0.104167
3585	0.1132	0.107	0.0927	0.1043
3584.5	0.1131	0.1067	0.0925	0.1041
3584	0.1126	0.1066	0.0925	0.1039
3583.5	0.1123	0.1064	0.0925	0.103733
3583	0.1126	0.1065	0.0923	0.1038
3582.5	0.1128	0.107	0.0927	0.104167
3582	0.1128	0.1072	0.093	0.104333
3581.5	0.113	0.1072	0.0927	0.1043
3581	0.1132	0.1073	0.0925	0.104333
3580.5	0.1127	0.1072	0.0923	0.104067
3580	0.1123	0.107	0.0924	0.1039
3579.5	0.1124	0.1068	0.0925	0.1039
3579	0.1122	0.1064	0.0924	0.103667
3578.5	0.112	0.1063	0.0921	0.103467
3578	0.1123	0.1064	0.0922	0.103633
3577.5	0.1129	0.1065	0.0923	0.1039
3577	0.1132	0.1066	0.0925	0.1041
3576.5	0.1128	0.1069	0.0926	0.1041
3576	0.1126	0.1071	0.0924	0.104033
3575.5	0.1126	0.1067	0.0924	0.1039
3575	0.1125	0.1063	0.0924	0.103733
3574.5	0.1124	0.1065	0.092	0.103633
3574	0.1127	0.1069	0.092	0.103867
3573.5	0.1129	0.1069	0.0924	0.104067
3573	0.1128	0.1069	0.0927	0.104133
3572.5	0.1128	0.1068	0.0926	0.104067
3572	0.1127	0.1069	0.0926	0.104067
3571.5	0.1127	0.1071	0.0927	0.104167
3571	0.1125	0.1068	0.0924	0.1039
3570.5	0.113	0.1068	0.0925	0.1041
3570	0.1135	0.1068	0.0924	0.104233
3569.5	0.1136	0.1067	0.0922	0.104167
3569	0.1142	0.1064	0.0918	0.104133
3568.5	0.1139	0.1057	0.0917	0.103767
3568	0.1145	0.1053	0.0918	0.103867
3567.5	0.1156	0.1054	0.092	0.104333
3567	0.1147	0.1056	0.0918	0.104033
3566.5	0.1136	0.1049	0.091	0.103167
3566	0.1132	0.1049	0.0907	0.102933
3565.5	0.113	0.1057	0.0913	0.103333
3565	0.1129	0.1064	0.0917	0.103667
3564.5	0.113	0.1068	0.0921	0.103967
3564	0.113	0.1067	0.0923	0.104
3563.5	0.1131	0.1066	0.0924	0.104033
3563	0.1134	0.1068	0.0925	0.104233
3562.5	0.1127	0.1068	0.0924	0.103967
3562	0.1125	0.1069	0.0924	0.103933
3561.5	0.113	0.107	0.0925	0.104167
3561	0.1134	0.1068	0.0926	0.104267
3560.5	0.113	0.1064	0.0924	0.103933
3560	0.1125	0.1063	0.0921	0.103633
3559.5	0.1125	0.1067	0.0921	0.103767
3559	0.1127	0.1069	0.0923	0.103967
3558.5	0.1129	0.1071	0.0925	0.104167
3558	0.1133	0.1074	0.0928	0.1045
3557.5	0.1134	0.1074	0.0928	0.104533
3557	0.1128	0.1072	0.0926	0.1042
3556.5	0.1124	0.1071	0.0926	0.104033
3556	0.1124	0.1067	0.0923	0.1038
3555.5	0.1125	0.1067	0.0923	0.103833
3555	0.1131	0.1072	0.0929	0.1044
3554.5	0.1135	0.1074	0.093	0.104633
3554	0.113	0.107	0.0926	0.1042
3553.5	0.1127	0.1065	0.0922	0.1038
3553	0.1133	0.1065	0.0924	0.104067
3552.5	0.1131	0.1065	0.0925	0.104033
3552	0.1134	0.1068	0.0924	0.1042
3551.5	0.1138	0.1071	0.0928	0.104567
3551	0.1132	0.1074	0.0929	0.1045
3550.5	0.1129	0.1074	0.0928	0.104367
3550	0.1129	0.1072	0.0928	0.1043
3549.5	0.1127	0.1069	0.0926	0.104067
3549	0.1125	0.1066	0.0922	0.103767
3548.5	0.1127	0.107	0.0923	0.104
3548	0.1133	0.1075	0.0926	0.104467
3547.5	0.1134	0.1069	0.0923	0.1042
3547	0.1129	0.1061	0.0919	0.103633
3546.5	0.1136	0.1068	0.0923	0.104233
3546	0.114	0.1077	0.0929	0.104867
3545.5	0.1134	0.1077	0.0928	0.104633
3545	0.113	0.107	0.0922	0.104067
3544.5	0.1128	0.1064	0.0921	0.103767
3544	0.1127	0.1065	0.0924	0.103867
3543.5	0.1129	0.1069	0.0926	0.104133
3543	0.1133	0.1072	0.0929	0.104467
3542.5	0.1136	0.1072	0.093	0.1046
3542	0.113	0.1069	0.0926	0.104167
3541.5	0.1124	0.1069	0.0923	0.103867
3541	0.1127	0.1074	0.0924	0.104167
3540.5	0.113	0.1077	0.0929	0.104533
3540	0.1131	0.1075	0.093	0.104533
3539.5	0.1128	0.1069	0.0926	0.1041
3539	0.1124	0.1067	0.0926	0.1039
3538.5	0.1125	0.1068	0.0928	0.104033
3538	0.1128	0.1069	0.0927	0.104133
3537.5	0.1131	0.107	0.0927	0.104267
3537	0.1134	0.1073	0.0928	0.1045
3536.5	0.1133	0.1073	0.0928	0.104467
3536	0.1128	0.1068	0.0926	0.104067
3535.5	0.1126	0.1064	0.0924	0.1038
3535	0.1125	0.1068	0.0925	0.103933
3534.5	0.1124	0.1073	0.0924	0.104033
3534	0.1124	0.107	0.0923	0.1039
3533.5	0.1126	0.1068	0.0926	0.104
3533	0.1126	0.1071	0.093	0.104233
3532.5	0.1126	0.1074	0.0929	0.1043
3532	0.1126	0.1071	0.0927	0.104133
3531.5	0.1124	0.1068	0.0925	0.1039
3531	0.1124	0.1069	0.0926	0.103967
3530.5	0.1126	0.107	0.0929	0.104167
3530	0.1126	0.1067	0.0928	0.104033
3529.5	0.1122	0.1062	0.0922	0.103533
3529	0.1123	0.106	0.092	0.103433
3528.5	0.1128	0.1064	0.0922	0.1038
3528	0.1127	0.1067	0.0923	0.1039
3527.5	0.1122	0.1065	0.0921	0.1036
3527	0.1119	0.1063	0.092	0.1034
3526.5	0.1124	0.1067	0.0924	0.103833
3526	0.1128	0.1071	0.0929	0.104267
3525.5	0.113	0.1072	0.0926	0.104267
3525	0.1129	0.1072	0.0926	0.104233
3524.5	0.113	0.107	0.0928	0.104267
3524	0.1136	0.1068	0.0928	0.1044
3523.5	0.1138	0.1064	0.0926	0.104267
3523	0.1132	0.1065	0.0924	0.104033
3522.5	0.1126	0.1067	0.0923	0.103867
3522	0.112	0.1065	0.0921	0.103533
3521.5	0.1121	0.1066	0.0922	0.103633
3521	0.1126	0.107	0.0925	0.104033
3520.5	0.113	0.1071	0.0927	0.104267
3520	0.1127	0.107	0.0927	0.104133
3519.5	0.1127	0.107	0.0927	0.104133
3519	0.1125	0.107	0.0928	0.1041
3518.5	0.1122	0.107	0.0927	0.103967
3518	0.1122	0.1069	0.0925	0.103867
3517.5	0.1125	0.1067	0.0924	0.103867
3517	0.1125	0.1066	0.0922	0.103767
3516.5	0.1122	0.1066	0.092	0.1036
3516	0.1121	0.1067	0.092	0.1036
3515.5	0.112	0.1067	0.0921	0.1036
3515	0.112	0.1067	0.0923	0.103667
3514.5	0.1122	0.107	0.0924	0.103867
3514	0.1126	0.1074	0.0927	0.104233
3513.5	0.113	0.1072	0.093	0.1044
3513	0.1128	0.1066	0.0928	0.104067
3512.5	0.1125	0.1066	0.0924	0.103833
3512	0.1124	0.1069	0.0926	0.103967
3511.5	0.1126	0.1074	0.093	0.104333
3511	0.1127	0.1073	0.0929	0.1043
3510.5	0.1125	0.1068	0.0922	0.103833
3510	0.1123	0.1062	0.0917	0.1034
3509.5	0.1125	0.1061	0.0917	0.103433
3509	0.1125	0.1066	0.0923	0.1038
3508.5	0.1125	0.1071	0.0928	0.104133
3508	0.1126	0.1073	0.0926	0.104167
3507.5	0.1126	0.1072	0.0921	0.103967
3507	0.1126	0.1071	0.092	0.1039
3506.5	0.1124	0.107	0.092	0.1038
3506	0.1124	0.1071	0.0922	0.1039
3505.5	0.1125	0.1066	0.0925	0.103867
3505	0.1126	0.1063	0.0926	0.103833
3504.5	0.1129	0.1066	0.0927	0.104067
3504	0.1131	0.1068	0.0927	0.1042
3503.5	0.1131	0.1072	0.0929	0.1044
3503	0.1132	0.1071	0.0927	0.104333
3502.5	0.1131	0.1071	0.0929	0.104367
3502	0.1129	0.1074	0.0929	0.1044
3501.5	0.1125	0.107	0.0924	0.103967
3501	0.1123	0.1067	0.0921	0.1037
3500.5	0.1122	0.1067	0.0919	0.1036
3500	0.1119	0.1065	0.0918	0.1034
3499.5	0.1124	0.1067	0.0922	0.103767
3499	0.1129	0.107	0.0927	0.1042
3498.5	0.1127	0.1072	0.0928	0.104233
3498	0.1124	0.1069	0.0927	0.104
3497.5	0.1124	0.1069	0.0927	0.104
3497	0.1122	0.1067	0.0925	0.1038
3496.5	0.112	0.1063	0.0922	0.1035
3496	0.1123	0.1064	0.0923	0.103667
3495.5	0.1122	0.1066	0.0924	0.103733
3495	0.1121	0.1069	0.0924	0.1038
3494.5	0.1126	0.1072	0.0927	0.104167
3494	0.1126	0.1072	0.0927	0.104167
3493.5	0.1119	0.1068	0.0924	0.1037
3493	0.1118	0.1065	0.0921	0.103467
3492.5	0.1123	0.1065	0.0922	0.103667
3492	0.1128	0.1069	0.0924	0.104033
3491.5	0.1128	0.1074	0.0925	0.104233
3491	0.1125	0.1072	0.0925	0.104067
3490.5	0.112	0.1068	0.0924	0.103733
3490	0.1124	0.1067	0.0925	0.103867
3489.5	0.1129	0.107	0.0927	0.1042
3489	0.1127	0.1069	0.0927	0.1041
3488.5	0.1119	0.1063	0.0921	0.103433
3488	0.1118	0.1063	0.0919	0.103333
3487.5	0.1126	0.1067	0.0923	0.103867
3487	0.1127	0.1069	0.0924	0.104
3486.5	0.1125	0.1071	0.0925	0.104033
3486	0.1127	0.1074	0.0928	0.1043
3485.5	0.1125	0.1071	0.0927	0.1041
3485	0.1124	0.107	0.0924	0.103933
3484.5	0.1123	0.1068	0.0923	0.1038
3484	0.112	0.1066	0.0921	0.103567
3483.5	0.112	0.1069	0.0921	0.103667
3483	0.1126	0.107	0.0923	0.103967
3482.5	0.1129	0.1068	0.0924	0.104033
3482	0.1126	0.1067	0.0924	0.1039
3481.5	0.1124	0.1066	0.0923	0.103767
3481	0.1122	0.1065	0.0917	0.103467
3480.5	0.1123	0.1066	0.0918	0.103567
3480	0.1124	0.1069	0.0926	0.103967
3479.5	0.1126	0.1071	0.0932	0.1043
3479	0.1126	0.1069	0.0931	0.1042
3478.5	0.1124	0.1068	0.0928	0.104
3478	0.1124	0.107	0.0926	0.104
3477.5	0.1121	0.1069	0.0924	0.1038
3477	0.1116	0.1066	0.092	0.1034
3476.5	0.1116	0.1067	0.0919	0.1034
3476	0.1119	0.1069	0.0917	0.1035
3475.5	0.112	0.1068	0.0918	0.103533
3475	0.1122	0.1068	0.0924	0.1038
3474.5	0.1126	0.1067	0.0925	0.103933
3474	0.1126	0.1067	0.0926	0.103967
3473.5	0.1123	0.1067	0.0926	0.103867
3473	0.1121	0.1068	0.0925	0.1038
3472.5	0.1123	0.1071	0.0927	0.104033
3472	0.1123	0.1072	0.0928	0.1041
3471.5	0.1123	0.1072	0.0929	0.104133
3471	0.1123	0.107	0.0927	0.104
3470.5	0.1121	0.1067	0.0925	0.103767
3470	0.112	0.1069	0.0925	0.1038
3469.5	0.1123	0.1071	0.0927	0.104033
3469	0.1126	0.1071	0.0928	0.104167
3468.5	0.1126	0.1072	0.093	0.104267
3468	0.1126	0.1069	0.0927	0.104067
3467.5	0.1128	0.1069	0.0926	0.1041
3467	0.1129	0.1069	0.0927	0.104167
3466.5	0.1127	0.1069	0.0924	0.104
3466	0.1125	0.107	0.0922	0.1039
3465.5	0.1124	0.1071	0.0922	0.1039
3465	0.1123	0.107	0.0923	0.103867
3464.5	0.112	0.1067	0.0923	0.103667
3464	0.112	0.1063	0.0921	0.103467
3463.5	0.1119	0.1065	0.0921	0.1035
3463	0.1117	0.1067	0.0922	0.103533
3462.5	0.1119	0.1066	0.0924	0.103633
3462	0.1124	0.1067	0.0928	0.103967
3461.5	0.1127	0.107	0.0931	0.104267
3461	0.1126	0.1071	0.0929	0.1042
3460.5	0.1124	0.107	0.0925	0.103967
3460	0.1126	0.107	0.0926	0.104067
3459.5	0.1127	0.1073	0.093	0.104333
3459	0.1125	0.1073	0.0928	0.1042
3458.5	0.1125	0.107	0.0925	0.104
3458	0.1123	0.1067	0.0921	0.1037
3457.5	0.112	0.1064	0.092	0.103467
3457	0.1121	0.1064	0.0923	0.1036
3456.5	0.1123	0.1069	0.0927	0.103967
3456	0.1123	0.1072	0.0926	0.104033
3455.5	0.1122	0.1071	0.0922	0.103833
3455	0.1121	0.1069	0.0922	0.103733
3454.5	0.1121	0.1068	0.0925	0.1038
3454	0.1121	0.1069	0.0927	0.1039
3453.5	0.112	0.107	0.0924	0.1038
3453	0.1122	0.1073	0.0925	0.104
3452.5	0.1122	0.107	0.0926	0.103933
3452	0.1123	0.1066	0.0924	0.103767
3451.5	0.1123	0.1068	0.0923	0.1038
3451	0.1122	0.1072	0.0922	0.103867
3450.5	0.1123	0.1072	0.0927	0.104067
3450	0.1123	0.1068	0.0928	0.103967
3449.5	0.1119	0.1066	0.0924	0.103633
3449	0.1117	0.1068	0.0923	0.1036
3448.5	0.1117	0.1065	0.0922	0.103467
3448	0.112	0.1059	0.0921	0.103333
3447.5	0.1121	0.1064	0.0925	0.103667
3447	0.1122	0.1068	0.0926	0.103867
3446.5	0.1124	0.1067	0.0927	0.103933
3446	0.1125	0.1066	0.0927	0.103933
3445.5	0.1127	0.1064	0.0926	0.1039
3445	0.1125	0.1067	0.0925	0.1039
3444.5	0.1121	0.107	0.0924	0.103833
3444	0.1121	0.1068	0.0924	0.103767
3443.5	0.1123	0.1068	0.0927	0.103933
3443	0.1119	0.1066	0.0928	0.103767
3442.5	0.1115	0.1063	0.0925	0.103433
3442	0.1118	0.1064	0.0924	0.103533
3441.5	0.1122	0.1068	0.0928	0.103933
3441	0.1126	0.1069	0.0929	0.104133
3440.5	0.1126	0.1068	0.0928	0.104067
3440	0.1122	0.1066	0.0925	0.103767
3439.5	0.1121	0.1066	0.0924	0.1037
3439	0.1121	0.1068	0.0925	0.1038
3438.5	0.1123	0.1067	0.0926	0.103867
3438	0.1119	0.1062	0.0922	0.103433
3437.5	0.1115	0.1062	0.0921	0.103267
3437	0.1119	0.1067	0.0925	0.1037
3436.5	0.1124	0.1071	0.0927	0.104067
3436	0.1125	0.107	0.0926	0.104033
3435.5	0.1124	0.1069	0.0925	0.103933
3435	0.1127	0.107	0.0927	0.104133
3434.5	0.1127	0.1072	0.0928	0.104233
3434	0.1123	0.1071	0.0927	0.104033
3433.5	0.1122	0.107	0.0928	0.104
3433	0.1121	0.107	0.0928	0.103967
3432.5	0.1121	0.107	0.0926	0.1039
3432	0.112	0.1068	0.0924	0.103733
3431.5	0.1122	0.1068	0.0925	0.103833
3431	0.1124	0.1069	0.0927	0.104
3430.5	0.112	0.1068	0.0926	0.1038
3430	0.1118	0.1064	0.0924	0.103533
3429.5	0.1122	0.1067	0.0925	0.1038
3429	0.1125	0.107	0.0928	0.1041
3428.5	0.1124	0.1069	0.0927	0.104
3428	0.112	0.1069	0.0923	0.103733
3427.5	0.1118	0.107	0.0923	0.1037
3427	0.1119	0.1068	0.0924	0.1037
3426.5	0.112	0.1067	0.0927	0.1038
3426	0.1123	0.107	0.0928	0.104033
3425.5	0.1122	0.1071	0.0928	0.104033
3425	0.112	0.1069	0.0927	0.103867
3424.5	0.1123	0.1067	0.0928	0.103933
3424	0.1126	0.1067	0.0932	0.104167
3423.5	0.1126	0.1072	0.0934	0.1044
3423	0.1125	0.1074	0.0931	0.104333
3422.5	0.1125	0.1071	0.0928	0.104133
3422	0.1125	0.1069	0.0928	0.104067
3421.5	0.1125	0.1071	0.0929	0.104167
3421	0.1126	0.1072	0.0927	0.104167
3420.5	0.1127	0.1074	0.0924	0.104167
3420	0.1127	0.1073	0.0926	0.1042
3419.5	0.1124	0.1073	0.0927	0.104133
3419	0.1124	0.1072	0.0929	0.104167
3418.5	0.1127	0.1071	0.0931	0.1043
3418	0.1126	0.1071	0.093	0.104233
3417.5	0.1125	0.1071	0.0931	0.104233
3417	0.1127	0.1074	0.0933	0.104467
3416.5	0.1128	0.1075	0.0931	0.104467
3416	0.1126	0.1071	0.0929	0.1042
3415.5	0.1125	0.107	0.0932	0.104233
3415	0.1124	0.1071	0.0932	0.104233
3414.5	0.1126	0.1075	0.0931	0.1044
3414	0.1127	0.1079	0.0931	0.104567
3413.5	0.1126	0.1073	0.0929	0.104267
3413	0.1121	0.1067	0.0926	0.1038
3412.5	0.1119	0.1069	0.0925	0.103767
3412	0.1121	0.1072	0.093	0.1041
3411.5	0.1124	0.1073	0.0934	0.104367
3411	0.1124	0.1074	0.0931	0.1043
3410.5	0.1125	0.1075	0.093	0.104333
3410	0.1124	0.1072	0.093	0.1042
3409.5	0.1122	0.107	0.0928	0.104
3409	0.1123	0.107	0.0928	0.104033
3408.5	0.1127	0.107	0.0928	0.104167
3408	0.1128	0.1072	0.0929	0.1043
3407.5	0.1125	0.1073	0.0932	0.104333
3407	0.1126	0.1073	0.0934	0.104433
3406.5	0.1132	0.1076	0.0935	0.104767
3406	0.1134	0.1075	0.0935	0.1048
3405.5	0.1133	0.1075	0.0935	0.104767
3405	0.1131	0.1074	0.0936	0.1047
3404.5	0.1131	0.1074	0.0938	0.104767
3404	0.1133	0.1075	0.0938	0.104867
3403.5	0.1136	0.1078	0.0939	0.1051
3403	0.1135	0.1079	0.0936	0.105
3402.5	0.113	0.1076	0.0931	0.104567
3402	0.1126	0.1071	0.0927	0.104133
3401.5	0.1124	0.1069	0.0926	0.103967
3401	0.1124	0.1068	0.0926	0.103933
3400.5	0.1123	0.1068	0.0926	0.1039
3400	0.1122	0.1068	0.0924	0.1038
3399.5	0.1121	0.1066	0.0921	0.1036
3399	0.1122	0.1068	0.0923	0.103767
3398.5	0.1124	0.1071	0.0929	0.104133
3398	0.1127	0.1073	0.0934	0.104467
3397.5	0.1129	0.1075	0.0935	0.104633
3397	0.1132	0.1076	0.0935	0.104767
3396.5	0.1135	0.1077	0.0939	0.105033
3396	0.1135	0.1076	0.0939	0.105
3395.5	0.1132	0.1075	0.0936	0.104767
3395	0.113	0.1074	0.0936	0.104667
3394.5	0.1133	0.1074	0.0937	0.1048
3394	0.1136	0.1075	0.0938	0.104967
3393.5	0.1134	0.1075	0.0936	0.104833
3393	0.1129	0.1072	0.093	0.104367
3392.5	0.1124	0.1069	0.0925	0.103933
3392	0.1121	0.1066	0.0924	0.1037
3391.5	0.1121	0.1063	0.0923	0.103567
3391	0.1122	0.1063	0.0923	0.1036
3390.5	0.1126	0.1068	0.0927	0.104033
3390	0.113	0.1073	0.0933	0.104533
3389.5	0.1131	0.1075	0.0935	0.1047
3389	0.1131	0.1077	0.0935	0.104767
3388.5	0.1131	0.1078	0.0935	0.1048
3388	0.1132	0.1075	0.0935	0.104733
3387.5	0.1136	0.1076	0.0937	0.104967
3387	0.1138	0.1079	0.0939	0.1052
3386.5	0.1138	0.1082	0.094	0.105333
3386	0.1137	0.1082	0.0942	0.105367
3385.5	0.1135	0.108	0.094	0.105167
3385	0.1135	0.1079	0.0938	0.105067
3384.5	0.1136	0.108	0.0937	0.1051
3384	0.1137	0.108	0.094	0.105233
3383.5	0.1138	0.1081	0.0942	0.105367
3383	0.1139	0.1081	0.0941	0.105367
3382.5	0.1135	0.1077	0.0938	0.105
3382	0.1131	0.1073	0.0934	0.1046
3381.5	0.1131	0.1074	0.0938	0.104767
3381	0.1134	0.108	0.0938	0.105067
3380.5	0.1136	0.108	0.0936	0.105067
3380	0.1137	0.1078	0.0935	0.105
3379.5	0.1135	0.1076	0.0938	0.104967
3379	0.1132	0.1074	0.0941	0.1049
3378.5	0.1133	0.1076	0.094	0.104967
3378	0.1133	0.108	0.0941	0.105133
3377.5	0.113	0.1079	0.0937	0.104867
3377	0.1127	0.107	0.093	0.104233
3376.5	0.1121	0.1064	0.0924	0.103633
3376	0.1122	0.1069	0.0927	0.103933
3375.5	0.1132	0.1079	0.0937	0.104933
3375	0.1138	0.1083	0.0941	0.1054
3374.5	0.1135	0.1078	0.0938	0.105033
3374	0.1129	0.107	0.0933	0.1044
3373.5	0.1129	0.1071	0.0934	0.104467
3373	0.1134	0.1077	0.0938	0.104967
3372.5	0.1135	0.1077	0.0939	0.105033
3372	0.1131	0.1073	0.0935	0.104633
3371.5	0.1128	0.1071	0.0932	0.104367
3371	0.1127	0.1072	0.0932	0.104367
3370.5	0.1125	0.1072	0.0931	0.104267
3370	0.1124	0.107	0.0926	0.104
3369.5	0.1125	0.1067	0.0924	0.103867
3369	0.1125	0.1067	0.0922	0.1038
3368.5	0.1123	0.1069	0.092	0.103733
3368	0.1124	0.1068	0.0922	0.1038
3367.5	0.1125	0.1068	0.0926	0.103967
3367	0.1123	0.107	0.0927	0.104
3366.5	0.1122	0.107	0.0927	0.103967
3366	0.1121	0.1067	0.0926	0.1038
3365.5	0.1122	0.1065	0.0929	0.103867
3365	0.1124	0.1068	0.0933	0.104167
3364.5	0.1132	0.1076	0.0936	0.1048
3364	0.1136	0.108	0.0937	0.1051
3363.5	0.1132	0.1077	0.0934	0.104767
3363	0.1131	0.1074	0.0931	0.104533
3362.5	0.1132	0.1073	0.0933	0.1046
3362	0.1133	0.1075	0.0935	0.104767
3361.5	0.1132	0.1074	0.0934	0.104667
3361	0.1128	0.1072	0.0932	0.1044
3360.5	0.1127	0.1073	0.0933	0.104433
3360	0.1129	0.1073	0.0934	0.104533
3359.5	0.1131	0.1074	0.0937	0.104733
3359	0.1132	0.1074	0.0939	0.104833
3358.5	0.1131	0.1074	0.0938	0.104767
3358	0.1133	0.1077	0.094	0.105
3357.5	0.1138	0.1082	0.0945	0.1055
3357	0.1137	0.1081	0.0944	0.1054
3356.5	0.1139	0.1081	0.0943	0.105433
3356	0.1141	0.1084	0.0945	0.105667
3355.5	0.1141	0.1084	0.0945	0.105667
3355	0.114	0.1082	0.0945	0.105567
3354.5	0.114	0.1082	0.0945	0.105567
3354	0.1141	0.1082	0.0946	0.105633
3353.5	0.114	0.108	0.0944	0.105467
3353	0.1138	0.1079	0.0941	0.105267
3352.5	0.1139	0.1082	0.0944	0.1055
3352	0.1142	0.1081	0.0946	0.105633
3351.5	0.1142	0.1081	0.0944	0.105567
3351	0.1139	0.1081	0.0942	0.1054
3350.5	0.1136	0.1077	0.094	0.1051
3350	0.1137	0.1075	0.0941	0.1051
3349.5	0.1142	0.108	0.0947	0.105633
3349	0.1147	0.1086	0.095	0.1061
3348.5	0.1148	0.1088	0.0949	0.106167
3348	0.1148	0.1086	0.095	0.106133
3347.5	0.115	0.1088	0.0953	0.106367
3347	0.1154	0.1089	0.0956	0.106633
3346.5	0.1153	0.1089	0.0956	0.1066
3346	0.1153	0.1089	0.0956	0.1066
3345.5	0.1158	0.1091	0.0957	0.106867
3345	0.1159	0.1091	0.0957	0.1069
3344.5	0.1155	0.1092	0.0957	0.1068
3344	0.116	0.1096	0.0961	0.107233
3343.5	0.1163	0.1097	0.0963	0.107433
3343	0.1159	0.1094	0.0961	0.107133
3342.5	0.1158	0.1094	0.0961	0.1071
3342	0.1159	0.1095	0.0962	0.1072
3341.5	0.1162	0.1095	0.0962	0.1073
3341	0.1164	0.1098	0.0964	0.107533
3340.5	0.1166	0.1099	0.0968	0.107767
3340	0.1164	0.1097	0.0969	0.107667
3339.5	0.1159	0.1096	0.0965	0.107333
3339	0.1156	0.1091	0.0958	0.106833
3338.5	0.1154	0.1089	0.0953	0.106533
3338	0.1156	0.1093	0.0958	0.1069
3337.5	0.1161	0.11	0.0963	0.107467
3337	0.1162	0.1099	0.0962	0.107433
3336.5	0.1163	0.1095	0.0964	0.1074
3336	0.1164	0.1097	0.0966	0.107567
3335.5	0.1166	0.1103	0.0965	0.1078
3335	0.1166	0.1103	0.0966	0.107833
3334.5	0.1163	0.11	0.0967	0.107667
3334	0.1164	0.1099	0.0967	0.107667
3333.5	0.1168	0.1103	0.097	0.108033
3333	0.1168	0.1103	0.0972	0.1081
3332.5	0.1163	0.1097	0.0966	0.107533
3332	0.1162	0.1096	0.0963	0.107367
3331.5	0.1164	0.1098	0.0963	0.1075
3331	0.1163	0.1099	0.0964	0.107533
3330.5	0.1163	0.1099	0.0964	0.107533
3330	0.1163	0.1099	0.0964	0.107533
3329.5	0.1161	0.1098	0.0963	0.1074
3329	0.1159	0.1094	0.0961	0.107133
3328.5	0.1159	0.1093	0.0962	0.107133
3328	0.1158	0.1093	0.0962	0.1071
3327.5	0.1158	0.1093	0.0961	0.107067
3327	0.1158	0.1091	0.0958	0.1069
3326.5	0.1154	0.1088	0.0954	0.106533
3326	0.1145	0.1082	0.0947	0.1058
3325.5	0.1139	0.1078	0.0943	0.105333
3325	0.1143	0.1083	0.0946	0.105733
3324.5	0.115	0.109	0.0953	0.106433
3324	0.1152	0.1091	0.0955	0.1066
3323.5	0.1149	0.1089	0.0951	0.1063
3323	0.1148	0.1088	0.0951	0.106233
3322.5	0.1149	0.1088	0.0953	0.106333
3322	0.1148	0.1087	0.0951	0.1062
3321.5	0.1147	0.1086	0.0949	0.106067
3321	0.1149	0.1086	0.0948	0.1061
3320.5	0.115	0.1089	0.0947	0.1062
3320	0.1147	0.1091	0.0949	0.106233
3319.5	0.1145	0.1091	0.095	0.1062
3319	0.1142	0.1087	0.0948	0.1059
3318.5	0.1142	0.1085	0.0947	0.1058
3318	0.1145	0.1085	0.095	0.106
3317.5	0.1148	0.1086	0.0952	0.1062
3317	0.1147	0.1087	0.0951	0.106167
3316.5	0.1144	0.1086	0.0947	0.1059
3316	0.1142	0.1081	0.0944	0.105567
3315.5	0.1142	0.108	0.0946	0.1056
3315	0.1143	0.1084	0.0947	0.1058
3314.5	0.1143	0.1085	0.0949	0.1059
3314	0.1144	0.1085	0.0951	0.106
3313.5	0.1148	0.1086	0.095	0.106133
3313	0.1148	0.1087	0.0948	0.1061
3312.5	0.1146	0.1086	0.0948	0.106
3312	0.1146	0.1085	0.095	0.106033
3311.5	0.1148	0.1085	0.0952	0.106167
3311	0.1149	0.1085	0.0952	0.1062
3310.5	0.1147	0.1086	0.095	0.1061
3310	0.1143	0.1084	0.0945	0.105733
3309.5	0.1135	0.1074	0.0935	0.1048
3309	0.113	0.1068	0.0933	0.104367
3308.5	0.1133	0.1071	0.0937	0.1047
3308	0.1138	0.1075	0.0939	0.105067
3307.5	0.1139	0.1076	0.094	0.105167
3307	0.1135	0.1076	0.0938	0.104967
3306.5	0.1132	0.1075	0.0936	0.104767
3306	0.1132	0.1074	0.0937	0.104767
3305.5	0.1132	0.1074	0.0936	0.104733
3305	0.1129	0.1072	0.0933	0.104467
3304.5	0.1129	0.1071	0.0932	0.1044
3304	0.1131	0.1073	0.0937	0.1047
3303.5	0.1134	0.1077	0.0942	0.1051
3303	0.1139	0.1081	0.0945	0.1055
3302.5	0.1144	0.1084	0.0947	0.105833
3302	0.1146	0.1086	0.095	0.106067
3301.5	0.1144	0.1082	0.095	0.105867
3301	0.1142	0.108	0.0948	0.105667
3300.5	0.1144	0.1083	0.0949	0.105867
3300	0.1149	0.1086	0.0954	0.1063
3299.5	0.1152	0.109	0.0958	0.106667
3299	0.1153	0.1094	0.0958	0.106833
3298.5	0.1154	0.1096	0.096	0.107
3298	0.1154	0.1094	0.0959	0.1069
3297.5	0.1148	0.1088	0.0953	0.1063
3297	0.1138	0.1079	0.0942	0.1053
3296.5	0.1136	0.1076	0.0938	0.105
3296	0.114	0.1079	0.0943	0.1054
3295.5	0.1137	0.1076	0.0942	0.105167
3295	0.1132	0.1069	0.0936	0.104567
3294.5	0.1137	0.1074	0.094	0.105033
3294	0.1144	0.1084	0.0948	0.105867
3293.5	0.1146	0.1086	0.0952	0.106133
3293	0.1142	0.1082	0.0948	0.105733
3292.5	0.1132	0.1074	0.0935	0.1047
3292	0.1124	0.1066	0.0927	0.1039
3291.5	0.1125	0.1069	0.0928	0.104067
3291	0.1133	0.1077	0.0936	0.104867
3290.5	0.1138	0.108	0.0942	0.105333
3290	0.1136	0.1078	0.0943	0.105233
3289.5	0.1139	0.1079	0.0944	0.1054
3289	0.1144	0.1082	0.0945	0.1057
3288.5	0.1148	0.1087	0.0947	0.106067
3288	0.1149	0.1088	0.095	0.106233
3287.5	0.1147	0.1086	0.0949	0.106067
3287	0.1143	0.1082	0.0945	0.105667
3286.5	0.114	0.1081	0.0946	0.105567
3286	0.114	0.1083	0.0945	0.1056
3285.5	0.1141	0.1082	0.0943	0.105533
3285	0.1141	0.1081	0.0942	0.105467
3284.5	0.1136	0.1081	0.0942	0.1053
3284	0.1133	0.1077	0.0941	0.105033
3283.5	0.1135	0.1076	0.0943	0.105133
3283	0.1136	0.1076	0.0944	0.1052
3282.5	0.1135	0.1079	0.0942	0.1052
3282	0.1136	0.1078	0.094	0.105133
3281.5	0.1134	0.1073	0.0939	0.104867
3281	0.1131	0.1073	0.0941	0.104833
3280.5	0.1131	0.1076	0.0941	0.104933
3280	0.1135	0.108	0.0939	0.105133
3279.5	0.1134	0.1079	0.0935	0.104933
3279	0.1128	0.1074	0.0933	0.1045
3278.5	0.1128	0.1073	0.0934	0.1045
3278	0.1131	0.1075	0.0935	0.1047
3277.5	0.1133	0.1076	0.0935	0.1048
3277	0.1133	0.1076	0.0937	0.104867
3276.5	0.113	0.1073	0.0936	0.104633
3276	0.1125	0.1069	0.0929	0.1041
3275.5	0.1116	0.1061	0.0921	0.103267
3275	0.1112	0.1059	0.092	0.103033
3274.5	0.1115	0.1064	0.0924	0.103433
3274	0.1124	0.107	0.093	0.104133
3273.5	0.113	0.1072	0.0932	0.104467
3273	0.1128	0.107	0.0931	0.1043
3272.5	0.1125	0.1069	0.093	0.104133
3272	0.1123	0.1065	0.0924	0.103733
3271.5	0.1118	0.1061	0.0919	0.103267
3271	0.111	0.1059	0.0918	0.1029
3270.5	0.1103	0.1056	0.0913	0.1024
3270	0.1103	0.1054	0.0911	0.102267
3269.5	0.1109	0.1055	0.0915	0.102633
3269	0.1113	0.1059	0.0922	0.103133
3268.5	0.1116	0.1063	0.0926	0.1035
3268	0.112	0.1064	0.0926	0.103667
3267.5	0.1123	0.1064	0.0927	0.1038
3267	0.1123	0.1064	0.0928	0.103833
3266.5	0.1121	0.1068	0.0928	0.1039
3266	0.1123	0.1072	0.0929	0.104133
3265.5	0.1125	0.1072	0.0931	0.104267
3265	0.1123	0.1067	0.0929	0.103967
3264.5	0.1122	0.1062	0.0926	0.103667
3264	0.1125	0.1065	0.0928	0.103933
3263.5	0.1127	0.107	0.0931	0.104267
3263	0.1126	0.1068	0.093	0.104133
3262.5	0.1123	0.1066	0.0927	0.103867
3262	0.1121	0.1064	0.0922	0.103567
3261.5	0.112	0.1065	0.0923	0.1036
3261	0.1119	0.1066	0.0925	0.103667
3260.5	0.1119	0.1065	0.0927	0.1037
3260	0.112	0.1063	0.0927	0.103667
3259.5	0.112	0.1064	0.0928	0.103733
3259	0.1122	0.1066	0.0928	0.103867
3258.5	0.1125	0.1068	0.0931	0.104133
3258	0.1128	0.1071	0.0935	0.104467
3257.5	0.1128	0.1071	0.0933	0.1044
3257	0.1126	0.1068	0.0927	0.104033
3256.5	0.1123	0.1065	0.0923	0.1037
3256	0.1117	0.1063	0.0919	0.1033
3255.5	0.1117	0.1062	0.0921	0.103333
3255	0.1118	0.1063	0.0927	0.1036
3254.5	0.1118	0.1061	0.0926	0.1035
3254	0.112	0.1062	0.0925	0.103567
3253.5	0.1124	0.1064	0.0928	0.103867
3253	0.1126	0.1066	0.0932	0.104133
3252.5	0.1129	0.1069	0.0935	0.104433
3252	0.113	0.1072	0.0935	0.104567
3251.5	0.1125	0.1069	0.093	0.104133
3251	0.1117	0.1064	0.0924	0.1035
3250.5	0.1115	0.1062	0.0924	0.103367
3250	0.1122	0.1061	0.0926	0.103633
3249.5	0.1129	0.1066	0.093	0.104167
3249	0.1131	0.1071	0.0933	0.1045
3248.5	0.1129	0.1069	0.0931	0.1043
3248	0.1121	0.1061	0.0922	0.103467
3247.5	0.1113	0.1054	0.0915	0.102733
3247	0.1111	0.1053	0.0915	0.102633
3246.5	0.1114	0.1058	0.0923	0.103167
3246	0.1118	0.1064	0.0926	0.1036
3245.5	0.1115	0.106	0.092	0.103167
3245	0.1114	0.1056	0.0918	0.102933
3244.5	0.112	0.106	0.0923	0.103433
3244	0.1126	0.1066	0.093	0.104067
3243.5	0.1124	0.1065	0.0931	0.104
3243	0.1119	0.106	0.0925	0.103467
3242.5	0.1117	0.1057	0.0921	0.103167
3242	0.1118	0.1061	0.0925	0.103467
3241.5	0.112	0.1066	0.0926	0.103733
3241	0.112	0.1066	0.0924	0.103667
3240.5	0.1118	0.1064	0.0925	0.103567
3240	0.1115	0.1062	0.0927	0.103467
3239.5	0.1115	0.1056	0.0925	0.1032
3239	0.1117	0.1054	0.0921	0.103067
3238.5	0.1116	0.1057	0.092	0.1031
3238	0.1117	0.1058	0.0923	0.103267
3237.5	0.1118	0.1058	0.0924	0.103333
3237	0.1116	0.1057	0.092	0.1031
3236.5	0.1116	0.1055	0.0918	0.102967
3236	0.1118	0.1057	0.092	0.103167
3235.5	0.1117	0.1059	0.092	0.1032
3235	0.1114	0.1058	0.0917	0.102967
3234.5	0.1107	0.1053	0.0911	0.102367
3234	0.1102	0.1049	0.0907	0.101933
3233.5	0.1099	0.1046	0.0906	0.1017
3233	0.1098	0.1045	0.0906	0.101633
3232.5	0.11	0.1047	0.0908	0.101833
3232	0.1101	0.1049	0.091	0.102
3231.5	0.11	0.1049	0.0911	0.102
3231	0.1102	0.1051	0.0912	0.102167
3230.5	0.1109	0.1054	0.0914	0.102567
3230	0.111	0.1054	0.0915	0.102633
3229.5	0.1108	0.1052	0.0916	0.102533
3229	0.1106	0.105	0.0916	0.1024
3228.5	0.1107	0.105	0.0913	0.102333
3228	0.1107	0.105	0.0912	0.1023
3227.5	0.1105	0.1047	0.091	0.102067
3227	0.1104	0.1047	0.0911	0.102067
3226.5	0.1107	0.1051	0.0914	0.1024
3226	0.1108	0.1053	0.0914	0.1025
3225.5	0.1105	0.1051	0.0912	0.102267
3225	0.1105	0.1049	0.091	0.102133
3224.5	0.1108	0.1051	0.0909	0.102267
3224	0.1108	0.1052	0.091	0.102333
3223.5	0.1106	0.1049	0.0908	0.1021
3223	0.1102	0.1047	0.0907	0.101867
3222.5	0.1099	0.105	0.0907	0.101867
3222	0.1099	0.105	0.0906	0.101833
3221.5	0.1103	0.1046	0.0905	0.1018
3221	0.1106	0.1045	0.0908	0.101967
3220.5	0.1106	0.1048	0.091	0.102133
3220	0.1105	0.1051	0.0909	0.102167
3219.5	0.1105	0.1051	0.0909	0.102167
3219	0.1102	0.1049	0.091	0.102033
3218.5	0.1101	0.1049	0.0912	0.102067
3218	0.1106	0.1052	0.0914	0.1024
3217.5	0.1107	0.1053	0.0913	0.102433
3217	0.1104	0.1049	0.0909	0.102067
3216.5	0.1101	0.1045	0.0905	0.1017
3216	0.1097	0.1043	0.0904	0.101467
3215.5	0.1095	0.1044	0.0905	0.101467
3215	0.1097	0.1047	0.0907	0.1017
3214.5	0.1099	0.1047	0.0908	0.1018
3214	0.1097	0.1044	0.0904	0.1015
3213.5	0.1096	0.104	0.0902	0.101267
3213	0.1096	0.1042	0.0904	0.1014
3212.5	0.1097	0.1044	0.0904	0.1015
3212	0.1102	0.1046	0.0906	0.1018
3211.5	0.1105	0.1047	0.091	0.102067
3211	0.1105	0.1044	0.091	0.101967
3210.5	0.1099	0.1038	0.0904	0.101367
3210	0.1096	0.1038	0.0901	0.101167
3209.5	0.1102	0.1044	0.0904	0.101667
3209	0.1107	0.1047	0.0908	0.102067
3208.5	0.1106	0.1048	0.0912	0.1022
3208	0.1105	0.105	0.0916	0.102367
3207.5	0.1105	0.1049	0.0915	0.1023
3207	0.1102	0.1049	0.0911	0.102067
3206.5	0.1099	0.1048	0.091	0.1019
3206	0.11	0.1047	0.0911	0.101933
3205.5	0.1103	0.1049	0.0911	0.1021
3205	0.1104	0.1049	0.0908	0.102033
3204.5	0.1104	0.1045	0.0906	0.101833
3204	0.1102	0.1043	0.0905	0.101667
3203.5	0.1101	0.1044	0.0909	0.1018
3203	0.1104	0.1047	0.0913	0.102133
3202.5	0.1106	0.105	0.0914	0.102333
3202	0.1107	0.105	0.0915	0.1024
3201.5	0.1108	0.1051	0.0915	0.102467
3201	0.1112	0.1052	0.0914	0.1026
3200.5	0.1114	0.1054	0.0918	0.102867
3200	0.1112	0.1056	0.0922	0.103
3199.5	0.1111	0.1055	0.0921	0.1029
3199	0.111	0.1052	0.0916	0.1026
3198.5	0.1111	0.1053	0.0913	0.102567
3198	0.1111	0.1054	0.0914	0.102633
3197.5	0.111	0.1052	0.0916	0.1026
3197	0.1109	0.105	0.0917	0.102533
3196.5	0.1109	0.1051	0.0916	0.102533
3196	0.1108	0.105	0.0917	0.1025
3195.5	0.111	0.1054	0.092	0.1028
3195	0.1113	0.1058	0.0922	0.1031
3194.5	0.1109	0.1052	0.0918	0.102633
3194	0.1106	0.1047	0.0915	0.102267
3193.5	0.1107	0.1047	0.0918	0.1024
3193	0.1106	0.1049	0.0918	0.102433
3192.5	0.1105	0.1052	0.0914	0.102367
3192	0.1104	0.1048	0.0909	0.102033
3191.5	0.1103	0.1041	0.0908	0.101733
3191	0.1102	0.1043	0.0912	0.1019
3190.5	0.1106	0.1049	0.0916	0.102367
3190	0.1107	0.1049	0.0914	0.102333
3189.5	0.1105	0.1048	0.0912	0.102167
3189	0.1103	0.1045	0.0911	0.101967
3188.5	0.1102	0.1045	0.0911	0.101933
3188	0.1103	0.1047	0.0913	0.1021
3187.5	0.1106	0.1047	0.0912	0.102167
3187	0.1102	0.1045	0.091	0.1019
3186.5	0.1097	0.1041	0.0905	0.101433
3186	0.1096	0.104	0.0905	0.101367
3185.5	0.11	0.1043	0.0908	0.1017
3185	0.1104	0.1045	0.0909	0.101933
3184.5	0.1104	0.1046	0.0912	0.102067
3184	0.1101	0.1045	0.0914	0.102
3183.5	0.1099	0.1044	0.0911	0.1018
3183	0.1099	0.1043	0.0906	0.1016
3182.5	0.1102	0.104	0.0907	0.101633
3182	0.1103	0.1039	0.0907	0.101633
3181.5	0.1101	0.1039	0.0905	0.1015
3181	0.1098	0.1039	0.0908	0.1015
3180.5	0.1096	0.1037	0.0907	0.101333
3180	0.1093	0.1037	0.0904	0.101133
3179.5	0.1093	0.1039	0.0904	0.1012
3179	0.1095	0.1037	0.0902	0.101133
3178.5	0.1095	0.1033	0.09	0.100933
3178	0.1093	0.1034	0.0901	0.100933
3177.5	0.1093	0.1033	0.0901	0.1009
3177	0.1094	0.1034	0.0902	0.101
3176.5	0.1097	0.1041	0.0906	0.101467
3176	0.1097	0.1042	0.0906	0.1015
3175.5	0.1092	0.1038	0.0903	0.1011
3175	0.1088	0.1036	0.09	0.1008
3174.5	0.1087	0.1037	0.0902	0.100867
3174	0.109	0.1038	0.0903	0.101033
3173.5	0.1091	0.1036	0.0901	0.100933
3173	0.109	0.1033	0.0898	0.1007
3172.5	0.1091	0.1034	0.0901	0.100867
3172	0.1093	0.1036	0.0904	0.1011
3171.5	0.1092	0.1036	0.0905	0.1011
3171	0.1089	0.1035	0.0905	0.100967
3170.5	0.1087	0.1032	0.09	0.100633
3170	0.1085	0.103	0.0894	0.1003
3169.5	0.1087	0.1031	0.0896	0.100467
3169	0.1091	0.1034	0.0902	0.1009
3168.5	0.1092	0.1031	0.0901	0.1008
3168	0.109	0.103	0.0899	0.100633
3167.5	0.1091	0.103	0.09	0.1007
3167	0.1088	0.1031	0.0899	0.1006
3166.5	0.1086	0.103	0.0897	0.100433
3166	0.1088	0.1033	0.0899	0.100667
3165.5	0.1089	0.1035	0.0899	0.100767
3165	0.1088	0.1032	0.0898	0.1006
3164.5	0.1088	0.103	0.0896	0.100467
3164	0.1083	0.1028	0.0893	0.100133
3163.5	0.1082	0.1028	0.0894	0.100133
3163	0.1084	0.1031	0.0898	0.100433
3162.5	0.1082	0.1028	0.0895	0.100167
3162	0.1081	0.1026	0.0894	0.100033
3161.5	0.1083	0.1029	0.0895	0.100233
3161	0.1085	0.1033	0.0898	0.100533
3160.5	0.1087	0.1035	0.0899	0.1007
3160	0.1086	0.1031	0.0896	0.100433
3159.5	0.1086	0.1026	0.0894	0.1002
3159	0.1087	0.1027	0.0896	0.100333
3158.5	0.1088	0.1029	0.0899	0.100533
3158	0.1088	0.1029	0.0898	0.1005
3157.5	0.109	0.103	0.09	0.100667
3157	0.1092	0.1033	0.0905	0.101
3156.5	0.1091	0.1035	0.0904	0.101
3156	0.1089	0.1033	0.0901	0.100767
3155.5	0.1088	0.1028	0.0897	0.100433
3155	0.1089	0.1028	0.0897	0.100467
3154.5	0.1089	0.103	0.0899	0.1006
3154	0.1088	0.1029	0.0901	0.1006
3153.5	0.1089	0.1031	0.0903	0.100767
3153	0.109	0.1034	0.0903	0.1009
3152.5	0.109	0.1035	0.0899	0.1008
3152	0.1087	0.1029	0.0895	0.100367
3151.5	0.1087	0.1027	0.0899	0.100433
3151	0.1089	0.103	0.0902	0.1007
3150.5	0.109	0.1035	0.0902	0.1009
3150	0.1091	0.1036	0.0903	0.101
3149.5	0.1091	0.1033	0.0903	0.1009
3149	0.1089	0.1028	0.0901	0.1006
3148.5	0.1089	0.1027	0.0899	0.1005
3148	0.1089	0.103	0.0901	0.100667
3147.5	0.1089	0.1032	0.0901	0.100733
3147	0.1087	0.103	0.09	0.100567
3146.5	0.1088	0.1031	0.0901	0.100667
3146	0.1094	0.1035	0.0908	0.101233
3145.5	0.1095	0.1036	0.0911	0.1014
3145	0.1096	0.1036	0.091	0.1014
3144.5	0.1096	0.1039	0.0909	0.101467
3144	0.1094	0.1038	0.0907	0.1013
3143.5	0.1095	0.1035	0.0907	0.101233
3143	0.1095	0.1034	0.0907	0.1012
3142.5	0.1095	0.1035	0.0907	0.101233
3142	0.1098	0.1035	0.0909	0.1014
3141.5	0.1096	0.1033	0.091	0.1013
3141	0.1094	0.1032	0.091	0.1012
3140.5	0.1097	0.1036	0.0908	0.101367
3140	0.1099	0.1038	0.0908	0.1015
3139.5	0.1102	0.1041	0.0912	0.101833
3139	0.1104	0.1042	0.0914	0.102
3138.5	0.1105	0.1043	0.0914	0.102067
3138	0.1108	0.1045	0.0918	0.102367
3137.5	0.1111	0.1047	0.0921	0.102633
3137	0.1114	0.1048	0.0922	0.1028
3136.5	0.1117	0.1049	0.0926	0.103067
3136	0.1123	0.1054	0.0934	0.1037
3135.5	0.1129	0.1059	0.0937	0.104167
3135	0.1131	0.106	0.0937	0.104267
3134.5	0.1131	0.1058	0.0937	0.1042
3134	0.1135	0.1059	0.0941	0.1045
3133.5	0.114	0.1064	0.0948	0.105067
3133	0.1147	0.1071	0.0954	0.105733
3132.5	0.1154	0.1075	0.0958	0.106233
3132	0.1161	0.1081	0.0964	0.106867
3131.5	0.1168	0.1091	0.0974	0.107767
3131	0.1175	0.1095	0.0978	0.108267
3130.5	0.1181	0.1097	0.0983	0.1087
3130	0.119	0.1101	0.0992	0.109433
3129.5	0.12	0.1108	0.1002	0.110333
3129	0.121	0.1114	0.1012	0.1112
3128.5	0.1219	0.1123	0.1021	0.1121
3128	0.1236	0.1139	0.1037	0.113733
3127.5	0.1253	0.1151	0.105	0.115133
3127	0.1265	0.1153	0.1057	0.115833
3126.5	0.1272	0.1155	0.1062	0.1163
3126	0.1278	0.1166	0.1072	0.1172
3125.5	0.1291	0.1182	0.1087	0.118667
3125	0.1304	0.119	0.1098	0.119733
3124.5	0.1317	0.1197	0.1109	0.120767
3124	0.1331	0.1206	0.1125	0.122067
3123.5	0.1347	0.1221	0.1141	0.123633
3123	0.1361	0.1233	0.1154	0.124933
3122.5	0.1378	0.1245	0.1168	0.126367
3122	0.1394	0.1255	0.1181	0.127667
3121.5	0.1405	0.1261	0.1193	0.128633
3121	0.1417	0.1272	0.1204	0.129767
3120.5	0.1427	0.1282	0.1214	0.130767
3120	0.1439	0.129	0.1225	0.1318
3119.5	0.1448	0.1296	0.1234	0.1326
3119	0.1459	0.1302	0.1244	0.1335
3118.5	0.1472	0.1311	0.1255	0.1346
3118	0.1478	0.1317	0.1262	0.135233
3117.5	0.1482	0.1324	0.127	0.135867
3117	0.1492	0.1331	0.1277	0.136667
3116.5	0.1501	0.1337	0.1282	0.137333
3116	0.1503	0.134	0.1285	0.1376
3115.5	0.1511	0.1347	0.1294	0.1384
3115	0.1521	0.1354	0.1302	0.139233
3114.5	0.1524	0.1355	0.1302	0.139367
3114	0.1524	0.1352	0.1302	0.139267
3113.5	0.1525	0.1353	0.1304	0.1394
3113	0.1526	0.1358	0.1307	0.1397
3112.5	0.1527	0.1361	0.131	0.139933
3112	0.153	0.1364	0.1313	0.140233
3111.5	0.1532	0.1363	0.1313	0.140267
3111	0.1529	0.1358	0.1311	0.139933
3110.5	0.1523	0.1355	0.1308	0.139533
3110	0.1519	0.1353	0.1302	0.139133
3109.5	0.1512	0.1347	0.1295	0.138467
3109	0.15	0.1341	0.1286	0.137567
3108.5	0.1491	0.1336	0.1278	0.136833
3108	0.1488	0.1332	0.1274	0.136467
3107.5	0.1487	0.133	0.1271	0.136267
3107	0.1484	0.1327	0.1265	0.135867
3106.5	0.1479	0.132	0.1259	0.135267
3106	0.147	0.1313	0.125	0.134433
3105.5	0.146	0.1308	0.1242	0.133667
3105	0.1451	0.1303	0.1236	0.133
3104.5	0.1445	0.1296	0.1229	0.132333
3104	0.1436	0.1289	0.1222	0.131567
3103.5	0.1427	0.1282	0.1212	0.1307
3103	0.1419	0.1273	0.1203	0.129833
3102.5	0.1413	0.1266	0.1195	0.129133
3102	0.1409	0.1264	0.1192	0.128833
3101.5	0.1404	0.1261	0.119	0.1285
3101	0.139	0.1252	0.118	0.1274
3100.5	0.138	0.1243	0.1169	0.1264
3100	0.1377	0.124	0.1165	0.126067
3099.5	0.1372	0.1239	0.1161	0.125733
3099	0.1365	0.1234	0.1156	0.125167
3098.5	0.1361	0.1228	0.1151	0.124667
3098	0.1358	0.1227	0.1146	0.124367
3097.5	0.1355	0.1227	0.1145	0.124233
3097	0.1351	0.1226	0.1143	0.124
3096.5	0.1348	0.1222	0.114	0.123667
3096	0.1341	0.1218	0.1134	0.1231
3095.5	0.1334	0.1212	0.1127	0.122433
3095	0.1332	0.1208	0.1124	0.122133
3094.5	0.1328	0.1206	0.1122	0.121867
3094	0.1326	0.1205	0.1117	0.1216
3093.5	0.1327	0.1204	0.1115	0.121533
3093	0.1323	0.12	0.1113	0.1212
3092.5	0.1317	0.1196	0.1109	0.120733
3092	0.1312	0.1192	0.1105	0.1203
3091.5	0.1305	0.1186	0.11	0.1197
3091	0.1295	0.1178	0.109	0.118767
3090.5	0.1287	0.1173	0.1081	0.118033
3090	0.1283	0.1169	0.1078	0.117667
3089.5	0.1281	0.1167	0.1076	0.117467
3089	0.128	0.1168	0.1075	0.117433
3088.5	0.1282	0.1169	0.1076	0.117567
3088	0.1281	0.1168	0.1076	0.1175
3087.5	0.1272	0.1162	0.1069	0.116767
3087	0.126	0.1154	0.1059	0.115767
3086.5	0.1258	0.115	0.1053	0.115367
3086	0.1257	0.1147	0.105	0.115133
3085.5	0.1249	0.1144	0.1045	0.1146
3085	0.1239	0.114	0.1038	0.1139
3084.5	0.1231	0.1134	0.1029	0.113133
3084	0.1225	0.1131	0.1024	0.112667
3083.5	0.1223	0.1129	0.1022	0.112467
3083	0.1224	0.1128	0.1024	0.112533
3082.5	0.1222	0.1126	0.1023	0.112367
3082	0.1218	0.1123	0.1017	0.111933
3081.5	0.121	0.1118	0.1011	0.1113
3081	0.1203	0.1112	0.1003	0.1106
3080.5	0.1198	0.1107	0.0999	0.110133
3080	0.1196	0.1106	0.1	0.110067
3079.5	0.1196	0.1108	0.1001	0.110167
3079	0.1192	0.1102	0.0995	0.109633
3078.5	0.1185	0.1097	0.0988	0.109
3078	0.118	0.1095	0.0985	0.108667
3077.5	0.1179	0.1095	0.0983	0.108567
3077	0.1181	0.1096	0.0984	0.1087
3076.5	0.1182	0.1094	0.0984	0.108667
3076	0.118	0.1093	0.0984	0.108567
3075.5	0.1178	0.1094	0.0981	0.108433
3075	0.1181	0.1094	0.0981	0.108533
3074.5	0.118	0.1092	0.0982	0.108467
3074	0.1176	0.1091	0.0981	0.108267
3073.5	0.1173	0.109	0.0979	0.108067
3073	0.1173	0.109	0.0978	0.108033
3072.5	0.1173	0.1089	0.0977	0.107967
3072	0.1168	0.1084	0.0973	0.1075
3071.5	0.1163	0.1078	0.0967	0.106933
3071	0.1162	0.1077	0.0965	0.1068
3070.5	0.1164	0.108	0.0966	0.107
3070	0.1163	0.1082	0.0969	0.107133
3069.5	0.1162	0.1081	0.097	0.1071
3069	0.1158	0.1079	0.0966	0.106767
3068.5	0.1154	0.1074	0.096	0.106267
3068	0.1149	0.1068	0.0954	0.1057
3067.5	0.1146	0.1067	0.0953	0.105533
3067	0.1146	0.1067	0.0954	0.105567
3066.5	0.1147	0.1066	0.0951	0.105467
3066	0.1148	0.1066	0.095	0.105467
3065.5	0.1148	0.1069	0.0954	0.1057
3065	0.1149	0.1072	0.0955	0.105867
3064.5	0.1149	0.107	0.0956	0.105833
3064	0.1145	0.1066	0.0953	0.105467
3063.5	0.1142	0.1066	0.095	0.105267
3063	0.1144	0.1066	0.0949	0.1053
3062.5	0.1142	0.1064	0.0948	0.105133
3062	0.1141	0.1063	0.0948	0.105067
3061.5	0.1143	0.1066	0.095	0.1053
3061	0.1146	0.1067	0.0953	0.105533
3060.5	0.1147	0.1065	0.0954	0.105533
3060	0.1149	0.1066	0.0955	0.105667
3059.5	0.1148	0.1067	0.0956	0.1057
3059	0.1146	0.1066	0.0955	0.105567
3058.5	0.1146	0.1066	0.0952	0.105467
3058	0.1146	0.1068	0.0951	0.1055
3057.5	0.1142	0.1066	0.0948	0.1052
3057	0.1143	0.1066	0.0947	0.1052
3056.5	0.1146	0.1067	0.095	0.105433
3056	0.1144	0.1064	0.095	0.105267
3055.5	0.1143	0.1065	0.0951	0.1053
3055	0.1143	0.1068	0.0952	0.105433
3054.5	0.1142	0.1067	0.095	0.1053
3054	0.1143	0.1064	0.0951	0.105267
3053.5	0.1144	0.1064	0.0953	0.105367
3053	0.1143	0.1066	0.0952	0.105367
3052.5	0.1143	0.1068	0.0952	0.105433
3052	0.1145	0.1065	0.0952	0.1054
3051.5	0.1145	0.1061	0.095	0.1052
3051	0.1141	0.1058	0.0948	0.1049
3050.5	0.1138	0.1057	0.0947	0.104733
3050	0.1137	0.106	0.0946	0.104767
3049.5	0.114	0.1063	0.0946	0.104967
3049	0.1143	0.1062	0.0949	0.105133
3048.5	0.1145	0.1062	0.0951	0.105267
3048	0.1148	0.1065	0.0954	0.105567
3047.5	0.1147	0.1068	0.0953	0.1056
3047	0.1144	0.1065	0.0951	0.105333
3046.5	0.1147	0.1063	0.0952	0.1054
3046	0.1149	0.1065	0.0954	0.1056
3045.5	0.1149	0.1068	0.0954	0.1057
3045	0.1147	0.1067	0.0952	0.105533
3044.5	0.1147	0.1066	0.0952	0.1055
3044	0.1149	0.1066	0.0955	0.105667
3043.5	0.1149	0.1067	0.0956	0.105733
3043	0.1148	0.1067	0.0955	0.105667
3042.5	0.1149	0.1069	0.0955	0.105767
3042	0.1152	0.1071	0.0957	0.106
3041.5	0.1153	0.107	0.0957	0.106
3041	0.1148	0.1064	0.0953	0.1055
3040.5	0.1143	0.1063	0.0951	0.105233
3040	0.1143	0.1064	0.0953	0.105333
3039.5	0.1146	0.1065	0.0955	0.105533
3039	0.115	0.1068	0.0957	0.105833
3038.5	0.1149	0.1067	0.0958	0.1058
3038	0.1147	0.1065	0.0956	0.1056
3037.5	0.1148	0.1065	0.0955	0.1056
3037	0.115	0.1067	0.0953	0.105667
3036.5	0.1149	0.1067	0.0952	0.1056
3036	0.1148	0.1066	0.0954	0.1056
3035.5	0.115	0.1067	0.0959	0.105867
3035	0.1152	0.1067	0.0959	0.105933
3034.5	0.1149	0.1064	0.0957	0.105667
3034	0.1146	0.1066	0.0955	0.105567
3033.5	0.1146	0.107	0.0955	0.1057
3033	0.1146	0.1069	0.0956	0.1057
3032.5	0.1145	0.1067	0.0956	0.1056
3032	0.1146	0.1068	0.0953	0.105567
3031.5	0.1145	0.1066	0.0951	0.1054
3031	0.1143	0.1061	0.0951	0.105167
3030.5	0.1142	0.1059	0.0952	0.1051
3030	0.1142	0.1061	0.0951	0.105133
3029.5	0.1144	0.1064	0.095	0.105267
3029	0.1146	0.1063	0.095	0.1053
3028.5	0.1147	0.1066	0.0955	0.1056
3028	0.1146	0.1065	0.0957	0.1056
3027.5	0.1144	0.1061	0.0952	0.105233
3027	0.1142	0.1059	0.0949	0.105
3026.5	0.1141	0.1058	0.0951	0.105
3026	0.1143	0.106	0.0954	0.105233
3025.5	0.1145	0.1064	0.0954	0.105433
3025	0.1145	0.1066	0.0953	0.105467
3024.5	0.1144	0.1065	0.0954	0.105433
3024	0.1141	0.1062	0.095	0.1051
3023.5	0.1143	0.106	0.0949	0.105067
3023	0.1145	0.1062	0.0953	0.105333
3022.5	0.1147	0.1064	0.0956	0.105567
3022	0.1147	0.1066	0.0955	0.1056
3021.5	0.1145	0.1064	0.0952	0.105367
3021	0.1141	0.106	0.0949	0.105
3020.5	0.1141	0.1058	0.095	0.104967
3020	0.1142	0.1061	0.0953	0.1052
3019.5	0.1143	0.1062	0.0953	0.105267
3019	0.1146	0.1062	0.0954	0.1054
3018.5	0.1147	0.1063	0.0956	0.105533
3018	0.1144	0.1062	0.0951	0.105233
3017.5	0.1142	0.1061	0.0949	0.105067
3017	0.1143	0.1063	0.0953	0.1053
3016.5	0.115	0.1065	0.0958	0.105767
3016	0.1154	0.1067	0.096	0.106033
3015.5	0.1151	0.1067	0.0958	0.105867
3015	0.1148	0.1064	0.0955	0.105567
3014.5	0.1147	0.1062	0.0954	0.105433
3014	0.115	0.1064	0.0956	0.105667
3013.5	0.1152	0.1068	0.0958	0.105933
3013	0.1155	0.1069	0.0958	0.106067
3012.5	0.1154	0.1068	0.0958	0.106
3012	0.1149	0.1064	0.0956	0.105633
3011.5	0.1147	0.1061	0.0955	0.105433
3011	0.115	0.1062	0.0956	0.1056
3010.5	0.1153	0.1066	0.0959	0.105933
3010	0.1153	0.1071	0.0961	0.106167
3009.5	0.1155	0.1072	0.0963	0.106333
3009	0.1158	0.1072	0.0966	0.106533
3008.5	0.1157	0.1071	0.0964	0.1064
3008	0.1151	0.1067	0.096	0.105933
3007.5	0.1148	0.1065	0.096	0.105767
3007	0.1152	0.1068	0.0964	0.106133
3006.5	0.1154	0.1071	0.0967	0.1064
3006	0.1153	0.107	0.0964	0.106233
3005.5	0.1153	0.1068	0.0961	0.106067
3005	0.1154	0.1069	0.0964	0.106233
3004.5	0.1154	0.107	0.0967	0.106367
3004	0.1153	0.1069	0.0966	0.106267
3003.5	0.1149	0.1064	0.0963	0.105867
3003	0.1148	0.1062	0.0958	0.1056
3002.5	0.1152	0.1063	0.0958	0.105767
3002	0.1153	0.1065	0.0961	0.105967
3001.5	0.1153	0.1071	0.0964	0.106267
3001	0.1151	0.1072	0.0963	0.1062
[truncated: 5,202 more rows]

## Sheet: theophylline
cm-1	A			Aveage
4000	0.0931	0.1392	0.1796	0.1373
3999.5	0.0935	0.1394	0.1797	0.137533
3999	0.0935	0.1396	0.1798	0.137633
3998.5	0.0932	0.1396	0.1798	0.137533
3998	0.0929	0.1394	0.1797	0.137333
3997.5	0.0924	0.1388	0.1793	0.136833
3997	0.0923	0.1385	0.1791	0.136633
3996.5	0.0927	0.139	0.1793	0.137
3996	0.0931	0.1395	0.1795	0.137367
3995.5	0.0931	0.1394	0.1793	0.137267
3995	0.0927	0.1392	0.1792	0.137033
3994.5	0.0923	0.139	0.1791	0.1368
3994	0.0926	0.1392	0.1794	0.137067
3993.5	0.0932	0.1395	0.1799	0.137533
3993	0.0933	0.1393	0.1797	0.137433
3992.5	0.0929	0.1389	0.1789	0.1369
3992	0.0926	0.1389	0.1786	0.1367
3991.5	0.0923	0.139	0.1789	0.136733
3991	0.0921	0.1388	0.1789	0.1366
3990.5	0.0922	0.1386	0.1785	0.136433
3990	0.0922	0.1385	0.1783	0.136333
3989.5	0.0922	0.1384	0.1783	0.1363
3989	0.0922	0.1386	0.1785	0.136433
3988.5	0.0925	0.1389	0.1788	0.136733
3988	0.0927	0.139	0.179	0.1369
3987.5	0.0927	0.1388	0.1788	0.136767
3987	0.0926	0.1385	0.1786	0.136567
3986.5	0.0925	0.1386	0.1787	0.1366
3986	0.0926	0.1388	0.1788	0.136733
3985.5	0.0927	0.1389	0.179	0.136867
3985	0.0927	0.139	0.1791	0.136933
3984.5	0.0927	0.139	0.179	0.1369
3984	0.0926	0.1389	0.1791	0.136867
3983.5	0.0925	0.1388	0.1789	0.136733
3983	0.0925	0.1387	0.1787	0.136633
3982.5	0.0924	0.1386	0.179	0.136667
3982	0.0926	0.1389	0.1794	0.136967
3981.5	0.0928	0.1393	0.1794	0.137167
3981	0.0929	0.1396	0.1795	0.137333
3980.5	0.0929	0.1394	0.1793	0.1372
3980	0.0925	0.1389	0.1789	0.136767
3979.5	0.0925	0.1387	0.1787	0.136633
3979	0.0924	0.1386	0.1785	0.1365
3978.5	0.0923	0.1386	0.1784	0.136433
3978	0.0928	0.1389	0.1789	0.136867
3977.5	0.093	0.139	0.179	0.137
3977	0.0926	0.139	0.179	0.136867
3976.5	0.0924	0.1389	0.1789	0.136733
3976	0.0924	0.1388	0.1789	0.1367
3975.5	0.0926	0.1389	0.1789	0.1368
3975	0.0928	0.1393	0.1789	0.137
3974.5	0.0925	0.1392	0.1789	0.136867
3974	0.0924	0.1388	0.1788	0.136667
3973.5	0.0927	0.1387	0.1789	0.136767
3973	0.0932	0.1389	0.1792	0.1371
3972.5	0.0931	0.1389	0.179	0.137
3972	0.0926	0.1388	0.179	0.1368
3971.5	0.0924	0.1389	0.1788	0.1367
3971	0.0925	0.1389	0.1788	0.136733
3970.5	0.0928	0.1389	0.1792	0.136967
3970	0.0929	0.139	0.1792	0.137033
3969.5	0.0926	0.1387	0.1788	0.1367
3969	0.0926	0.1388	0.1789	0.136767
3968.5	0.0924	0.1387	0.1789	0.136667
3968	0.0923	0.1388	0.1789	0.136667
3967.5	0.0924	0.1391	0.1792	0.1369
3967	0.0928	0.1391	0.1792	0.137033
3966.5	0.0928	0.139	0.1789	0.1369
3966	0.0925	0.1388	0.1788	0.1367
3965.5	0.0924	0.1388	0.179	0.136733
3965	0.0925	0.1392	0.179	0.1369
3964.5	0.0924	0.1391	0.1789	0.1368
3964	0.0925	0.1388	0.179	0.136767
3963.5	0.0931	0.1392	0.1794	0.137233
3963	0.0934	0.1394	0.1796	0.137467
3962.5	0.0931	0.139	0.179	0.137033
3962	0.0926	0.1386	0.1787	0.136633
3961.5	0.0922	0.1383	0.1787	0.1364
3961	0.092	0.1383	0.1786	0.1363
3960.5	0.0919	0.1386	0.1787	0.1364
3960	0.092	0.1386	0.1787	0.136433
3959.5	0.0922	0.1386	0.1785	0.136433
3959	0.0925	0.1388	0.1787	0.136667
3958.5	0.0924	0.1387	0.1785	0.136533
3958	0.0924	0.1383	0.1785	0.1364
3957.5	0.0923	0.1381	0.1785	0.1363
3957	0.0921	0.1381	0.1782	0.136133
3956.5	0.092	0.1383	0.178	0.1361
3956	0.0917	0.1381	0.1777	0.135833
3955.5	0.0916	0.1379	0.1779	0.1358
3955	0.0917	0.138	0.1781	0.135933
3954.5	0.0918	0.1381	0.178	0.135967
3954	0.0918	0.1383	0.1783	0.136133
3953.5	0.0919	0.1382	0.1784	0.136167
3953	0.0921	0.1381	0.1784	0.1362
3952.5	0.0922	0.1381	0.1779	0.136067
3952	0.0922	0.1381	0.1778	0.136033
3951.5	0.0923	0.1381	0.1781	0.136167
3951	0.0924	0.1384	0.1784	0.1364
3950.5	0.0918	0.138	0.1784	0.136067
3950	0.0919	0.1379	0.1783	0.136033
3949.5	0.0921	0.1378	0.1779	0.135933
3949	0.0917	0.1374	0.1777	0.1356
3948.5	0.0917	0.138	0.1782	0.135967
3948	0.0918	0.1383	0.1781	0.136067
3947.5	0.0915	0.1376	0.1776	0.135567
3947	0.0915	0.1374	0.1772	0.135367
3946.5	0.0913	0.1375	0.1771	0.1353
3946	0.0913	0.1377	0.1772	0.1354
3945.5	0.0918	0.1378	0.1773	0.135633
3945	0.0919	0.1376	0.1774	0.135633
3944.5	0.0917	0.1376	0.1776	0.135633
3944	0.0921	0.1384	0.1785	0.136333
3943.5	0.0925	0.1384	0.1787	0.136533
3943	0.0917	0.1373	0.1779	0.135633
3942.5	0.0922	0.1382	0.1784	0.136267
3942	0.0915	0.1376	0.1773	0.135467
3941.5	0.0911	0.1372	0.1769	0.135067
3941	0.0911	0.1375	0.177	0.1352
3940.5	0.091	0.1377	0.1772	0.1353
3940	0.0912	0.1377	0.1775	0.135467
3939.5	0.0914	0.1376	0.1776	0.135533
3939	0.0915	0.1374	0.1777	0.135533
3938.5	0.0916	0.1374	0.1775	0.1355
3938	0.0914	0.1374	0.1771	0.1353
3937.5	0.0913	0.1373	0.1767	0.1351
3937	0.0915	0.1375	0.1768	0.135267
3936.5	0.0916	0.1378	0.1769	0.135433
3936	0.0915	0.1377	0.177	0.1354
3935.5	0.0911	0.1372	0.1771	0.135133
3935	0.0911	0.1373	0.1773	0.135233
3934.5	0.0912	0.1373	0.1772	0.135233
3934	0.0914	0.1379	0.1778	0.1357
3933.5	0.0924	0.1385	0.1788	0.136567
3933	0.0926	0.138	0.1785	0.136367
3932.5	0.0916	0.1372	0.1774	0.1354
3932	0.0913	0.1375	0.1776	0.135467
3931.5	0.0908	0.1369	0.177	0.1349
3931	0.0908	0.1368	0.1766	0.134733
3930.5	0.0916	0.1374	0.1772	0.1354
3930	0.0916	0.1373	0.1771	0.135333
3929.5	0.0913	0.1371	0.177	0.135133
3929	0.0914	0.1372	0.1774	0.135333
3928.5	0.0911	0.1371	0.1768	0.135
3928	0.0913	0.1372	0.1768	0.1351
3927.5	0.0913	0.1373	0.1769	0.135167
3927	0.0912	0.1373	0.1769	0.135133
3926.5	0.0917	0.1377	0.1775	0.135633
3926	0.0921	0.1379	0.1784	0.136133
3925.5	0.0914	0.1372	0.1778	0.135467
3925	0.0916	0.1375	0.1777	0.1356
3924.5	0.0911	0.137	0.1769	0.135
3924	0.0907	0.1369	0.1765	0.1347
3923.5	0.0909	0.1372	0.1767	0.134933
3923	0.091	0.1371	0.1766	0.1349
3922.5	0.091	0.137	0.1764	0.1348
3922	0.0909	0.1371	0.1768	0.134933
3921.5	0.0913	0.1371	0.1775	0.1353
3921	0.0918	0.1375	0.1781	0.1358
3920.5	0.0913	0.137	0.177	0.1351
3920	0.092	0.1379	0.1777	0.135867
3919.5	0.0916	0.137	0.1771	0.135233
3919	0.0908	0.1362	0.1765	0.1345
3918.5	0.0919	0.1375	0.1779	0.135767
3918	0.092	0.1378	0.1778	0.135867
3917.5	0.0915	0.1374	0.1769	0.135267
3917	0.092	0.1375	0.1775	0.135667
3916.5	0.0906	0.1359	0.176	0.134167
3916	0.0906	0.1363	0.1764	0.134433
3915.5	0.0905	0.1364	0.1762	0.134367
3915	0.0908	0.1367	0.1764	0.134633
3914.5	0.0907	0.137	0.1764	0.1347
3914	0.0905	0.137	0.1758	0.134433
3913.5	0.0906	0.1367	0.1756	0.1343
3913	0.0908	0.1365	0.1759	0.1344
3912.5	0.0906	0.1359	0.176	0.134167
3912	0.0905	0.1358	0.1762	0.134167
3911.5	0.0905	0.1363	0.1762	0.134333
3911	0.0908	0.1365	0.176	0.134433
3910.5	0.0909	0.1367	0.1764	0.134667
3910	0.0908	0.1369	0.1768	0.134833
3909.5	0.0906	0.1366	0.1765	0.134567
3909	0.0907	0.1367	0.1764	0.1346
3908.5	0.0907	0.1367	0.1764	0.1346
3908	0.0907	0.1365	0.1762	0.134467
3907.5	0.0911	0.1369	0.1766	0.134867
3907	0.0919	0.1375	0.1777	0.1357
3906.5	0.0915	0.1368	0.1771	0.135133
3906	0.0914	0.1366	0.1766	0.134867
3905.5	0.0924	0.1373	0.1775	0.135733
3905	0.0934	0.1381	0.1786	0.1367
3904.5	0.0912	0.1361	0.1758	0.134367
3904	0.0928	0.1383	0.1787	0.1366
3903.5	0.0908	0.1356	0.176	0.134133
3903	0.0915	0.1367	0.1769	0.135033
3902.5	0.0922	0.1369	0.1772	0.135433
3902	0.0909	0.1357	0.1757	0.1341
3901.5	0.0923	0.1377	0.1777	0.1359
3901	0.0903	0.1357	0.1754	0.1338
3900.5	0.092	0.1379	0.1781	0.136
3900	0.0934	0.1391	0.18	0.1375
3899.5	0.0923	0.1374	0.1779	0.135867
3899	0.0932	0.138	0.1786	0.1366
3898.5	0.0901	0.135	0.1752	0.133433
3898	0.0899	0.1359	0.1753	0.1337
3897.5	0.0904	0.1366	0.1756	0.1342
3897	0.0905	0.1364	0.1757	0.1342
3896.5	0.0904	0.136	0.1756	0.134
3896	0.09	0.1358	0.1755	0.133767
3895.5	0.0901	0.1361	0.1758	0.134
3895	0.0907	0.1365	0.1765	0.134567
3894.5	0.0906	0.1365	0.1763	0.134467
3894	0.0905	0.1363	0.1761	0.1343
3893.5	0.0902	0.1356	0.1758	0.133867
3893	0.0904	0.1359	0.1763	0.1342
3892.5	0.0924	0.138	0.1787	0.136367
3892	0.0929	0.1381	0.179	0.136667
3891.5	0.0909	0.1359	0.176	0.134267
3891	0.0927	0.1378	0.178	0.136167
3890.5	0.09	0.135	0.1747	0.133233
3890	0.0897	0.1353	0.1749	0.1333
3889.5	0.09	0.1359	0.1756	0.133833
3889	0.0901	0.1361	0.1759	0.134033
3888.5	0.0901	0.1361	0.1758	0.134
3888	0.09	0.1356	0.1752	0.1336
3887.5	0.0903	0.1357	0.1755	0.133833
3887	0.0928	0.1383	0.1785	0.136533
3886.5	0.0949	0.1401	0.1803	0.138433
3886	0.0914	0.1357	0.1758	0.1343
3885.5	0.0932	0.1381	0.1789	0.136733
3885	0.0901	0.1346	0.1746	0.1331
3884.5	0.0895	0.1348	0.1744	0.1329
3884	0.09	0.1358	0.1755	0.133767
3883.5	0.0898	0.1357	0.1755	0.133667
3883	0.0904	0.1361	0.1758	0.1341
3882.5	0.0902	0.1357	0.1754	0.133767
3882	0.0901	0.1359	0.1759	0.133967
3881.5	0.0916	0.1376	0.1778	0.135667
3881	0.0936	0.1393	0.1796	0.1375
3880.5	0.092	0.1371	0.1772	0.135433
3880	0.0926	0.138	0.1785	0.136367
3879.5	0.0901	0.1352	0.1755	0.1336
3879	0.0892	0.1346	0.1745	0.132767
3878.5	0.0901	0.1355	0.1755	0.1337
3878	0.0905	0.136	0.1761	0.1342
3877.5	0.0904	0.1361	0.1759	0.134133
3877	0.0899	0.1358	0.1754	0.1337
3876.5	0.0893	0.1351	0.175	0.133133
3876	0.0897	0.1356	0.1755	0.1336
3875.5	0.0913	0.1371	0.177	0.135133
3875	0.0922	0.1372	0.1778	0.135733
3874.5	0.0912	0.1362	0.1771	0.134833
3874	0.092	0.1371	0.1779	0.135667
3873.5	0.0906	0.1355	0.1755	0.133867
3873	0.0896	0.1349	0.1744	0.132967
3872.5	0.0898	0.1353	0.175	0.133367
3872	0.0901	0.1352	0.1752	0.1335
3871.5	0.0913	0.1365	0.1769	0.1349
3871	0.0933	0.1382	0.1793	0.136933
3870.5	0.092	0.1363	0.1768	0.135033
3870	0.0929	0.1374	0.178	0.1361
3869.5	0.0907	0.135	0.1753	0.133667
3869	0.0903	0.1355	0.1757	0.133833
3868.5	0.0895	0.1345	0.1748	0.132933
3868	0.0892	0.1344	0.1744	0.132667
3867.5	0.0898	0.1352	0.1749	0.1333
3867	0.0898	0.1354	0.175	0.1334
3866.5	0.0906	0.1362	0.1759	0.134233
3866	0.0928	0.1381	0.1786	0.1365
3865.5	0.0921	0.1368	0.1773	0.1354
3865	0.0925	0.1373	0.1776	0.1358
3864.5	0.0909	0.1354	0.1754	0.1339
3864	0.0894	0.1343	0.1741	0.1326
3863.5	0.0894	0.1349	0.1749	0.133067
3863	0.0903	0.1362	0.1763	0.134267
3862.5	0.0906	0.1363	0.1761	0.134333
3862	0.0897	0.1351	0.1747	0.133167
3861.5	0.091	0.1361	0.176	0.134367
3861	0.0897	0.1345	0.1743	0.132833
3860.5	0.0893	0.1347	0.1744	0.1328
3860	0.0891	0.135	0.1744	0.132833
3859.5	0.0888	0.1351	0.1743	0.132733
3859	0.0891	0.1352	0.1746	0.132967
3858.5	0.0901	0.1356	0.1755	0.133733
3858	0.0906	0.1356	0.1757	0.133967
3857.5	0.09	0.1352	0.1752	0.133467
3857	0.0907	0.1362	0.1762	0.134367
3856.5	0.09	0.1352	0.1749	0.133367
3856	0.09	0.1355	0.1753	0.1336
3855.5	0.0936	0.1389	0.1797	0.1374
3855	0.1021	0.1464	0.1896	0.146033
3854.5	0.0953	0.1385	0.1812	0.138333
3854	0.0995	0.1447	0.1871	0.143767
3853.5	0.0939	0.1366	0.1782	0.136233
3853	0.0922	0.1352	0.1768	0.134733
3852.5	0.0902	0.1331	0.1747	0.132667
3852	0.0918	0.1365	0.1775	0.135267
3851.5	0.0909	0.1351	0.1752	0.133733
3851	0.089	0.1334	0.173	0.1318
3850.5	0.0901	0.135	0.1748	0.1333
3850	0.0898	0.1349	0.1747	0.133133
3849.5	0.0897	0.135	0.1746	0.1331
3849	0.0894	0.1348	0.1745	0.1329
3848.5	0.0891	0.1344	0.1739	0.132467
3848	0.0891	0.1345	0.1739	0.1325
3847.5	0.0895	0.1352	0.1745	0.133067
3847	0.0897	0.1354	0.1747	0.133267
3846.5	0.0893	0.1348	0.1743	0.1328
3846	0.0891	0.1346	0.1744	0.1327
3845.5	0.0894	0.1349	0.1749	0.133067
3845	0.0906	0.1361	0.1762	0.1343
3844.5	0.0912	0.1366	0.1766	0.1348
3844	0.09	0.1351	0.1752	0.133433
3843.5	0.0911	0.1363	0.1766	0.134667
3843	0.0899	0.1345	0.1743	0.1329
3842.5	0.0893	0.1343	0.174	0.132533
3842	0.0906	0.1357	0.1757	0.134
3841.5	0.0901	0.1352	0.175	0.133433
3841	0.0911	0.1365	0.1766	0.134733
3840.5	0.0904	0.1354	0.1754	0.133733
3840	0.0891	0.1344	0.1742	0.132567
3839.5	0.0898	0.1353	0.1752	0.133433
3839	0.0921	0.1372	0.1775	0.1356
3838.5	0.0932	0.1375	0.1787	0.136467
3838	0.0895	0.1337	0.174	0.1324
3837.5	0.0932	0.1374	0.1782	0.136267
3837	0.0889	0.1326	0.1729	0.131467
3836.5	0.0893	0.134	0.1742	0.1325
3836	0.0913	0.1363	0.1769	0.134833
3835.5	0.0912	0.1355	0.1762	0.1343
3835	0.0911	0.1359	0.1761	0.134367
3834.5	0.0909	0.136	0.1756	0.134167
3834	0.0885	0.1337	0.1727	0.131633
3833.5	0.0888	0.1344	0.1734	0.1322
3833	0.0899	0.1356	0.1747	0.1334
3832.5	0.091	0.136	0.176	0.134333
3832	0.0897	0.1342	0.1746	0.132833
3831.5	0.091	0.1361	0.1766	0.134567
3831	0.0895	0.1341	0.1743	0.132633
3830.5	0.0888	0.134	0.1737	0.132167
3830	0.0888	0.1343	0.1738	0.1323
3829.5	0.0886	0.1341	0.1736	0.1321
3829	0.0885	0.1339	0.1737	0.132033
3828.5	0.0885	0.1339	0.1739	0.1321
3828	0.0894	0.1347	0.1749	0.133
3827.5	0.09	0.1347	0.1752	0.1333
3827	0.0893	0.1339	0.1741	0.132433
3826.5	0.09	0.1353	0.175	0.133433
3826	0.0886	0.1338	0.1731	0.131833
3825.5	0.0885	0.134	0.1728	0.131767
3825	0.0893	0.1347	0.1733	0.132433
3824.5	0.0894	0.1346	0.1736	0.132533
3824	0.0891	0.1343	0.174	0.132467
3823.5	0.0888	0.1344	0.174	0.1324
3823	0.0905	0.136	0.1758	0.1341
3822.5	0.0922	0.1363	0.1772	0.135233
3822	0.0921	0.1357	0.1764	0.134733
3821.5	0.0928	0.1366	0.1772	0.135533
3821	0.0899	0.1334	0.1736	0.1323
3820.5	0.0916	0.1356	0.1763	0.1345
3820	0.0902	0.1345	0.1745	0.133067
3819.5	0.0892	0.1345	0.1738	0.1325
3819	0.0889	0.1342	0.1736	0.132233
3818.5	0.0889	0.134	0.1738	0.132233
3818	0.0889	0.1338	0.1739	0.1322
3817.5	0.0902	0.1352	0.1755	0.133633
3817	0.0935	0.1384	0.179	0.136967
3816.5	0.0916	0.1359	0.1751	0.1342
3816	0.0927	0.1374	0.1779	0.136
3815.5	0.0907	0.1348	0.1752	0.133567
3815	0.088	0.133	0.1723	0.1311
3814.5	0.0883	0.1337	0.173	0.131667
3814	0.0882	0.1335	0.173	0.131567
3813.5	0.0881	0.1338	0.1731	0.131667
3813	0.0885	0.1342	0.1732	0.131967
3812.5	0.0888	0.1343	0.1728	0.131967
3812	0.0888	0.1343	0.173	0.132033
3811.5	0.0887	0.1342	0.1733	0.132067
3811	0.0886	0.1339	0.1734	0.131967
3810.5	0.0883	0.1337	0.1732	0.131733
3810	0.0883	0.1338	0.1731	0.131733
3809.5	0.0887	0.134	0.1733	0.132
3809	0.0887	0.1338	0.1732	0.1319
3808.5	0.0893	0.1345	0.1742	0.132667
3808	0.0915	0.1364	0.1766	0.134833
3807.5	0.0908	0.1347	0.175	0.1335
3807	0.0909	0.1356	0.176	0.134167
3806.5	0.0905	0.135	0.1752	0.133567
3806	0.0876	0.1324	0.172	0.130667
3805.5	0.0881	0.1336	0.173	0.131567
3805	0.0883	0.1338	0.1729	0.131667
3804.5	0.0887	0.134	0.1731	0.131933
3804	0.0894	0.1345	0.1743	0.132733
3803.5	0.0891	0.1338	0.1743	0.1324
3803	0.09	0.1348	0.1754	0.1334
3802.5	0.0932	0.1375	0.1786	0.136433
3802	0.0936	0.1365	0.178	0.136033
3801.5	0.0901	0.1337	0.1745	0.132767
3801	0.0917	0.1357	0.1766	0.134667
3800.5	0.0881	0.1326	0.1719	0.130867
3800	0.0881	0.1334	0.1726	0.131367
3799.5	0.0881	0.1333	0.1731	0.1315
3799	0.0886	0.1342	0.1741	0.1323
3798.5	0.0888	0.1343	0.1743	0.132467
3798	0.0885	0.1338	0.1734	0.1319
3797.5	0.09	0.135	0.1749	0.1333
3797	0.0899	0.1341	0.1744	0.1328
3796.5	0.0895	0.1342	0.1741	0.1326
3796	0.0899	0.1348	0.1744	0.133033
3795.5	0.088	0.1332	0.1721	0.1311
3795	0.0878	0.1335	0.1721	0.131133
3794.5	0.0881	0.1334	0.1722	0.131233
3794	0.0882	0.1332	0.1722	0.1312
3793.5	0.0884	0.1336	0.1724	0.131467
3793	0.0884	0.1339	0.1726	0.131633
3792.5	0.0883	0.134	0.1728	0.1317
3792	0.0881	0.1337	0.173	0.1316
3791.5	0.0876	0.133	0.1726	0.131067
3791	0.0876	0.1331	0.1723	0.131
3790.5	0.0881	0.1336	0.1728	0.1315
3790	0.0882	0.1337	0.173	0.131633
3789.5	0.0878	0.1335	0.1725	0.131267
3789	0.0875	0.133	0.1719	0.1308
3788.5	0.0875	0.1329	0.1719	0.130767
3788	0.0877	0.133	0.1721	0.130933
3787.5	0.0881	0.1332	0.1725	0.131267
3787	0.0882	0.1334	0.1726	0.1314
3786.5	0.0881	0.1333	0.1724	0.131267
3786	0.0883	0.1333	0.1725	0.131367
3785.5	0.0885	0.1335	0.173	0.131667
3785	0.0881	0.1331	0.1728	0.131333
3784.5	0.0882	0.1335	0.1731	0.1316
3784	0.0882	0.1335	0.1727	0.131467
3783.5	0.088	0.1332	0.1725	0.131233
3783	0.0881	0.1332	0.1728	0.131367
3782.5	0.088	0.133	0.1728	0.131267
3782	0.0879	0.1329	0.1725	0.1311
3781.5	0.0876	0.1329	0.1721	0.130867
3781	0.0879	0.1334	0.1725	0.131267
3780.5	0.0897	0.1351	0.1744	0.133067
3780	0.0895	0.1348	0.174	0.132767
3779.5	0.0898	0.1352	0.1749	0.1333
3779	0.0894	0.1342	0.1737	0.132433
3778.5	0.0875	0.1324	0.1711	0.130333
3778	0.0874	0.1328	0.1714	0.130533
3777.5	0.0875	0.1332	0.1718	0.130833
3777	0.0879	0.1334	0.1721	0.131133
3776.5	0.0882	0.1336	0.1726	0.131467
3776	0.0878	0.1334	0.1725	0.131233
3775.5	0.0876	0.133	0.1723	0.130967
3775	0.0878	0.1329	0.1725	0.131067
3774.5	0.0879	0.1328	0.1724	0.131033
3774	0.0879	0.1327	0.1719	0.130833
3773.5	0.0877	0.1327	0.1715	0.130633
3773	0.0877	0.1329	0.1717	0.130767
3772.5	0.0882	0.1334	0.1725	0.131367
3772	0.0886	0.1335	0.1728	0.131633
3771.5	0.089	0.1338	0.1731	0.131967
3771	0.0903	0.1351	0.1748	0.1334
3770.5	0.0896	0.1338	0.1736	0.132333
3770	0.0881	0.1325	0.172	0.130867
3769.5	0.0895	0.134	0.1737	0.1324
3769	0.0876	0.1322	0.1711	0.1303
3768.5	0.0878	0.1331	0.1717	0.130867
3768	0.088	0.1334	0.1719	0.1311
3767.5	0.0875	0.1329	0.1715	0.130633
3767	0.0882	0.1334	0.1726	0.1314
3766.5	0.0891	0.134	0.1735	0.1322
3766	0.0887	0.1336	0.1725	0.1316
3765.5	0.0896	0.1349	0.1737	0.132733
3765	0.0875	0.1328	0.1713	0.130533
3764.5	0.087	0.1326	0.1711	0.130233
3764	0.0878	0.1328	0.1719	0.130833
3763.5	0.0883	0.1329	0.1725	0.131233
3763	0.0883	0.133	0.1723	0.1312
3762.5	0.0876	0.1327	0.1713	0.130533
3762	0.0874	0.1325	0.1711	0.130333
3761.5	0.0877	0.1327	0.1716	0.130667
3761	0.089	0.1339	0.1733	0.132067
3760.5	0.0896	0.1342	0.174	0.1326
3760	0.0891	0.1336	0.173	0.1319
3759.5	0.0899	0.1343	0.1738	0.132667
3759	0.0881	0.1323	0.1715	0.130633
3758.5	0.0876	0.1322	0.171	0.130267
3758	0.0882	0.1331	0.1722	0.131167
3757.5	0.0887	0.1335	0.1732	0.1318
3757	0.0872	0.1315	0.171	0.1299
3756.5	0.0878	0.132	0.1717	0.1305
3756	0.0874	0.1316	0.1708	0.129933
3755.5	0.0871	0.1319	0.1706	0.129867
3755	0.0886	0.1338	0.1728	0.131733
3754.5	0.0887	0.1338	0.1735	0.132
3754	0.0881	0.1331	0.173	0.1314
3753.5	0.089	0.1336	0.1741	0.132233
3753	0.0903	0.1332	0.175	0.132833
3752.5	0.0872	0.1291	0.1696	0.128633
3752	0.093	0.1371	0.1773	0.1358
3751.5	0.0888	0.1325	0.1717	0.131
3751	0.0887	0.1332	0.1726	0.1315
3750.5	0.0921	0.1362	0.1767	0.135
3750	0.0933	0.1365	0.1772	0.135667
3749.5	0.0902	0.1342	0.1739	0.132767
3749	0.0932	0.1367	0.1771	0.135667
3748.5	0.0878	0.1313	0.1706	0.1299
3748	0.0873	0.1321	0.1707	0.130033
3747.5	0.0874	0.1322	0.171	0.1302
3747	0.0878	0.1321	0.1711	0.130333
3746.5	0.0887	0.133	0.1725	0.1314
3746	0.0925	0.1361	0.1773	0.1353
3745.5	0.0997	0.1416	0.1859	0.1424
3745	0.098	0.1381	0.1833	0.1398
3744.5	0.0935	0.1351	0.1774	0.135333
3744	0.0926	0.1346	0.1759	0.134367
3743.5	0.088	0.1312	0.171	0.130067
3743	0.0865	0.1311	0.1701	0.129233
3742.5	0.0874	0.1325	0.1717	0.130533
3742	0.0881	0.1328	0.1723	0.131067
3741.5	0.0873	0.1321	0.1712	0.1302
3741	0.0877	0.1327	0.1717	0.1307
3740.5	0.0878	0.1325	0.1715	0.1306
3740	0.0881	0.1326	0.1719	0.130867
3739.5	0.0884	0.1327	0.1726	0.131233
3739	0.0876	0.1317	0.172	0.130433
3738.5	0.0874	0.1319	0.1718	0.130367
3738	0.0893	0.134	0.1741	0.132467
3737.5	0.0904	0.1344	0.1745	0.1331
3737	0.0888	0.1321	0.1711	0.130667
3736.5	0.0906	0.134	0.1735	0.1327
3736	0.0895	0.1322	0.1719	0.1312
3735.5	0.0904	0.1329	0.1724	0.1319
3735	0.0903	0.1329	0.1731	0.1321
3734.5	0.0897	0.1335	0.1736	0.132267
3734	0.0883	0.1327	0.1723	0.1311
3733.5	0.0883	0.1327	0.1726	0.1312
3733	0.0902	0.1341	0.1745	0.132933
3732.5	0.0887	0.1319	0.1713	0.130633
3732	0.0909	0.1349	0.1746	0.133467
3731.5	0.0884	0.132	0.1715	0.130633
3731	0.0867	0.1313	0.17	0.129333
3730.5	0.0874	0.1325	0.1713	0.1304
3730	0.0872	0.1322	0.1716	0.130333
3729.5	0.087	0.1325	0.1714	0.1303
3729	0.0871	0.1325	0.1711	0.130233
3728.5	0.0871	0.1317	0.1708	0.129867
3728	0.0879	0.1323	0.1718	0.130667
3727.5	0.089	0.1336	0.1725	0.1317
3727	0.0878	0.1324	0.1706	0.130267
3726.5	0.0879	0.1324	0.1715	0.1306
3726	0.0875	0.1313	0.171	0.129933
3725.5	0.0865	0.1308	0.17	0.1291
3725	0.0868	0.1317	0.1705	0.129667
3724.5	0.0875	0.1323	0.171	0.130267
3724	0.088	0.1328	0.1715	0.130767
3723.5	0.0887	0.134	0.173	0.1319
3723	0.0887	0.1333	0.1729	0.131633
3722.5	0.0875	0.1312	0.1711	0.129933
3722	0.0879	0.1322	0.1718	0.130633
3721.5	0.0867	0.1313	0.1701	0.129367
3721	0.0863	0.1313	0.1697	0.1291
3720.5	0.0867	0.1315	0.1703	0.1295
3720	0.0875	0.1324	0.1714	0.130433
3719.5	0.0875	0.1324	0.1713	0.1304
3719	0.0869	0.1318	0.1708	0.129833
3718.5	0.0867	0.1319	0.1706	0.129733
3718	0.0862	0.1313	0.1698	0.1291
3717.5	0.0866	0.1314	0.17	0.129333
3717	0.0871	0.1318	0.1703	0.129733
3716.5	0.087	0.1317	0.1704	0.1297
3716	0.087	0.1315	0.1705	0.129667
3715.5	0.0872	0.1316	0.1706	0.1298
3715	0.0871	0.1316	0.1702	0.129633
3714.5	0.0871	0.1316	0.1704	0.1297
3714	0.0869	0.1315	0.1707	0.1297
3713.5	0.0886	0.1334	0.173	0.131667
3713	0.0913	0.1359	0.1752	0.134133
3712.5	0.0891	0.1327	0.1704	0.130733
3712	0.0914	0.1348	0.1742	0.133467
3711.5	0.0881	0.1308	0.1707	0.129867
3711	0.0863	0.1306	0.1701	0.129
3710.5	0.0877	0.1323	0.1721	0.1307
3710	0.0879	0.1317	0.1719	0.1305
3709.5	0.0878	0.1317	0.1713	0.130267
3709	0.0888	0.1329	0.1719	0.1312
3708.5	0.0868	0.131	0.1693	0.129033
3708	0.087	0.1318	0.1702	0.129667
3707.5	0.0869	0.1318	0.1703	0.129667
3707	0.0862	0.1309	0.1695	0.128867
3706.5	0.0859	0.1307	0.1696	0.128733
3706	0.086	0.131	0.17	0.129
3705.5	0.0864	0.1314	0.1702	0.129333
3705	0.0869	0.1315	0.17	0.129467
3704.5	0.0868	0.1312	0.1699	0.1293
3704	0.0867	0.1311	0.1701	0.1293
3703.5	0.0868	0.1315	0.1703	0.129533
3703	0.0877	0.1325	0.1714	0.130533
3702.5	0.0881	0.1322	0.172	0.130767
3702	0.0872	0.1309	0.1707	0.1296
3701.5	0.089	0.1331	0.1723	0.131467
3701	0.0869	0.1313	0.1696	0.129267
3700.5	0.0856	0.1306	0.1688	0.128333
3700	0.0855	0.1306	0.1688	0.1283
3699.5	0.0859	0.1308	0.1693	0.128667
3699	0.0865	0.1313	0.1699	0.129233
3698.5	0.0863	0.1312	0.1698	0.1291
3698	0.086	0.1312	0.1696	0.128933
3697.5	0.0864	0.1316	0.1698	0.129267
3697	0.0862	0.1314	0.1695	0.129033
3696.5	0.0861	0.131	0.1694	0.128833
3696	0.0864	0.131	0.1698	0.129067
3695.5	0.0864	0.131	0.1697	0.129033
3695	0.0862	0.1309	0.1698	0.128967
3694.5	0.0862	0.1307	0.1701	0.129
3694	0.0865	0.1308	0.1701	0.129133
3693.5	0.0868	0.1315	0.1704	0.129567
3693	0.0869	0.1318	0.1705	0.129733
3692.5	0.0879	0.1328	0.1716	0.130767
3692	0.0886	0.1327	0.1723	0.1312
3691.5	0.0879	0.1312	0.1713	0.130133
3691	0.0889	0.1325	0.1724	0.131267
3690.5	0.0869	0.1306	0.17	0.129167
3690	0.0868	0.1308	0.1709	0.1295
3689.5	0.0894	0.1333	0.1742	0.1323
3689	0.0903	0.1341	0.1747	0.133033
3688.5	0.0889	0.1324	0.1724	0.131233
3688	0.0899	0.1327	0.173	0.131867
3687.5	0.0859	0.129	0.1685	0.1278
3687	0.0858	0.1301	0.1692	0.128367
3686.5	0.0861	0.1311	0.1697	0.128967
3686	0.0865	0.1317	0.17	0.1294
3685.5	0.0867	0.1317	0.1699	0.129433
3685	0.0864	0.131	0.1696	0.129
3684.5	0.0863	0.1312	0.17	0.129167
3684	0.0863	0.1313	0.1699	0.129167
3683.5	0.0864	0.131	0.1697	0.129033
3683	0.0864	0.1309	0.1695	0.128933
3682.5	0.0862	0.131	0.1691	0.128767
3682	0.086	0.1311	0.169	0.1287
3681.5	0.0858	0.1309	0.1693	0.128667
3681	0.0857	0.1303	0.1696	0.128533
3680.5	0.0865	0.1311	0.1709	0.1295
3680	0.0869	0.1316	0.1709	0.1298
3679.5	0.0871	0.1319	0.1705	0.129833
3679	0.0872	0.1317	0.1704	0.129767
3678.5	0.0863	0.1307	0.1692	0.128733
3678	0.0866	0.131	0.1698	0.129133
3677.5	0.0879	0.1323	0.1712	0.130467
3677	0.0906	0.1344	0.174	0.133
3676.5	0.0907	0.1329	0.1736	0.1324
3676	0.0906	0.1328	0.1741	0.1325
3675.5	0.089	0.1313	0.1717	0.130667
3675	0.0869	0.1299	0.1698	0.128867
3674.5	0.0886	0.1319	0.1722	0.1309
3674	0.0867	0.1304	0.1698	0.128967
3673.5	0.086	0.1309	0.1695	0.1288
3673	0.0858	0.1309	0.1694	0.1287
3672.5	0.0865	0.131	0.1698	0.1291
3672	0.0888	0.1329	0.1724	0.131367
3671.5	0.0912	0.1346	0.1751	0.133633
3671	0.088	0.1306	0.1702	0.1296
3670.5	0.0903	0.1335	0.1733	0.132367
3670	0.0878	0.1305	0.1698	0.129367
3669.5	0.0881	0.1315	0.1705	0.130033
3669	0.0871	0.131	0.1698	0.1293
3668.5	0.0878	0.1318	0.1714	0.130333
3668	0.0858	0.1295	0.1687	0.128
3667.5	0.0858	0.1302	0.1689	0.1283
3667	0.0864	0.1311	0.1698	0.1291
3666.5	0.0864	0.1312	0.1699	0.129167
3666	0.0864	0.1313	0.1698	0.129167
3665.5	0.0862	0.1309	0.1694	0.128833
3665	0.0859	0.1304	0.1687	0.128333
3664.5	0.0858	0.13	0.1686	0.128133
3664	0.0858	0.13	0.1688	0.1282
3663.5	0.0859	0.1302	0.169	0.128367
3663	0.086	0.1305	0.1694	0.128633
3662.5	0.0861	0.1306	0.1692	0.128633
3662	0.0858	0.1306	0.1687	0.128367
3661.5	0.0857	0.1308	0.1688	0.128433
3661	0.0862	0.1311	0.1694	0.1289
3660.5	0.0863	0.1311	0.1696	0.129
3660	0.086	0.131	0.1692	0.128733
3659.5	0.086	0.131	0.1691	0.1287
3659	0.0862	0.1309	0.1695	0.128867
3658.5	0.0864	0.131	0.1699	0.1291
3658	0.0865	0.1308	0.1698	0.129033
3657.5	0.088	0.1323	0.1717	0.130667
3657	0.0899	0.1333	0.173	0.132067
3656.5	0.0881	0.1306	0.17	0.129567
3656	0.0888	0.1319	0.172	0.1309
3655.5	0.0859	0.1292	0.1686	0.1279
3655	0.0858	0.1302	0.1687	0.128233
3654.5	0.0864	0.1313	0.1693	0.129
3654	0.0866	0.1314	0.1695	0.129167
3653.5	0.0866	0.1309	0.1694	0.128967
3653	0.0865	0.1307	0.1693	0.128833
3652.5	0.0877	0.1319	0.1708	0.130133
3652	0.0897	0.133	0.1731	0.131933
3651.5	0.0895	0.1328	0.1734	0.1319
3651	0.088	0.1315	0.1711	0.1302
3650.5	0.0895	0.1329	0.1726	0.131667
3650	0.0906	0.1331	0.1734	0.132367
3649.5	0.0874	0.1295	0.1696	0.128833
3649	0.0893	0.1321	0.1727	0.131367
3648.5	0.0876	0.1302	0.1705	0.129433
3648	0.0882	0.1318	0.1722	0.130733
3647.5	0.0877	0.1314	0.1716	0.130233
3647	0.0883	0.1312	0.1719	0.130467
3646.5	0.0867	0.1298	0.1697	0.128733
3646	0.086	0.1299	0.1691	0.128333
3645.5	0.0859	0.1304	0.1691	0.128467
3645	0.0864	0.1313	0.1696	0.1291
3644.5	0.0862	0.1311	0.169	0.128767
3644	0.0857	0.1307	0.1686	0.128333
3643.5	0.0858	0.1305	0.1692	0.1285
3643	0.0864	0.1306	0.1696	0.128867
3642.5	0.0869	0.1313	0.1699	0.129367
3642	0.0868	0.1314	0.1701	0.129433
3641.5	0.0866	0.1312	0.1697	0.129167
3641	0.0863	0.1309	0.1691	0.128767
3640.5	0.0857	0.1308	0.1687	0.1284
3640	0.0858	0.1308	0.1691	0.128567
3639.5	0.0863	0.1309	0.1695	0.1289
3639	0.0865	0.1308	0.1696	0.128967
3638.5	0.0858	0.1303	0.1692	0.128433
3638	0.0858	0.1303	0.1692	0.128433
3637.5	0.0861	0.1304	0.1692	0.128567
3637	0.0862	0.1307	0.1691	0.128667
3636.5	0.0866	0.1311	0.1695	0.129067
3636	0.0864	0.1307	0.1692	0.128767
3635.5	0.0861	0.1305	0.169	0.128533
3635	0.087	0.1314	0.1698	0.1294
3634.5	0.0875	0.1316	0.1698	0.129633
3634	0.087	0.1312	0.1696	0.129267
3633.5	0.087	0.1312	0.1702	0.129467
3633	0.0859	0.1301	0.1688	0.128267
3632.5	0.0858	0.1301	0.1686	0.128167
3632	0.086	0.1302	0.1689	0.128367
3631.5	0.0866	0.1308	0.1696	0.129
3631	0.0879	0.1321	0.1711	0.130367
3630.5	0.0903	0.1337	0.1731	0.132367
3630	0.0893	0.1316	0.1711	0.130667
3629.5	0.0903	0.1328	0.173	0.132033
3629	0.0888	0.13	0.1704	0.129733
3628.5	0.0874	0.1294	0.1688	0.128533
3628	0.0898	0.1328	0.172	0.131533
3627.5	0.0868	0.13	0.1688	0.128533
3627	0.0859	0.1296	0.1684	0.127967
3626.5	0.0852	0.1291	0.1678	0.127367
3626	0.0857	0.1299	0.1684	0.128
3625.5	0.0864	0.1308	0.169	0.128733
3625	0.0869	0.1314	0.1698	0.129367
3624.5	0.0871	0.1315	0.1703	0.129633
3624	0.0868	0.1311	0.1697	0.1292
3623.5	0.0866	0.1308	0.1694	0.128933
3623	0.087	0.1309	0.1695	0.129133
3622.5	0.0872	0.1309	0.1694	0.129167
3622	0.0867	0.1306	0.1694	0.1289
3621.5	0.0858	0.1297	0.1688	0.1281
3621	0.0872	0.1313	0.1703	0.1296
3620.5	0.0899	0.1335	0.1726	0.132
3620	0.0889	0.1318	0.1709	0.130533
3619.5	0.0893	0.1326	0.1722	0.131367
3619	0.0882	0.1311	0.1705	0.129933
3618.5	0.087	0.1303	0.1694	0.1289
3618	0.0864	0.1299	0.169	0.128433
3617.5	0.0873	0.1313	0.1703	0.129633
3617	0.0866	0.1304	0.1695	0.128833
3616.5	0.0862	0.1303	0.1691	0.128533
3616	0.0869	0.1312	0.1696	0.129233
3615.5	0.0876	0.132	0.1705	0.130033
3615	0.0872	0.131	0.17	0.1294
3614.5	0.0869	0.1306	0.1696	0.129033
3614	0.0873	0.1309	0.1698	0.129333
3613.5	0.0884	0.1315	0.1709	0.130267
3613	0.0879	0.1306	0.1705	0.129667
3612.5	0.0878	0.1309	0.1704	0.1297
3612	0.0871	0.1305	0.169	0.128867
3611.5	0.0859	0.1295	0.1678	0.127733
3611	0.0862	0.1299	0.1686	0.128233
3610.5	0.0879	0.1317	0.1709	0.130167
3610	0.0893	0.1331	0.1726	0.131667
3609.5	0.0871	0.1307	0.1695	0.1291
3609	0.088	0.1315	0.1703	0.129933
3608.5	0.0867	0.1297	0.1685	0.1283
3608	0.0876	0.1312	0.1701	0.129633
3607.5	0.0875	0.1313	0.1703	0.1297
3607	0.0868	0.1308	0.1698	0.129133
3606.5	0.0863	0.1299	0.1687	0.1283
3606	0.0862	0.1299	0.1681	0.128067
3605.5	0.0867	0.131	0.169	0.1289
3605	0.0869	0.1309	0.1696	0.129133
3604.5	0.087	0.131	0.1698	0.129267
3604	0.087	0.1313	0.1695	0.129267
3603.5	0.0868	0.1311	0.1693	0.129067
3603	0.0867	0.1309	0.1696	0.129067
3602.5	0.087	0.1308	0.1694	0.129067
3602	0.0872	0.1307	0.1692	0.129033
3601.5	0.0865	0.1301	0.1691	0.128567
3601	0.0864	0.1304	0.1696	0.1288
3600.5	0.0865	0.1306	0.1693	0.1288
3600	0.0862	0.1304	0.1689	0.1285
3599.5	0.0868	0.131	0.1698	0.1292
3599	0.087	0.131	0.1699	0.1293
3598.5	0.0866	0.1307	0.1693	0.128867
3598	0.0866	0.1308	0.1691	0.128833
3597.5	0.0869	0.1308	0.1694	0.129033
3597	0.0873	0.1309	0.1698	0.129333
3596.5	0.0875	0.1314	0.1699	0.1296
3596	0.0874	0.1311	0.1697	0.1294
3595.5	0.0867	0.1302	0.1695	0.1288
3595	0.0867	0.1303	0.1694	0.1288
3594.5	0.0866	0.1304	0.1688	0.1286
3594	0.0875	0.1312	0.1698	0.1295
3593.5	0.0874	0.131	0.1698	0.1294
3593	0.0871	0.1309	0.1699	0.1293
3592.5	0.0868	0.1307	0.1692	0.1289
3592	0.0865	0.1304	0.1686	0.1285
3591.5	0.0866	0.1304	0.1689	0.128633
3591	0.0866	0.1305	0.1689	0.128667
3590.5	0.0868	0.1307	0.1691	0.128867
3590	0.0879	0.1318	0.1706	0.1301
3589.5	0.0897	0.1327	0.1722	0.131533
3589	0.089	0.1313	0.1705	0.130267
3588.5	0.0889	0.1317	0.171	0.130533
3588	0.0876	0.1304	0.1699	0.1293
3587.5	0.0882	0.1311	0.1706	0.129967
3587	0.0876	0.1303	0.1691	0.129
3586.5	0.088	0.1314	0.17	0.1298
3586	0.0875	0.1311	0.1694	0.129333
3585.5	0.0867	0.1305	0.169	0.128733
3585	0.0871	0.1309	0.1698	0.129267
3584.5	0.0867	0.1307	0.1697	0.129033
3584	0.0864	0.1308	0.1695	0.1289
3583.5	0.0866	0.1308	0.1694	0.128933
3583	0.0869	0.1305	0.1694	0.128933
3582.5	0.0872	0.1307	0.1695	0.129133
3582	0.0874	0.131	0.1694	0.129267
3581.5	0.0872	0.1313	0.1695	0.129333
3581	0.0872	0.1314	0.17	0.129533
3580.5	0.0874	0.1311	0.1699	0.129467
3580	0.0877	0.1311	0.1697	0.1295
3579.5	0.0874	0.1307	0.1695	0.1292
3579	0.0866	0.1304	0.1692	0.128733
3578.5	0.0866	0.1306	0.1689	0.1287
3578	0.087	0.1311	0.169	0.129033
3577.5	0.0872	0.1312	0.1695	0.1293
3577	0.0875	0.1312	0.1697	0.129467
3576.5	0.0875	0.1312	0.1696	0.129433
3576	0.0871	0.1311	0.1692	0.129133
3575.5	0.087	0.1311	0.1692	0.1291
3575	0.0872	0.1308	0.1693	0.1291
3574.5	0.0874	0.1308	0.1695	0.129233
3574	0.0873	0.1312	0.1696	0.129367
3573.5	0.0872	0.1311	0.1694	0.129233
3573	0.0872	0.1311	0.1694	0.129233
3572.5	0.087	0.1309	0.1692	0.129033
3572	0.087	0.1309	0.169	0.128967
3571.5	0.0873	0.1309	0.1693	0.129167
3571	0.0874	0.1308	0.1694	0.1292
3570.5	0.0876	0.1312	0.1697	0.1295
3570	0.0874	0.1312	0.17	0.129533
3569.5	0.088	0.1316	0.1707	0.1301
3569	0.0896	0.133	0.172	0.131533
3568.5	0.0889	0.1319	0.1709	0.130567
3568	0.0892	0.1319	0.1714	0.130833
3567.5	0.0891	0.1311	0.1709	0.130367
3567	0.0882	0.1309	0.1701	0.129733
3566.5	0.0881	0.1314	0.1703	0.129933
3566	0.0877	0.1307	0.1698	0.1294
3565.5	0.0871	0.1305	0.1696	0.129067
3565	0.0868	0.1305	0.1691	0.1288
3564.5	0.0873	0.1311	0.1695	0.1293
3564	0.0873	0.1312	0.1701	0.129533
3563.5	0.0874	0.1313	0.1703	0.129667
3563	0.0873	0.1308	0.17	0.129367
3562.5	0.087	0.1303	0.1696	0.128967
3562	0.0871	0.1306	0.1694	0.129033
3561.5	0.0873	0.1308	0.1693	0.129133
3561	0.0876	0.131	0.1697	0.129433
3560.5	0.0874	0.1303	0.1692	0.128967
3560	0.0873	0.1304	0.1691	0.128933
3559.5	0.0872	0.1307	0.169	0.128967
3559	0.0872	0.1308	0.1691	0.129033
3558.5	0.0873	0.131	0.1695	0.129267
3558	0.0875	0.1312	0.1697	0.129467
3557.5	0.0876	0.1312	0.1698	0.129533
3557	0.0876	0.131	0.1697	0.129433
3556.5	0.0873	0.1309	0.1695	0.129233
3556	0.0872	0.1308	0.1691	0.129033
3555.5	0.0873	0.1309	0.169	0.129067
3555	0.0876	0.1314	0.1696	0.129533
3554.5	0.0879	0.1316	0.1701	0.129867
3554	0.0876	0.1309	0.1695	0.129333
3553.5	0.0873	0.1307	0.1691	0.129033
3553	0.0877	0.1311	0.1697	0.1295
3552.5	0.0877	0.1311	0.1697	0.1295
3552	0.088	0.1316	0.1701	0.1299
3551.5	0.0881	0.1317	0.1701	0.129967
3551	0.0878	0.1315	0.1699	0.129733
3550.5	0.0878	0.1315	0.1698	0.1297
3550	0.0877	0.1313	0.1697	0.129567
3549.5	0.0872	0.131	0.1695	0.129233
3549	0.0872	0.1306	0.1692	0.129
3548.5	0.0877	0.1307	0.1697	0.129367
3548	0.0885	0.1316	0.1709	0.130333
3547.5	0.088	0.1311	0.1702	0.129767
3547	0.0875	0.1304	0.1693	0.129067
3546.5	0.0879	0.1309	0.1699	0.129567
3546	0.0881	0.1316	0.1704	0.130033
3545.5	0.0878	0.1316	0.1701	0.129833
3545	0.0875	0.1312	0.17	0.129567
3544.5	0.0872	0.1308	0.1696	0.1292
3544	0.0875	0.1308	0.1696	0.1293
3543.5	0.0877	0.1309	0.1699	0.1295
3543	0.0874	0.131	0.1698	0.1294
3542.5	0.0874	0.131	0.1696	0.129333
3542	0.087	0.1307	0.1694	0.129033
3541.5	0.0869	0.1308	0.1693	0.129
3541	0.0874	0.131	0.1696	0.129333
3540.5	0.0877	0.1312	0.1699	0.1296
3540	0.0879	0.131	0.1698	0.129567
3539.5	0.0878	0.1309	0.1697	0.129467
3539	0.0875	0.1312	0.1697	0.129467
3538.5	0.0875	0.1313	0.1697	0.1295
3538	0.0876	0.1311	0.1696	0.129433
3537.5	0.0879	0.1313	0.1699	0.1297
3537	0.0881	0.1314	0.1701	0.129867
3536.5	0.088	0.131	0.1699	0.129633
3536	0.0878	0.1307	0.1698	0.129433
3535.5	0.0872	0.1305	0.1693	0.129
3535	0.0869	0.1308	0.1693	0.129
3534.5	0.0871	0.131	0.1693	0.129133
3534	0.0871	0.1308	0.1692	0.129033
3533.5	0.0874	0.1307	0.1695	0.1292
3533	0.088	0.1309	0.1696	0.1295
3532.5	0.0881	0.131	0.1697	0.1296
3532	0.0878	0.131	0.1694	0.1294
3531.5	0.0876	0.131	0.1692	0.129267
3531	0.0878	0.1311	0.1695	0.129467
3530.5	0.0879	0.131	0.1695	0.129467
3530	0.0877	0.1309	0.1696	0.1294
3529.5	0.0871	0.1306	0.1694	0.129033
3529	0.0873	0.1307	0.1695	0.129167
3528.5	0.0878	0.1309	0.1698	0.1295
3528	0.0881	0.1311	0.1698	0.129667
3527.5	0.0877	0.131	0.1693	0.129333
3527	0.0873	0.1307	0.1691	0.129033
3526.5	0.0878	0.1309	0.1693	0.129333
3526	0.0881	0.1309	0.1693	0.129433
3525.5	0.0881	0.131	0.1697	0.1296
3525	0.088	0.1309	0.1699	0.1296
3524.5	0.0878	0.1308	0.1699	0.1295
3524	0.0883	0.1314	0.1702	0.129967
3523.5	0.0885	0.1314	0.17	0.129967
3523	0.0881	0.131	0.1699	0.129667
3522.5	0.0876	0.1304	0.1697	0.129233
3522	0.087	0.1301	0.1691	0.128733
3521.5	0.087	0.1305	0.1691	0.128867
3521	0.0875	0.1306	0.1694	0.129167
3520.5	0.088	0.1309	0.1696	0.1295
3520	0.0881	0.1314	0.1697	0.129733
3519.5	0.0879	0.1313	0.1696	0.1296
3519	0.0876	0.1309	0.1694	0.1293
3518.5	0.0876	0.1308	0.1689	0.1291
3518	0.0878	0.1308	0.169	0.1292
3517.5	0.0876	0.1308	0.1696	0.129333
3517	0.0873	0.1306	0.1696	0.129167
3516.5	0.0871	0.1305	0.1694	0.129
3516	0.0872	0.1306	0.1691	0.128967
3515.5	0.0874	0.1304	0.1688	0.128867
3515	0.0875	0.1304	0.1689	0.128933
3514.5	0.0876	0.1308	0.1696	0.129333
3514	0.0875	0.1311	0.1701	0.129567
3513.5	0.0876	0.1313	0.1701	0.129667
3513	0.0875	0.1311	0.1696	0.1294
3512.5	0.0875	0.1308	0.1691	0.129133
3512	0.0875	0.1309	0.1689	0.1291
3511.5	0.0877	0.1314	0.1693	0.129467
3511	0.0879	0.1313	0.1697	0.129633
3510.5	0.0877	0.131	0.1697	0.129467
3510	0.0874	0.1307	0.1696	0.129233
3509.5	0.0875	0.1307	0.1697	0.1293
3509	0.0879	0.1309	0.1697	0.1295
3508.5	0.0881	0.1311	0.1698	0.129667
3508	0.0879	0.1312	0.1698	0.129633
3507.5	0.0877	0.1308	0.1694	0.1293
3507	0.0878	0.1306	0.1694	0.129267
3506.5	0.0877	0.1308	0.1695	0.129333
3506	0.0876	0.1309	0.1696	0.129367
3505.5	0.0874	0.1307	0.1696	0.129233
3505	0.0875	0.1307	0.1698	0.129333
3504.5	0.088	0.131	0.1701	0.1297
3504	0.0884	0.1314	0.1703	0.130033
3503.5	0.0885	0.1319	0.1705	0.1303
3503	0.0882	0.1318	0.1705	0.130167
3502.5	0.0879	0.1315	0.1703	0.1299
3502	0.0881	0.1316	0.1699	0.129867
3501.5	0.0878	0.1311	0.1692	0.129367
3501	0.0875	0.1306	0.1689	0.129
3500.5	0.0873	0.1306	0.1687	0.128867
3500	0.0872	0.1307	0.1689	0.128933
3499.5	0.0874	0.1312	0.1697	0.129433
3499	0.0874	0.1313	0.1698	0.1295
3498.5	0.0874	0.1311	0.1695	0.129333
3498	0.0873	0.1309	0.1695	0.129233
3497.5	0.0872	0.1309	0.1698	0.1293
3497	0.087	0.1305	0.1697	0.129067
3496.5	0.0871	0.1303	0.1694	0.128933
3496	0.0874	0.1308	0.1691	0.1291
3495.5	0.0876	0.131	0.1691	0.129233
3495	0.0874	0.1309	0.1696	0.1293
3494.5	0.0874	0.1311	0.1699	0.129467
3494	0.0873	0.1311	0.1695	0.1293
3493.5	0.0872	0.1308	0.169	0.129
3493	0.0873	0.1308	0.169	0.129033
3492.5	0.0874	0.131	0.1693	0.129233
3492	0.0875	0.1311	0.1693	0.1293
3491.5	0.0875	0.131	0.1695	0.129333
3491	0.0878	0.1309	0.1694	0.129367
3490.5	0.0875	0.1307	0.1693	0.129167
3490	0.0875	0.1307	0.1696	0.129267
3489.5	0.0879	0.131	0.1697	0.129533
3489	0.0879	0.1311	0.1695	0.1295
3488.5	0.0875	0.1305	0.1692	0.129067
3488	0.0873	0.1304	0.1691	0.128933
3487.5	0.0875	0.131	0.1692	0.129233
3487	0.0877	0.1309	0.1694	0.129333
3486.5	0.0878	0.1307	0.1697	0.1294
3486	0.0877	0.1312	0.1698	0.129567
3485.5	0.0876	0.1313	0.1697	0.129533
3485	0.0877	0.1311	0.1699	0.129567
3484.5	0.0876	0.131	0.1695	0.129367
3484	0.0874	0.1308	0.1691	0.1291
3483.5	0.0875	0.131	0.1692	0.129233
3483	0.0876	0.1314	0.1696	0.129533
3482.5	0.0875	0.1316	0.17	0.1297
3482	0.0876	0.1314	0.1704	0.1298
3481.5	0.0874	0.1309	0.1698	0.129367
3481	0.0871	0.1303	0.1687	0.1287
3480.5	0.0873	0.1305	0.1687	0.128833
3480	0.0876	0.131	0.1698	0.129467
3479.5	0.0877	0.1314	0.1701	0.129733
3479	0.0874	0.1312	0.1696	0.1294
3478.5	0.0871	0.1309	0.1697	0.129233
3478	0.0872	0.131	0.1701	0.129433
3477.5	0.0874	0.1309	0.17	0.129433
3477	0.0872	0.1306	0.1694	0.129067
3476.5	0.0871	0.1304	0.1692	0.1289
3476	0.0873	0.1306	0.1691	0.129
3475.5	0.0873	0.1307	0.1691	0.129033
3475	0.0875	0.1308	0.1695	0.129267
3474.5	0.0879	0.1311	0.1696	0.129533
3474	0.0879	0.131	0.1694	0.129433
3473.5	0.0874	0.1309	0.1694	0.129233
3473	0.0873	0.1311	0.1696	0.129333
3472.5	0.0877	0.1312	0.1699	0.1296
3472	0.0879	0.1314	0.1698	0.1297
3471.5	0.0878	0.1314	0.1697	0.129633
3471	0.0877	0.1314	0.1698	0.129633
3470.5	0.0876	0.1312	0.1696	0.129467
3470	0.0875	0.1308	0.1691	0.129133
3469.5	0.0874	0.1309	0.1693	0.1292
3469	0.0875	0.1313	0.1699	0.129567
3468.5	0.0877	0.1314	0.1703	0.1298
3468	0.0878	0.1314	0.1701	0.129767
3467.5	0.0879	0.1314	0.1701	0.1298
3467	0.0876	0.1312	0.1703	0.1297
3466.5	0.0874	0.131	0.1702	0.129533
3466	0.0873	0.131	0.1698	0.129367
3465.5	0.0873	0.1311	0.1696	0.129333
3465	0.0874	0.131	0.1696	0.129333
3464.5	0.0873	0.1309	0.1695	0.129233
3464	0.0874	0.1307	0.1695	0.1292
3463.5	0.0875	0.1306	0.1698	0.1293
3463	0.0874	0.1306	0.1699	0.1293
3462.5	0.0878	0.1308	0.1697	0.129433
3462	0.088	0.1311	0.1695	0.129533
3461.5	0.0878	0.1313	0.1698	0.129633
3461	0.0876	0.1313	0.17	0.129633
3460.5	0.0873	0.1311	0.1696	0.129333
3460	0.0875	0.1311	0.1697	0.129433
3459.5	0.0876	0.1311	0.1699	0.129533
3459	0.0874	0.131	0.1697	0.129367
3458.5	0.0874	0.1308	0.1697	0.1293
3458	0.0873	0.1305	0.1696	0.129133
3457.5	0.0871	0.1303	0.1691	0.128833
3457	0.0875	0.1305	0.1692	0.129067
3456.5	0.0877	0.1308	0.1695	0.129333
3456	0.0876	0.1307	0.1694	0.129233
3455.5	0.0873	0.1304	0.1693	0.129
3455	0.0872	0.1306	0.1694	0.129067
3454.5	0.0876	0.1309	0.1697	0.1294
3454	0.0877	0.131	0.1699	0.129533
3453.5	0.0875	0.131	0.1698	0.129433
3453	0.0876	0.1311	0.17	0.129567
3452.5	0.0876	0.1311	0.17	0.129567
3452	0.0875	0.1308	0.1697	0.129333
3451.5	0.0876	0.1308	0.1696	0.129333
3451	0.0877	0.1311	0.1697	0.1295
3450.5	0.0879	0.1316	0.1699	0.1298
3450	0.0879	0.1315	0.1701	0.129833
3449.5	0.0877	0.1313	0.17	0.129667
3449	0.0878	0.1313	0.1697	0.1296
3448.5	0.0879	0.1311	0.1696	0.129533
3448	0.088	0.131	0.1695	0.1295
3447.5	0.0878	0.1307	0.1697	0.1294
3447	0.088	0.131	0.1703	0.129767
3446.5	0.0881	0.1314	0.1701	0.129867
3446	0.088	0.1314	0.1697	0.1297
3445.5	0.0878	0.1311	0.1697	0.129533
3445	0.0878	0.131	0.1698	0.129533
3444.5	0.0879	0.1309	0.1699	0.129567
3444	0.0877	0.1308	0.1701	0.129533
3443.5	0.0877	0.1312	0.1701	0.129667
3443	0.0879	0.1312	0.1697	0.1296
3442.5	0.088	0.1311	0.1696	0.129567
3442	0.0878	0.1313	0.1698	0.129633
3441.5	0.0881	0.1315	0.1701	0.1299
3441	0.0885	0.1317	0.1703	0.130167
3440.5	0.0884	0.1315	0.1705	0.130133
3440	0.0882	0.1314	0.1706	0.130067
3439.5	0.0884	0.1315	0.1704	0.1301
3439	0.0886	0.1316	0.1704	0.1302
3438.5	0.0882	0.1314	0.1701	0.1299
3438	0.0874	0.1308	0.1697	0.1293
3437.5	0.087	0.1303	0.1695	0.128933
3437	0.0873	0.1307	0.1699	0.1293
3436.5	0.088	0.1314	0.17	0.1298
3436	0.0881	0.1314	0.1699	0.1298
3435.5	0.0879	0.1312	0.17	0.1297
3435	0.0877	0.1314	0.1702	0.129767
3434.5	0.0879	0.1316	0.1702	0.1299
3434	0.0879	0.1314	0.17	0.129767
3433.5	0.0879	0.1314	0.1699	0.129733
3433	0.0882	0.1316	0.1703	0.130033
3432.5	0.0883	0.1317	0.1707	0.130233
3432	0.0882	0.1315	0.1705	0.130067
3431.5	0.0881	0.1315	0.1705	0.130033
3431	0.0882	0.1315	0.1706	0.1301
3430.5	0.0877	0.1307	0.1701	0.1295
3430	0.087	0.1303	0.1695	0.128933
3429.5	0.0874	0.1308	0.17	0.1294
3429	0.0882	0.1314	0.1705	0.130033
3428.5	0.0882	0.1314	0.1703	0.129967
3428	0.0879	0.1312	0.1701	0.129733
3427.5	0.0881	0.1313	0.1704	0.129933
3427	0.0882	0.1315	0.1705	0.130067
3426.5	0.0883	0.1316	0.1705	0.130133
3426	0.0886	0.1318	0.1706	0.130333
3425.5	0.0888	0.1318	0.1703	0.1303
3425	0.0886	0.1315	0.1704	0.130167
3424.5	0.0885	0.1314	0.1705	0.130133
3424	0.0888	0.1316	0.1707	0.130367
3423.5	0.089	0.1317	0.171	0.130567
3423	0.0887	0.1318	0.1707	0.1304
3422.5	0.0887	0.1318	0.1706	0.130367
3422	0.0888	0.1318	0.1708	0.130467
3421.5	0.089	0.1319	0.171	0.130633
3421	0.0888	0.1316	0.1707	0.130367
3420.5	0.0887	0.1317	0.1705	0.1303
3420	0.0887	0.132	0.1706	0.130433
3419.5	0.0886	0.1318	0.1706	0.130333
3419	0.0885	0.1317	0.1705	0.130233
3418.5	0.0887	0.1319	0.1705	0.130367
3418	0.0887	0.1319	0.1706	0.1304
3417.5	0.0887	0.1316	0.1708	0.130367
3417	0.089	0.132	0.171	0.130667
3416.5	0.0891	0.1323	0.1709	0.130767
3416	0.0889	0.1321	0.1708	0.1306
3415.5	0.0889	0.132	0.1707	0.130533
3415	0.089	0.1317	0.1706	0.130433
3414.5	0.0893	0.1318	0.171	0.1307
3414	0.0894	0.132	0.171	0.1308
3413.5	0.0888	0.1316	0.1703	0.130233
3413	0.0877	0.1309	0.1697	0.129433
3412.5	0.0876	0.1307	0.1698	0.129367
3412	0.0882	0.1312	0.1705	0.129967
3411.5	0.0885	0.1319	0.1709	0.130433
3411	0.0886	0.1319	0.1708	0.130433
3410.5	0.0888	0.132	0.1708	0.130533
3410	0.0887	0.1319	0.1704	0.130333
3409.5	0.0882	0.1317	0.1702	0.130033
3409	0.0878	0.1315	0.1703	0.129867
3408.5	0.088	0.1317	0.1702	0.129967
3408	0.0882	0.1318	0.1703	0.1301
3407.5	0.0885	0.1317	0.1707	0.1303
3407	0.0889	0.1318	0.1711	0.1306
3406.5	0.0894	0.1322	0.1715	0.131033
3406	0.0895	0.1324	0.1714	0.1311
3405.5	0.0893	0.1324	0.1714	0.131033
3405	0.0894	0.1323	0.1714	0.131033
3404.5	0.0896	0.1325	0.1716	0.131233
3404	0.0896	0.1325	0.1716	0.131233
3403.5	0.0896	0.1323	0.1712	0.131033
3403	0.0894	0.1322	0.1712	0.130933
3402.5	0.089	0.1323	0.1711	0.1308
3402	0.0888	0.1318	0.171	0.130533
3401.5	0.0887	0.1313	0.1709	0.1303
3401	0.0885	0.1311	0.1705	0.130033
3400.5	0.0884	0.1311	0.1702	0.1299
3400	0.0881	0.1312	0.1702	0.129833
3399.5	0.0878	0.1313	0.1705	0.129867
3399	0.0881	0.1313	0.1709	0.1301
3398.5	0.0886	0.1315	0.171	0.130367
3398	0.0888	0.1318	0.1711	0.130567
3397.5	0.0889	0.132	0.1712	0.1307
3397	0.0892	0.1323	0.1716	0.131033
3396.5	0.0895	0.1322	0.1717	0.131133
3396	0.0897	0.1322	0.1716	0.131167
3395.5	0.0897	0.1323	0.1717	0.131233
3395	0.0893	0.1323	0.1714	0.131
3394.5	0.0891	0.1322	0.1712	0.130833
3394	0.0894	0.1324	0.1715	0.1311
3393.5	0.0894	0.1323	0.1715	0.131067
3393	0.0892	0.1319	0.1712	0.130767
3392.5	0.0889	0.1317	0.1709	0.1305
3392	0.0887	0.1315	0.1706	0.130267
3391.5	0.0884	0.1315	0.1706	0.130167
3391	0.0883	0.1317	0.1709	0.1303
3390.5	0.0886	0.1321	0.1714	0.1307
3390	0.0893	0.1321	0.1715	0.130967
3389.5	0.0896	0.132	0.1716	0.131067
3389	0.0894	0.1321	0.1718	0.1311
3388.5	0.0894	0.1323	0.1716	0.1311
3388	0.0895	0.1322	0.1716	0.1311
3387.5	0.0895	0.1322	0.1717	0.131133
3387	0.0896	0.1325	0.172	0.131367
3386.5	0.09	0.1331	0.1722	0.131767
3386	0.09	0.1332	0.1722	0.1318
3385.5	0.0897	0.1329	0.1721	0.131567
3385	0.0896	0.1327	0.1724	0.131567
3384.5	0.0898	0.1326	0.1724	0.1316
3384	0.09	0.1326	0.1722	0.1316
3383.5	0.0903	0.1329	0.172	0.131733
3383	0.0902	0.1331	0.1722	0.131833
3382.5	0.0899	0.1328	0.1719	0.131533
3382	0.0895	0.1324	0.1714	0.1311
3381.5	0.0894	0.1324	0.1715	0.1311
3381	0.0898	0.1328	0.172	0.131533
3380.5	0.09	0.1331	0.1721	0.131733
3380	0.0901	0.1329	0.1722	0.131733
3379.5	0.0901	0.1326	0.1723	0.131667
3379	0.0901	0.1325	0.1723	0.131633
3378.5	0.09	0.1325	0.1721	0.131533
3378	0.0899	0.1327	0.172	0.131533
3377.5	0.0893	0.1325	0.1719	0.131233
3377	0.089	0.1322	0.1717	0.130967
3376.5	0.0889	0.1319	0.1713	0.1307
3376	0.0892	0.1321	0.1713	0.130867
3375.5	0.09	0.1329	0.1721	0.131667
3375	0.0905	0.1334	0.1726	0.132167
3374.5	0.0904	0.1331	0.1726	0.132033
3374	0.0899	0.1324	0.1721	0.131467
3373.5	0.0901	0.1326	0.1722	0.131633
3373	0.0906	0.1332	0.1727	0.132167
3372.5	0.0907	0.1333	0.1729	0.1323
3372	0.0905	0.1329	0.1723	0.1319
3371.5	0.0904	0.1328	0.1721	0.131767
3371	0.0906	0.1331	0.1723	0.132
3370.5	0.0906	0.1335	0.1726	0.132233
3370	0.0901	0.1335	0.1726	0.132067
3369.5	0.09	0.1332	0.1725	0.1319
3369	0.0898	0.1327	0.1723	0.1316
3368.5	0.0897	0.1325	0.1722	0.131467
3368	0.0899	0.1326	0.1726	0.1317
3367.5	0.0903	0.1327	0.1729	0.131967
3367	0.0904	0.1331	0.1729	0.132133
3366.5	0.0903	0.1333	0.1729	0.132167
3366	0.0902	0.1331	0.1727	0.132
3365.5	0.0903	0.133	0.1727	0.132
3365	0.0907	0.1332	0.1728	0.132233
3364.5	0.0914	0.1338	0.1734	0.132867
3364	0.0918	0.134	0.1739	0.133233
3363.5	0.0916	0.1338	0.1737	0.133033
3363	0.0913	0.1337	0.1735	0.132833
3362.5	0.0915	0.1339	0.1735	0.132967
3362	0.0916	0.134	0.1738	0.133133
3361.5	0.0916	0.134	0.1743	0.1333
3361	0.0914	0.134	0.1741	0.133167
3360.5	0.0914	0.1343	0.1739	0.1332
3360	0.0914	0.1343	0.1741	0.133267
3359.5	0.0916	0.1342	0.1739	0.133233
3359	0.0917	0.1342	0.174	0.1333
3358.5	0.0918	0.1347	0.1743	0.1336
3358	0.0923	0.1354	0.1746	0.1341
3357.5	0.093	0.1358	0.1752	0.134667
3357	0.0931	0.1357	0.1754	0.134733
3356.5	0.093	0.1354	0.1754	0.1346
3356	0.093	0.1354	0.1756	0.134667
3355.5	0.0929	0.1357	0.1756	0.134733
3355	0.0931	0.136	0.1757	0.134933
3354.5	0.0935	0.136	0.1759	0.135133
3354	0.0938	0.1361	0.1763	0.1354
3353.5	0.0938	0.1362	0.1762	0.1354
3353	0.0936	0.1362	0.1761	0.1353
3352.5	0.0937	0.1364	0.1764	0.1355
3352	0.0935	0.1363	0.1763	0.135367
3351.5	0.0931	0.1362	0.1757	0.135
3351	0.0929	0.136	0.1756	0.134833
3350.5	0.0927	0.1355	0.1754	0.134533
3350	0.0928	0.1353	0.1754	0.1345
3349.5	0.0934	0.1358	0.176	0.135067
3349	0.0941	0.1363	0.1764	0.1356
3348.5	0.0943	0.1364	0.1765	0.135733
3348	0.0942	0.1365	0.1766	0.135767
3347.5	0.0942	0.1367	0.1772	0.136033
3347	0.0945	0.137	0.1775	0.136333
3346.5	0.0945	0.137	0.1773	0.136267
3346	0.0945	0.137	0.177	0.136167
3345.5	0.0946	0.1374	0.1771	0.136367
3345	0.0947	0.1374	0.1771	0.1364
3344.5	0.0947	0.1368	0.1766	0.136033
3344	0.0944	0.1367	0.1766	0.1359
3343.5	0.0938	0.1366	0.1765	0.135633
3343	0.0934	0.1362	0.1761	0.135233
3342.5	0.0933	0.1359	0.1759	0.135033
3342	0.0933	0.1359	0.1759	0.135033
3341.5	0.0934	0.136	0.1759	0.1351
3341	0.0935	0.1358	0.176	0.1351
3340.5	0.0936	0.1358	0.1764	0.135267
3340	0.0935	0.136	0.1763	0.135267
3339.5	0.093	0.1356	0.1755	0.1347
3339	0.0919	0.1344	0.1743	0.133533
3338.5	0.0911	0.1337	0.1738	0.132867
3338	0.0918	0.1344	0.1744	0.133533
3337.5	0.0924	0.135	0.1747	0.134033
3337	0.0921	0.1346	0.1742	0.133633
3336.5	0.0919	0.1345	0.1743	0.133567
3336	0.0921	0.1348	0.1747	0.133867
3335.5	0.0925	0.1352	0.1751	0.134267
3335	0.0926	0.1352	0.175	0.134267
3334.5	0.0926	0.1347	0.1748	0.134033
3334	0.0925	0.1346	0.1749	0.134
3333.5	0.0927	0.1355	0.175	0.1344
3333	0.0928	0.1355	0.1749	0.1344
3332.5	0.0923	0.1349	0.1745	0.1339
3332	0.0922	0.1347	0.1744	0.133767
3331.5	0.0923	0.1349	0.1748	0.134
3331	0.0923	0.1347	0.1747	0.1339
3330.5	0.0923	0.1344	0.1744	0.1337
3330	0.0924	0.1345	0.1744	0.133767
3329.5	0.0926	0.1346	0.1745	0.1339
3329	0.0925	0.1346	0.1744	0.133833
3328.5	0.0925	0.1347	0.1744	0.133867
3328	0.0926	0.135	0.1747	0.1341
3327.5	0.0928	0.1351	0.1747	0.1342
3327	0.0926	0.1347	0.1746	0.133967
3326.5	0.0917	0.1341	0.1743	0.133367
3326	0.0903	0.1334	0.1733	0.132333
3325.5	0.09	0.1329	0.1727	0.131867
3325	0.0908	0.1332	0.173	0.132333
3324.5	0.0915	0.1338	0.1738	0.133033
3324	0.092	0.1342	0.1744	0.133533
3323.5	0.0922	0.1344	0.1743	0.133633
3323	0.0921	0.1343	0.1742	0.133533
3322.5	0.0921	0.1342	0.1743	0.133533
3322	0.0919	0.1339	0.1742	0.133333
3321.5	0.0921	0.1341	0.1741	0.133433
3321	0.0925	0.1347	0.1741	0.133767
3320.5	0.0927	0.1347	0.174	0.1338
3320	0.0927	0.1345	0.1741	0.133767
3319.5	0.0926	0.1346	0.1744	0.133867
3319	0.0923	0.1344	0.1744	0.1337
3318.5	0.0921	0.1345	0.1743	0.133633
3318	0.0924	0.135	0.1747	0.134033
3317.5	0.0925	0.1348	0.1749	0.134067
3317	0.0924	0.1344	0.1746	0.1338
3316.5	0.0924	0.1342	0.1743	0.133633
3316	0.0923	0.1342	0.1744	0.133633
3315.5	0.0923	0.1344	0.1744	0.1337
3315	0.0923	0.1343	0.1743	0.133633
3314.5	0.0924	0.1344	0.1744	0.133733
3314	0.0926	0.1348	0.1748	0.134067
3313.5	0.0929	0.1348	0.1749	0.1342
3313	0.0931	0.1348	0.1747	0.1342
3312.5	0.093	0.1346	0.1746	0.134067
3312	0.0928	0.1346	0.1744	0.133933
3311.5	0.093	0.1347	0.1745	0.134067
3311	0.0931	0.1348	0.1746	0.134167
3310.5	0.0928	0.1348	0.1746	0.134067
3310	0.0922	0.1343	0.1741	0.133533
3309.5	0.0912	0.133	0.173	0.1324
3309	0.0905	0.1325	0.1727	0.1319
3308.5	0.0908	0.1328	0.1732	0.132267
3308	0.0912	0.1332	0.1733	0.132567
3307.5	0.0911	0.1333	0.1729	0.132433
3307	0.0909	0.133	0.1728	0.132233
3306.5	0.091	0.133	0.1732	0.1324
3306	0.091	0.1329	0.1732	0.132367
3305.5	0.0907	0.1324	0.1726	0.1319
3305	0.0902	0.132	0.1721	0.131433
3304.5	0.0902	0.1321	0.1719	0.1314
3304	0.0908	0.1326	0.1723	0.1319
3303.5	0.0912	0.1327	0.173	0.1323
3303	0.0916	0.133	0.1733	0.132633
3302.5	0.0919	0.1333	0.1736	0.132933
3302	0.092	0.1335	0.1737	0.133067
3301.5	0.092	0.1338	0.1735	0.1331
3301	0.092	0.1338	0.1732	0.133
3300.5	0.092	0.1336	0.1731	0.1329
3300	0.0923	0.1337	0.1735	0.133167
3299.5	0.0928	0.1338	0.1739	0.1335
3299	0.0928	0.1342	0.174	0.133667
3298.5	0.0928	0.1346	0.1743	0.1339
3298	0.0927	0.1344	0.1745	0.133867
3297.5	0.0925	0.1337	0.1738	0.133333
3297	0.0917	0.1328	0.1728	0.132433
3296.5	0.0911	0.1323	0.1725	0.131967
3296	0.0913	0.1328	0.1729	0.132333
3295.5	0.0912	0.1328	0.1728	0.132267
3295	0.0906	0.1323	0.1724	0.131767
3294.5	0.091	0.1326	0.1727	0.1321
3294	0.0919	0.1333	0.1733	0.132833
3293.5	0.0926	0.1337	0.1736	0.1333
3293	0.0924	0.1334	0.1732	0.133
3292.5	0.0911	0.1325	0.1723	0.131967
3292	0.0904	0.1319	0.1717	0.131333
3291.5	0.0908	0.132	0.1721	0.131633
3291	0.0916	0.1327	0.1729	0.1324
3290.5	0.0921	0.1334	0.1733	0.132933
3290	0.0921	0.1335	0.1734	0.133
3289.5	0.0921	0.1335	0.1731	0.1329
3289	0.0924	0.1339	0.173	0.1331
3288.5	0.0929	0.1343	0.1736	0.1336
3288	0.0933	0.1342	0.1741	0.133867
3287.5	0.0933	0.1342	0.1743	0.133933
3287	0.093	0.134	0.1742	0.133733
3286.5	0.0933	0.1338	0.1741	0.133733
3286	0.0935	0.134	0.174	0.133833
3285.5	0.0933	0.134	0.1738	0.1337
3285	0.0931	0.1341	0.1739	0.1337
3284.5	0.0931	0.1341	0.1743	0.133833
3284	0.0931	0.1339	0.1741	0.1337
3283.5	0.0934	0.134	0.1739	0.133767
3283	0.0936	0.1343	0.1743	0.134067
3282.5	0.0936	0.1345	0.1748	0.1343
3282	0.0935	0.1343	0.1746	0.134133
3281.5	0.0932	0.1338	0.1741	0.1337
3281	0.0933	0.1338	0.1741	0.133733
3280.5	0.0938	0.134	0.1743	0.134033
3280	0.0942	0.1342	0.1743	0.134233
3279.5	0.0941	0.1342	0.1741	0.134133
3279	0.0936	0.1339	0.1738	0.133767
3278.5	0.0936	0.1341	0.174	0.1339
3278	0.0939	0.1342	0.1743	0.134133
3277.5	0.0941	0.1344	0.1745	0.134333
3277	0.0943	0.1346	0.1747	0.134533
3276.5	0.0944	0.1347	0.175	0.1347
3276	0.0938	0.1344	0.1746	0.134267
3275.5	0.0928	0.1335	0.1734	0.133233
3275	0.0926	0.1329	0.173	0.132833
3274.5	0.0933	0.1333	0.1737	0.133433
3274	0.0941	0.1341	0.1744	0.1342
3273.5	0.0946	0.1345	0.1747	0.1346
3273	0.0947	0.1345	0.1746	0.1346
3272.5	0.0945	0.1344	0.1747	0.134533
3272	0.0941	0.134	0.1746	0.134233
3271.5	0.0937	0.1337	0.1741	0.133833
3271	0.0934	0.1337	0.1734	0.1335
3270.5	0.093	0.1333	0.1729	0.133067
3270	0.093	0.1331	0.1732	0.1331
3269.5	0.0934	0.1334	0.1736	0.133467
3269	0.0938	0.1337	0.1739	0.1338
3268.5	0.0942	0.1339	0.1741	0.134067
3268	0.0946	0.1343	0.1742	0.134367
3267.5	0.095	0.1348	0.1745	0.134767
3267	0.0952	0.1349	0.1748	0.134967
3266.5	0.0954	0.1348	0.1749	0.135033
3266	0.0954	0.1351	0.1751	0.1352
3265.5	0.0956	0.1352	0.1752	0.135333
3265	0.0956	0.1351	0.1752	0.1353
3264.5	0.0954	0.1349	0.1752	0.135167
3264	0.0954	0.135	0.1752	0.1352
3263.5	0.0958	0.1354	0.1752	0.135467
3263	0.0958	0.1353	0.1753	0.135467
3262.5	0.0956	0.135	0.1751	0.135233
3262	0.0954	0.135	0.175	0.135133
3261.5	0.0956	0.1351	0.1751	0.135267
3261	0.0957	0.1353	0.1753	0.135433
3260.5	0.0957	0.1353	0.1753	0.135433
3260	0.0956	0.1351	0.1752	0.1353
3259.5	0.0957	0.135	0.1752	0.1353
3259	0.0962	0.1352	0.1754	0.1356
3258.5	0.0964	0.1355	0.1757	0.135867
3258	0.0965	0.1356	0.1759	0.136
3257.5	0.0966	0.1352	0.1755	0.135767
3257	0.0966	0.1349	0.1751	0.135533
3256.5	0.0963	0.1349	0.1749	0.135367
3256	0.0957	0.1348	0.1745	0.135
3255.5	0.0956	0.1348	0.1748	0.135067
3255	0.0959	0.1347	0.1754	0.135333
3254.5	0.0962	0.1345	0.1754	0.135367
3254	0.0963	0.1349	0.1754	0.135533
3253.5	0.0963	0.1353	0.1754	0.135667
3253	0.0967	0.1356	0.1755	0.135933
3252.5	0.0973	0.1358	0.1755	0.1362
3252	0.0975	0.1359	0.1757	0.136367
3251.5	0.0969	0.1355	0.1756	0.136
3251	0.0962	0.1346	0.1748	0.1352
3250.5	0.0961	0.1343	0.1745	0.134967
3250	0.0965	0.1348	0.1752	0.1355
3249.5	0.0972	0.1355	0.176	0.136233
3249	0.0977	0.1359	0.1761	0.136567
3248.5	0.0975	0.1358	0.1758	0.136367
3248	0.0966	0.1351	0.175	0.135567
3247.5	0.0959	0.1344	0.1741	0.1348
3247	0.0959	0.1344	0.1742	0.134833
3246.5	0.0963	0.1348	0.1748	0.1353
3246	0.0968	0.135	0.1752	0.135667
3245.5	0.0967	0.1347	0.1751	0.1355
3245	0.0969	0.1346	0.1753	0.1356
3244.5	0.0973	0.135	0.1759	0.136067
3244	0.0975	0.1354	0.1761	0.136333
3243.5	0.0977	0.1354	0.1759	0.136333
3243	0.0976	0.1351	0.1754	0.136033
3242.5	0.0973	0.1349	0.1751	0.135767
3242	0.0975	0.1352	0.1755	0.136067
3241.5	0.0981	0.1358	0.1762	0.1367
3241	0.0983	0.136	0.1761	0.1368
3240.5	0.0982	0.1359	0.176	0.1367
3240	0.0983	0.1357	0.1761	0.1367
3239.5	0.0983	0.1357	0.176	0.136667
3239	0.0982	0.1359	0.1759	0.136667
3238.5	0.0984	0.1358	0.176	0.136733
3238	0.0989	0.136	0.1761	0.137
3237.5	0.0989	0.1361	0.1761	0.137033
3237	0.0986	0.1359	0.1761	0.136867
3236.5	0.0987	0.1359	0.1761	0.1369
3236	0.0988	0.1362	0.1763	0.1371
3235.5	0.0989	0.1364	0.1766	0.1373
3235	0.099	0.1365	0.1766	0.137367
3234.5	0.0987	0.136	0.1762	0.136967
3234	0.098	0.1356	0.1756	0.1364
3233.5	0.0976	0.1352	0.1753	0.136033
3233	0.098	0.135	0.1753	0.1361
3232.5	0.0984	0.1355	0.1756	0.1365
3232	0.0985	0.1357	0.1761	0.136767
3231.5	0.0987	0.1357	0.1766	0.137
3231	0.0992	0.1363	0.177	0.1375
3230.5	0.0998	0.1367	0.1772	0.1379
3230	0.1004	0.1369	0.1774	0.138233
3229.5	0.1008	0.1372	0.1773	0.138433
3229	0.1006	0.1371	0.1768	0.138167
3228.5	0.1004	0.1366	0.1769	0.137967
3228	0.1006	0.1364	0.1772	0.138067
3227.5	0.1007	0.1366	0.1772	0.138167
3227	0.1007	0.1369	0.1771	0.138233
3226.5	0.101	0.1373	0.1774	0.138567
3226	0.1011	0.1375	0.1778	0.1388
3225.5	0.101	0.1372	0.1779	0.1387
3225	0.1012	0.1372	0.1777	0.1387
3224.5	0.1016	0.1375	0.1776	0.1389
3224	0.1017	0.1377	0.1778	0.139067
3223.5	0.1017	0.1378	0.1779	0.139133
3223	0.1018	0.138	0.1779	0.139233
3222.5	0.1019	0.1379	0.178	0.139267
3222	0.102	0.1376	0.178	0.1392
3221.5	0.1023	0.1377	0.1778	0.139267
3221	0.1027	0.1382	0.1781	0.139667
3220.5	0.1028	0.1386	0.1787	0.140033
3220	0.1029	0.1388	0.1789	0.1402
3219.5	0.1028	0.1387	0.1789	0.140133
3219	0.1029	0.1385	0.1788	0.140067
3218.5	0.1032	0.1387	0.1787	0.1402
3218	0.1038	0.1389	0.1789	0.140533
3217.5	0.1037	0.1388	0.179	0.1405
3217	0.1035	0.1385	0.1789	0.1403
3216.5	0.1035	0.1384	0.1788	0.140233
3216	0.1032	0.1384	0.1786	0.140067
3215.5	0.1033	0.1386	0.1787	0.1402
3215	0.1037	0.1386	0.179	0.140433
3214.5	0.1039	0.1386	0.1792	0.140567
3214	0.104	0.1386	0.1789	0.1405
3213.5	0.1039	0.1385	0.1788	0.1404
3213	0.1038	0.1384	0.1789	0.140367
3212.5	0.104	0.1386	0.1788	0.140467
3212	0.1042	0.1389	0.1789	0.140667
3211.5	0.1044	0.1392	0.1791	0.1409
3211	0.1048	0.1392	0.1792	0.141067
3210.5	0.1046	0.1389	0.179	0.140833
3210	0.1044	0.1386	0.1789	0.140633
3209.5	0.1051	0.1389	0.1791	0.141033
3209	0.1055	0.1393	0.1794	0.1414
3208.5	0.1056	0.1396	0.1795	0.141567
3208	0.1056	0.1397	0.1795	0.1416
3207.5	0.1056	0.1396	0.1796	0.1416
3207	0.1056	0.1392	0.1795	0.141433
3206.5	0.1055	0.1389	0.1793	0.141233
3206	0.1055	0.1391	0.1793	0.1413
3205.5	0.1059	0.1394	0.1796	0.141633
3205	0.106	0.1392	0.1793	0.1415
3204.5	0.106	0.1389	0.1791	0.141333
3204	0.1061	0.1388	0.1791	0.141333
3203.5	0.1061	0.1389	0.1791	0.141367
3203	0.1062	0.1391	0.1793	0.141533
3202.5	0.1065	0.1396	0.1798	0.141967
3202	0.1066	0.1399	0.1801	0.1422
3201.5	0.1067	0.1398	0.1801	0.1422
3201	0.1071	0.1398	0.18	0.1423
3200.5	0.1075	0.1399	0.1803	0.142567
3200	0.1077	0.14	0.1805	0.142733
3199.5	0.1078	0.1398	0.1805	0.1427
3199	0.1076	0.1399	0.1802	0.142567
3198.5	0.1075	0.1401	0.18	0.142533
3198	0.1079	0.1403	0.1803	0.142833
3197.5	0.108	0.1402	0.1802	0.1428
3197	0.108	0.1399	0.1799	0.1426
3196.5	0.1083	0.1398	0.18	0.1427
3196	0.1085	0.14	0.1802	0.1429
3195.5	0.1087	0.1405	0.1805	0.143233
3195	0.1089	0.1407	0.1809	0.1435
3194.5	0.1086	0.1401	0.1807	0.143133
3194	0.1087	0.1397	0.1804	0.142933
3193.5	0.1093	0.14	0.1805	0.143267
3193	0.1093	0.1403	0.1804	0.143333
3192.5	0.1092	0.1405	0.1804	0.143367
3192	0.1092	0.1405	0.1803	0.143333
3191.5	0.1092	0.1403	0.18	0.143167
3191	0.1097	0.1405	0.1802	0.143467
3190.5	0.1103	0.1409	0.1808	0.144
3190	0.1104	0.141	0.181	0.144133
3189.5	0.1101	0.141	0.1809	0.144
3189	0.1099	0.1409	0.181	0.143933
3188.5	0.1103	0.1408	0.181	0.144033
3188	0.1109	0.141	0.1816	0.1445
3187.5	0.1111	0.1414	0.1819	0.1448
3187	0.1112	0.1415	0.1815	0.144733
3186.5	0.111	0.1414	0.1811	0.1445
3186	0.1112	0.1413	0.1812	0.144567
3185.5	0.1117	0.1415	0.1816	0.144933
3185	0.1122	0.1423	0.1822	0.145567
3184.5	0.1126	0.1428	0.1826	0.146
3184	0.1126	0.1429	0.1828	0.1461
3183.5	0.1125	0.1427	0.1829	0.146033
3183	0.1126	0.1425	0.1827	0.145933
3182.5	0.113	0.1427	0.1828	0.146167
3182	0.1133	0.1431	0.183	0.146467
3181.5	0.1137	0.1434	0.183	0.1467
3181	0.114	0.1436	0.1833	0.146967
3180.5	0.1138	0.1435	0.1833	0.146867
3180	0.1136	0.1433	0.1833	0.146733
3179.5	0.1137	0.1433	0.1838	0.146933
3179	0.114	0.1434	0.1839	0.1471
3178.5	0.1142	0.1435	0.1837	0.147133
3178	0.1143	0.1435	0.1839	0.147233
3177.5	0.1143	0.1437	0.184	0.147333
3177	0.1149	0.1442	0.1841	0.147733
3176.5	0.1157	0.1445	0.1848	0.148333
3176	0.1156	0.1443	0.185	0.1483
3175.5	0.1153	0.1442	0.1849	0.148133
3175	0.1154	0.1444	0.1848	0.1482
3174.5	0.1155	0.1447	0.1848	0.148333
3174	0.1155	0.1449	0.1848	0.1484
3173.5	0.1155	0.1449	0.1849	0.148433
3173	0.1155	0.1447	0.1851	0.148433
3172.5	0.1157	0.1448	0.185	0.1485
3172	0.1162	0.145	0.1849	0.1487
3171.5	0.1164	0.1449	0.1849	0.148733
3171	0.1162	0.1447	0.1848	0.148567
3170.5	0.116	0.1445	0.1846	0.148367
3170	0.1159	0.1444	0.1846	0.1483
3169.5	0.1164	0.1446	0.1851	0.1487
3169	0.1168	0.1451	0.1854	0.1491
3168.5	0.1165	0.1451	0.185	0.148867
3168	0.1163	0.1448	0.1849	0.148667
3167.5	0.1165	0.1451	0.185	0.148867
3167	0.1169	0.1452	0.1848	0.148967
3166.5	0.1169	0.1446	0.1846	0.1487
3166	0.1171	0.1445	0.1851	0.1489
3165.5	0.1171	0.1448	0.1854	0.1491
3165	0.1169	0.1449	0.1851	0.148967
3164.5	0.1168	0.1449	0.1849	0.148867
3164	0.1166	0.1447	0.1847	0.148667
3163.5	0.1167	0.1448	0.1848	0.148767
3163	0.1171	0.145	0.185	0.149033
3162.5	0.1171	0.1447	0.1848	0.148867
3162	0.117	0.1448	0.1847	0.148833
3161.5	0.117	0.145	0.1849	0.148967
3161	0.1175	0.1454	0.1853	0.1494
3160.5	0.1178	0.1455	0.1855	0.1496
3160	0.1177	0.1454	0.1855	0.149533
3159.5	0.1178	0.1456	0.1857	0.1497
3159	0.1181	0.1458	0.186	0.149967
3158.5	0.1185	0.1458	0.186	0.1501
3158	0.1187	0.1457	0.1858	0.150067
3157.5	0.1191	0.1461	0.1863	0.1505
3157	0.1198	0.1465	0.1871	0.151133
3156.5	0.12	0.1467	0.1872	0.1513
3156	0.1198	0.1468	0.187	0.1512
3155.5	0.1197	0.1468	0.1867	0.151067
3155	0.1201	0.1469	0.1869	0.1513
3154.5	0.1202	0.147	0.1872	0.151467
3154	0.1205	0.1472	0.1873	0.151667
3153.5	0.1208	0.1475	0.1875	0.151933
3153	0.1209	0.1477	0.1875	0.152033
3152.5	0.121	0.1479	0.1876	0.152167
3152	0.1209	0.1478	0.1876	0.1521
3151.5	0.1213	0.148	0.1879	0.1524
3151	0.122	0.1484	0.1883	0.1529
3150.5	0.1225	0.1487	0.189	0.1534
3150	0.1229	0.1487	0.1892	0.1536
3149.5	0.1233	0.1489	0.1894	0.153867
3149	0.1236	0.1492	0.1895	0.1541
3148.5	0.124	0.1494	0.1894	0.154267
3148	0.1247	0.1499	0.1902	0.154933
3147.5	0.125	0.1501	0.1908	0.1553
3147	0.1254	0.1503	0.1907	0.155467
3146.5	0.1263	0.1511	0.1911	0.156167
3146	0.1272	0.152	0.1921	0.1571
3145.5	0.1278	0.1522	0.1927	0.157567
3145	0.1282	0.1524	0.1933	0.157967
3144.5	0.1291	0.1529	0.1939	0.158633
3144	0.1297	0.1534	0.1941	0.159067
3143.5	0.1303	0.1539	0.1942	0.159467
3143	0.1311	0.1545	0.1948	0.160133
3142.5	0.1319	0.1551	0.1955	0.160833
3142	0.1329	0.1556	0.1963	0.1616
3141.5	0.1337	0.1561	0.1969	0.162233
3141	0.1345	0.1567	0.1976	0.162933
3140.5	0.1353	0.1573	0.1984	0.163667
3140	0.136	0.1577	0.1992	0.1643
3139.5	0.1371	0.1584	0.2	0.165167
3139	0.1385	0.1594	0.2006	0.166167
3138.5	0.1396	0.1603	0.2012	0.167033
3138	0.1409	0.1613	0.2027	0.1683
3137.5	0.1426	0.1626	0.204	0.169733
3137	0.1442	0.1639	0.2053	0.171133
3136.5	0.1456	0.165	0.2068	0.172467
3136	0.1472	0.1666	0.2081	0.173967
3135.5	0.1487	0.168	0.2093	0.175333
3135	0.1502	0.1693	0.2106	0.1767
3134.5	0.1515	0.1702	0.2117	0.1778
3134	0.1529	0.1712	0.2133	0.179133
3133.5	0.1544	0.1727	0.215	0.1807
3133	0.1558	0.1744	0.2164	0.1822
3132.5	0.1571	0.176	0.2179	0.183667
3132	0.1587	0.1775	0.2196	0.185267
3131.5	0.1608	0.1791	0.2216	0.187167
3131	0.1624	0.1805	0.2234	0.188767
3130.5	0.1633	0.1818	0.2246	0.1899
3130	0.164	0.183	0.2259	0.190967
3129.5	0.1655	0.1849	0.2277	0.1927
3129	0.1677	0.1873	0.2297	0.1949
3128.5	0.1699	0.1893	0.2318	0.197
3128	0.1724	0.192	0.2344	0.1996
3127.5	0.175	0.1946	0.237	0.2022
3127	0.1771	0.1967	0.2391	0.2043
3126.5	0.1786	0.1987	0.2409	0.206067
3126	0.1806	0.2009	0.2433	0.208267
3125.5	0.1835	0.2036	0.246	0.211033
3125	0.186	0.206	0.2485	0.2135
3124.5	0.1881	0.2083	0.251	0.2158
3124	0.1903	0.2109	0.2528	0.218
3123.5	0.1929	0.2135	0.2546	0.220333
3123	0.195	0.2155	0.2564	0.2223
3122.5	0.197	0.2172	0.2584	0.2242
3122	0.1981	0.2185	0.2599	0.2255
3121.5	0.1985	0.2193	0.2605	0.2261
3121	0.1987	0.2195	0.2608	0.226333
3120.5	0.1985	0.2191	0.2606	0.226067
3120	0.1979	0.2186	0.2603	0.2256
3119.5	0.197	0.2175	0.2596	0.2247
3119	0.1961	0.2168	0.2586	0.223833
3118.5	0.1947	0.2157	0.2569	0.222433
3118	0.1925	0.2134	0.2549	0.220267
3117.5	0.1904	0.2112	0.2534	0.218333
3117	0.1883	0.2093	0.2514	0.216333
3116.5	0.1859	0.2069	0.2488	0.213867
3116	0.1837	0.2044	0.2469	0.211667
3115.5	0.1819	0.2024	0.2455	0.209933
3115	0.1801	0.2005	0.2437	0.2081
3114.5	0.1782	0.1987	0.2418	0.206233
3114	0.1767	0.1971	0.2403	0.2047
3113.5	0.1755	0.1955	0.2388	0.203267
3113	0.1743	0.194	0.2375	0.201933
3112.5	0.1729	0.1927	0.2363	0.200633
3112	0.1719	0.1918	0.2354	0.1997
3111.5	0.1712	0.1908	0.2346	0.198867
3111	0.1703	0.1896	0.2335	0.1978
3110.5	0.1693	0.1885	0.2324	0.196733
3110	0.1684	0.1874	0.2314	0.195733
3109.5	0.1672	0.186	0.2303	0.1945
3109	0.1657	0.1847	0.2293	0.193233
3108.5	0.1649	0.184	0.2284	0.192433
3108	0.1647	0.1837	0.2275	0.191967
3107.5	0.1648	0.1837	0.2272	0.1919
3107	0.165	0.1834	0.2271	0.191833
3106.5	0.1646	0.1828	0.2269	0.191433
3106	0.1639	0.1823	0.2263	0.190833
3105.5	0.1633	0.1818	0.2256	0.190233
3105	0.163	0.1811	0.2252	0.189767
3104.5	0.1629	0.1808	0.2254	0.1897
3104	0.1626	0.1807	0.2254	0.189567
3103.5	0.1624	0.1801	0.2248	0.1891
3103	0.1622	0.1796	0.2242	0.188667
3102.5	0.162	0.1793	0.2236	0.1883
3102	0.1618	0.1793	0.2233	0.188133
3101.5	0.1618	0.1796	0.2232	0.1882
3101	0.1611	0.179	0.2226	0.187567
3100.5	0.1602	0.1781	0.222	0.186767
3100	0.16	0.1779	0.2217	0.186533
3099.5	0.1599	0.1776	0.2212	0.186233
3099	0.1598	0.1772	0.2208	0.185933
3098.5	0.1597	0.177	0.2205	0.185733
3098	0.1594	0.1765	0.2202	0.185367
3097.5	0.1593	0.1762	0.2201	0.1852
3097	0.1591	0.1761	0.2201	0.1851
3096.5	0.159	0.176	0.2197	0.1849
3096	0.1585	0.1759	0.2191	0.1845
3095.5	0.1576	0.1753	0.2182	0.1837
3095	0.1568	0.1748	0.2175	0.183033
3094.5	0.1566	0.1747	0.2172	0.182833
3094	0.1567	0.1744	0.2171	0.182733
3093.5	0.1568	0.1741	0.217	0.182633
3093	0.1567	0.1736	0.2165	0.182267
3092.5	0.1565	0.1732	0.216	0.1819
3092	0.156	0.1729	0.216	0.181633
3091.5	0.1555	0.1729	0.2158	0.1814
3091	0.1548	0.1727	0.2149	0.1808
3090.5	0.154	0.1723	0.2145	0.180267
3090	0.1536	0.172	0.2144	0.18
3089.5	0.1538	0.1718	0.2142	0.179933
3089	0.1543	0.1718	0.2139	0.18
3088.5	0.1547	0.1721	0.214	0.180267
3088	0.1551	0.1723	0.2144	0.1806
3087.5	0.1551	0.1722	0.2143	0.180533
3087	0.1547	0.1719	0.2138	0.180133
3086.5	0.1545	0.1719	0.214	0.180133
3086	0.1546	0.1721	0.2145	0.1804
3085.5	0.1548	0.1723	0.2145	0.180533
3085	0.1546	0.1722	0.2141	0.1803
3084.5	0.1542	0.1719	0.2138	0.179967
3084	0.1543	0.1718	0.214	0.180033
3083.5	0.1549	0.1722	0.2145	0.180533
3083	0.1555	0.1727	0.2149	0.181033
3082.5	0.1561	0.1733	0.2152	0.181533
3082	0.1563	0.1736	0.2153	0.181733
3081.5	0.1564	0.1738	0.2157	0.181967
3081	0.1566	0.174	0.2161	0.182233
3080.5	0.1569	0.1741	0.2164	0.182467
3080	0.1574	0.1747	0.2169	0.183
3079.5	0.158	0.1754	0.2175	0.183633
3079	0.1582	0.1757	0.2176	0.183833
3078.5	0.1585	0.176	0.2179	0.184133
3078	0.159	0.1763	0.2185	0.1846
3077.5	0.1596	0.1767	0.2192	0.185167
3077	0.1604	0.1773	0.2199	0.185867
3076.5	0.1612	0.1778	0.2204	0.186467
3076	0.1617	0.1785	0.221	0.187067
3075.5	0.1625	0.1794	0.2216	0.187833
3075	0.1634	0.18	0.2222	0.188533
3074.5	0.1641	0.1802	0.223	0.1891
3074	0.1647	0.1807	0.2237	0.1897
3073.5	0.1654	0.1815	0.2242	0.190367
3073	0.1661	0.1822	0.2249	0.191067
3072.5	0.1666	0.183	0.2256	0.191733
3072	0.1669	0.1831	0.2257	0.1919
3071.5	0.1672	0.183	0.2258	0.192
3071	0.1676	0.1836	0.2263	0.1925
3070.5	0.1683	0.1845	0.2273	0.193367
3070	0.1693	0.1854	0.2283	0.194333
3069.5	0.1703	0.1861	0.2291	0.195167
3069	0.1708	0.1865	0.2293	0.195533
3068.5	0.1708	0.1867	0.2293	0.1956
3068	0.1709	0.187	0.2295	0.1958
3067.5	0.1713	0.1874	0.2304	0.196367
3067	0.1719	0.1876	0.231	0.196833
3066.5	0.1728	0.1882	0.2315	0.1975
3066	0.1735	0.1892	0.2318	0.198167
3065.5	0.1742	0.1899	0.2323	0.1988
3065	0.1748	0.1904	0.2329	0.199367
3064.5	0.1752	0.1908	0.2336	0.199867
3064	0.1754	0.1909	0.2337	0.2
3063.5	0.1757	0.1911	0.2333	0.200033
3063	0.1762	0.1915	0.2335	0.2004
3062.5	0.1764	0.1916	0.2339	0.200633
3062	0.1766	0.1916	0.234	0.200733
3061.5	0.1772	0.1921	0.2344	0.201233
3061	0.1775	0.1926	0.2345	0.201533
3060.5	0.1775	0.1929	0.2346	0.201667
3060	0.1776	0.1931	0.2348	0.201833
3059.5	0.178	0.1932	0.2349	0.202033
3059	0.1781	0.1932	0.2347	0.202
3058.5	0.178	0.1932	0.2346	0.201933
3058	0.1778	0.193	0.2345	0.201767
3057.5	0.1775	0.1927	0.2343	0.2015
3057	0.1775	0.1928	0.2343	0.201533
3056.5	0.1777	0.1929	0.234	0.201533
3056	0.1773	0.1923	0.2333	0.200967
3055.5	0.1768	0.1921	0.2332	0.2007
3055	0.1766	0.1923	0.2331	0.200667
3054.5	0.1763	0.192	0.2323	0.2002
3054	0.1764	0.1914	0.2316	0.1998
3053.5	0.1763	0.1911	0.2314	0.1996
3053	0.1756	0.1909	0.2314	0.1993
3052.5	0.175	0.1906	0.2308	0.1988
3052	0.1745	0.1899	0.23	0.198133
3051.5	0.174	0.1891	0.2293	0.197467
3051	0.1733	0.1884	0.2284	0.1967
3050.5	0.1724	0.1875	0.2278	0.1959
3050	0.1719	0.1866	0.2271	0.1952
3049.5	0.1717	0.1862	0.2266	0.194833
3049	0.171	0.186	0.2259	0.1943
3048.5	0.1703	0.1855	0.2249	0.193567
3048	0.1698	0.1853	0.2241	0.193067
3047.5	0.1691	0.1847	0.2234	0.1924
3047	0.1682	0.1837	0.2224	0.191433
3046.5	0.1675	0.1829	0.2218	0.190733
3046	0.1671	0.1822	0.2217	0.190333
3045.5	0.1665	0.1817	0.2214	0.189867
3045	0.1658	0.1809	0.2203	0.189
3044.5	0.1652	0.1804	0.2193	0.1883
3044	0.1645	0.1798	0.2186	0.187633
3043.5	0.1639	0.1789	0.218	0.186933
3043	0.1633	0.1784	0.2172	0.1863
3042.5	0.1628	0.178	0.2166	0.1858
3042	0.1626	0.1776	0.2162	0.185467
3041.5	0.1621	0.1768	0.2154	0.184767
3041	0.1609	0.1758	0.2145	0.183733
3040.5	0.1604	0.1753	0.214	0.183233
3040	0.1602	0.1747	0.2136	0.182833
3039.5	0.1598	0.174	0.213	0.182267
3039	0.1595	0.1739	0.2124	0.181933
3038.5	0.1591	0.174	0.2121	0.181733
3038	0.1589	0.1739	0.212	0.1816
3037.5	0.1587	0.1737	0.2117	0.181367
3037	0.1584	0.1732	0.2111	0.1809
3036.5	0.1583	0.1727	0.2107	0.180567
3036	0.1583	0.1725	0.2104	0.1804
3035.5	0.1584	0.1728	0.2106	0.1806
3035	0.1582	0.1728	0.2105	0.1805
3034.5	0.1578	0.1722	0.2102	0.180067
3034	0.1578	0.1719	0.2101	0.179933
3033.5	0.158	0.1722	0.2102	0.180133
3033	0.1581	0.1723	0.2101	0.180167
3032.5	0.158	0.172	0.2099	0.179967
3032	0.1581	0.1717	0.2099	0.1799
3031.5	0.1583	0.1715	0.2099	0.1799
3031	0.1585	0.1715	0.2096	0.179867
3030.5	0.1583	0.1717	0.2096	0.179867
3030	0.1582	0.1718	0.2098	0.179933
3029.5	0.1585	0.1716	0.2098	0.179967
3029	0.1586	0.1715	0.2094	0.179833
3028.5	0.1589	0.1719	0.2096	0.180133
3028	0.1592	0.172	0.2099	0.180367
3027.5	0.1592	0.1719	0.2099	0.180333
3027	0.159	0.1717	0.2097	0.180133
3026.5	0.1595	0.1717	0.2095	0.180233
3026	0.1602	0.1718	0.2097	0.180567
3025.5	0.1603	0.1721	0.2101	0.180833
3025	0.1604	0.1723	0.2105	0.181067
3024.5	0.1605	0.1724	0.2105	0.181133
3024	0.1603	0.172	0.2098	0.1807
3023.5	0.1604	0.1719	0.2095	0.1806
3023	0.1609	0.1727	0.2099	0.181167
3022.5	0.1618	0.1734	0.2106	0.181933
3022	0.1622	0.1732	0.2111	0.182167
3021.5	0.1621	0.1728	0.2108	0.1819
3021	0.1622	0.1727	0.2107	0.181867
3020.5	0.1624	0.173	0.211	0.182133
3020	0.1628	0.1734	0.2113	0.1825
3019.5	0.1633	0.1736	0.2113	0.182733
3019	0.1639	0.1741	0.2118	0.183267
3018.5	0.1641	0.1745	0.2121	0.183567
3018	0.1642	0.1745	0.2123	0.183667
3017.5	0.1647	0.1746	0.2126	0.183967
3017	0.1656	0.1751	0.2132	0.184633
3016.5	0.1667	0.1758	0.2141	0.185533
3016	0.1674	0.1762	0.2145	0.186033
3015.5	0.1675	0.1763	0.2144	0.186067
3015	0.1676	0.1766	0.2147	0.1863
3014.5	0.1679	0.177	0.215	0.186633
3014	0.1686	0.1777	0.2156	0.1873
3013.5	0.1694	0.1782	0.2165	0.188033
3013	0.1699	0.1784	0.2171	0.188467
3012.5	0.1705	0.1786	0.2174	0.188833
3012	0.1711	0.1791	0.2177	0.1893
3011.5	0.1714	0.1794	0.2181	0.189633
3011	0.172	0.1798	0.2187	0.190167
3010.5	0.173	0.1806	0.2194	0.191
3010	0.1737	0.1813	0.2198	0.1916
3009.5	0.1743	0.1819	0.2201	0.1921
3009	0.1749	0.1823	0.2207	0.192633
3008.5	0.1754	0.1827	0.2212	0.1931
3008	0.1755	0.1829	0.2215	0.1933
3007.5	0.1761	0.183	0.2219	0.193667
3007	0.1769	0.1834	0.2226	0.1943
3006.5	0.1775	0.1839	0.223	0.1948
3006	0.1778	0.1841	0.2232	0.195033
3005.5	0.1783	0.1846	0.2236	0.1955
3005	0.179	0.1853	0.2243	0.1962
3004.5	0.1795	0.186	0.2249	0.1968
3004	0.1798	0.1863	0.2251	0.197067
3003.5	0.1798	0.1862	0.2251	0.197033
3003	0.1799	0.1862	0.2251	0.197067
3002.5	0.1806	0.1867	0.2257	0.197667
3002	0.1813	0.1872	0.2262	0.198233
3001.5	0.1819	0.1877	0.2267	0.198767
3001	0.1821	0.1879	0.2271	0.199033
[truncated: 5,202 more rows]

## Sheet: theobromine
cm-1	A			Aveage
4000	0.0255	0.0346	0.0476	0.0359
3999.5	0.0257	0.035	0.048	0.0362333
3999	0.0257	0.035	0.0484	0.0363667
3998.5	0.0256	0.0346	0.0485	0.0362333
3998	0.0254	0.0344	0.0483	0.0360333
3997.5	0.0248	0.0341	0.0479	0.0356
3997	0.0246	0.034	0.0474	0.0353333
3996.5	0.025	0.0342	0.0474	0.0355333
3996	0.0254	0.0345	0.0477	0.0358667
3995.5	0.0254	0.0345	0.0478	0.0359
3995	0.0252	0.0343	0.0477	0.0357333
3994.5	0.0249	0.0341	0.0473	0.0354333
3994	0.025	0.0342	0.0475	0.0355667
3993.5	0.0256	0.0347	0.0483	0.0362
3993	0.0255	0.0349	0.0484	0.0362667
3992.5	0.025	0.0345	0.0477	0.0357333
3992	0.025	0.0344	0.0473	0.0355667
3991.5	0.0249	0.0344	0.0474	0.0355667
3991	0.0248	0.034	0.0475	0.0354333
3990.5	0.0247	0.0338	0.0476	0.0353667
3990	0.0245	0.0338	0.0473	0.0352
3989.5	0.0243	0.0337	0.047	0.035
3989	0.0245	0.0337	0.0471	0.0351
3988.5	0.0251	0.0342	0.0477	0.0356667
3988	0.0253	0.0346	0.048	0.0359667
3987.5	0.0251	0.0344	0.0477	0.0357333
3987	0.0248	0.0341	0.0474	0.0354333
3986.5	0.0249	0.0342	0.0477	0.0356
3986	0.0251	0.0344	0.048	0.0358333
3985.5	0.0251	0.0345	0.0478	0.0358
3985	0.0251	0.0344	0.0478	0.0357667
3984.5	0.0252	0.0343	0.048	0.0358333
3984	0.0253	0.0343	0.0478	0.0358
3983.5	0.0253	0.0341	0.0475	0.0356333
3983	0.0249	0.0339	0.0472	0.0353333
3982.5	0.0248	0.0341	0.0474	0.0354333
3982	0.0251	0.0347	0.0478	0.0358667
3981.5	0.0253	0.0346	0.048	0.0359667
3981	0.0255	0.0343	0.0481	0.0359667
3980.5	0.0254	0.0343	0.0478	0.0358333
3980	0.0251	0.0343	0.0473	0.0355667
3979.5	0.025	0.0341	0.0473	0.0354667
3979	0.0249	0.0339	0.0474	0.0354
3978.5	0.0248	0.0339	0.0474	0.0353667
3978	0.0251	0.0344	0.0474	0.0356333
3977.5	0.0251	0.0344	0.0474	0.0356333
3977	0.0249	0.0343	0.0475	0.0355667
3976.5	0.0251	0.0343	0.0475	0.0356333
3976	0.0249	0.0343	0.0474	0.0355333
3975.5	0.0247	0.0342	0.0473	0.0354
3975	0.0247	0.0342	0.0471	0.0353333
3974.5	0.0247	0.0339	0.0468	0.0351333
3974	0.0246	0.0337	0.0468	0.0350333
3973.5	0.0248	0.0339	0.0471	0.0352667
3973	0.0253	0.0341	0.0475	0.0356333
3972.5	0.0252	0.0341	0.0474	0.0355667
3972	0.0245	0.0341	0.0471	0.0352333
3971.5	0.0241	0.0342	0.0468	0.0350333
3971	0.0244	0.034	0.0469	0.0351
3970.5	0.025	0.034	0.0474	0.0354667
3970	0.0251	0.0342	0.0474	0.0355667
3969.5	0.0245	0.0342	0.0472	0.0353
3969	0.0244	0.034	0.0471	0.0351667
3968.5	0.0245	0.0338	0.0473	0.0352
3968	0.0247	0.0337	0.0473	0.0352333
3967.5	0.0248	0.0339	0.0472	0.0353
3967	0.0248	0.0341	0.0472	0.0353667
3966.5	0.0248	0.0342	0.0471	0.0353667
3966	0.0248	0.0341	0.0472	0.0353667
3965.5	0.0249	0.034	0.0472	0.0353667
3965	0.0249	0.0339	0.0473	0.0353667
3964.5	0.0247	0.0337	0.0472	0.0352
3964	0.0247	0.0338	0.0471	0.0352
3963.5	0.0252	0.0342	0.0474	0.0356
3963	0.0254	0.0344	0.0473	0.0357
3962.5	0.025	0.0341	0.0468	0.0353
3962	0.0245	0.0336	0.0467	0.0349333
3961.5	0.0243	0.0335	0.0467	0.0348333
3961	0.0244	0.0335	0.0467	0.0348667
3960.5	0.0243	0.0336	0.0469	0.0349333
3960	0.0243	0.0337	0.047	0.035
3959.5	0.0246	0.0338	0.047	0.0351333
3959	0.0249	0.0339	0.0473	0.0353667
3958.5	0.0249	0.0339	0.0472	0.0353333
3958	0.0246	0.0338	0.0471	0.0351667
3957.5	0.0245	0.0338	0.0471	0.0351333
3957	0.0244	0.0336	0.047	0.035
3956.5	0.0242	0.0335	0.0468	0.0348333
3956	0.0241	0.0334	0.0467	0.0347333
3955.5	0.0243	0.0334	0.0469	0.0348667
3955	0.0245	0.0337	0.047	0.0350667
3954.5	0.0246	0.034	0.047	0.0352
3954	0.0246	0.0339	0.0468	0.0351
3953.5	0.0246	0.0334	0.0467	0.0349
3953	0.0245	0.0334	0.0468	0.0349
3952.5	0.0245	0.0338	0.0472	0.0351667
3952	0.0244	0.0339	0.0473	0.0352
3951.5	0.0243	0.0336	0.0469	0.0349333
3951	0.0244	0.0334	0.0465	0.0347667
3950.5	0.0242	0.0333	0.0462	0.0345667
3950	0.0241	0.0332	0.0464	0.0345667
3949.5	0.024	0.0333	0.0463	0.0345333
3949	0.024	0.0334	0.0461	0.0345
3948.5	0.0244	0.0336	0.0462	0.0347333
3948	0.0245	0.0337	0.0463	0.0348333
3947.5	0.0243	0.0335	0.0464	0.0347333
3947	0.0242	0.0334	0.0465	0.0347
3946.5	0.0242	0.0335	0.0468	0.0348333
3946	0.0242	0.0334	0.0469	0.0348333
3945.5	0.0244	0.0334	0.0469	0.0349
3945	0.0244	0.0333	0.0467	0.0348
3944.5	0.0242	0.0332	0.0466	0.0346667
3944	0.0242	0.0335	0.0464	0.0347
3943.5	0.0241	0.0337	0.0456	0.0344667
3943	0.024	0.0332	0.0455	0.0342333
3942.5	0.0242	0.0334	0.0466	0.0347333
3942	0.0241	0.0335	0.0469	0.0348333
3941.5	0.0242	0.0335	0.0467	0.0348
3941	0.0244	0.0336	0.0464	0.0348
3940.5	0.0243	0.0334	0.0463	0.0346667
3940	0.0242	0.0334	0.0463	0.0346333
3939.5	0.0242	0.0336	0.0464	0.0347333
3939	0.0243	0.0337	0.0467	0.0349
3938.5	0.0245	0.0336	0.0469	0.035
3938	0.0244	0.0333	0.0467	0.0348
3937.5	0.0243	0.0331	0.0467	0.0347
3937	0.0243	0.0331	0.0466	0.0346667
3936.5	0.0243	0.0334	0.0467	0.0348
3936	0.0241	0.0334	0.0466	0.0347
3935.5	0.0238	0.0331	0.0463	0.0344
3935	0.0238	0.033	0.0462	0.0343333
3934.5	0.0241	0.0331	0.0462	0.0344667
3934	0.0245	0.0332	0.0466	0.0347667
3933.5	0.0248	0.0337	0.0469	0.0351333
3933	0.0244	0.0338	0.0461	0.0347667
3932.5	0.0236	0.0332	0.0454	0.0340667
3932	0.0236	0.0331	0.0456	0.0341
3931.5	0.0237	0.0331	0.0456	0.0341333
3931	0.0239	0.033	0.0456	0.0341667
3930.5	0.0239	0.0331	0.0459	0.0343
3930	0.0237	0.0331	0.0461	0.0343
3929.5	0.0239	0.0331	0.0464	0.0344667
3929	0.0241	0.0331	0.0466	0.0346
3928.5	0.024	0.0332	0.0464	0.0345333
3928	0.0241	0.0333	0.0466	0.0346667
3927.5	0.0243	0.0335	0.0468	0.0348667
3927	0.0242	0.0333	0.0466	0.0347
3926.5	0.0241	0.0332	0.0464	0.0345667
3926	0.0239	0.0331	0.0461	0.0343667
3925.5	0.0236	0.0329	0.0458	0.0341
3925	0.0235	0.0328	0.0462	0.0341667
3924.5	0.0236	0.0329	0.046	0.0341667
3924	0.0238	0.0329	0.046	0.0342333
3923.5	0.0238	0.0331	0.0462	0.0343667
3923	0.0239	0.0333	0.0462	0.0344667
3922.5	0.0242	0.0335	0.0462	0.0346333
3922	0.0242	0.0334	0.0461	0.0345667
3921.5	0.0238	0.0332	0.0459	0.0343
3921	0.0235	0.0334	0.0457	0.0342
3920.5	0.0238	0.0335	0.046	0.0344333
3920	0.0243	0.0335	0.0468	0.0348667
3919.5	0.024	0.0333	0.0465	0.0346
3919	0.0237	0.0331	0.046	0.0342667
3918.5	0.0236	0.0331	0.046	0.0342333
3918	0.0232	0.0333	0.0458	0.0341
3917.5	0.0234	0.0334	0.0456	0.0341333
3917	0.0236	0.0335	0.0456	0.0342333
3916.5	0.0234	0.0332	0.0457	0.0341
3916	0.0236	0.0329	0.0462	0.0342333
3915.5	0.0236	0.0326	0.0461	0.0341
3915	0.0237	0.0328	0.0461	0.0342
3914.5	0.0237	0.0329	0.0463	0.0343
3914	0.0237	0.0329	0.0462	0.0342667
3913.5	0.0237	0.033	0.0461	0.0342667
3913	0.0239	0.0329	0.0462	0.0343333
3912.5	0.0237	0.0327	0.0461	0.0341667
3912	0.0236	0.0327	0.0462	0.0341667
3911.5	0.0237	0.033	0.0464	0.0343667
3911	0.024	0.0333	0.0464	0.0345667
3910.5	0.0243	0.0333	0.0464	0.0346667
3910	0.0242	0.0333	0.0464	0.0346333
3909.5	0.024	0.0331	0.0465	0.0345333
3909	0.0242	0.033	0.0465	0.0345667
3908.5	0.024	0.0328	0.0461	0.0343
3908	0.0237	0.0326	0.0459	0.0340667
3907.5	0.0237	0.0328	0.0459	0.0341333
3907	0.0238	0.033	0.0457	0.0341667
3906.5	0.0238	0.0329	0.0454	0.0340333
3906	0.0233	0.0324	0.0454	0.0337
3905.5	0.0227	0.0321	0.0452	0.0333333
3905	0.0227	0.0325	0.0451	0.0334333
3904.5	0.0225	0.0321	0.0446	0.0330667
3904	0.0229	0.0326	0.0451	0.0335333
3903.5	0.0222	0.0323	0.0443	0.0329333
3903	0.0224	0.0318	0.0443	0.0328333
3902.5	0.0226	0.0319	0.0438	0.0327667
3902	0.0227	0.0322	0.0447	0.0332
3901.5	0.0229	0.033	0.0449	0.0336
3901	0.0229	0.0324	0.0445	0.0332667
3900.5	0.0234	0.0326	0.0452	0.0337333
3900	0.0233	0.0339	0.0457	0.0343
3899.5	0.0229	0.0337	0.046	0.0342
3899	0.0228	0.0335	0.0457	0.034
3898.5	0.0226	0.0327	0.0453	0.0335333
3898	0.0231	0.0326	0.0458	0.0338333
3897.5	0.0235	0.0329	0.0459	0.0341
3897	0.0238	0.033	0.046	0.0342667
3896.5	0.0239	0.033	0.0462	0.0343667
3896	0.0236	0.0328	0.046	0.0341333
3895.5	0.0236	0.0326	0.0457	0.0339667
3895	0.0237	0.0326	0.0457	0.034
3894.5	0.0239	0.0329	0.0459	0.0342333
3894	0.0239	0.0328	0.0459	0.0342
3893.5	0.0233	0.0325	0.0451	0.0336333
3893	0.023	0.0322	0.0448	0.0333333
3892.5	0.0232	0.0326	0.0451	0.0336333
3892	0.0229	0.033	0.0449	0.0336
3891.5	0.0227	0.0326	0.0452	0.0335
3891	0.0231	0.033	0.0456	0.0339
3890.5	0.0229	0.0325	0.0453	0.0335667
3890	0.0234	0.0322	0.0458	0.0338
3889.5	0.0235	0.0325	0.046	0.034
3889	0.0237	0.0327	0.046	0.0341333
3888.5	0.0237	0.0326	0.0459	0.0340667
3888	0.0233	0.032	0.0456	0.0336333
3887.5	0.023	0.0318	0.0451	0.0333
3887	0.0233	0.0328	0.0453	0.0338
3886.5	0.0232	0.0338	0.0453	0.0341
3886	0.0223	0.0328	0.0452	0.0334333
3885.5	0.0229	0.033	0.0456	0.0338333
3885	0.0225	0.0324	0.0448	0.0332333
3884.5	0.0227	0.0319	0.0448	0.0331333
3884	0.0229	0.0319	0.0448	0.0332
3883.5	0.0232	0.032	0.0451	0.0334333
3883	0.0237	0.0324	0.0455	0.0338667
3882.5	0.0234	0.0322	0.0451	0.0335667
3882	0.0226	0.0317	0.0445	0.0329333
3881.5	0.0227	0.032	0.0445	0.0330667
3881	0.0237	0.0329	0.0447	0.0337667
3880.5	0.0235	0.0327	0.0455	0.0339
3880	0.0233	0.0326	0.0462	0.0340333
3879.5	0.0228	0.0323	0.0453	0.0334667
3879	0.023	0.032	0.0452	0.0334
3878.5	0.0236	0.0326	0.0457	0.0339667
3878	0.024	0.0332	0.0461	0.0344333
3877.5	0.0239	0.0333	0.0459	0.0343667
3877	0.0236	0.0328	0.0454	0.0339333
3876.5	0.0229	0.0319	0.0447	0.0331667
3876	0.0227	0.0317	0.0448	0.0330667
3875.5	0.0227	0.032	0.0451	0.0332667
3875	0.0222	0.0321	0.0447	0.033
3874.5	0.0225	0.0316	0.0449	0.033
3874	0.0233	0.032	0.0461	0.0338
3873.5	0.023	0.0322	0.0456	0.0336
3873	0.0228	0.0321	0.0449	0.0332667
3872.5	0.0227	0.0321	0.0445	0.0331
3872	0.0225	0.0319	0.0443	0.0329
3871.5	0.0226	0.0317	0.0444	0.0329
3871	0.0224	0.0322	0.0446	0.0330667
3870.5	0.0215	0.0318	0.0433	0.0322
3870	0.0215	0.0317	0.0432	0.0321333
3869.5	0.0217	0.0317	0.0442	0.0325333
3869	0.0224	0.0316	0.0452	0.0330667
3868.5	0.0223	0.0319	0.0452	0.0331333
3868	0.0227	0.032	0.0453	0.0333333
3867.5	0.0231	0.032	0.045	0.0333667
3867	0.0229	0.0317	0.0448	0.0331333
3866.5	0.0228	0.0316	0.0447	0.0330333
3866	0.023	0.0323	0.0451	0.0334667
3865.5	0.023	0.0327	0.0449	0.0335333
3865	0.0229	0.0325	0.0449	0.0334333
3864.5	0.0222	0.0319	0.0443	0.0328
3864	0.0224	0.0311	0.0442	0.0325667
3863.5	0.0225	0.0312	0.0444	0.0327
3863	0.0224	0.0317	0.0446	0.0329
3862.5	0.0221	0.032	0.0443	0.0328
3862	0.0222	0.0316	0.0447	0.0328333
3861.5	0.0228	0.0322	0.0452	0.0334
3861	0.023	0.0326	0.0449	0.0335
3860.5	0.0234	0.0326	0.0452	0.0337333
3860	0.0235	0.0324	0.0454	0.0337667
3859.5	0.0234	0.0322	0.0455	0.0337
3859	0.0232	0.0321	0.0453	0.0335333
3858.5	0.023	0.032	0.0449	0.0333
3858	0.0227	0.0321	0.0442	0.033
3857.5	0.0228	0.032	0.0444	0.0330667
3857	0.023	0.032	0.0454	0.0334667
3856.5	0.0223	0.0316	0.0447	0.0328667
3856	0.022	0.0311	0.0437	0.0322667
3855.5	0.022	0.0316	0.0445	0.0327
3855	0.0235	0.0349	0.0482	0.0355333
3854.5	0.0208	0.0328	0.0428	0.0321333
3854	0.0203	0.0323	0.0432	0.0319333
3853.5	0.0194	0.0311	0.0415	0.0306667
3853	0.0203	0.0305	0.0427	0.0311667
3852.5	0.0209	0.0307	0.043	0.0315333
3852	0.0222	0.0318	0.0446	0.0328667
3851.5	0.0219	0.0321	0.0442	0.0327333
3851	0.0226	0.0315	0.0449	0.033
3850.5	0.023	0.0317	0.0449	0.0332
3850	0.0228	0.0314	0.0447	0.0329667
3849.5	0.023	0.0313	0.045	0.0331
3849	0.0231	0.0316	0.0451	0.0332667
3848.5	0.023	0.0318	0.0448	0.0332
3848	0.0229	0.0319	0.0447	0.0331667
3847.5	0.023	0.0322	0.0452	0.0334667
3847	0.0232	0.0325	0.0456	0.0337667
3846.5	0.0232	0.0323	0.0455	0.0336667
3846	0.023	0.0319	0.045	0.0333
3845.5	0.023	0.032	0.0447	0.0332333
3845	0.023	0.0322	0.0445	0.0332333
3844.5	0.0225	0.0321	0.0441	0.0329
3844	0.0224	0.0318	0.0444	0.0328667
3843.5	0.023	0.0321	0.0454	0.0335
3843	0.0226	0.032	0.0449	0.0331667
3842.5	0.0224	0.0314	0.0446	0.0328
3842	0.0221	0.0313	0.044	0.0324667
3841.5	0.0216	0.031	0.0433	0.0319667
3841	0.0218	0.0312	0.0438	0.0322667
3840.5	0.0217	0.0313	0.0438	0.0322667
3840	0.0218	0.0304	0.0439	0.0320333
3839.5	0.0214	0.0301	0.0432	0.0315667
3839	0.0215	0.0311	0.0432	0.0319333
3838.5	0.0216	0.0321	0.044	0.0325667
3838	0.0213	0.0308	0.0444	0.0321667
3837.5	0.022	0.032	0.0446	0.0328667
3837	0.0218	0.0313	0.0442	0.0324333
3836.5	0.0222	0.0311	0.0443	0.0325333
3836	0.0223	0.0316	0.0443	0.0327333
3835.5	0.0221	0.0318	0.0438	0.0325667
3835	0.0228	0.0319	0.0448	0.0331667
3834.5	0.0228	0.032	0.0451	0.0333
3834	0.0223	0.0311	0.0448	0.0327333
3833.5	0.0224	0.031	0.0446	0.0326667
3833	0.0222	0.0312	0.0441	0.0325
3832.5	0.0216	0.0314	0.0434	0.0321333
3832	0.0217	0.0313	0.0437	0.0322333
3831.5	0.0227	0.0318	0.0451	0.0332
3831	0.0226	0.0319	0.0448	0.0331
3830.5	0.023	0.0318	0.0452	0.0333333
3830	0.0231	0.032	0.0449	0.0333333
3829.5	0.0226	0.0318	0.0444	0.0329333
3829	0.0222	0.0314	0.0441	0.0325667
3828.5	0.0221	0.0311	0.0439	0.0323667
3828	0.0224	0.0312	0.0441	0.0325667
3827.5	0.0222	0.0314	0.0437	0.0324333
3827	0.0218	0.0313	0.0438	0.0323
3826.5	0.0221	0.0312	0.0445	0.0326
3826	0.0217	0.031	0.0441	0.0322667
3825.5	0.0221	0.0312	0.0444	0.0325667
3825	0.0228	0.0316	0.0446	0.033
3824.5	0.0228	0.0314	0.0445	0.0329
3824	0.0225	0.0314	0.0441	0.0326667
3823.5	0.0224	0.0311	0.0436	0.0323667
3823	0.0223	0.0311	0.0436	0.0323333
3822.5	0.0214	0.0312	0.0434	0.032
3822	0.02	0.0304	0.0418	0.0307333
3821.5	0.0193	0.0306	0.0414	0.0304333
3821	0.0198	0.0303	0.0428	0.0309667
3820.5	0.0214	0.0309	0.0445	0.0322667
3820	0.0221	0.0313	0.0444	0.0326
3819.5	0.0225	0.0313	0.0442	0.0326667
3819	0.0221	0.0311	0.0442	0.0324667
3818.5	0.0222	0.031	0.0443	0.0325
3818	0.022	0.0311	0.044	0.0323667
3817.5	0.0216	0.031	0.0437	0.0321
3817	0.0218	0.0318	0.0446	0.0327333
3816.5	0.0217	0.0318	0.0442	0.0325667
3816	0.0223	0.0317	0.0452	0.0330667
3815.5	0.022	0.032	0.0445	0.0328333
3815	0.0224	0.0315	0.0448	0.0329
3814.5	0.0225	0.0316	0.0446	0.0329
3814	0.0223	0.0316	0.0444	0.0327667
3813.5	0.0225	0.0316	0.0444	0.0328333
3813	0.0229	0.0318	0.0445	0.0330667
3812.5	0.023	0.0318	0.0446	0.0331333
3812	0.0228	0.0317	0.0446	0.0330333
3811.5	0.0227	0.0316	0.0446	0.0329667
3811	0.0227	0.0316	0.0444	0.0329
3810.5	0.0227	0.0318	0.0443	0.0329333
3810	0.0228	0.0318	0.0444	0.033
3809.5	0.0227	0.0317	0.0444	0.0329333
3809	0.0221	0.0312	0.044	0.0324333
3808.5	0.0216	0.0307	0.0435	0.0319333
3808	0.021	0.0309	0.0437	0.0318667
3807.5	0.021	0.0308	0.0435	0.0317667
3807	0.022	0.031	0.0446	0.0325333
3806.5	0.0214	0.0315	0.0437	0.0322
3806	0.0216	0.0309	0.0438	0.0321
3805.5	0.0223	0.0312	0.0442	0.0325667
3805	0.0223	0.0315	0.0443	0.0327
3804.5	0.0223	0.0314	0.0442	0.0326333
3804	0.0223	0.0314	0.0438	0.0325
3803.5	0.0218	0.0307	0.0429	0.0318
3803	0.0217	0.0301	0.0427	0.0315
3802.5	0.022	0.0311	0.0435	0.0322
3802	0.0217	0.0323	0.0437	0.0325667
3801.5	0.0208	0.03	0.0429	0.0312333
3801	0.0211	0.0307	0.043	0.0316
3800.5	0.0217	0.0306	0.0438	0.0320333
3800	0.0223	0.0309	0.0441	0.0324333
3799.5	0.0221	0.0312	0.0442	0.0325
3799	0.0223	0.0316	0.0445	0.0328
3798.5	0.0222	0.0315	0.0443	0.0326667
3798	0.022	0.0309	0.0437	0.0322
3797.5	0.0221	0.0312	0.0438	0.0323667
3797	0.0219	0.0312	0.0436	0.0322333
3796.5	0.022	0.0307	0.0445	0.0324
3796	0.0222	0.0314	0.0448	0.0328
3795.5	0.0221	0.0315	0.0445	0.0327
3795	0.0222	0.0315	0.0442	0.0326333
3794.5	0.0223	0.0315	0.044	0.0326
3794	0.0226	0.0315	0.0443	0.0328
3793.5	0.023	0.0319	0.0448	0.0332333
3793	0.0232	0.0322	0.045	0.0334667
3792.5	0.0231	0.0319	0.045	0.0333333
3792	0.0226	0.0315	0.0446	0.0329
3791.5	0.0221	0.0312	0.0441	0.0324667
3791	0.0222	0.0315	0.0442	0.0326333
3790.5	0.0227	0.0321	0.0445	0.0331
3790	0.0228	0.0322	0.0444	0.0331333
3789.5	0.0226	0.0316	0.0442	0.0328
3789	0.0224	0.0309	0.0439	0.0324
3788.5	0.0222	0.0308	0.0438	0.0322667
3788	0.0221	0.031	0.0439	0.0323333
3787.5	0.0223	0.0315	0.0441	0.0326333
3787	0.0226	0.032	0.0443	0.0329667
3786.5	0.0227	0.0316	0.0441	0.0328
3786	0.0224	0.031	0.0438	0.0324
3785.5	0.0218	0.0307	0.0436	0.0320333
3785	0.0218	0.0307	0.0439	0.0321333
3784.5	0.0223	0.0311	0.0444	0.0326
3784	0.0226	0.0315	0.0444	0.0328333
3783.5	0.0228	0.0316	0.0446	0.033
3783	0.0229	0.0318	0.0447	0.0331333
3782.5	0.0226	0.0317	0.0448	0.0330333
3782	0.0225	0.0313	0.0448	0.0328667
3781.5	0.0223	0.031	0.0443	0.0325333
3781	0.0218	0.0307	0.0438	0.0321
3780.5	0.0217	0.0308	0.0438	0.0321
3780	0.0218	0.031	0.0435	0.0321
3779.5	0.0225	0.0311	0.0446	0.0327333
3779	0.0223	0.0313	0.0442	0.0326
3778.5	0.0222	0.031	0.0436	0.0322667
3778	0.0224	0.0311	0.0438	0.0324333
3777.5	0.0226	0.0313	0.0442	0.0327
3777	0.0227	0.0316	0.0443	0.0328667
3776.5	0.0228	0.0318	0.0445	0.0330333
3776	0.0229	0.0317	0.0445	0.0330333
3775.5	0.0227	0.0315	0.0443	0.0328333
3775	0.0226	0.0315	0.0442	0.0327667
3774.5	0.0227	0.0316	0.0442	0.0328333
3774	0.0225	0.0314	0.0442	0.0327
3773.5	0.022	0.0312	0.0441	0.0324333
3773	0.022	0.0311	0.044	0.0323667
3772.5	0.0223	0.0313	0.0442	0.0326
3772	0.0224	0.0313	0.0442	0.0326333
3771.5	0.0223	0.0313	0.0438	0.0324667
3771	0.022	0.0314	0.0433	0.0322333
3770.5	0.0208	0.0307	0.0421	0.0312
3770	0.0204	0.0297	0.0426	0.0309
3769.5	0.0214	0.0306	0.0436	0.0318667
3769	0.0222	0.031	0.044	0.0324
3768.5	0.0226	0.0312	0.0444	0.0327333
3768	0.0222	0.0311	0.0441	0.0324667
3767.5	0.0216	0.0306	0.0433	0.0318333
3767	0.0216	0.0305	0.0428	0.0316333
3766.5	0.0216	0.0308	0.0426	0.0316667
3766	0.022	0.031	0.0435	0.0321667
3765.5	0.0221	0.0313	0.0443	0.0325667
3765	0.0214	0.0309	0.0435	0.0319333
3764.5	0.0217	0.0308	0.0436	0.0320333
3764	0.0221	0.0314	0.0439	0.0324667
3763.5	0.0224	0.0315	0.044	0.0326333
3763	0.0223	0.0313	0.0439	0.0325
3762.5	0.0217	0.0308	0.0435	0.032
3762	0.0218	0.0306	0.0434	0.0319333
3761.5	0.022	0.0305	0.0434	0.0319667
3761	0.0218	0.0307	0.0434	0.0319667
3760.5	0.0212	0.031	0.0431	0.0317667
3760	0.0211	0.03	0.0431	0.0314
3759.5	0.0218	0.03	0.0438	0.0318667
3759	0.0217	0.0301	0.0438	0.0318667
3758.5	0.0219	0.0305	0.0436	0.032
3758	0.0221	0.031	0.0437	0.0322667
3757.5	0.0214	0.0305	0.0429	0.0316
3757	0.0203	0.0293	0.0417	0.0304333
3756.5	0.0208	0.0293	0.0426	0.0309
3756	0.0209	0.0298	0.0428	0.0311667
3755.5	0.0215	0.0304	0.0432	0.0317
3755	0.0228	0.0315	0.0441	0.0328
3754.5	0.0224	0.0315	0.0438	0.0325667
3754	0.0209	0.0304	0.0424	0.0312333
3753.5	0.0195	0.029	0.041	0.0298333
3753	0.0176	0.0279	0.0397	0.0284
3752.5	0.0176	0.028	0.039	0.0282
3752	0.0203	0.0308	0.0416	0.0309
3751.5	0.0201	0.0302	0.0417	0.0306667
3751	0.0206	0.0294	0.0425	0.0308333
3750.5	0.0207	0.03	0.0428	0.0311667
3750	0.0207	0.0308	0.042	0.0311667
3749.5	0.0216	0.031	0.0424	0.0316667
3749	0.0218	0.0325	0.0426	0.0323
3748.5	0.0211	0.0306	0.0426	0.0314333
3748	0.021	0.0296	0.0426	0.0310667
3747.5	0.0208	0.0292	0.0422	0.0307333
3747	0.0208	0.0294	0.0421	0.0307667
3746.5	0.0209	0.0296	0.0423	0.0309333
3746	0.0215	0.0307	0.0431	0.0317667
3745.5	0.0228	0.0335	0.0453	0.0338667
3745	0.0205	0.032	0.0419	0.0314667
3744.5	0.019	0.0298	0.0434	0.0307333
3744	0.0203	0.031	0.0428	0.0313667
3743.5	0.021	0.0305	0.0424	0.0313
3743	0.0213	0.03	0.0425	0.0312667
3742.5	0.0216	0.03	0.0425	0.0313667
3742	0.0214	0.0301	0.0422	0.0312333
3741.5	0.0209	0.0297	0.0421	0.0309
3741	0.0214	0.0303	0.0426	0.0314333
3740.5	0.0218	0.0308	0.043	0.0318667
3740	0.0217	0.031	0.0431	0.0319333
3739.5	0.0212	0.0308	0.0427	0.0315667
3739	0.0204	0.0296	0.0415	0.0305
3738.5	0.0206	0.0291	0.0419	0.0305333
3738	0.021	0.0299	0.0427	0.0312
3737.5	0.021	0.0308	0.0426	0.0314667
3737	0.0207	0.0302	0.0419	0.0309333
3736.5	0.0205	0.0301	0.0414	0.0306667
3736	0.019	0.0292	0.0399	0.0293667
3735.5	0.0189	0.0289	0.0396	0.0291333
3735	0.0203	0.0297	0.0417	0.0305667
3734.5	0.0216	0.0305	0.0434	0.0318333
3734	0.0215	0.0305	0.043	0.0316667
3733.5	0.0209	0.0301	0.0422	0.0310667
3733	0.0206	0.0304	0.0422	0.0310667
3732.5	0.0207	0.0304	0.0427	0.0312667
3732	0.0217	0.0308	0.044	0.0321667
3731.5	0.0212	0.0306	0.0431	0.0316333
3731	0.0216	0.03	0.0432	0.0316
3730.5	0.022	0.0306	0.0432	0.0319333
3730	0.0222	0.0311	0.0434	0.0322333
3729.5	0.0221	0.031	0.0435	0.0322
3729	0.022	0.0309	0.0435	0.0321333
3728.5	0.0217	0.0309	0.0433	0.0319667
3728	0.0216	0.0307	0.0433	0.0318667
3727.5	0.0215	0.0308	0.0434	0.0319
3727	0.0209	0.0306	0.0425	0.0313333
3726.5	0.0212	0.0303	0.0422	0.0312333
3726	0.0213	0.0302	0.042	0.0311667
3725.5	0.0212	0.0301	0.0422	0.0311667
3725	0.0212	0.0301	0.0426	0.0313
3724.5	0.0215	0.0308	0.043	0.0317667
3724	0.0221	0.0314	0.0433	0.0322667
3723.5	0.0223	0.0314	0.0432	0.0323
3723	0.0215	0.0306	0.0422	0.0314333
3722.5	0.0208	0.0294	0.0417	0.0306333
3722	0.0216	0.0296	0.0428	0.0313333
3721.5	0.0215	0.0298	0.0428	0.0313667
3721	0.0213	0.0299	0.0426	0.0312667
3720.5	0.0214	0.0304	0.0428	0.0315333
3720	0.0218	0.0307	0.043	0.0318333
3719.5	0.0218	0.0306	0.0426	0.0316667
3719	0.0217	0.0302	0.0428	0.0315667
3718.5	0.0217	0.0304	0.0432	0.0317667
3718	0.0217	0.0304	0.0431	0.0317333
3717.5	0.0217	0.0302	0.043	0.0316333
3717	0.0216	0.0303	0.0431	0.0316667
3716.5	0.0217	0.0304	0.0434	0.0318333
3716	0.0218	0.0307	0.0433	0.0319333
3715.5	0.0218	0.0308	0.0429	0.0318333
3715	0.0215	0.0301	0.0426	0.0314
3714.5	0.021	0.0297	0.0422	0.0309667
3714	0.0207	0.0295	0.0417	0.0306333
3713.5	0.0208	0.0297	0.0416	0.0307
3713	0.0209	0.0306	0.0417	0.0310667
3712.5	0.0204	0.03	0.0412	0.0305333
3712	0.0211	0.0304	0.0423	0.0312667
3711.5	0.0206	0.03	0.0419	0.0308333
3711	0.0206	0.029	0.0418	0.0304667
3710.5	0.02	0.0291	0.0412	0.0301
3710	0.0194	0.0294	0.0408	0.0298667
3709.5	0.02	0.029	0.0421	0.0303667
3709	0.0209	0.0299	0.0428	0.0312
3708.5	0.0216	0.0307	0.0434	0.0319
3708	0.0222	0.0307	0.0439	0.0322667
3707.5	0.0219	0.0301	0.0434	0.0318
3707	0.0214	0.0296	0.0426	0.0312
3706.5	0.0211	0.0297	0.0423	0.0310333
3706	0.0212	0.03	0.0425	0.0312333
3705.5	0.0216	0.0305	0.0432	0.0317667
3705	0.0218	0.0306	0.0436	0.032
3704.5	0.0217	0.0303	0.0432	0.0317333
3704	0.0217	0.0304	0.0428	0.0316333
3703.5	0.0218	0.0306	0.0427	0.0317
3703	0.0213	0.0303	0.0423	0.0313
3702.5	0.0204	0.0299	0.0411	0.0304667
3702	0.0206	0.0298	0.0417	0.0307
3701.5	0.0214	0.0306	0.0435	0.0318333
3701	0.0208	0.0302	0.0428	0.0312667
3700.5	0.0205	0.0296	0.0423	0.0308
3700	0.0208	0.03	0.0425	0.0311
3699.5	0.0214	0.0303	0.0427	0.0314667
3699	0.0217	0.0304	0.0429	0.0316667
3698.5	0.0215	0.0302	0.0429	0.0315333
3698	0.0213	0.0301	0.0429	0.0314333
3697.5	0.0214	0.03	0.0428	0.0314
3697	0.0213	0.0298	0.0424	0.0311667
3696.5	0.0213	0.0301	0.0426	0.0313333
3696	0.0215	0.0305	0.0427	0.0315667
3695.5	0.0212	0.0303	0.0426	0.0313667
3695	0.0212	0.0298	0.0426	0.0312
3694.5	0.0215	0.03	0.0426	0.0313667
3694	0.0218	0.0303	0.0428	0.0316333
3693.5	0.0219	0.0302	0.0429	0.0316667
3693	0.0216	0.0301	0.0428	0.0315
3692.5	0.021	0.0298	0.0424	0.0310667
3692	0.02	0.0293	0.0416	0.0303
3691.5	0.0199	0.0286	0.0412	0.0299
3691	0.0206	0.029	0.0422	0.0306
3690.5	0.0201	0.0286	0.0419	0.0302
3690	0.0196	0.0282	0.0412	0.0296667
3689.5	0.0197	0.0292	0.0415	0.0301333
3689	0.02	0.0313	0.0421	0.0311333
3688.5	0.0203	0.0307	0.0424	0.0311333
3688	0.0206	0.0306	0.0419	0.0310333
3687.5	0.0209	0.0296	0.0421	0.0308667
3687	0.0213	0.0297	0.0424	0.0311333
3686.5	0.0215	0.0301	0.0427	0.0314333
3686	0.0217	0.0304	0.0428	0.0316333
3685.5	0.0216	0.0304	0.0426	0.0315333
3685	0.0212	0.0301	0.0427	0.0313333
3684.5	0.0212	0.0301	0.0429	0.0314
3684	0.0212	0.0299	0.0426	0.0312333
3683.5	0.0212	0.0296	0.0425	0.0311
3683	0.0213	0.0298	0.0425	0.0312
3682.5	0.0211	0.0299	0.0423	0.0311
3682	0.021	0.0298	0.042	0.0309333
3681.5	0.021	0.0297	0.0417	0.0308
3681	0.0206	0.0294	0.0418	0.0306
3680.5	0.0203	0.0292	0.0419	0.0304667
3680	0.02	0.029	0.0418	0.0302667
3679.5	0.0205	0.0289	0.0423	0.0305667
3679	0.0206	0.0293	0.0421	0.0306667
3678.5	0.0203	0.0292	0.0415	0.0303333
3678	0.0202	0.0288	0.0413	0.0301
3677.5	0.0202	0.0286	0.0414	0.0300667
3677	0.0198	0.0291	0.0415	0.0301333
3676.5	0.0182	0.0287	0.0398	0.0289
3676	0.0184	0.028	0.0387	0.0283667
3675.5	0.0181	0.0284	0.0388	0.0284333
3675	0.0187	0.0283	0.0408	0.0292667
3674.5	0.0198	0.0293	0.0418	0.0303
3674	0.0204	0.0297	0.042	0.0307
3673.5	0.021	0.0296	0.0423	0.0309667
3673	0.0208	0.0292	0.042	0.0306667
3672.5	0.0204	0.029	0.0415	0.0303
3672	0.0203	0.0293	0.0416	0.0304
3671.5	0.0201	0.03	0.042	0.0307
3671	0.0194	0.0291	0.0407	0.0297333
3670.5	0.0201	0.0295	0.0412	0.0302667
3670	0.0198	0.029	0.0406	0.0298
3669.5	0.02	0.0292	0.0409	0.0300333
3669	0.02	0.0292	0.0412	0.0301333
3668.5	0.0202	0.0296	0.0418	0.0305333
3668	0.0199	0.0294	0.0417	0.0303333
3667.5	0.0208	0.0297	0.0424	0.0309667
3667	0.0213	0.0302	0.0428	0.0314333
3666.5	0.0212	0.0299	0.0427	0.0312667
3666	0.0212	0.0298	0.0427	0.0312333
3665.5	0.0213	0.0298	0.0427	0.0312667
3665	0.0212	0.0297	0.0425	0.0311333
3664.5	0.0207	0.0296	0.0423	0.0308667
3664	0.0205	0.0295	0.0421	0.0307
3663.5	0.0207	0.0296	0.0423	0.0308667
3663	0.0211	0.0299	0.0427	0.0312333
3662.5	0.0214	0.0299	0.0424	0.0312333
3662	0.0212	0.0298	0.042	0.031
3661.5	0.0211	0.03	0.0419	0.031
3661	0.0211	0.0301	0.042	0.0310667
3660.5	0.0211	0.0298	0.0422	0.0310333
3660	0.0211	0.0294	0.0423	0.0309333
3659.5	0.021	0.0295	0.0425	0.031
3659	0.021	0.03	0.0425	0.0311667
3658.5	0.0211	0.0302	0.0424	0.0312333
3658	0.0207	0.0295	0.0416	0.0306
3657.5	0.0205	0.0294	0.0412	0.0303667
3657	0.0206	0.0302	0.0413	0.0307
3656.5	0.0208	0.0297	0.0415	0.0306667
3656	0.0208	0.0299	0.0418	0.0308333
3655.5	0.0204	0.0294	0.0415	0.0304333
3655	0.021	0.0297	0.0421	0.0309333
3654.5	0.0214	0.0302	0.0425	0.0313667
3654	0.0214	0.03	0.0426	0.0313333
3653.5	0.0211	0.0295	0.0424	0.031
3653	0.021	0.0295	0.0422	0.0309
3652.5	0.021	0.0296	0.0419	0.0308333
3652	0.0206	0.0294	0.0411	0.0303667
3651.5	0.0196	0.0284	0.0397	0.0292333
3651	0.0185	0.0276	0.0394	0.0285
3650.5	0.0186	0.0282	0.04	0.0289333
3650	0.0192	0.0298	0.041	0.03
3649.5	0.0194	0.0288	0.0403	0.0295
3649	0.0192	0.0287	0.0402	0.0293667
3648.5	0.0186	0.0284	0.04	0.029
3648	0.0193	0.0285	0.0398	0.0292
3647.5	0.02	0.0285	0.0397	0.0294
3647	0.0199	0.0289	0.0409	0.0299
3646.5	0.02	0.029	0.0415	0.0301667
3646	0.0204	0.0292	0.0419	0.0305
3645.5	0.0209	0.0296	0.0424	0.0309667
3645	0.0214	0.0301	0.0426	0.0313667
3644.5	0.0213	0.0301	0.0422	0.0312
3644	0.0212	0.0299	0.0419	0.031
3643.5	0.0209	0.0297	0.0416	0.0307333
3643	0.0208	0.0296	0.0414	0.0306
3642.5	0.0212	0.0298	0.0421	0.0310333
3642	0.0215	0.0299	0.0426	0.0313333
3641.5	0.0217	0.0299	0.0425	0.0313667
3641	0.0214	0.0298	0.0423	0.0311667
3640.5	0.021	0.0298	0.0419	0.0309
3640	0.0211	0.0299	0.0419	0.0309667
3639.5	0.0215	0.0298	0.0421	0.0311333
3639	0.0215	0.0298	0.0418	0.0310333
3638.5	0.0208	0.0293	0.0414	0.0305
3638	0.0206	0.0291	0.0416	0.0304333
3637.5	0.021	0.0294	0.0421	0.0308333
3637	0.0214	0.0298	0.0425	0.0312333
3636.5	0.0218	0.0303	0.0424	0.0315
3636	0.0214	0.0301	0.0418	0.0311
3635.5	0.0207	0.0297	0.0414	0.0306
3635	0.0206	0.0297	0.0415	0.0306
3634.5	0.0208	0.0298	0.0411	0.0305667
3634	0.0211	0.0295	0.0414	0.0306667
3633.5	0.0213	0.0296	0.042	0.0309667
3633	0.0211	0.0297	0.0421	0.0309667
3632.5	0.0211	0.0295	0.0419	0.0308333
3632	0.0205	0.0291	0.0413	0.0303
3631.5	0.0204	0.0291	0.0411	0.0302
3631	0.021	0.0291	0.0413	0.0304667
3630.5	0.0208	0.0293	0.0416	0.0305667
3630	0.0198	0.0293	0.0407	0.0299333
3629.5	0.019	0.0294	0.0394	0.0292667
3629	0.0181	0.0295	0.0388	0.0288
3628.5	0.0203	0.0297	0.0415	0.0305
3628	0.0215	0.0308	0.0425	0.0316
3627.5	0.0209	0.03	0.0422	0.0310333
3627	0.0203	0.0289	0.0415	0.0302333
3626.5	0.0199	0.0284	0.0408	0.0297
3626	0.0203	0.0288	0.0409	0.03
3625.5	0.0213	0.0301	0.0419	0.0311
3625	0.0221	0.0309	0.0426	0.0318667
3624.5	0.0223	0.0308	0.0428	0.0319667
3624	0.0221	0.0303	0.0428	0.0317333
3623.5	0.0217	0.0298	0.0425	0.0313333
3623	0.0216	0.0301	0.0425	0.0314
3622.5	0.0215	0.0301	0.0424	0.0313333
3622	0.0207	0.0293	0.0414	0.0304667
3621.5	0.02	0.0284	0.0403	0.0295667
3621	0.0206	0.0289	0.041	0.0301667
3620.5	0.0213	0.0303	0.0422	0.0312667
3620	0.0213	0.0303	0.0426	0.0314
3619.5	0.0211	0.03	0.0425	0.0312
3619	0.02	0.0293	0.0405	0.0299333
3618.5	0.0196	0.0284	0.0397	0.0292333
3618	0.0201	0.0283	0.0405	0.0296333
3617.5	0.021	0.0292	0.0421	0.0307667
3617	0.021	0.0297	0.0421	0.0309333
3616.5	0.0212	0.0298	0.042	0.031
3616	0.0213	0.03	0.0416	0.0309667
3615.5	0.0209	0.0298	0.0411	0.0306
3615	0.0204	0.029	0.0409	0.0301
3614.5	0.0202	0.0284	0.0409	0.0298333
3614	0.0199	0.0285	0.0408	0.0297333
3613.5	0.0199	0.029	0.0408	0.0299
3613	0.02	0.0295	0.0405	0.03
3612.5	0.0204	0.0294	0.0413	0.0303667
3612	0.0205	0.0293	0.0415	0.0304333
3611.5	0.0207	0.0289	0.0414	0.0303333
3611	0.0206	0.0288	0.041	0.0301333
3610.5	0.0209	0.0294	0.0412	0.0305
3610	0.0211	0.0306	0.0415	0.0310667
3609.5	0.0208	0.0303	0.041	0.0307
3609	0.0205	0.03	0.041	0.0305
3608.5	0.0202	0.0294	0.0409	0.0301667
3608	0.0206	0.0293	0.0411	0.0303333
3607.5	0.0205	0.0289	0.0408	0.0300667
3607	0.0203	0.0287	0.0414	0.0301333
3606.5	0.0204	0.0292	0.0414	0.0303333
3606	0.021	0.0293	0.0417	0.0306667
3605.5	0.0217	0.0297	0.0422	0.0312
3605	0.0216	0.0298	0.0421	0.0311667
3604.5	0.0215	0.0299	0.0421	0.0311667
3604	0.0217	0.03	0.0421	0.0312667
3603.5	0.0217	0.0298	0.0418	0.0311
3603	0.0215	0.0297	0.0417	0.0309667
3602.5	0.0211	0.0295	0.0417	0.0307667
3602	0.0209	0.0293	0.0413	0.0305
3601.5	0.0207	0.029	0.041	0.0302333
3601	0.0208	0.0288	0.0417	0.0304333
3600.5	0.0208	0.0291	0.0418	0.0305667
3600	0.0209	0.0294	0.0416	0.0306333
3599.5	0.0211	0.0296	0.0414	0.0307
3599	0.021	0.0292	0.041	0.0304
3598.5	0.021	0.029	0.0413	0.0304333
3598	0.0212	0.0293	0.0419	0.0308
3597.5	0.0214	0.0295	0.042	0.0309667
3597	0.0215	0.0297	0.0417	0.0309667
3596.5	0.0212	0.0293	0.0414	0.0306333
3596	0.0206	0.0288	0.0409	0.0301
3595.5	0.0206	0.0285	0.0408	0.0299667
3595	0.0208	0.0288	0.0411	0.0302333
3594.5	0.021	0.0292	0.0413	0.0305
3594	0.0213	0.0296	0.0414	0.0307667
3593.5	0.0214	0.0296	0.0413	0.0307667
3593	0.0216	0.0297	0.0418	0.0310333
3592.5	0.0213	0.0296	0.0418	0.0309
3592	0.0211	0.0292	0.0417	0.0306667
3591.5	0.0211	0.0292	0.0416	0.0306333
3591	0.0211	0.0293	0.0416	0.0306667
3590.5	0.0211	0.0291	0.0416	0.0306
3590	0.0213	0.0294	0.0417	0.0308
3589.5	0.0214	0.0303	0.0419	0.0312
3589	0.0212	0.0305	0.0414	0.0310333
3588.5	0.0208	0.0298	0.041	0.0305333
3588	0.0203	0.0287	0.0402	0.0297333
3587.5	0.0205	0.0286	0.04	0.0297
3587	0.0197	0.0286	0.0397	0.0293333
3586.5	0.0204	0.0288	0.0411	0.0301
3586	0.0211	0.0294	0.0413	0.0306
3585.5	0.0215	0.0294	0.0416	0.0308333
3585	0.0214	0.0293	0.0416	0.0307667
3584.5	0.0211	0.0292	0.0414	0.0305667
3584	0.0212	0.0291	0.0414	0.0305667
3583.5	0.0214	0.0289	0.0416	0.0306333
3583	0.0215	0.0291	0.0418	0.0308
3582.5	0.0217	0.0295	0.0422	0.0311333
3582	0.0217	0.0297	0.0421	0.0311667
3581.5	0.0216	0.0297	0.0419	0.0310667
3581	0.0215	0.0296	0.042	0.0310333
3580.5	0.0215	0.0294	0.0418	0.0309
3580	0.0216	0.0295	0.042	0.0310333
3579.5	0.0216	0.0295	0.0421	0.0310667
3579	0.0212	0.0293	0.0417	0.0307333
3578.5	0.0211	0.0292	0.0412	0.0305
3578	0.0212	0.0293	0.0412	0.0305667
3577.5	0.0215	0.0294	0.0415	0.0308
3577	0.0217	0.0294	0.0418	0.0309667
3576.5	0.0219	0.0295	0.0421	0.0311667
3576	0.0217	0.0295	0.0421	0.0311
3575.5	0.0213	0.0295	0.0419	0.0309
3575	0.0215	0.0294	0.0416	0.0308333
3574.5	0.0215	0.0293	0.0416	0.0308
3574	0.0215	0.0297	0.0418	0.031
3573.5	0.0216	0.0297	0.042	0.0311
3573	0.0217	0.0296	0.042	0.0311
3572.5	0.0217	0.0297	0.0418	0.0310667
3572	0.0217	0.0295	0.0416	0.0309333
3571.5	0.0218	0.0293	0.0416	0.0309
3571	0.0216	0.0293	0.0416	0.0308333
3570.5	0.0215	0.0294	0.0419	0.0309333
3570	0.0214	0.0293	0.042	0.0309
3569.5	0.0212	0.0291	0.0416	0.0306333
3569	0.0207	0.0293	0.0409	0.0303
3568.5	0.0205	0.0289	0.0403	0.0299
3568	0.0212	0.0293	0.0409	0.0304667
3567.5	0.0208	0.0297	0.0402	0.0302333
3567	0.0202	0.0291	0.0395	0.0296
3566.5	0.0201	0.0286	0.04	0.0295667
3566	0.0207	0.0289	0.0412	0.0302667
3565.5	0.0212	0.0291	0.0414	0.0305667
3565	0.0213	0.0291	0.0411	0.0305
3564.5	0.0215	0.0291	0.0411	0.0305667
3564	0.0217	0.029	0.0413	0.0306667
3563.5	0.0219	0.0292	0.0417	0.0309333
3563	0.0217	0.0295	0.0416	0.0309333
3562.5	0.0215	0.0293	0.0414	0.0307333
3562	0.0215	0.0293	0.0412	0.0306667
3561.5	0.0213	0.0293	0.0411	0.0305667
3561	0.021	0.029	0.0409	0.0303
3560.5	0.021	0.0288	0.0407	0.0301667
3560	0.0211	0.029	0.0409	0.0303333
3559.5	0.0215	0.0294	0.0414	0.0307667
3559	0.0218	0.0294	0.0418	0.031
3558.5	0.0218	0.0292	0.0418	0.0309333
3558	0.0219	0.0295	0.0419	0.0311
3557.5	0.0219	0.0299	0.0421	0.0313
3557	0.0217	0.0297	0.042	0.0311333
3556.5	0.0215	0.0292	0.0416	0.0307667
3556	0.0213	0.0289	0.0414	0.0305333
3555.5	0.0214	0.0291	0.0417	0.0307333
3555	0.0218	0.0296	0.0421	0.0311667
3554.5	0.0219	0.0298	0.042	0.0312333
3554	0.0216	0.0296	0.0414	0.0308667
3553.5	0.0212	0.0292	0.041	0.0304667
3553	0.0213	0.0291	0.041	0.0304667
3552.5	0.0215	0.0291	0.0412	0.0306
3552	0.0219	0.0294	0.0418	0.0310333
3551.5	0.0219	0.0298	0.0419	0.0312
3551	0.0218	0.0297	0.0419	0.0311333
3550.5	0.0219	0.0296	0.0419	0.0311333
3550	0.0217	0.0295	0.0416	0.0309333
3549.5	0.0214	0.0292	0.0414	0.0306667
3549	0.0213	0.029	0.041	0.0304333
3548.5	0.0215	0.0291	0.041	0.0305333
3548	0.0218	0.0295	0.0413	0.0308667
3547.5	0.0216	0.0293	0.0407	0.0305333
3547	0.0214	0.0291	0.0406	0.0303667
3546.5	0.0215	0.0294	0.0409	0.0306
3546	0.0219	0.0296	0.0412	0.0309
3545.5	0.0219	0.0294	0.0413	0.0308667
3545	0.0214	0.0292	0.0412	0.0306
3544.5	0.0213	0.029	0.041	0.0304333
3544	0.0215	0.0291	0.0412	0.0306
3543.5	0.0216	0.0294	0.0415	0.0308333
3543	0.0215	0.0294	0.0416	0.0308333
3542.5	0.0214	0.0294	0.0415	0.0307667
3542	0.0213	0.0292	0.0412	0.0305667
3541.5	0.0215	0.029	0.0411	0.0305333
3541	0.0216	0.0293	0.0415	0.0308
3540.5	0.0218	0.0296	0.042	0.0311333
3540	0.0218	0.0296	0.042	0.0311333
3539.5	0.0216	0.0293	0.0416	0.0308333
3539	0.0216	0.0293	0.0414	0.0307667
3538.5	0.0218	0.0295	0.0414	0.0309
3538	0.022	0.0295	0.0415	0.031
3537.5	0.0222	0.0295	0.0414	0.0310333
3537	0.0221	0.0294	0.0413	0.0309333
3536.5	0.0221	0.0293	0.0415	0.0309667
3536	0.0218	0.0291	0.0415	0.0308
3535.5	0.0214	0.0288	0.0415	0.0305667
3535	0.0213	0.029	0.0416	0.0306333
3534.5	0.0214	0.0291	0.0416	0.0307
3534	0.0214	0.0292	0.0415	0.0307
3533.5	0.0217	0.0291	0.0415	0.0307667
3533	0.0219	0.0292	0.0415	0.0308667
3532.5	0.0218	0.0293	0.0414	0.0308333
3532	0.0217	0.0292	0.0414	0.0307667
3531.5	0.0216	0.0292	0.0414	0.0307333
3531	0.0216	0.0294	0.0414	0.0308
3530.5	0.0217	0.0292	0.0414	0.0307667
3530	0.0215	0.0288	0.0411	0.0304667
3529.5	0.0212	0.0286	0.0406	0.0301333
3529	0.0213	0.0286	0.0407	0.0302
3528.5	0.0216	0.0289	0.0411	0.0305333
3528	0.0217	0.0291	0.0411	0.0306333
3527.5	0.0214	0.0289	0.0411	0.0304667
3527	0.0212	0.0287	0.0412	0.0303667
3526.5	0.0213	0.0289	0.041	0.0304
3526	0.0216	0.0294	0.0411	0.0307
3525.5	0.0216	0.0296	0.0413	0.0308333
3525	0.0218	0.0294	0.0412	0.0308
3524.5	0.022	0.029	0.0411	0.0307
3524	0.0221	0.0292	0.0412	0.0308333
3523.5	0.0219	0.0292	0.0413	0.0308
3523	0.0215	0.0291	0.0414	0.0306667
3522.5	0.0214	0.029	0.0413	0.0305667
3522	0.0212	0.0287	0.0411	0.0303333
3521.5	0.0213	0.0285	0.041	0.0302667
3521	0.0217	0.029	0.0412	0.0306333
3520.5	0.0219	0.0295	0.0413	0.0309
3520	0.0217	0.0293	0.0414	0.0308
3519.5	0.0217	0.0292	0.0414	0.0307667
3519	0.0216	0.0293	0.0412	0.0307
3518.5	0.0215	0.0293	0.041	0.0306
3518	0.0217	0.0294	0.0411	0.0307333
3517.5	0.0218	0.0291	0.0414	0.0307667
3517	0.0215	0.0288	0.041	0.0304333
3516.5	0.0214	0.0288	0.0405	0.0302333
3516	0.0215	0.029	0.0407	0.0304
3515.5	0.0215	0.0289	0.0411	0.0305
3515	0.0214	0.029	0.0411	0.0305
3514.5	0.0215	0.029	0.0413	0.0306
3514	0.0219	0.0291	0.0417	0.0309
3513.5	0.022	0.0293	0.0416	0.0309667
3513	0.0217	0.0292	0.0413	0.0307333
3512.5	0.0216	0.0289	0.0412	0.0305667
3512	0.0218	0.0288	0.0412	0.0306
3511.5	0.0221	0.0291	0.0414	0.0308667
3511	0.022	0.0294	0.0415	0.0309667
3510.5	0.0216	0.029	0.0409	0.0305
3510	0.0213	0.0286	0.0402	0.0300333
3509.5	0.0215	0.0286	0.0406	0.0302333
3509	0.0217	0.0291	0.0413	0.0307
3508.5	0.022	0.0295	0.0419	0.0311333
3508	0.0221	0.0295	0.0418	0.0311333
3507.5	0.0219	0.0293	0.0413	0.0308333
3507	0.0217	0.0292	0.0412	0.0307
3506.5	0.0216	0.0289	0.0413	0.0306
3506	0.0216	0.0288	0.0414	0.0306
3505.5	0.0215	0.0287	0.0413	0.0305
3505	0.0219	0.0288	0.0414	0.0307
3504.5	0.0223	0.029	0.0415	0.0309333
3504	0.0219	0.0291	0.0411	0.0307
3503.5	0.0218	0.0291	0.0411	0.0306667
3503	0.0219	0.0289	0.0412	0.0306667
3502.5	0.0219	0.0293	0.0414	0.0308667
3502	0.0218	0.0296	0.0412	0.0308667
3501.5	0.0216	0.0292	0.0403	0.0303667
3501	0.0216	0.029	0.0399	0.0301667
3500.5	0.0215	0.0288	0.0402	0.0301667
3500	0.0217	0.0283	0.0408	0.0302667
3499.5	0.0221	0.0287	0.0416	0.0308
3499	0.0222	0.029	0.0416	0.0309333
3498.5	0.0219	0.0288	0.0411	0.0306
3498	0.0215	0.0286	0.0408	0.0303
3497.5	0.0212	0.0286	0.0407	0.0301667
3497	0.0211	0.0285	0.0407	0.0301
3496.5	0.0212	0.0283	0.0408	0.0301
3496	0.0215	0.0285	0.0409	0.0303
3495.5	0.0218	0.0286	0.0411	0.0305
3495	0.0219	0.0287	0.0411	0.0305667
3494.5	0.0222	0.0289	0.0412	0.0307667
3494	0.022	0.0287	0.041	0.0305667
3493.5	0.0215	0.0286	0.0409	0.0303333
3493	0.0214	0.0286	0.0409	0.0303
3492.5	0.0216	0.0286	0.0411	0.0304333
3492	0.022	0.029	0.0414	0.0308
3491.5	0.0221	0.0292	0.0415	0.0309333
3491	0.022	0.029	0.0413	0.0307667
3490.5	0.0216	0.0288	0.0408	0.0304
3490	0.0216	0.0289	0.0408	0.0304333
3489.5	0.0219	0.029	0.0413	0.0307333
3489	0.0219	0.0288	0.0412	0.0306333
3488.5	0.0214	0.0285	0.0406	0.0301667
3488	0.021	0.0284	0.0404	0.0299333
3487.5	0.0214	0.0287	0.0409	0.0303333
3487	0.0218	0.0288	0.0411	0.0305667
3486.5	0.0218	0.0288	0.0409	0.0305
3486	0.0218	0.0289	0.041	0.0305667
3485.5	0.0218	0.0288	0.0412	0.0306
3485	0.0219	0.0288	0.0414	0.0307
3484.5	0.0218	0.0287	0.0413	0.0306
3484	0.0215	0.0285	0.0409	0.0303
3483.5	0.0215	0.0284	0.0408	0.0302333
3483	0.0217	0.0287	0.041	0.0304667
3482.5	0.0218	0.0287	0.0411	0.0305333
3482	0.0217	0.0288	0.0411	0.0305333
3481.5	0.0216	0.0288	0.0409	0.0304333
3481	0.0214	0.0284	0.0407	0.0301667
3480.5	0.0214	0.0284	0.0407	0.0301667
3480	0.0216	0.0287	0.0408	0.0303667
3479.5	0.0218	0.0289	0.0411	0.0306
3479	0.0218	0.0288	0.0413	0.0306333
3478.5	0.0218	0.0289	0.041	0.0305667
3478	0.0219	0.029	0.0408	0.0305667
3477.5	0.0215	0.0287	0.0408	0.0303333
3477	0.0209	0.0285	0.0408	0.0300667
3476.5	0.0209	0.0284	0.0408	0.0300333
3476	0.0214	0.0284	0.0407	0.0301667
3475.5	0.0216	0.0283	0.0406	0.0301667
3475	0.0218	0.0286	0.0407	0.0303667
3474.5	0.0219	0.0288	0.0409	0.0305333
3474	0.0218	0.0287	0.041	0.0305
3473.5	0.0217	0.0285	0.041	0.0304
3473	0.0218	0.0285	0.0409	0.0304
3472.5	0.0222	0.029	0.041	0.0307333
3472	0.0222	0.0291	0.0412	0.0308333
3471.5	0.022	0.029	0.0413	0.0307667
3471	0.022	0.029	0.0411	0.0307
3470.5	0.0218	0.0288	0.041	0.0305333
3470	0.0216	0.0285	0.0409	0.0303333
3469.5	0.0215	0.0286	0.0407	0.0302667
3469	0.0215	0.0287	0.0408	0.0303333
3468.5	0.0218	0.0288	0.041	0.0305333
3468	0.022	0.0289	0.0412	0.0307
3467.5	0.022	0.0289	0.0412	0.0307
3467	0.0217	0.0288	0.041	0.0305
3466.5	0.0215	0.0285	0.0409	0.0303
3466	0.0214	0.0283	0.0408	0.0301667
3465.5	0.0215	0.0284	0.0407	0.0302
3465	0.0218	0.0285	0.0406	0.0303
3464.5	0.0215	0.0284	0.0404	0.0301
3464	0.0211	0.0282	0.0405	0.0299333
3463.5	0.0211	0.0282	0.0405	0.0299333
3463	0.0211	0.0282	0.0404	0.0299
3462.5	0.0215	0.0283	0.0405	0.0301
3462	0.022	0.0286	0.0409	0.0305
3461.5	0.0223	0.0289	0.0413	0.0308333
3461	0.0221	0.0286	0.0408	0.0305
3460.5	0.0216	0.0282	0.0405	0.0301
3460	0.0217	0.0286	0.0408	0.0303667
3459.5	0.022	0.029	0.041	0.0306667
3459	0.0218	0.0288	0.0409	0.0305
3458.5	0.0216	0.0284	0.0409	0.0303
3458	0.0215	0.0282	0.0406	0.0301
3457.5	0.0215	0.0279	0.0401	0.0298333
3457	0.0216	0.0282	0.0403	0.0300333
3456.5	0.0217	0.0287	0.0409	0.0304333
3456	0.0216	0.0287	0.0412	0.0305
3455.5	0.0214	0.0284	0.0408	0.0302
3455	0.0213	0.0281	0.0405	0.0299667
3454.5	0.0216	0.0284	0.0405	0.0301667
3454	0.0219	0.0288	0.0408	0.0305
3453.5	0.0219	0.0287	0.0409	0.0305
3453	0.0218	0.0286	0.0408	0.0304
3452.5	0.0218	0.0285	0.0405	0.0302667
3452	0.0216	0.0284	0.0405	0.0301667
3451.5	0.0215	0.0283	0.0407	0.0301667
3451	0.0217	0.0284	0.0407	0.0302667
3450.5	0.0221	0.0288	0.0409	0.0306
3450	0.0221	0.0289	0.0408	0.0306
3449.5	0.0216	0.0285	0.0407	0.0302667
3449	0.0214	0.0284	0.0407	0.0301667
3448.5	0.0214	0.0282	0.0404	0.03
3448	0.0212	0.0281	0.04	0.0297667
3447.5	0.0215	0.0285	0.0403	0.0301
3447	0.022	0.0288	0.0409	0.0305667
3446.5	0.0222	0.0288	0.0409	0.0306333
3446	0.022	0.0287	0.0409	0.0305333
3445.5	0.0217	0.0284	0.0407	0.0302667
3445	0.0216	0.0283	0.0406	0.0301667
3444.5	0.0218	0.0286	0.0406	0.0303333
3444	0.0218	0.0287	0.0405	0.0303333
3443.5	0.0219	0.0288	0.0407	0.0304667
3443	0.0217	0.0285	0.0406	0.0302667
3442.5	0.0213	0.0282	0.0406	0.0300333
3442	0.0215	0.0282	0.0408	0.0301667
3441.5	0.0219	0.0284	0.041	0.0304333
3441	0.0221	0.0287	0.041	0.0306
3440.5	0.0221	0.0289	0.0411	0.0307
3440	0.022	0.0288	0.0411	0.0306333
3439.5	0.0222	0.0288	0.041	0.0306667
3439	0.0222	0.0287	0.0411	0.0306667
3438.5	0.0221	0.0284	0.0411	0.0305333
3438	0.0216	0.0279	0.0404	0.0299667
3437.5	0.0211	0.0278	0.0398	0.0295667
3437	0.0215	0.0282	0.04	0.0299
3436.5	0.022	0.0286	0.0407	0.0304333
3436	0.0219	0.0286	0.0407	0.0304
3435.5	0.0216	0.0285	0.0405	0.0302
3435	0.0216	0.0286	0.0407	0.0303
3434.5	0.0218	0.0286	0.0408	0.0304
3434	0.0216	0.0286	0.0405	0.0302333
3433.5	0.0217	0.0286	0.0405	0.0302667
3433	0.0219	0.0286	0.0409	0.0304667
3432.5	0.022	0.0285	0.0409	0.0304667
3432	0.0219	0.0285	0.0405	0.0303
3431.5	0.0218	0.0284	0.0405	0.0302333
3431	0.0219	0.0286	0.0407	0.0304
3430.5	0.0215	0.0285	0.0406	0.0302
3430	0.0213	0.028	0.0401	0.0298
3429.5	0.0218	0.0281	0.0403	0.0300667
3429	0.0223	0.0284	0.0407	0.0304667
3428.5	0.022	0.0282	0.0407	0.0303
3428	0.0215	0.028	0.0403	0.0299333
3427.5	0.0214	0.0283	0.0403	0.03
3427	0.0218	0.0286	0.0405	0.0303
3426.5	0.0221	0.0287	0.0406	0.0304667
3426	0.0223	0.0288	0.0408	0.0306333
3425.5	0.0222	0.0289	0.0406	0.0305667
3425	0.0219	0.0289	0.0405	0.0304333
3424.5	0.0219	0.0287	0.0407	0.0304333
3424	0.0221	0.0288	0.0409	0.0306
3423.5	0.0222	0.0289	0.0411	0.0307333
3423	0.022	0.0288	0.0411	0.0306333
3422.5	0.022	0.0288	0.0408	0.0305333
3422	0.0222	0.0287	0.0408	0.0305667
3421.5	0.0223	0.0286	0.041	0.0306333
3421	0.022	0.0284	0.0406	0.0303333
3420.5	0.022	0.0283	0.0404	0.0302333
3420	0.0224	0.0285	0.0404	0.0304333
3419.5	0.0222	0.0285	0.0404	0.0303667
3419	0.022	0.0285	0.0406	0.0303667
3418.5	0.0223	0.0288	0.041	0.0307
3418	0.0224	0.0288	0.0412	0.0308
3417.5	0.022	0.0286	0.0411	0.0305667
3417	0.0222	0.0287	0.041	0.0306333
3416.5	0.0224	0.0286	0.0408	0.0306
3416	0.0223	0.0286	0.0406	0.0305
3415.5	0.0223	0.0288	0.0407	0.0306
3415	0.0221	0.0287	0.0405	0.0304333
3414.5	0.0221	0.0287	0.0406	0.0304667
3414	0.0224	0.0288	0.0409	0.0307
3413.5	0.0222	0.0284	0.0408	0.0304667
3413	0.0215	0.0278	0.0402	0.0298333
3412.5	0.0213	0.0277	0.0398	0.0296
3412	0.0217	0.0281	0.04	0.0299333
3411.5	0.0221	0.0286	0.0406	0.0304333
3411	0.0223	0.0287	0.0409	0.0306333
3410.5	0.0224	0.0286	0.0409	0.0306333
3410	0.0224	0.0282	0.0409	0.0305
3409.5	0.0221	0.0279	0.0405	0.0301667
3409	0.022	0.028	0.0401	0.0300333
3408.5	0.022	0.0282	0.04	0.0300667
3408	0.0219	0.0283	0.0401	0.0301
3407.5	0.022	0.0284	0.0405	0.0303
3407	0.0224	0.0287	0.0408	0.0306333
3406.5	0.0228	0.029	0.041	0.0309333
3406	0.0229	0.0291	0.0412	0.0310667
3405.5	0.0227	0.029	0.0413	0.031
3405	0.0225	0.0287	0.0412	0.0308
3404.5	0.0226	0.0288	0.0413	0.0309
3404	0.0225	0.029	0.0414	0.0309667
3403.5	0.0226	0.0293	0.0412	0.0310333
3403	0.0227	0.0291	0.0411	0.0309667
3402.5	0.0224	0.0288	0.0409	0.0307
3402	0.0219	0.0286	0.0406	0.0303667
3401.5	0.0216	0.0283	0.0405	0.0301333
3401	0.0217	0.028	0.0404	0.0300333
3400.5	0.0218	0.0278	0.0404	0.03
3400	0.0217	0.0278	0.0402	0.0299
3399.5	0.0215	0.0277	0.0402	0.0298
3399	0.0217	0.0279	0.0402	0.0299333
3398.5	0.022	0.0281	0.0403	0.0301333
3398	0.0224	0.0284	0.0404	0.0304
3397.5	0.0227	0.0287	0.0405	0.0306333
3397	0.0228	0.0288	0.041	0.0308667
3396.5	0.0232	0.0289	0.0413	0.0311333
3396	0.0234	0.0291	0.0413	0.0312667
3395.5	0.0229	0.0293	0.0413	0.0311667
3395	0.0225	0.029	0.0412	0.0309
3394.5	0.0226	0.0289	0.0412	0.0309
3394	0.0227	0.0291	0.0413	0.0310333
3393.5	0.0228	0.0291	0.0413	0.0310667
3393	0.0225	0.0289	0.0413	0.0309
3392.5	0.022	0.0283	0.0409	0.0304
3392	0.0217	0.028	0.0403	0.03
3391.5	0.0215	0.0277	0.04	0.0297333
3391	0.0216	0.0277	0.0399	0.0297333
3390.5	0.022	0.0282	0.0404	0.0302
3390	0.0225	0.0287	0.0411	0.0307667
3389.5	0.0227	0.029	0.0415	0.0310667
3389	0.023	0.0291	0.0416	0.0312333
3388.5	0.0231	0.0294	0.0416	0.0313667
3388	0.0232	0.0295	0.0415	0.0314
3387.5	0.0236	0.0297	0.0417	0.0316667
3387	0.0239	0.03	0.0419	0.0319333
3386.5	0.0239	0.0302	0.0423	0.0321333
3386	0.0239	0.0301	0.0423	0.0321
3385.5	0.024	0.0299	0.042	0.0319667
3385	0.0243	0.0299	0.0421	0.0321
3384.5	0.0241	0.0299	0.0424	0.0321333
3384	0.024	0.03	0.0424	0.0321333
3383.5	0.0243	0.0304	0.0427	0.0324667
3383	0.0244	0.0305	0.0429	0.0326
3382.5	0.0239	0.0302	0.0425	0.0322
3382	0.0236	0.0297	0.0422	0.0318333
3381.5	0.0239	0.0298	0.0421	0.0319333
3381	0.024	0.0298	0.0421	0.0319667
3380.5	0.0236	0.0295	0.0418	0.0316333
3380	0.0237	0.0297	0.0419	0.0317667
3379.5	0.024	0.03	0.0421	0.0320333
3379	0.024	0.0302	0.0421	0.0321
3378.5	0.024	0.0305	0.0424	0.0323
3378	0.0244	0.0306	0.0427	0.0325667
3377.5	0.0241	0.0298	0.0421	0.032
3377	0.0233	0.0287	0.0412	0.0310667
3376.5	0.0227	0.0285	0.041	0.0307333
3376	0.0231	0.0293	0.0418	0.0314
3375.5	0.0244	0.0303	0.0431	0.0326
3375	0.0248	0.0307	0.0434	0.0329667
3374.5	0.0245	0.0305	0.0426	0.0325333
3374	0.024	0.03	0.042	0.032
3373.5	0.0243	0.0303	0.0423	0.0323
3373	0.0249	0.031	0.0429	0.0329333
3372.5	0.025	0.0311	0.0431	0.0330667
3372	0.0245	0.0306	0.0426	0.0325667
3371.5	0.0243	0.0303	0.0424	0.0323333
3371	0.0242	0.0301	0.0423	0.0322
3370.5	0.0239	0.0297	0.0422	0.0319333
3370	0.0233	0.0292	0.0418	0.0314333
3369.5	0.0227	0.0289	0.0413	0.0309667
3369	0.0225	0.0288	0.0411	0.0308
3368.5	0.0227	0.0288	0.041	0.0308333
3368	0.023	0.029	0.0413	0.0311
3367.5	0.0232	0.0293	0.0416	0.0313667
3367	0.0231	0.0291	0.0415	0.0312333
3366.5	0.0227	0.0286	0.0411	0.0308
3366	0.0227	0.0287	0.041	0.0308
3365.5	0.0231	0.0291	0.0413	0.0311667
3365	0.0238	0.0298	0.0417	0.0317667
3364.5	0.0247	0.0305	0.0425	0.0325667
3364	0.025	0.0306	0.0428	0.0328
3363.5	0.0246	0.0305	0.0428	0.0326333
3363	0.0244	0.0305	0.0429	0.0326
3362.5	0.0247	0.0307	0.0432	0.0328667
3362	0.025	0.0308	0.043	0.0329333
3361.5	0.0245	0.0303	0.0424	0.0324
3361	0.0239	0.0297	0.0419	0.0318333
3360.5	0.0238	0.0297	0.0417	0.0317333
3360	0.0238	0.0297	0.0415	0.0316667
3359.5	0.024	0.0297	0.0419	0.0318667
3359	0.0244	0.03	0.0424	0.0322667
3358.5	0.0245	0.0304	0.0425	0.0324667
3358	0.0246	0.0305	0.0427	0.0326
3357.5	0.025	0.0309	0.0431	0.033
3357	0.0253	0.031	0.0431	0.0331333
3356.5	0.0253	0.0309	0.0432	0.0331333
3356	0.0252	0.0308	0.0434	0.0331333
3355.5	0.0248	0.0305	0.0432	0.0328333
3355	0.0248	0.0304	0.0428	0.0326667
3354.5	0.0251	0.0307	0.0431	0.0329667
3354	0.0251	0.0309	0.0434	0.0331333
3353.5	0.0249	0.0308	0.0432	0.0329667
3353	0.025	0.0304	0.043	0.0328
3352.5	0.0254	0.0306	0.0431	0.0330333
3352	0.0255	0.0304	0.043	0.0329667
3351.5	0.0245	0.0294	0.0424	0.0321
3351	0.0232	0.0286	0.0414	0.0310667
3350.5	0.0224	0.0278	0.0405	0.0302333
3350	0.0225	0.0278	0.0405	0.0302667
3349.5	0.0236	0.0287	0.0411	0.0311333
3349	0.0245	0.0295	0.0417	0.0319
3348.5	0.0247	0.0299	0.0421	0.0322333
3348	0.0248	0.03	0.0424	0.0324
3347.5	0.025	0.0299	0.0427	0.0325333
3347	0.0251	0.0302	0.0429	0.0327333
3346.5	0.0252	0.0303	0.0429	0.0328
3346	0.0253	0.0302	0.0429	0.0328
3345.5	0.0252	0.0305	0.0429	0.0328667
3345	0.0253	0.0305	0.0428	0.0328667
3344.5	0.0253	0.0303	0.0429	0.0328333
3344	0.0251	0.0302	0.0427	0.0326667
3343.5	0.0244	0.0297	0.042	0.0320333
3343	0.0239	0.0291	0.0416	0.0315333
3342.5	0.024	0.0292	0.0418	0.0316667
3342	0.0243	0.0297	0.042	0.032
3341.5	0.0248	0.0302	0.0423	0.0324333
3341	0.0251	0.0306	0.0428	0.0328333
3340.5	0.0254	0.0311	0.0433	0.0332667
3340	0.0252	0.0309	0.0431	0.0330667
3339.5	0.0245	0.0299	0.0423	0.0322333
3339	0.0234	0.0288	0.0414	0.0312
3338.5	0.0229	0.0281	0.0409	0.0306333
3338	0.0236	0.0289	0.0416	0.0313667
3337.5	0.0242	0.0298	0.0425	0.0321667
3337	0.0241	0.0295	0.0424	0.032
3336.5	0.0242	0.0295	0.0422	0.0319667
3336	0.0247	0.0301	0.0425	0.0324333
3335.5	0.0251	0.0306	0.0429	0.0328667
3335	0.0252	0.0307	0.043	0.0329667
3334.5	0.0251	0.0306	0.043	0.0329
3334	0.0254	0.0309	0.0433	0.0332
3333.5	0.0259	0.0315	0.0438	0.0337333
3333	0.0258	0.0316	0.0439	0.0337667
3332.5	0.0253	0.031	0.0434	0.0332333
3332	0.0252	0.0309	0.0432	0.0331
3331.5	0.0255	0.0311	0.0435	0.0333667
3331	0.0255	0.0312	0.0435	0.0334
3330.5	0.0258	0.0312	0.0437	0.0335667
3330	0.0261	0.0314	0.0441	0.0338667
3329.5	0.0259	0.0316	0.0443	0.0339333
3329	0.0257	0.0315	0.044	0.0337333
3328.5	0.0258	0.0314	0.0441	0.0337667
3328	0.0261	0.0315	0.0445	0.0340333
3327.5	0.0262	0.0317	0.0446	0.0341667
3327	0.0261	0.0318	0.0445	0.0341333
3326.5	0.0253	0.0314	0.0438	0.0335
3326	0.0242	0.0303	0.0427	0.0324
3325.5	0.0238	0.0297	0.0424	0.0319667
3325	0.0245	0.0304	0.0429	0.0326
3324.5	0.0255	0.0315	0.0439	0.0336333
3324	0.0261	0.032	0.0447	0.0342667
3323.5	0.0261	0.0319	0.0448	0.0342667
3323	0.0261	0.0318	0.0446	0.0341667
3322.5	0.0263	0.0321	0.0444	0.0342667
3322	0.0261	0.0319	0.0444	0.0341333
3321.5	0.0261	0.0317	0.0446	0.0341333
3321	0.0264	0.0321	0.0449	0.0344667
3320.5	0.0265	0.0324	0.045	0.0346333
3320	0.0267	0.0323	0.0451	0.0347
3319.5	0.0268	0.0324	0.0453	0.0348333
3319	0.0265	0.0325	0.045	0.0346667
3318.5	0.0264	0.0325	0.0449	0.0346
3318	0.0269	0.0328	0.0453	0.035
3317.5	0.0271	0.0329	0.0457	0.0352333
3317	0.0271	0.0327	0.0457	0.0351667
3316.5	0.0268	0.0326	0.0454	0.0349333
3316	0.0267	0.0325	0.0452	0.0348
3315.5	0.0268	0.0325	0.0452	0.0348333
3315	0.0267	0.0324	0.0452	0.0347667
3314.5	0.0264	0.0322	0.0453	0.0346333
3314	0.0265	0.0324	0.0454	0.0347667
3313.5	0.027	0.0328	0.0453	0.0350333
3313	0.0272	0.0329	0.0453	0.0351333
3312.5	0.027	0.0328	0.0454	0.0350667
3312	0.0269	0.0328	0.0454	0.0350333
3311.5	0.027	0.0331	0.0454	0.0351667
3311	0.0273	0.0332	0.0457	0.0354
3310.5	0.0274	0.0329	0.0459	0.0354
3310	0.0266	0.0323	0.0453	0.0347333
3309.5	0.0253	0.0311	0.0438	0.0334
3309	0.0246	0.0302	0.0431	0.0326333
3308.5	0.0249	0.0308	0.0436	0.0331
3308	0.0255	0.0315	0.0442	0.0337333
3307.5	0.0255	0.0316	0.044	0.0337
3307	0.025	0.031	0.0434	0.0331333
3306.5	0.0248	0.0307	0.0433	0.0329333
3306	0.0246	0.0306	0.0432	0.0328
3305.5	0.0243	0.0303	0.043	0.0325333
3305	0.0241	0.03	0.0426	0.0322333
3304.5	0.0243	0.0301	0.0424	0.0322667
3304	0.0248	0.0305	0.0429	0.0327333
3303.5	0.0251	0.0308	0.0435	0.0331333
3303	0.0256	0.031	0.0442	0.0336
3302.5	0.0259	0.0317	0.0444	0.034
3302	0.0261	0.0321	0.0444	0.0342
3301.5	0.0261	0.032	0.0443	0.0341333
3301	0.0257	0.0317	0.0441	0.0338333
3300.5	0.0259	0.0316	0.0443	0.0339333
3300	0.0264	0.032	0.0444	0.0342667
3299.5	0.0268	0.0326	0.0448	0.0347333
3299	0.0269	0.0327	0.0451	0.0349
3298.5	0.0269	0.0327	0.0453	0.0349667
3298	0.0268	0.0326	0.0453	0.0349
3297.5	0.0264	0.0322	0.0449	0.0345
3297	0.0253	0.0314	0.0439	0.0335333
3296.5	0.0249	0.0311	0.0434	0.0331333
3296	0.0254	0.0314	0.0436	0.0334667
3295.5	0.0253	0.031	0.0433	0.0332
3295	0.0244	0.03	0.0427	0.0323667
3294.5	0.0248	0.0303	0.0431	0.0327333
3294	0.0256	0.0312	0.0441	0.0336333
3293.5	0.026	0.0319	0.0446	0.0341667
3293	0.0257	0.0314	0.0442	0.0337667
3292.5	0.0246	0.0302	0.0428	0.0325333
3292	0.0238	0.0295	0.0421	0.0318
3291.5	0.024	0.0298	0.0425	0.0321
3291	0.0246	0.0306	0.0433	0.0328333
3290.5	0.0252	0.0312	0.0438	0.0334
3290	0.0255	0.0314	0.0439	0.0336
3289.5	0.0257	0.0316	0.0441	0.0338
3289	0.026	0.032	0.0447	0.0342333
3288.5	0.0264	0.0324	0.0451	0.0346333
3288	0.0266	0.0324	0.0452	0.0347333
3287.5	0.0267	0.0323	0.0451	0.0347
3287	0.0267	0.0322	0.045	0.0346333
3286.5	0.0267	0.0324	0.0449	0.0346667
3286	0.0267	0.0325	0.0448	0.0346667
3285.5	0.0266	0.0322	0.0449	0.0345667
3285	0.0264	0.032	0.0449	0.0344333
3284.5	0.0264	0.0319	0.0445	0.0342667
3284	0.0262	0.0318	0.0442	0.0340667
3283.5	0.0263	0.0321	0.0446	0.0343333
3283	0.0268	0.0325	0.0451	0.0348
3282.5	0.0272	0.0326	0.045	0.0349333
3282	0.027	0.0324	0.0448	0.0347333
3281.5	0.0264	0.0321	0.0447	0.0344
3281	0.0262	0.0319	0.0446	0.0342333
3280.5	0.0266	0.0319	0.0448	0.0344333
3280	0.0269	0.0321	0.0452	0.0347333
3279.5	0.0267	0.0321	0.0453	0.0347
3279	0.0262	0.0319	0.045	0.0343667
3278.5	0.0264	0.032	0.0449	0.0344333
3278	0.0267	0.032	0.0452	0.0346333
3277.5	0.0268	0.0322	0.0455	0.0348333
3277	0.0269	0.0327	0.0454	0.035
3276.5	0.027	0.0328	0.0449	0.0349
3276	0.0265	0.0321	0.0444	0.0343333
3275.5	0.0255	0.031	0.0435	0.0333333
3275	0.025	0.0307	0.0431	0.0329333
3274.5	0.0255	0.0312	0.0437	0.0334667
3274	0.0262	0.032	0.0445	0.0342333
3273.5	0.0268	0.0323	0.045	0.0347
3273	0.0269	0.0322	0.0452	0.0347667
3272.5	0.0267	0.0322	0.0451	0.0346667
3272	0.0262	0.0316	0.0446	0.0341333
3271.5	0.0257	0.0311	0.044	0.0336
3271	0.0253	0.0309	0.0436	0.0332667
3270.5	0.0247	0.0306	0.0429	0.0327333
3270	0.0247	0.0304	0.0429	0.0326667
3269.5	0.0253	0.0307	0.0435	0.0331667
3269	0.0258	0.0312	0.0442	0.0337333
3268.5	0.0262	0.0315	0.0446	0.0341
3268	0.0264	0.0317	0.0449	0.0343333
3267.5	0.0267	0.032	0.0451	0.0346
3267	0.027	0.0322	0.0452	0.0348
3266.5	0.0274	0.0325	0.0456	0.0351667
3266	0.0277	0.033	0.0461	0.0356
3265.5	0.0276	0.0332	0.0461	0.0356333
3265	0.0272	0.0331	0.0458	0.0353667
3264.5	0.027	0.0328	0.0455	0.0351
3264	0.0274	0.0328	0.0458	0.0353333
3263.5	0.0278	0.033	0.0462	0.0356667
3263	0.0279	0.0329	0.0461	0.0356333
3262.5	0.0278	0.0329	0.046	0.0355667
3262	0.0274	0.0327	0.0458	0.0353
3261.5	0.0273	0.0328	0.0458	0.0353
3261	0.0274	0.033	0.0458	0.0354
3260.5	0.0275	0.0332	0.0459	0.0355333
3260	0.0276	0.0331	0.0459	0.0355333
3259.5	0.0278	0.0333	0.046	0.0357
3259	0.0282	0.0336	0.0463	0.0360333
3258.5	0.0285	0.0338	0.0468	0.0363667
3258	0.0288	0.034	0.0469	0.0365667
3257.5	0.0289	0.0342	0.0468	0.0366333
3257	0.0286	0.0341	0.0466	0.0364333
3256.5	0.028	0.0336	0.0464	0.036
3256	0.0273	0.033	0.0458	0.0353667
3255.5	0.0273	0.0329	0.0456	0.0352667
3255	0.0279	0.0332	0.0461	0.0357333
3254.5	0.0282	0.0335	0.0466	0.0361
3254	0.0285	0.0339	0.047	0.0364667
3253.5	0.0287	0.0343	0.0472	0.0367333
3253	0.0291	0.0346	0.0474	0.0370333
3252.5	0.0295	0.0349	0.0478	0.0374
3252	0.0298	0.0353	0.0484	0.0378333
3251.5	0.0291	0.0349	0.0482	0.0374
3251	0.0284	0.0341	0.0476	0.0367
3250.5	0.0286	0.0338	0.0471	0.0365
3250	0.0292	0.0343	0.047	0.0368333
3249.5	0.0298	0.0353	0.0476	0.0375667
3249	0.0302	0.0356	0.0485	0.0381
3248.5	0.0301	0.0354	0.0488	0.0381
3248	0.029	0.0348	0.0479	0.0372333
3247.5	0.0279	0.0337	0.047	0.0362
3247	0.028	0.0334	0.047	0.0361333
3246.5	0.0288	0.0342	0.0474	0.0368
3246	0.0294	0.0347	0.0477	0.0372667
3245.5	0.0292	0.0346	0.0474	0.0370667
3245	0.0292	0.0346	0.0476	0.0371333
3244.5	0.03	0.0352	0.0485	0.0379
3244	0.0305	0.0357	0.0492	0.0384667
3243.5	0.0305	0.0359	0.0492	0.0385333
3243	0.0302	0.0357	0.0488	0.0382333
3242.5	0.0301	0.0356	0.0488	0.0381667
3242	0.0304	0.0359	0.049	0.0384333
3241.5	0.0308	0.0363	0.0493	0.0388
3241	0.031	0.0364	0.0495	0.0389667
3240.5	0.0311	0.0364	0.0494	0.0389667
3240	0.0311	0.0363	0.0494	0.0389333
3239.5	0.0311	0.0363	0.0496	0.039
3239	0.0312	0.0365	0.0496	0.0391
3238.5	0.0312	0.0365	0.0497	0.0391333
3238	0.0315	0.0368	0.05	0.0394333
3237.5	0.0315	0.0368	0.0502	0.0395
3237	0.0316	0.0364	0.05	0.0393333
3236.5	0.0318	0.0367	0.0501	0.0395333
3236	0.0318	0.0371	0.0504	0.0397667
3235.5	0.0318	0.0371	0.0505	0.0398
3235	0.0318	0.0371	0.0504	0.0397667
3234.5	0.0315	0.0367	0.0502	0.0394667
3234	0.0309	0.0359	0.0497	0.0388333
3233.5	0.0302	0.0354	0.049	0.0382
3233	0.0303	0.0358	0.049	0.0383667
3232.5	0.0312	0.0365	0.0497	0.0391333
3232	0.0317	0.0366	0.0501	0.0394667
3231.5	0.0318	0.0367	0.0504	0.0396333
3231	0.0323	0.0371	0.0508	0.0400667
3230.5	0.0329	0.0378	0.0514	0.0407
3230	0.0334	0.0384	0.0521	0.0413
3229.5	0.0336	0.0386	0.0524	0.0415333
3229	0.0336	0.0383	0.0521	0.0413333
3228.5	0.0333	0.0382	0.0519	0.0411333
3228	0.0332	0.0384	0.0518	0.0411333
3227.5	0.0333	0.0386	0.0517	0.0412
3227	0.0335	0.0387	0.0519	0.0413667
3226.5	0.0339	0.0391	0.0524	0.0418
3226	0.0342	0.0394	0.0527	0.0421
3225.5	0.0343	0.0393	0.0528	0.0421333
3225	0.0344	0.0394	0.0529	0.0422333
3224.5	0.0347	0.0397	0.0532	0.0425333
3224	0.0349	0.0397	0.0533	0.0426333
3223.5	0.0348	0.0397	0.053	0.0425
3223	0.0347	0.0398	0.0534	0.0426333
3222.5	0.0349	0.04	0.054	0.0429667
3222	0.0351	0.0402	0.054	0.0431
3221.5	0.0353	0.0404	0.0539	0.0432
3221	0.0356	0.0405	0.0544	0.0435
3220.5	0.036	0.0406	0.0548	0.0438
3220	0.0362	0.041	0.055	0.0440667
3219.5	0.0363	0.0411	0.0552	0.0442
3219	0.0363	0.0409	0.0551	0.0441
3218.5	0.0366	0.0413	0.0551	0.0443333
3218	0.0371	0.0419	0.0558	0.0449333
3217.5	0.0372	0.0421	0.0559	0.0450667
3217	0.0371	0.042	0.0559	0.045
3216.5	0.0371	0.042	0.056	0.0450333
3216	0.0371	0.0421	0.0559	0.0450333
3215.5	0.0373	0.0422	0.0561	0.0452
3215	0.0375	0.0423	0.0564	0.0454
3214.5	0.0376	0.0425	0.0566	0.0455667
3214	0.0378	0.0426	0.0567	0.0457
3213.5	0.038	0.0429	0.0568	0.0459
3213	0.0383	0.0433	0.0572	0.0462667
3212.5	0.0387	0.0435	0.0577	0.0466333
3212	0.0391	0.0439	0.0581	0.0470333
3211.5	0.0394	0.0445	0.0587	0.0475333
3211	0.0397	0.0447	0.0588	0.0477333
3210.5	0.0397	0.0444	0.0584	0.0475
3210	0.0396	0.0443	0.0585	0.0474667
3209.5	0.04	0.045	0.0592	0.0480667
3209	0.0406	0.0459	0.0599	0.0488
3208.5	0.0412	0.0464	0.0605	0.0493667
3208	0.0415	0.0464	0.0607	0.0495333
3207.5	0.0418	0.0465	0.0608	0.0497
3207	0.0419	0.0465	0.0608	0.0497333
3206.5	0.0419	0.0466	0.061	0.0498333
3206	0.0421	0.047	0.0614	0.0501667
3205.5	0.0424	0.0475	0.0619	0.0506
3205	0.0424	0.0476	0.062	0.0506667
3204.5	0.0424	0.0475	0.0621	0.0506667
3204	0.0427	0.0477	0.0626	0.051
3203.5	0.0433	0.0482	0.0632	0.0515667
3203	0.0439	0.049	0.0637	0.0522
3202.5	0.0443	0.0496	0.0641	0.0526667
3202	0.0446	0.0497	0.0645	0.0529333
3201.5	0.045	0.0499	0.0648	0.0532333
3201	0.0455	0.0504	0.0652	0.0537
3200.5	0.0461	0.0509	0.0659	0.0543
3200	0.0466	0.0515	0.0666	0.0549
3199.5	0.047	0.0519	0.0671	0.0553333
3199	0.0473	0.052	0.0674	0.0555667
3198.5	0.0474	0.0522	0.0675	0.0557
3198	0.0478	0.0528	0.0677	0.0561
3197.5	0.0482	0.0533	0.0682	0.0565667
3197	0.0485	0.0534	0.0686	0.0568333
3196.5	0.049	0.0538	0.069	0.0572667
3196	0.0498	0.0546	0.0696	0.058
3195.5	0.0503	0.0551	0.0707	0.0587
3195	0.0508	0.0557	0.0716	0.0593667
3194.5	0.051	0.0558	0.0717	0.0595
3194	0.0513	0.0562	0.0717	0.0597333
3193.5	0.0519	0.0569	0.0721	0.0603
3193	0.0525	0.0573	0.0726	0.0608
3192.5	0.0529	0.0577	0.0732	0.0612667
3192	0.0532	0.0581	0.0737	0.0616667
3191.5	0.0536	0.0583	0.0742	0.0620333
3191	0.0544	0.0591	0.0749	0.0628
3190.5	0.0554	0.0604	0.076	0.0639333
3190	0.0559	0.0612	0.0767	0.0646
3189.5	0.0561	0.0614	0.0771	0.0648667
3189	0.0565	0.0615	0.0776	0.0652
3188.5	0.0573	0.0621	0.0783	0.0659
3188	0.0581	0.0632	0.0791	0.0668
3187.5	0.0589	0.0641	0.0801	0.0677
3187	0.0597	0.0646	0.0811	0.0684667
3186.5	0.0602	0.0648	0.0815	0.0688333
3186	0.0605	0.0655	0.0818	0.0692667
3185.5	0.0613	0.0664	0.0828	0.0701667
3185	0.0624	0.0673	0.084	0.0712333
3184.5	0.0634	0.0681	0.0848	0.0721
3184	0.064	0.069	0.0854	0.0728
3183.5	0.0644	0.0698	0.0861	0.0734333
3183	0.0649	0.0704	0.0868	0.0740333
3182.5	0.0658	0.0711	0.0876	0.0748333
3182	0.0666	0.0717	0.0882	0.0755
3181.5	0.0672	0.0724	0.0889	0.0761667
3181	0.068	0.073	0.0897	0.0769
3180.5	0.0685	0.0735	0.0902	0.0774
3180	0.0686	0.0738	0.0908	0.0777333
3179.5	0.069	0.0743	0.0914	0.0782333
3179	0.0695	0.0747	0.0918	0.0786667
3178.5	0.0699	0.0752	0.0923	0.0791333
3178	0.0706	0.076	0.093	0.0798667
3177.5	0.0713	0.0767	0.0938	0.0806
3177	0.0723	0.0776	0.0949	0.0816
3176.5	0.0735	0.0787	0.0958	0.0826667
3176	0.0738	0.079	0.0961	0.0829667
3175.5	0.0739	0.0791	0.0964	0.0831333
3175	0.0743	0.0796	0.0969	0.0836
3174.5	0.0749	0.0802	0.0978	0.0843
3174	0.0755	0.0808	0.0983	0.0848667
3173.5	0.0758	0.0814	0.0986	0.0852667
3173	0.0762	0.082	0.0992	0.0858
3172.5	0.077	0.0827	0.0999	0.0865333
3172	0.0776	0.0832	0.1005	0.0871
3171.5	0.078	0.0838	0.1013	0.0877
3171	0.0784	0.0842	0.1017	0.0881
3170.5	0.0786	0.0844	0.1018	0.0882667
3170	0.0789	0.0846	0.1022	0.0885667
3169.5	0.0795	0.0852	0.1029	0.0892
3169	0.0803	0.0858	0.1037	0.0899333
3168.5	0.0807	0.0861	0.1042	0.0903333
3168	0.0812	0.0865	0.1047	0.0908
3167.5	0.082	0.0872	0.1055	0.0915667
3167	0.0823	0.0877	0.1059	0.0919667
3166.5	0.0826	0.0883	0.1063	0.0924
3166	0.0834	0.0889	0.1069	0.0930667
3165.5	0.0839	0.0893	0.1074	0.0935333
3165	0.084	0.0896	0.1076	0.0937333
3164.5	0.0843	0.0898	0.1079	0.094
3164	0.0843	0.0899	0.1082	0.0941333
3163.5	0.0846	0.0903	0.1088	0.0945667
3163	0.0853	0.0909	0.1093	0.0951667
3162.5	0.0856	0.0913	0.1094	0.0954333
3162	0.0858	0.0917	0.1097	0.0957333
3161.5	0.0861	0.092	0.1102	0.0961
3161	0.0868	0.0925	0.1107	0.0966667
3160.5	0.0873	0.0931	0.1113	0.0972333
3160	0.0873	0.0933	0.1117	0.0974333
3159.5	0.0875	0.0933	0.1123	0.0977
3159	0.088	0.0936	0.1129	0.0981667
3158.5	0.0884	0.0939	0.1134	0.0985667
3158	0.0887	0.0943	0.1133	0.0987667
3157.5	0.0893	0.0949	0.1133	0.0991667
3157	0.0896	0.0953	0.1137	0.0995333
3156.5	0.0898	0.0954	0.1142	0.0998
3156	0.0899	0.0954	0.1145	0.0999333
3155.5	0.0897	0.0953	0.1141	0.0997
3155	0.09	0.0952	0.114	0.0997333
3154.5	0.0903	0.0953	0.1142	0.0999333
3154	0.0904	0.0954	0.1144	0.100067
3153.5	0.0902	0.0956	0.1145	0.1001
3153	0.0901	0.0959	0.1144	0.100133
3152.5	0.0901	0.0959	0.1142	0.100067
3152	0.09	0.0957	0.114	0.0999
3151.5	0.0902	0.0957	0.1145	0.100133
3151	0.0906	0.0959	0.115	0.1005
3150.5	0.0908	0.0961	0.1149	0.1006
3150	0.091	0.0962	0.1149	0.1007
3149.5	0.091	0.0962	0.1149	0.1007
3149	0.0908	0.0959	0.1145	0.1004
3148.5	0.0907	0.0956	0.1143	0.1002
3148	0.0908	0.0958	0.1145	0.100367
3147.5	0.0909	0.0955	0.1145	0.1003
3147	0.0906	0.0952	0.1143	0.100033
3146.5	0.0905	0.0955	0.1143	0.1001
3146	0.0909	0.096	0.1147	0.100533
3145.5	0.0913	0.096	0.1146	0.100633
3145	0.0913	0.0958	0.1143	0.100467
3144.5	0.0913	0.0956	0.1143	0.1004
3144	0.091	0.0953	0.1141	0.100133
3143.5	0.0908	0.095	0.1139	0.0999
3143	0.0909	0.0948	0.1138	0.0998333
3142.5	0.0909	0.0947	0.1133	0.0996333
3142	0.0907	0.0946	0.1129	0.0994
3141.5	0.0905	0.0944	0.1127	0.0992
3141	0.0905	0.094	0.1122	0.0989
3140.5	0.0905	0.0937	0.112	0.0987333
3140	0.09	0.0932	0.1119	0.0983667
3139.5	0.0898	0.0929	0.1118	0.0981667
3139	0.0898	0.0927	0.1116	0.0980333
3138.5	0.0897	0.0926	0.1114	0.0979
3138	0.0898	0.0927	0.1112	0.0979
3137.5	0.0898	0.0925	0.1107	0.0976667
3137	0.0898	0.092	0.1101	0.0973
3136.5	0.0898	0.0917	0.1099	0.0971333
3136	0.0899	0.0917	0.11	0.0972
3135.5	0.09	0.0915	0.1101	0.0972
3135	0.0901	0.0913	0.1098	0.0970667
3134.5	0.0898	0.0908	0.1091	0.0965667
3134	0.0896	0.0903	0.1085	0.0961333
3133.5	0.0896	0.0899	0.1084	0.0959667
3133	0.0896	0.09	0.1084	0.096
3132.5	0.0895	0.0899	0.108	0.0958
3132	0.0895	0.0894	0.1073	0.0954
3131.5	0.0901	0.0891	0.1073	0.0955
3131	0.0903	0.0889	0.1074	0.0955333
3130.5	0.0899	0.0885	0.1068	0.0950667
3130	0.0898	0.088	0.1063	0.0947
3129.5	0.0901	0.0878	0.1063	0.0947333
3129	0.0906	0.0879	0.1064	0.0949667
3128.5	0.0909	0.0879	0.1063	0.0950333
3128	0.092	0.0885	0.1071	0.0958667
3127.5	0.0933	0.0889	0.1077	0.0966333
3127	0.0939	0.0887	0.1076	0.0967333
3126.5	0.094	0.0885	0.107	0.0965
3126	0.0946	0.089	0.107	0.0968667
3125.5	0.096	0.09	0.1083	0.0981
3125	0.0974	0.0908	0.1097	0.0993
3124.5	0.0991	0.0916	0.111	0.100567
3124	0.1009	0.0928	0.1126	0.1021
3123.5	0.103	0.0947	0.1143	0.104
3123	0.1052	0.0967	0.1162	0.106033
3122.5	0.1079	0.099	0.1188	0.108567
3122	0.1106	0.1015	0.1217	0.111267
3121.5	0.1131	0.1039	0.1244	0.1138
3121	0.1159	0.1065	0.1271	0.1165
3120.5	0.1191	0.1095	0.1305	0.1197
3120	0.1226	0.1132	0.1346	0.123467
3119.5	0.1259	0.1171	0.1387	0.127233
3119	0.1297	0.1215	0.1431	0.131433
3118.5	0.1335	0.1261	0.1478	0.1358
3118	0.1365	0.1298	0.1517	0.139333
3117.5	0.1393	0.1335	0.1555	0.142767
3117	0.1419	0.1369	0.1591	0.145967
3116.5	0.1437	0.1396	0.1619	0.1484
3116	0.1449	0.1414	0.1639	0.150067
3115.5	0.1459	0.1432	0.1656	0.151567
3115	0.1462	0.1443	0.1664	0.1523
3114.5	0.1455	0.1442	0.1662	0.151967
3114	0.1442	0.1433	0.1652	0.1509
3113.5	0.1426	0.1417	0.1634	0.149233
3113	0.1407	0.1399	0.1615	0.147367
3112.5	0.1385	0.1378	0.1593	0.1452
3112	0.1362	0.1356	0.1569	0.1429
3111.5	0.1336	0.1331	0.1545	0.1404
3111	0.1308	0.1307	0.1517	0.137733
3110.5	0.128	0.1282	0.1489	0.135033
3110	0.1256	0.1257	0.1464	0.132567
3109.5	0.123	0.1229	0.1435	0.1298
3109	0.1201	0.12	0.1404	0.126833
3108.5	0.1178	0.1178	0.1381	0.124567
3108	0.1163	0.1163	0.1367	0.1231
3107.5	0.1154	0.1152	0.1355	0.122033
3107	0.1144	0.1141	0.1343	0.120933
3106.5	0.113	0.1129	0.1333	0.119733
3106	0.1115	0.1115	0.1322	0.1184
3105.5	0.1102	0.1104	0.1309	0.117167
3105	0.1092	0.1097	0.1298	0.116233
3104.5	0.1086	0.1091	0.129	0.115567
3104	0.1078	0.1085	0.1282	0.114833
3103.5	0.1071	0.1077	0.1274	0.114067
3103	0.1065	0.1066	0.1265	0.1132
3102.5	0.1058	0.1057	0.1257	0.1124
3102	0.1052	0.1053	0.1252	0.1119
3101.5	0.1048	0.1051	0.1248	0.111567
3101	0.1037	0.1041	0.1234	0.1104
3100.5	0.1023	0.1029	0.1221	0.1091
3100	0.1015	0.1024	0.1215	0.108467
3099.5	0.1008	0.1017	0.1209	0.1078
3099	0.1002	0.1012	0.1202	0.1072
3098.5	0.0998	0.1006	0.1195	0.106633
3098	0.0994	0.1	0.1191	0.106167
3097.5	0.099	0.0995	0.1189	0.1058
3097	0.0985	0.0989	0.1183	0.105233
3096.5	0.0979	0.0985	0.1173	0.104567
3096	0.0972	0.0979	0.1163	0.1038
3095.5	0.0961	0.097	0.1154	0.102833
3095	0.0951	0.0961	0.1148	0.102
3094.5	0.0947	0.0956	0.1142	0.1015
3094	0.0944	0.0952	0.1134	0.101
3093.5	0.0938	0.0946	0.113	0.100467
3093	0.0932	0.0938	0.1126	0.0998667
3092.5	0.0926	0.0932	0.1119	0.0992333
3092	0.0917	0.0925	0.1111	0.0984333
3091.5	0.0906	0.0916	0.1101	0.0974333
3091	0.0893	0.0902	0.1086	0.0960333
3090.5	0.0882	0.0892	0.1073	0.0949
3090	0.0874	0.0886	0.1065	0.0941667
3089.5	0.0872	0.0883	0.1062	0.0939
3089	0.0874	0.0882	0.1064	0.094
3088.5	0.0872	0.0884	0.1066	0.0940667
3088	0.0868	0.0882	0.1063	0.0937667
3087.5	0.0861	0.0871	0.105	0.0927333
3087	0.0852	0.0859	0.1037	0.0916
3086.5	0.0848	0.0858	0.1033	0.0913
3086	0.0846	0.0857	0.1031	0.0911333
3085.5	0.0841	0.085	0.1023	0.0904667
3085	0.0831	0.0839	0.1012	0.0894
3084.5	0.0819	0.0825	0.1001	0.0881667
3084	0.0812	0.0817	0.0993	0.0874
3083.5	0.0812	0.0818	0.0991	0.0873667
3083	0.0816	0.0818	0.0991	0.0875
3082.5	0.0814	0.0817	0.099	0.0873667
3082	0.081	0.0814	0.0986	0.087
3081.5	0.0805	0.0806	0.0979	0.0863333
3081	0.0796	0.0796	0.097	0.0854
3080.5	0.079	0.0789	0.0962	0.0847
3080	0.079	0.0788	0.0961	0.0846333
3079.5	0.079	0.079	0.0961	0.0847
3079	0.0784	0.0785	0.0954	0.0841
3078.5	0.0778	0.0776	0.0946	0.0833333
3078	0.0776	0.0772	0.0943	0.0830333
3077.5	0.0776	0.0769	0.0942	0.0829
3077	0.0777	0.077	0.0942	0.0829667
3076.5	0.0777	0.0772	0.0941	0.083
3076	0.078	0.0772	0.094	0.0830667
3075.5	0.0781	0.0772	0.094	0.0831
3075	0.0782	0.0772	0.0939	0.0831
3074.5	0.0783	0.0771	0.0939	0.0831
3074	0.0781	0.077	0.0938	0.0829667
3073.5	0.0782	0.0771	0.0937	0.083
3073	0.0785	0.0774	0.0939	0.0832667
3072.5	0.0787	0.0773	0.0939	0.0833
3072	0.0784	0.0765	0.0937	0.0828667
3071.5	0.078	0.0761	0.0933	0.0824667
3071	0.0779	0.0764	0.0931	0.0824667
3070.5	0.0784	0.0767	0.0934	0.0828333
3070	0.0791	0.0771	0.0939	0.0833667
3069.5	0.0796	0.0777	0.0944	0.0839
3069	0.0798	0.0777	0.0945	0.084
3068.5	0.0795	0.0771	0.0943	0.0836333
3068	0.0791	0.0767	0.0938	0.0832
3067.5	0.0796	0.0769	0.0938	0.0834333
3067	0.0803	0.0774	0.0941	0.0839333
3066.5	0.0807	0.0778	0.0945	0.0843333
3066	0.0813	0.0783	0.0951	0.0849
3065.5	0.0822	0.0792	0.096	0.0858
3065	0.0829	0.08	0.0969	0.0866
3064.5	0.0835	0.0807	0.0979	0.0873667
3064	0.0841	0.0813	0.0984	0.0879333
3063.5	0.0844	0.0815	0.0987	0.0882
3063	0.085	0.0819	0.0994	0.0887667
3062.5	0.0858	0.0826	0.1	0.0894667
3062	0.0866	0.0833	0.1007	0.0902
3061.5	0.0876	0.0842	0.1017	0.0911667
3061	0.0886	0.0852	0.1028	0.0922
3060.5	0.0894	0.0861	0.1036	0.0930333
3060	0.0904	0.087	0.1046	0.094
3059.5	0.0915	0.088	0.1058	0.0951
3059	0.0922	0.0886	0.1067	0.0958333
3058.5	0.093	0.0895	0.1075	0.0966667
3058	0.0936	0.0904	0.1082	0.0974
3057.5	0.094	0.0907	0.1087	0.0978
3057	0.0951	0.0914	0.1097	0.0987333
3056.5	0.0964	0.0928	0.1111	0.1001
3056	0.0973	0.094	0.1122	0.101167
3055.5	0.0982	0.0951	0.1133	0.1022
3055	0.0991	0.0959	0.1143	0.1031
3054.5	0.0997	0.0966	0.1152	0.103833
3054	0.1008	0.0978	0.1164	0.105
3053.5	0.102	0.0989	0.1176	0.106167
3053	0.1033	0.0999	0.119	0.1074
3052.5	0.1043	0.1012	0.1205	0.108667
3052	0.1051	0.1024	0.1215	0.109667
3051.5	0.1057	0.1032	0.1221	0.110333
3051	0.1063	0.1037	0.1229	0.110967
3050.5	0.1072	0.1047	0.1241	0.112
3050	0.108	0.1061	0.1254	0.113167
3049.5	0.1092	0.1073	0.1269	0.114467
3049	0.1108	0.1087	0.1287	0.116067
3048.5	0.1124	0.1103	0.1305	0.117733
3048	0.1137	0.1119	0.1321	0.119233
3047.5	0.1145	0.113	0.1334	0.1203
3047	0.1153	0.114	0.1343	0.1212
3046.5	0.1166	0.1155	0.1357	0.1226
3046	0.118	0.1171	0.1375	0.1242
3045.5	0.119	0.1184	0.139	0.125467
3045	0.1199	0.1198	0.1402	0.126633
3044.5	0.1214	0.1212	0.1418	0.128133
3044	0.123	0.1227	0.1435	0.129733
3043.5	0.1241	0.1243	0.1451	0.131167
3043	0.1254	0.1256	0.1468	0.1326
3042.5	0.1271	0.1272	0.1486	0.1343
3042	0.1284	0.1291	0.1504	0.135967
3041.5	0.1295	0.1304	0.1518	0.137233
3041	0.1304	0.1313	0.1529	0.1382
3040.5	0.1316	0.1326	0.1544	0.139533
3040	0.1329	0.1342	0.1562	0.1411
3039.5	0.1343	0.1356	0.1579	0.1426
3039	0.1358	0.1372	0.1595	0.144167
3038.5	0.1371	0.1389	0.161	0.145667
3038	0.1384	0.1403	0.1622	0.146967
3037.5	0.1395	0.1415	0.1635	0.148167
3037	0.1404	0.1427	0.1649	0.149333
3036.5	0.1415	0.1439	0.1663	0.150567
3036	0.1427	0.1451	0.1675	0.151767
3035.5	0.1439	0.1463	0.1689	0.153033
3035	0.1449	0.1475	0.1701	0.154167
3034.5	0.1456	0.1484	0.1711	0.155033
3034	0.1464	0.1493	0.1721	0.155933
3033.5	0.1475	0.1502	0.1732	0.156967
3033	0.1482	0.151	0.1742	0.1578
3032.5	0.1487	0.1519	0.1751	0.158567
3032	0.1497	0.1529	0.1758	0.159467
3031.5	0.1504	0.1536	0.1765	0.160167
3031	0.151	0.1542	0.1773	0.160833
3030.5	0.1517	0.1549	0.1781	0.161567
3030	0.1522	0.1555	0.1788	0.162167
3029.5	0.1528	0.1561	0.1797	0.162867
3029	0.1533	0.1567	0.1804	0.163467
3028.5	0.154	0.1574	0.181	0.164133
3028	0.1546	0.1579	0.1816	0.1647
3027.5	0.155	0.158	0.1819	0.164967
3027	0.1552	0.1584	0.1819	0.165167
3026.5	0.1555	0.159	0.1822	0.165567
3026	0.156	0.1596	0.1831	0.166233
3025.5	0.1564	0.1601	0.1839	0.1668
3025	0.1567	0.1604	0.1842	0.1671
3024.5	0.1567	0.1607	0.1843	0.167233
3024	0.1564	0.1604	0.184	0.166933
3023.5	0.1565	0.1603	0.1839	0.1669
3023	0.1568	0.1607	0.1843	0.167267
3022.5	0.1572	0.1609	0.1848	0.167633
3022	0.1573	0.1609	0.1847	0.167633
3021.5	0.1569	0.1605	0.1843	0.167233
3021	0.1566	0.16	0.1841	0.1669
3020.5	0.1568	0.1598	0.1841	0.1669
3020	0.157	0.1601	0.1842	0.1671
3019.5	0.1572	0.1607	0.1847	0.167533
3019	0.1575	0.1611	0.1851	0.1679
3018.5	0.1574	0.1609	0.1847	0.167667
3018	0.1571	0.1605	0.1839	0.167167
3017.5	0.1572	0.1603	0.1838	0.1671
3017	0.1574	0.1603	0.1841	0.167267
3016.5	0.1577	0.1608	0.1846	0.1677
3016	0.1581	0.161	0.1847	0.167933
3015.5	0.1581	0.1607	0.1844	0.167733
3015	0.1578	0.1604	0.1843	0.1675
3014.5	0.1576	0.1604	0.1843	0.167433
3014	0.1577	0.1604	0.1844	0.1675
3013.5	0.1578	0.1601	0.1842	0.167367
3013	0.1576	0.1598	0.1838	0.167067
3012.5	0.1573	0.1596	0.1835	0.1668
3012	0.1567	0.159	0.1831	0.166267
3011.5	0.1563	0.1584	0.1827	0.1658
3011	0.1561	0.1583	0.182	0.165467
3010.5	0.1562	0.1585	0.1818	0.1655
3010	0.1563	0.1583	0.1818	0.165467
3009.5	0.156	0.1577	0.1816	0.1651
3009	0.1557	0.157	0.1809	0.164533
3008.5	0.1553	0.1562	0.18	0.163833
3008	0.1542	0.1553	0.1791	0.162867
3007.5	0.1535	0.1546	0.1784	0.162167
3007	0.1531	0.1544	0.1778	0.161767
3006.5	0.1526	0.1539	0.1774	0.1613
3006	0.1521	0.153	0.1766	0.160567
3005.5	0.1514	0.1518	0.1755	0.159567
3005	0.1509	0.1513	0.175	0.159067
3004.5	0.1505	0.1512	0.1747	0.1588
3004	0.1501	0.1504	0.1739	0.158133
3003.5	0.1494	0.1495	0.1728	0.157233
3003	0.1487	0.1488	0.1719	0.156467
3002.5	0.1484	0.1483	0.1713	0.156
3002	0.1479	0.1478	0.1706	0.155433
3001.5	0.1472	0.1472	0.17	0.1548
3001	0.1462	0.146	0.1693	0.153833
[truncated: 5,202 more rows]

## Sheet: xanthine
cm-1	A			Aveage
4000	0.0224	0.0514	0.0311	0.0349667
3999.5	0.0225	0.0515	0.0312	0.0350667
3999	0.0223	0.0517	0.0312	0.0350667
3998.5	0.0222	0.0518	0.031	0.035
3998	0.0222	0.0517	0.0308	0.0349
3997.5	0.0218	0.0512	0.0303	0.0344333
3997	0.0215	0.0507	0.03	0.0340667
3996.5	0.0216	0.0509	0.0302	0.0342333
3996	0.0218	0.0515	0.0305	0.0346
3995.5	0.022	0.0517	0.0305	0.0347333
3995	0.0219	0.0514	0.0303	0.0345333
3994.5	0.0217	0.0511	0.0301	0.0343
3994	0.0219	0.0513	0.0303	0.0345
3993.5	0.0223	0.0518	0.0307	0.0349333
3993	0.022	0.0517	0.0307	0.0348
3992.5	0.0215	0.0511	0.0303	0.0343
3992	0.0218	0.051	0.0302	0.0343333
3991.5	0.0221	0.0509	0.0303	0.0344333
3991	0.0218	0.0506	0.0303	0.0342333
3990.5	0.0213	0.0509	0.0302	0.0341333
3990	0.021	0.051	0.03	0.034
3989.5	0.021	0.0505	0.0298	0.0337667
3989	0.0213	0.0504	0.0299	0.0338667
3988.5	0.0219	0.0509	0.0303	0.0343667
3988	0.0222	0.0512	0.0305	0.0346333
3987.5	0.0217	0.051	0.0303	0.0343333
3987	0.0213	0.0508	0.0299	0.034
3986.5	0.0214	0.0509	0.03	0.0341
3986	0.0217	0.051	0.0302	0.0343
3985.5	0.0219	0.051	0.0305	0.0344667
3985	0.022	0.051	0.0307	0.0345667
3984.5	0.0218	0.0511	0.0306	0.0345
3984	0.0217	0.0511	0.0303	0.0343667
3983.5	0.0215	0.0509	0.03	0.0341333
3983	0.0212	0.0507	0.0299	0.0339333
3982.5	0.0214	0.0509	0.0301	0.0341333
3982	0.0217	0.0511	0.0304	0.0344
3981.5	0.0219	0.0512	0.0305	0.0345333
3981	0.022	0.0514	0.0305	0.0346333
3980.5	0.0218	0.0512	0.0304	0.0344667
3980	0.0216	0.0507	0.03	0.0341
3979.5	0.0216	0.0505	0.0298	0.0339667
3979	0.0214	0.0504	0.0297	0.0338333
3978.5	0.0213	0.0506	0.0298	0.0339
3978	0.0216	0.0508	0.0303	0.0342333
3977.5	0.0217	0.0506	0.0302	0.0341667
3977	0.0215	0.0506	0.0298	0.0339667
3976.5	0.0214	0.0509	0.0299	0.0340667
3976	0.0214	0.0509	0.0301	0.0341333
3975.5	0.0218	0.0508	0.0302	0.0342667
3975	0.022	0.0509	0.0301	0.0343333
3974.5	0.0215	0.0507	0.0297	0.0339667
3974	0.0212	0.0505	0.0298	0.0338333
3973.5	0.0215	0.0507	0.0299	0.0340333
3973	0.0217	0.0508	0.0299	0.0341333
3972.5	0.0214	0.0505	0.0298	0.0339
3972	0.021	0.0502	0.0294	0.0335333
3971.5	0.021	0.0503	0.0293	0.0335333
3971	0.0213	0.0505	0.0295	0.0337667
3970.5	0.0216	0.0507	0.03	0.0341
3970	0.0216	0.0508	0.0301	0.0341667
3969.5	0.0214	0.0506	0.0298	0.0339333
3969	0.0213	0.0504	0.0297	0.0338
3968.5	0.0212	0.0505	0.0296	0.0337667
3968	0.0211	0.0505	0.0296	0.0337333
3967.5	0.0213	0.0505	0.0298	0.0338667
3967	0.0213	0.0504	0.0298	0.0338333
3966.5	0.0213	0.0504	0.0299	0.0338667
3966	0.0211	0.0503	0.0299	0.0337667
3965.5	0.0211	0.0504	0.0298	0.0337667
3965	0.0214	0.0505	0.0297	0.0338667
3964.5	0.0213	0.0504	0.0295	0.0337333
3964	0.0212	0.0505	0.0296	0.0337667
3963.5	0.0213	0.051	0.0302	0.0341667
3963	0.0214	0.0511	0.0306	0.0343667
3962.5	0.0214	0.0509	0.0302	0.0341667
3962	0.0213	0.0505	0.0296	0.0338
3961.5	0.021	0.0504	0.0292	0.0335333
3961	0.021	0.0503	0.0295	0.0336
3960.5	0.021	0.0502	0.0296	0.0336
3960	0.0211	0.0501	0.0295	0.0335667
3959.5	0.0212	0.0502	0.0296	0.0336667
3959	0.0212	0.0504	0.0297	0.0337667
3958.5	0.0212	0.0504	0.0297	0.0337667
3958	0.0211	0.0503	0.0295	0.0336333
3957.5	0.0212	0.0503	0.0293	0.0336
3957	0.0211	0.0501	0.0293	0.0335
3956.5	0.0207	0.0498	0.0293	0.0332667
3956	0.0206	0.0497	0.0291	0.0331333
3955.5	0.0208	0.0498	0.0291	0.0332333
3955	0.021	0.0501	0.0292	0.0334333
3954.5	0.0211	0.0503	0.0295	0.0336333
3954	0.0213	0.0503	0.0294	0.0336667
3953.5	0.0212	0.0499	0.0292	0.0334333
3953	0.021	0.0496	0.0294	0.0333333
3952.5	0.0208	0.05	0.0295	0.0334333
3952	0.0208	0.0501	0.0294	0.0334333
3951.5	0.021	0.05	0.0293	0.0334333
3951	0.0212	0.0504	0.0291	0.0335667
3950.5	0.0212	0.0505	0.029	0.0335667
3950	0.021	0.0502	0.0292	0.0334667
3949.5	0.0207	0.0502	0.0292	0.0333667
3949	0.0207	0.0501	0.0291	0.0333
3948.5	0.0211	0.0505	0.0292	0.0336
3948	0.0212	0.0507	0.0294	0.0337667
3947.5	0.0208	0.0504	0.0293	0.0335
3947	0.0206	0.0501	0.0288	0.0331667
3946.5	0.0206	0.0499	0.0287	0.0330667
3946	0.0207	0.0498	0.0291	0.0332
3945.5	0.0208	0.0499	0.0292	0.0333
3945	0.021	0.0499	0.0292	0.0333667
3944.5	0.0211	0.05	0.0294	0.0335
3944	0.0211	0.0505	0.0296	0.0337333
3943.5	0.0211	0.0508	0.0293	0.0337333
3943	0.0209	0.0502	0.029	0.0333667
3942.5	0.0208	0.0504	0.0294	0.0335333
3942	0.0207	0.0503	0.0292	0.0334
3941.5	0.0207	0.0498	0.0291	0.0332
3941	0.0206	0.0494	0.029	0.033
3940.5	0.0205	0.0493	0.0288	0.0328667
3940	0.0206	0.0494	0.0287	0.0329
3939.5	0.0207	0.0494	0.0288	0.0329667
3939	0.0208	0.0495	0.029	0.0331
3938.5	0.0208	0.0498	0.029	0.0332
3938	0.0204	0.0499	0.0288	0.0330333
3937.5	0.0201	0.0496	0.0289	0.0328667
3937	0.0203	0.0493	0.0289	0.0328333
3936.5	0.0207	0.0494	0.0288	0.0329667
3936	0.0207	0.0495	0.0287	0.0329667
3935.5	0.0204	0.0496	0.0285	0.0328333
3935	0.0206	0.0498	0.0287	0.0330333
3934.5	0.0207	0.0497	0.0288	0.0330667
3934	0.0209	0.0498	0.0292	0.0333
3933.5	0.0212	0.0505	0.0298	0.0338333
3933	0.021	0.0505	0.0296	0.0337
3932.5	0.0204	0.0495	0.0287	0.0328667
3932	0.0202	0.0497	0.0284	0.0327667
3931.5	0.0202	0.0498	0.0282	0.0327333
3931	0.0204	0.0495	0.0285	0.0328
3930.5	0.0207	0.0496	0.0289	0.0330667
3930	0.0205	0.0498	0.0286	0.0329667
3929.5	0.0201	0.0496	0.0283	0.0326667
3929	0.02	0.0492	0.0284	0.0325333
3928.5	0.0199	0.0491	0.0285	0.0325
3928	0.0201	0.0493	0.0288	0.0327333
3927.5	0.0203	0.0494	0.0289	0.0328667
3927	0.0204	0.0495	0.0288	0.0329
3926.5	0.0206	0.0496	0.0292	0.0331333
3926	0.0207	0.0499	0.0292	0.0332667
3925.5	0.0204	0.0496	0.0285	0.0328333
3925	0.0204	0.0498	0.0283	0.0328333
3924.5	0.0205	0.0501	0.0283	0.0329667
3924	0.0202	0.0497	0.0286	0.0328333
3923.5	0.0199	0.0492	0.0286	0.0325667
3923	0.0199	0.049	0.0284	0.0324333
3922.5	0.02	0.049	0.0283	0.0324333
3922	0.0202	0.0492	0.0284	0.0326
3921.5	0.0204	0.0493	0.0283	0.0326667
3921	0.0205	0.0499	0.0285	0.0329667
3920.5	0.0203	0.0502	0.0286	0.0330333
3920	0.0206	0.0504	0.0289	0.0333
3919.5	0.0203	0.0501	0.0285	0.0329667
3919	0.0201	0.0492	0.0285	0.0326
3918.5	0.0203	0.0494	0.0285	0.0327333
3918	0.0203	0.0497	0.0281	0.0327
3917.5	0.0205	0.0497	0.0284	0.0328667
3917	0.0205	0.0504	0.0283	0.0330667
3916.5	0.0201	0.0497	0.0279	0.0325667
3916	0.0201	0.0492	0.0281	0.0324667
3915.5	0.0198	0.0488	0.028	0.0322
3915	0.0197	0.0484	0.0282	0.0321
3914.5	0.0196	0.0483	0.0281	0.032
3914	0.0195	0.0483	0.028	0.0319333
3913.5	0.0196	0.0485	0.0279	0.032
3913	0.0196	0.0485	0.0278	0.0319667
3912.5	0.0194	0.0482	0.0275	0.0317
3912	0.0192	0.048	0.0276	0.0316
3911.5	0.0193	0.0482	0.0279	0.0318
3911	0.0197	0.0485	0.0281	0.0321
3910.5	0.02	0.0488	0.0283	0.0323667
3910	0.02	0.0488	0.0282	0.0323333
3909.5	0.0198	0.0487	0.0281	0.0322
3909	0.02	0.0486	0.0281	0.0322333
3908.5	0.0201	0.0485	0.0279	0.0321667
3908	0.0199	0.0486	0.0279	0.0321333
3907.5	0.02	0.0489	0.0283	0.0324
3907	0.0206	0.0497	0.0285	0.0329333
3906.5	0.0209	0.05	0.0284	0.0331
3906	0.0203	0.0495	0.0281	0.0326333
3905.5	0.0202	0.05	0.0282	0.0328
3905	0.0202	0.0513	0.0284	0.0333
3904.5	0.0195	0.0502	0.0277	0.0324667
3904	0.02	0.0506	0.0278	0.0328
3903.5	0.0195	0.0498	0.0273	0.0322
3903	0.0198	0.0497	0.028	0.0325
3902.5	0.0197	0.0502	0.0273	0.0324
3902	0.0196	0.0494	0.0276	0.0322
3901.5	0.02	0.05	0.0279	0.0326333
3901	0.0197	0.0491	0.0273	0.0320333
3900.5	0.0204	0.0501	0.028	0.0328333
3900	0.0209	0.0512	0.0282	0.0334333
3899.5	0.0205	0.05	0.0281	0.0328667
3899	0.02	0.0506	0.0275	0.0327
3898.5	0.0193	0.0491	0.0268	0.0317333
3898	0.0194	0.048	0.0275	0.0316333
3897.5	0.0195	0.048	0.0276	0.0317
3897	0.0198	0.0482	0.0275	0.0318333
3896.5	0.0198	0.0483	0.0275	0.0318667
3896	0.0194	0.0479	0.0275	0.0316
3895.5	0.0191	0.0478	0.0275	0.0314667
3895	0.0193	0.0482	0.0276	0.0317
3894.5	0.0197	0.0484	0.0278	0.0319667
3894	0.0198	0.0485	0.0277	0.032
3893.5	0.0193	0.0484	0.0272	0.0316333
3893	0.0193	0.0483	0.0273	0.0316333
3892.5	0.0201	0.0496	0.0281	0.0326
3892	0.0202	0.0506	0.0276	0.0328
3891.5	0.0195	0.0493	0.0272	0.032
3891	0.0195	0.0498	0.0274	0.0322333
3890.5	0.019	0.0487	0.0268	0.0315
3890	0.0192	0.048	0.0274	0.0315333
3889.5	0.0192	0.048	0.0275	0.0315667
3889	0.0193	0.0479	0.0276	0.0316
3888.5	0.0192	0.048	0.0275	0.0315667
3888	0.019	0.0477	0.0271	0.0312667
3887.5	0.0191	0.0479	0.0273	0.0314333
3887	0.0202	0.0497	0.0283	0.0327333
3886.5	0.0209	0.0513	0.0284	0.0335333
3886	0.0199	0.0495	0.0276	0.0323333
3885.5	0.02	0.0504	0.0276	0.0326667
3885	0.0192	0.049	0.0264	0.0315333
3884.5	0.019	0.0477	0.0267	0.0311333
3884	0.019	0.0477	0.027	0.0312333
3883.5	0.0189	0.0479	0.0273	0.0313667
3883	0.0191	0.0485	0.0275	0.0317
3882.5	0.0192	0.0483	0.0272	0.0315667
3882	0.0194	0.0482	0.0271	0.0315667
3881.5	0.0201	0.0493	0.0277	0.0323667
3881	0.0206	0.0507	0.0283	0.0332
3880.5	0.0199	0.05	0.0278	0.0325667
3880	0.0195	0.0497	0.0275	0.0322333
3879.5	0.0185	0.0483	0.0265	0.0311
3879	0.0185	0.0471	0.0265	0.0307
3878.5	0.0191	0.0475	0.027	0.0312
3878	0.0194	0.048	0.0275	0.0316333
3877.5	0.0194	0.0481	0.0274	0.0316333
3877	0.0189	0.0478	0.027	0.0312333
3876.5	0.0185	0.0471	0.0265	0.0307
3876	0.0186	0.0471	0.0266	0.0307667
3875.5	0.0191	0.0484	0.027	0.0315
3875	0.0193	0.0495	0.0265	0.0317667
3874.5	0.0193	0.0495	0.0264	0.0317333
3874	0.0194	0.0495	0.0273	0.0320667
3873.5	0.0189	0.0484	0.027	0.0314333
3873	0.0184	0.0476	0.0267	0.0309
3872.5	0.0185	0.0476	0.0266	0.0309
3872	0.019	0.0478	0.0267	0.0311667
3871.5	0.0197	0.0487	0.0275	0.0319667
3871	0.0202	0.0504	0.0278	0.0328
3870.5	0.0204	0.0497	0.0268	0.0323
3870	0.0207	0.0502	0.0268	0.0325667
3869.5	0.0193	0.0494	0.0262	0.0316333
3869	0.0189	0.0482	0.0266	0.0312333
3868.5	0.0185	0.0477	0.0262	0.0308
3868	0.0186	0.0472	0.0262	0.0306667
3867.5	0.0188	0.0473	0.0265	0.0308667
3867	0.0186	0.0475	0.0267	0.0309333
3866.5	0.0188	0.0482	0.0272	0.0314
3866	0.0197	0.0498	0.0277	0.0324
3865.5	0.0202	0.0497	0.0276	0.0325
3865	0.0199	0.0496	0.0274	0.0323
3864.5	0.0188	0.0489	0.0263	0.0313333
3864	0.0186	0.0476	0.0264	0.0308667
3863.5	0.0185	0.0472	0.0266	0.0307667
3863	0.0187	0.0476	0.0266	0.0309667
3862.5	0.0183	0.048	0.026	0.0307667
3862	0.0178	0.0472	0.026	0.0303333
3861.5	0.0184	0.0481	0.0267	0.0310667
3861	0.0187	0.0479	0.0265	0.0310333
3860.5	0.0187	0.0471	0.0265	0.0307667
3860	0.0183	0.0466	0.0264	0.0304333
3859.5	0.0182	0.0465	0.0266	0.0304333
3859	0.0185	0.0468	0.0266	0.0306333
3858.5	0.0187	0.0474	0.0265	0.0308667
3858	0.0188	0.0482	0.0267	0.0312333
3857.5	0.0189	0.0482	0.027	0.0313667
3857	0.0191	0.0483	0.0272	0.0315333
3856.5	0.0189	0.048	0.0265	0.0311333
3856	0.0192	0.0477	0.0265	0.0311333
3855.5	0.02	0.0495	0.0276	0.0323667
3855	0.0207	0.0536	0.029	0.0344333
3854.5	0.0172	0.0502	0.0239	0.0304333
3854	0.0199	0.0535	0.0269	0.0334333
3853.5	0.0194	0.0516	0.0258	0.0322667
3853	0.0197	0.0508	0.0265	0.0323333
3852.5	0.0193	0.0493	0.0261	0.0315667
3852	0.0195	0.0486	0.0272	0.0317667
3851.5	0.0187	0.0483	0.0259	0.0309667
3851	0.0185	0.047	0.0263	0.0306
3850.5	0.0188	0.0472	0.0266	0.0308667
3850	0.0184	0.047	0.0261	0.0305
3849.5	0.0181	0.0467	0.0259	0.0302333
3849	0.0181	0.0464	0.0258	0.0301
3848.5	0.018	0.0463	0.0257	0.03
3848	0.0178	0.0464	0.0258	0.03
3847.5	0.0181	0.0467	0.0261	0.0303
3847	0.0186	0.047	0.0263	0.0306333
3846.5	0.0185	0.0468	0.0261	0.0304667
3846	0.018	0.0465	0.0261	0.0302
3845.5	0.0182	0.0468	0.0263	0.0304333
3845	0.0188	0.0477	0.0268	0.0311
3844.5	0.0188	0.0484	0.0266	0.0312667
3844	0.0187	0.0479	0.0262	0.0309333
3843.5	0.019	0.0483	0.0266	0.0313
3843	0.0185	0.0477	0.0261	0.0307667
3842.5	0.0183	0.0471	0.026	0.0304667
3842	0.0185	0.0479	0.0259	0.0307667
3841.5	0.0184	0.0479	0.0257	0.0306667
3841	0.0186	0.0485	0.0264	0.0311667
3840.5	0.0183	0.0485	0.0261	0.0309667
3840	0.0183	0.047	0.0261	0.0304667
3839.5	0.0185	0.0475	0.0261	0.0307
3839	0.0193	0.0494	0.0267	0.0318
3838.5	0.0192	0.0503	0.026	0.0318333
3838	0.0188	0.0478	0.026	0.0308667
3837.5	0.0194	0.0495	0.0266	0.0318333
3837	0.0182	0.0474	0.0254	0.0303333
3836.5	0.0182	0.0469	0.0259	0.0303333
3836	0.0185	0.0481	0.0264	0.031
3835.5	0.018	0.0481	0.0259	0.0306667
3835	0.0183	0.0474	0.0264	0.0307
3834.5	0.0182	0.0476	0.0259	0.0305667
3834	0.0179	0.0462	0.0254	0.0298333
3833.5	0.0179	0.0459	0.0257	0.0298333
3833	0.0178	0.0464	0.0256	0.0299333
3832.5	0.0179	0.0472	0.0253	0.0301333
3832	0.0179	0.0469	0.0252	0.03
3831.5	0.0182	0.0476	0.026	0.0306
3831	0.0177	0.0471	0.0254	0.0300667
3830.5	0.0177	0.0464	0.0257	0.0299333
3830	0.0175	0.0462	0.0256	0.0297667
3829.5	0.0172	0.046	0.0252	0.0294667
3829	0.0172	0.046	0.0251	0.0294333
3828.5	0.0173	0.046	0.0252	0.0295
3828	0.0178	0.0462	0.0256	0.0298667
3827.5	0.0181	0.0465	0.0254	0.03
3827	0.0179	0.0462	0.0255	0.0298667
3826.5	0.0177	0.0466	0.0256	0.0299667
3826	0.0173	0.046	0.0249	0.0294
3825.5	0.0174	0.0457	0.0252	0.0294333
3825	0.0177	0.0465	0.0255	0.0299
3824.5	0.0177	0.0466	0.0255	0.0299333
3824	0.0174	0.0462	0.0251	0.0295667
3823.5	0.0179	0.0461	0.0252	0.0297333
3823	0.0185	0.0471	0.0259	0.0305
3822.5	0.0182	0.0486	0.0258	0.0308667
3822	0.0179	0.0481	0.0253	0.0304333
3821.5	0.0179	0.0488	0.0249	0.0305333
3821	0.0173	0.0481	0.0247	0.0300333
3820.5	0.0179	0.0481	0.0258	0.0306
3820	0.0178	0.0474	0.0255	0.0302333
3819.5	0.0179	0.0464	0.0256	0.0299667
3819	0.0176	0.0459	0.0252	0.0295667
3818.5	0.0175	0.0456	0.0253	0.0294667
3818	0.0178	0.0459	0.0255	0.0297333
3817.5	0.0181	0.0468	0.0256	0.0301667
3817	0.0187	0.0486	0.0258	0.0310333
3816.5	0.0186	0.0481	0.0249	0.0305333
3816	0.0192	0.0485	0.0268	0.0315
3815.5	0.0181	0.0481	0.0254	0.0305333
3815	0.0174	0.046	0.025	0.0294667
3814.5	0.0172	0.0453	0.0249	0.0291333
3814	0.0169	0.0449	0.0247	0.0288333
3813.5	0.0169	0.045	0.0248	0.0289
3813	0.017	0.0455	0.0251	0.0292
3812.5	0.0171	0.0457	0.0252	0.0293333
3812	0.017	0.0454	0.0249	0.0291
3811.5	0.0169	0.0451	0.0247	0.0289
3811	0.0171	0.0452	0.0246	0.0289667
3810.5	0.0172	0.0453	0.0246	0.0290333
3810	0.0171	0.0453	0.0247	0.0290333
3809.5	0.0172	0.0455	0.0249	0.0292
3809	0.0171	0.0451	0.0248	0.029
3808.5	0.017	0.0453	0.0248	0.0290333
3808	0.017	0.0471	0.0253	0.0298
3807.5	0.0171	0.0474	0.0249	0.0298
3807	0.0181	0.0472	0.0258	0.0303667
3806.5	0.0175	0.0474	0.025	0.0299667
3806	0.017	0.0455	0.0247	0.0290667
3805.5	0.0171	0.0452	0.025	0.0291
3805	0.017	0.0453	0.0249	0.0290667
3804.5	0.0171	0.0457	0.025	0.0292667
3804	0.0176	0.0464	0.0253	0.0297667
3803.5	0.0176	0.0464	0.0249	0.0296333
3803	0.0181	0.0466	0.0253	0.03
3802.5	0.0191	0.0486	0.0262	0.0313
3802	0.0189	0.0492	0.0258	0.0313
3801.5	0.0178	0.0466	0.0252	0.0298667
3801	0.0175	0.0474	0.0246	0.0298333
3800.5	0.0172	0.0455	0.0244	0.0290333
3800	0.0172	0.045	0.0247	0.0289667
3799.5	0.0169	0.045	0.0245	0.0288
3799	0.017	0.0455	0.0249	0.0291333
3798.5	0.0171	0.0459	0.0248	0.0292667
3798	0.017	0.0455	0.0245	0.029
3797.5	0.0173	0.0463	0.0248	0.0294667
3797	0.0172	0.0464	0.0246	0.0294
3796.5	0.0169	0.0457	0.0247	0.0291
3796	0.0167	0.0461	0.0245	0.0291
3795.5	0.0166	0.0452	0.0241	0.0286333
3795	0.0166	0.0446	0.0241	0.0284333
3794.5	0.0166	0.0445	0.0241	0.0284
3794	0.0165	0.0445	0.0242	0.0284
3793.5	0.0166	0.0449	0.0245	0.0286667
3793	0.0169	0.0451	0.0247	0.0289
3792.5	0.0169	0.0451	0.0245	0.0288333
3792	0.0167	0.0447	0.0243	0.0285667
3791.5	0.0161	0.0442	0.024	0.0281
3791	0.0159	0.0442	0.0241	0.0280667
3790.5	0.0166	0.0449	0.0246	0.0287
3790	0.0169	0.045	0.0245	0.0288
3789.5	0.0164	0.0446	0.024	0.0283333
3789	0.016	0.0439	0.0236	0.0278333
3788.5	0.0161	0.0438	0.0236	0.0278333
3788	0.0161	0.0442	0.0236	0.0279667
3787.5	0.0162	0.0446	0.0239	0.0282333
3787	0.0167	0.045	0.0246	0.0287667
3786.5	0.0167	0.045	0.0245	0.0287333
3786	0.0166	0.045	0.0242	0.0286
3785.5	0.0164	0.0452	0.024	0.0285333
3785	0.0162	0.0449	0.0239	0.0283333
3784.5	0.0164	0.0447	0.0242	0.0284333
3784	0.0167	0.0448	0.0241	0.0285333
3783.5	0.0167	0.0446	0.0242	0.0285
3783	0.0167	0.0446	0.0243	0.0285333
3782.5	0.0166	0.0447	0.0242	0.0285
3782	0.0166	0.0446	0.0242	0.0284667
3781.5	0.0163	0.0442	0.024	0.0281667
3781	0.0163	0.0445	0.024	0.0282667
3780.5	0.0169	0.0459	0.0244	0.0290667
3780	0.0171	0.0461	0.0245	0.0292333
3779.5	0.0171	0.0457	0.0247	0.0291667
3779	0.0165	0.0454	0.0241	0.0286667
3778.5	0.016	0.0444	0.0238	0.0280667
3778	0.0161	0.0444	0.024	0.0281667
3777.5	0.0162	0.0445	0.024	0.0282333
3777	0.0164	0.0446	0.024	0.0283333
3776.5	0.0166	0.0446	0.0242	0.0284667
3776	0.0165	0.0443	0.0242	0.0283333
3775.5	0.0164	0.0441	0.024	0.0281667
3775	0.0165	0.0441	0.0239	0.0281667
3774.5	0.0165	0.0443	0.024	0.0282667
3774	0.0162	0.0443	0.0239	0.0281333
3773.5	0.016	0.0442	0.0236	0.0279333
3773	0.0159	0.0442	0.0235	0.0278667
3772.5	0.0162	0.0445	0.024	0.0282333
3772	0.0167	0.0448	0.0245	0.0286667
3771.5	0.017	0.045	0.0245	0.0288333
3771	0.0171	0.0462	0.0243	0.0292
3770.5	0.0161	0.046	0.023	0.0283667
3770	0.0155	0.0447	0.0229	0.0277
3769.5	0.0163	0.0456	0.0235	0.0284667
3769	0.0166	0.0448	0.0239	0.0284333
3768.5	0.0169	0.0444	0.0244	0.0285667
3768	0.0165	0.044	0.0238	0.0281
3767.5	0.0158	0.0435	0.0232	0.0275
3767	0.0158	0.0441	0.0233	0.0277333
3766.5	0.0163	0.0454	0.0235	0.0284
3766	0.0166	0.0454	0.0238	0.0286
3765.5	0.0164	0.0453	0.0238	0.0285
3765	0.0156	0.0444	0.023	0.0276667
3764.5	0.0157	0.0438	0.0235	0.0276667
3764	0.016	0.044	0.024	0.028
3763.5	0.0163	0.0442	0.024	0.0281667
3763	0.0163	0.044	0.0238	0.0280333
3762.5	0.0159	0.0434	0.0233	0.0275333
3762	0.0158	0.0434	0.0233	0.0275
3761.5	0.0159	0.0439	0.0233	0.0277
3761	0.0162	0.0449	0.0238	0.0283
3760.5	0.0165	0.046	0.0238	0.0287667
3760	0.0166	0.0455	0.0237	0.0286
3759.5	0.0164	0.0457	0.0239	0.0286667
3759	0.0157	0.0448	0.0234	0.0279667
3758.5	0.0159	0.044	0.0233	0.0277333
3758	0.0164	0.0443	0.0239	0.0282
3757.5	0.0162	0.0447	0.0234	0.0281
3757	0.0151	0.0434	0.022	0.0268333
3756.5	0.0152	0.0434	0.0226	0.0270667
3756	0.0149	0.0438	0.0224	0.0270333
3755.5	0.0153	0.0438	0.0229	0.0273333
3755	0.0167	0.0449	0.0241	0.0285667
3754.5	0.0171	0.0454	0.0243	0.0289333
3754	0.0164	0.0449	0.0236	0.0283
3753.5	0.0155	0.0445	0.0226	0.0275333
3753	0.014	0.0442	0.0208	0.0263333
3752.5	0.0147	0.0439	0.0213	0.0266333
3752	0.0177	0.048	0.0244	0.0300333
3751.5	0.017	0.0464	0.0235	0.0289667
3751	0.0171	0.0455	0.0241	0.0289
3750.5	0.0174	0.0474	0.0244	0.0297333
3750	0.0168	0.0487	0.0236	0.0297
3749.5	0.0175	0.0472	0.0245	0.0297333
3749	0.0176	0.0484	0.0242	0.0300667
3748.5	0.0163	0.045	0.0232	0.0281667
3748	0.0159	0.0439	0.0231	0.0276333
3747.5	0.0155	0.0436	0.0227	0.0272667
3747	0.0155	0.0439	0.0228	0.0274
3746.5	0.0163	0.0448	0.0236	0.0282333
3746	0.018	0.0479	0.0251	0.0303333
3745.5	0.0196	0.0529	0.0273	0.0332667
3745	0.0162	0.0501	0.0237	0.03
3744.5	0.0158	0.0475	0.0226	0.0286333
3744	0.0164	0.0477	0.0222	0.0287667
3743.5	0.0159	0.0451	0.0223	0.0277667
3743	0.0155	0.0437	0.0227	0.0273
3742.5	0.0155	0.0437	0.023	0.0274
3742	0.0155	0.0442	0.0228	0.0275
3741.5	0.0153	0.0437	0.0227	0.0272333
3741	0.0157	0.0439	0.0227	0.0274333
3740.5	0.0159	0.0441	0.0228	0.0276
3740	0.0159	0.0439	0.0233	0.0277
3739.5	0.0157	0.0439	0.0231	0.0275667
3739	0.0149	0.0433	0.0221	0.0267667
3738.5	0.0149	0.0431	0.0222	0.0267333
3738	0.0159	0.0447	0.0232	0.0279333
3737.5	0.0165	0.0463	0.0239	0.0289
3737	0.0171	0.0457	0.0238	0.0288667
3736.5	0.0174	0.0466	0.0233	0.0291
3736	0.0159	0.0468	0.0218	0.0281667
3735.5	0.0164	0.0467	0.0223	0.0284667
3735	0.0171	0.0469	0.0233	0.0291
3734.5	0.0167	0.0466	0.0234	0.0289
3734	0.0161	0.0451	0.0231	0.0281
3733.5	0.0156	0.0444	0.023	0.0276667
3733	0.0152	0.0453	0.023	0.0278333
3732.5	0.0152	0.0449	0.0227	0.0276
3732	0.016	0.0452	0.0232	0.0281333
3731.5	0.0153	0.0441	0.0222	0.0272
3731	0.015	0.0428	0.0226	0.0268
3730.5	0.0152	0.0429	0.023	0.0270333
3730	0.0153	0.043	0.023	0.0271
3729.5	0.0151	0.0429	0.0229	0.0269667
3729	0.0149	0.043	0.0226	0.0268333
3728.5	0.015	0.043	0.0221	0.0267
3728	0.0155	0.0433	0.0224	0.0270667
3727.5	0.0158	0.0443	0.0227	0.0276
3727	0.0154	0.0442	0.0223	0.0273
3726.5	0.0152	0.0441	0.0225	0.0272667
3726	0.015	0.0443	0.0223	0.0272
3725.5	0.0149	0.0436	0.0222	0.0269
3725	0.0148	0.0431	0.0221	0.0266667
3724.5	0.015	0.0434	0.0223	0.0269
3724	0.0154	0.0438	0.0229	0.0273667
3723.5	0.0158	0.0445	0.0234	0.0279
3723	0.0156	0.0447	0.023	0.0277667
3722.5	0.0149	0.0435	0.0221	0.0268333
3722	0.015	0.0433	0.0222	0.0268333
3721.5	0.0146	0.0428	0.0219	0.0264333
3721	0.0145	0.0421	0.0218	0.0261333
3720.5	0.0148	0.0423	0.0219	0.0263333
3720	0.0152	0.0433	0.0223	0.0269333
3719.5	0.0153	0.0436	0.0223	0.0270667
3719	0.0152	0.043	0.0221	0.0267667
3718.5	0.015	0.0429	0.022	0.0266333
3718	0.0146	0.0422	0.0219	0.0262333
3717.5	0.0142	0.0419	0.0218	0.0259667
3717	0.0143	0.0422	0.0218	0.0261
3716.5	0.0145	0.0425	0.0219	0.0263
3716	0.0147	0.043	0.0221	0.0266
3715.5	0.0149	0.0432	0.0221	0.0267333
3715	0.0145	0.0427	0.0221	0.0264333
3714.5	0.0142	0.0424	0.0217	0.0261
3714	0.0144	0.0426	0.0218	0.0262667
3713.5	0.0152	0.0441	0.0227	0.0273333
3713	0.0158	0.0462	0.023	0.0283333
3712.5	0.0157	0.0453	0.0225	0.0278333
3712	0.0167	0.0461	0.0232	0.0286667
3711.5	0.0161	0.0447	0.0222	0.0276667
3711	0.0154	0.0427	0.022	0.0267
3710.5	0.015	0.043	0.0218	0.0266
3710	0.0144	0.0436	0.0213	0.0264333
3709.5	0.0142	0.0434	0.0215	0.0263667
3709	0.0146	0.0437	0.0216	0.0266333
3708.5	0.0146	0.0429	0.0219	0.0264667
3708	0.0146	0.0425	0.0223	0.0264667
3707.5	0.0143	0.0419	0.0217	0.0259667
3707	0.0139	0.0413	0.0211	0.0254333
3706.5	0.0137	0.0413	0.021	0.0253333
3706	0.014	0.0417	0.0213	0.0256667
3705.5	0.0145	0.0421	0.0219	0.0261667
3705	0.0146	0.0423	0.0221	0.0263333
3704.5	0.0142	0.0423	0.0217	0.0260667
3704	0.0141	0.0424	0.0216	0.0260333
3703.5	0.0143	0.0427	0.0221	0.0263667
3703	0.0145	0.043	0.0221	0.0265333
3702.5	0.0145	0.0433	0.0214	0.0264
3702	0.0147	0.0428	0.0215	0.0263333
3701.5	0.0151	0.0435	0.0222	0.0269333
3701	0.0141	0.0426	0.0214	0.0260333
3700.5	0.0137	0.0414	0.0211	0.0254
3700	0.0138	0.0413	0.0208	0.0253
3699.5	0.014	0.0417	0.021	0.0255667
3699	0.0143	0.042	0.0215	0.0259333
3698.5	0.0144	0.042	0.0215	0.0259667
3698	0.0142	0.0419	0.0214	0.0258333
3697.5	0.0142	0.042	0.0212	0.0258
3697	0.014	0.0419	0.0211	0.0256667
3696.5	0.0139	0.0418	0.0212	0.0256333
3696	0.0139	0.042	0.0213	0.0257333
3695.5	0.0136	0.0418	0.0211	0.0255
3695	0.0135	0.0415	0.021	0.0253333
3694.5	0.0139	0.0417	0.0214	0.0256667
3694	0.0144	0.0421	0.022	0.0261667
3693.5	0.0145	0.0421	0.0221	0.0262333
3693	0.0145	0.042	0.0218	0.0261
3692.5	0.0148	0.0427	0.0218	0.0264333
3692	0.0149	0.0439	0.0214	0.0267333
3691.5	0.0149	0.0436	0.0213	0.0266
3691	0.015	0.0438	0.0219	0.0269
3690.5	0.0144	0.0426	0.0212	0.0260667
3690	0.0144	0.0423	0.021	0.0259
3689.5	0.0149	0.044	0.0214	0.0267667
3689	0.0153	0.045	0.0211	0.0271333
3688.5	0.0158	0.0446	0.0221	0.0275
3688	0.0153	0.0449	0.0216	0.0272667
3687.5	0.0142	0.0422	0.0209	0.0257667
3687	0.014	0.0414	0.0211	0.0255
3686.5	0.014	0.0414	0.0211	0.0255
3686	0.0143	0.0418	0.0214	0.0258333
3685.5	0.0141	0.0418	0.0215	0.0258
3685	0.0138	0.0415	0.0211	0.0254667
3684.5	0.0139	0.0414	0.0211	0.0254667
3684	0.0139	0.0413	0.021	0.0254
3683.5	0.0138	0.0411	0.0209	0.0252667
3683	0.0138	0.041	0.0208	0.0252
3682.5	0.0139	0.0411	0.0207	0.0252333
3682	0.0138	0.041	0.0208	0.0252
3681.5	0.0137	0.0411	0.0208	0.0252
3681	0.0138	0.0413	0.0209	0.0253333
3680.5	0.014	0.042	0.0209	0.0256333
3680	0.0139	0.0424	0.0204	0.0255667
3679.5	0.0138	0.042	0.0206	0.0254667
3679	0.014	0.0422	0.0208	0.0256667
3678.5	0.014	0.0419	0.0208	0.0255667
3678	0.0143	0.0418	0.0212	0.0257667
3677.5	0.0146	0.0424	0.0218	0.0262667
3677	0.015	0.0442	0.0221	0.0271
3676.5	0.0148	0.0453	0.0215	0.0272
3676	0.0161	0.0469	0.0225	0.0285
3675.5	0.0158	0.0469	0.0217	0.0281333
3675	0.0148	0.0434	0.0211	0.0264333
3674.5	0.0145	0.0435	0.0211	0.0263667
3674	0.0139	0.0426	0.0212	0.0259
3673.5	0.0138	0.0421	0.0213	0.0257333
3673	0.0137	0.0417	0.0208	0.0254
3672.5	0.0139	0.0416	0.0209	0.0254667
3672	0.0147	0.0429	0.0218	0.0264667
3671.5	0.0154	0.0447	0.0223	0.0274667
3671	0.015	0.0433	0.0215	0.0266
3670.5	0.0151	0.0442	0.022	0.0271
3670	0.0144	0.0434	0.0211	0.0263
3669.5	0.0146	0.0433	0.0214	0.0264333
3669	0.0141	0.042	0.021	0.0257
3668.5	0.0139	0.0419	0.0206	0.0254667
3668	0.0133	0.041	0.0202	0.0248333
3667.5	0.0136	0.0409	0.0209	0.0251333
3667	0.0139	0.0416	0.0214	0.0256333
3666.5	0.0139	0.0417	0.0212	0.0256
3666	0.0138	0.0416	0.021	0.0254667
3665.5	0.0135	0.0412	0.0207	0.0251333
3665	0.0133	0.0406	0.0204	0.0247667
3664.5	0.0132	0.0406	0.0202	0.0246667
3664	0.0134	0.0408	0.0203	0.0248333
3663.5	0.0136	0.0408	0.0206	0.025
3663	0.0138	0.041	0.0209	0.0252333
3662.5	0.0138	0.0411	0.0209	0.0252667
3662	0.0135	0.0408	0.0208	0.0250333
3661.5	0.0133	0.0407	0.0208	0.0249333
3661	0.0135	0.0406	0.0209	0.025
3660.5	0.0134	0.0406	0.0209	0.0249667
3660	0.013	0.0404	0.0205	0.0246333
3659.5	0.0133	0.0408	0.0207	0.0249333
3659	0.0137	0.0416	0.0212	0.0255
3658.5	0.0139	0.0419	0.0214	0.0257333
3658	0.0138	0.0414	0.0211	0.0254333
3657.5	0.0145	0.0423	0.0215	0.0261
3657	0.0151	0.0441	0.0216	0.0269333
3656.5	0.0148	0.043	0.0212	0.0263333
3656	0.0143	0.043	0.021	0.0261
3655.5	0.0135	0.0416	0.0202	0.0251
3655	0.0138	0.0412	0.0208	0.0252667
3654.5	0.014	0.0415	0.0213	0.0256
3654	0.014	0.0414	0.0215	0.0256333
3653.5	0.0138	0.0412	0.0212	0.0254
3653	0.014	0.0412	0.0212	0.0254667
3652.5	0.0147	0.0426	0.0216	0.0263
3652	0.0153	0.0441	0.0218	0.0270667
3651.5	0.0154	0.0442	0.0217	0.0271
3651	0.0142	0.0435	0.0207	0.0261333
3650.5	0.0145	0.0441	0.0209	0.0265
3650	0.0155	0.0457	0.0215	0.0275667
3649.5	0.0152	0.0441	0.0214	0.0269
3649	0.0152	0.0441	0.0218	0.0270333
3648.5	0.0147	0.0437	0.0213	0.0265667
3648	0.0149	0.0445	0.0217	0.0270333
3647.5	0.0151	0.0439	0.0215	0.0268333
3647	0.0148	0.0434	0.0212	0.0264667
3646.5	0.0142	0.0421	0.0208	0.0257
3646	0.0139	0.0415	0.0208	0.0254
3645.5	0.0141	0.0412	0.0213	0.0255333
3645	0.0144	0.0412	0.0216	0.0257333
3644.5	0.0141	0.041	0.0211	0.0254
3644	0.0136	0.0409	0.0207	0.0250667
3643.5	0.0136	0.0413	0.0207	0.0252
3643	0.0141	0.0414	0.0207	0.0254
3642.5	0.0144	0.0415	0.0214	0.0257667
3642	0.0144	0.0416	0.0215	0.0258333
3641.5	0.0144	0.0416	0.0213	0.0257667
3641	0.0142	0.0414	0.0211	0.0255667
3640.5	0.0138	0.0411	0.0209	0.0252667
3640	0.0137	0.0412	0.0211	0.0253333
3639.5	0.014	0.0414	0.0213	0.0255667
3639	0.0141	0.0416	0.0214	0.0257
3638.5	0.0138	0.0412	0.0212	0.0254
3638	0.0137	0.0408	0.021	0.0251667
3637.5	0.0138	0.0409	0.021	0.0252333
3637	0.014	0.0411	0.0212	0.0254333
3636.5	0.0144	0.0416	0.0217	0.0259
3636	0.0142	0.0416	0.0215	0.0257667
3635.5	0.0138	0.0413	0.0211	0.0254
3635	0.0143	0.0418	0.0214	0.0258333
3634.5	0.015	0.0427	0.0215	0.0264
3634	0.0151	0.0425	0.0215	0.0263667
3633.5	0.0146	0.0421	0.0215	0.0260667
3633	0.0142	0.0417	0.0214	0.0257667
3632.5	0.014	0.0413	0.0213	0.0255333
3632	0.0139	0.0412	0.0212	0.0254333
3631.5	0.0143	0.0419	0.0214	0.0258667
3631	0.0152	0.0431	0.0223	0.0268667
3630.5	0.0156	0.0447	0.0227	0.0276667
3630	0.0155	0.0449	0.0223	0.0275667
3629.5	0.0161	0.0463	0.0223	0.0282333
3629	0.0154	0.047	0.021	0.0278
3628.5	0.016	0.0449	0.0225	0.0278
3628	0.0162	0.0451	0.023	0.0281
3627.5	0.015	0.0431	0.022	0.0267
3627	0.014	0.0416	0.0213	0.0256333
3626.5	0.0131	0.041	0.0202	0.0247667
3626	0.0134	0.0414	0.0206	0.0251333
3625.5	0.0144	0.0423	0.0217	0.0261333
3625	0.0151	0.0428	0.0223	0.0267333
3624.5	0.0152	0.0427	0.0224	0.0267667
3624	0.015	0.0423	0.0223	0.0265333
3623.5	0.0148	0.042	0.0221	0.0263
3623	0.0151	0.0422	0.0223	0.0265333
3622.5	0.0153	0.0424	0.0224	0.0267
3622	0.0145	0.042	0.0216	0.0260333
3621.5	0.0138	0.0415	0.0209	0.0254
3621	0.0147	0.0426	0.0216	0.0263
3620.5	0.0161	0.045	0.0226	0.0279
3620	0.0165	0.0453	0.0226	0.0281333
3619.5	0.0162	0.0448	0.0228	0.0279333
3619	0.015	0.0441	0.0218	0.0269667
3618.5	0.0145	0.0431	0.0214	0.0263333
3618	0.0146	0.0425	0.0212	0.0261
3617.5	0.0149	0.0427	0.0217	0.0264333
3617	0.0147	0.0425	0.0217	0.0263
3616.5	0.0148	0.0421	0.022	0.0263
3616	0.0152	0.0425	0.0223	0.0266667
3615.5	0.0153	0.0432	0.0223	0.0269333
3615	0.015	0.0432	0.0218	0.0266667
3614.5	0.0146	0.0426	0.0218	0.0263333
3614	0.0147	0.0426	0.0218	0.0263667
3613.5	0.015	0.0432	0.022	0.0267333
3613	0.0151	0.0436	0.0221	0.0269333
3612.5	0.0152	0.0436	0.0223	0.0270333
3612	0.0149	0.0434	0.022	0.0267667
3611.5	0.0147	0.0421	0.022	0.0262667
3611	0.0148	0.0416	0.0217	0.0260333
3610.5	0.0154	0.0426	0.0219	0.0266333
3610	0.0158	0.0444	0.0222	0.0274667
3609.5	0.0156	0.0441	0.0222	0.0273
3609	0.0156	0.0444	0.0221	0.0273667
3608.5	0.0153	0.0435	0.0218	0.0268667
3608	0.0157	0.0433	0.0224	0.0271333
3607.5	0.0155	0.0433	0.0223	0.0270333
3607	0.0151	0.0426	0.0224	0.0267
3606.5	0.0147	0.0424	0.0219	0.0263333
3606	0.0148	0.0421	0.022	0.0263
3605.5	0.0152	0.0424	0.0224	0.0266667
3605	0.0152	0.0425	0.0224	0.0267
3604.5	0.0153	0.0425	0.0225	0.0267667
3604	0.0155	0.0426	0.0226	0.0269
3603.5	0.0153	0.0426	0.0226	0.0268333
3603	0.015	0.0425	0.0226	0.0267
3602.5	0.0152	0.0425	0.0224	0.0267
3602	0.0152	0.0428	0.0222	0.0267333
3601.5	0.015	0.0428	0.0223	0.0267
3601	0.0149	0.0426	0.0224	0.0266333
3600.5	0.0149	0.0429	0.0223	0.0267
3600	0.015	0.0426	0.0222	0.0266
3599.5	0.0152	0.0425	0.0222	0.0266333
3599	0.0153	0.0427	0.0222	0.0267333
3598.5	0.0152	0.0426	0.0224	0.0267333
3598	0.0149	0.0426	0.0225	0.0266667
3597.5	0.0151	0.0427	0.0225	0.0267667
3597	0.0155	0.0428	0.0228	0.0270333
3596.5	0.0158	0.0429	0.0228	0.0271667
3596	0.0157	0.0433	0.0225	0.0271667
3595.5	0.0155	0.0431	0.0224	0.027
3595	0.0152	0.0431	0.0224	0.0269
3594.5	0.0153	0.0431	0.0224	0.0269333
3594	0.0156	0.0433	0.0227	0.0272
3593.5	0.0156	0.0431	0.0229	0.0272
3593	0.0155	0.0429	0.0229	0.0271
3592.5	0.0154	0.0427	0.0225	0.0268667
3592	0.0151	0.0421	0.0223	0.0265
3591.5	0.0149	0.0422	0.0222	0.0264333
3591	0.015	0.0426	0.0224	0.0266667
3590.5	0.0152	0.0426	0.0225	0.0267667
3590	0.0157	0.0433	0.0229	0.0273
3589.5	0.0165	0.045	0.0233	0.0282667
3589	0.0171	0.0454	0.0233	0.0286
3588.5	0.0169	0.0451	0.0233	0.0284333
3588	0.0159	0.0443	0.0228	0.0276667
3587.5	0.016	0.0444	0.0231	0.0278333
3587	0.016	0.0442	0.0227	0.0276333
3586.5	0.0159	0.0443	0.0231	0.0277667
3586	0.0157	0.044	0.0226	0.0274333
3585.5	0.0157	0.043	0.0226	0.0271
3585	0.0156	0.0427	0.0227	0.027
3584.5	0.0152	0.0426	0.0223	0.0267
3584	0.0151	0.0427	0.0221	0.0266333
3583.5	0.0153	0.0429	0.0223	0.0268333
3583	0.0153	0.043	0.0226	0.0269667
3582.5	0.0154	0.043	0.0229	0.0271
3582	0.0152	0.0429	0.0229	0.027
3581.5	0.0155	0.0427	0.0229	0.0270333
3581	0.016	0.0426	0.023	0.0272
3580.5	0.016	0.0429	0.023	0.0273
3580	0.0159	0.0432	0.0231	0.0274
3579.5	0.0157	0.043	0.023	0.0272333
3579	0.0152	0.0426	0.0227	0.0268333
3578.5	0.0149	0.0425	0.0227	0.0267
3578	0.0152	0.0427	0.023	0.0269667
3577.5	0.0156	0.0429	0.0232	0.0272333
3577	0.0158	0.0432	0.0232	0.0274
3576.5	0.0158	0.0431	0.0231	0.0273333
3576	0.0157	0.043	0.023	0.0272333
3575.5	0.0155	0.0429	0.0228	0.0270667
3575	0.0155	0.0426	0.0229	0.027
3574.5	0.0157	0.0425	0.0232	0.0271333
3574	0.0159	0.0429	0.0234	0.0274
3573.5	0.0161	0.0432	0.0234	0.0275667
3573	0.016	0.0431	0.0234	0.0275
3572.5	0.0156	0.0428	0.0234	0.0272667
3572	0.0154	0.0427	0.0233	0.0271333
3571.5	0.0157	0.0431	0.0232	0.0273333
3571	0.016	0.0434	0.0231	0.0275
3570.5	0.0161	0.0435	0.0234	0.0276667
3570	0.0159	0.0434	0.0234	0.0275667
3569.5	0.0159	0.0435	0.0235	0.0276333
3569	0.0164	0.0445	0.0235	0.0281333
3568.5	0.0166	0.0451	0.0233	0.0283333
3568	0.0168	0.0458	0.024	0.0288667
3567.5	0.0172	0.0461	0.0238	0.0290333
3567	0.0176	0.0451	0.0237	0.0288
3566.5	0.0173	0.0446	0.0235	0.0284667
3566	0.017	0.0447	0.0235	0.0284
3565.5	0.0165	0.0441	0.0235	0.0280333
3565	0.0162	0.0437	0.0234	0.0277667
3564.5	0.0163	0.0437	0.0232	0.0277333
3564	0.0163	0.0435	0.0234	0.0277333
3563.5	0.0165	0.0435	0.024	0.028
3563	0.0166	0.0437	0.0237	0.028
3562.5	0.0162	0.0432	0.0233	0.0275667
3562	0.0158	0.0429	0.0232	0.0273
3561.5	0.0157	0.043	0.0233	0.0273333
3561	0.0159	0.0432	0.0232	0.0274333
3560.5	0.0159	0.0432	0.023	0.0273667
3560	0.0159	0.0433	0.0232	0.0274667
3559.5	0.016	0.0436	0.0235	0.0277
3559	0.0162	0.0435	0.0237	0.0278
3558.5	0.0163	0.0434	0.0236	0.0277667
3558	0.0165	0.0437	0.0237	0.0279667
3557.5	0.0167	0.0437	0.0239	0.0281
3557	0.0164	0.0433	0.0238	0.0278333
3556.5	0.016	0.0431	0.0235	0.0275333
3556	0.0159	0.043	0.0232	0.0273667
3555.5	0.016	0.0432	0.0235	0.0275667
3555	0.0164	0.0439	0.0239	0.0280667
3554.5	0.017	0.0443	0.0241	0.0284667
3554	0.0169	0.044	0.024	0.0283
3553.5	0.0164	0.0437	0.0237	0.0279333
3553	0.0165	0.0442	0.0234	0.0280333
3552.5	0.0169	0.0444	0.0237	0.0283333
3552	0.0171	0.0443	0.0244	0.0286
3551.5	0.0169	0.0442	0.0243	0.0284667
3551	0.0166	0.0439	0.024	0.0281667
3550.5	0.0166	0.0437	0.0239	0.0280667
3550	0.0166	0.0438	0.024	0.0281333
3549.5	0.0165	0.0436	0.0239	0.028
3549	0.0163	0.0434	0.0236	0.0277667
3548.5	0.0165	0.0438	0.0239	0.0280667
3548	0.017	0.0446	0.0243	0.0286333
3547.5	0.0173	0.0446	0.024	0.0286333
3547	0.0171	0.0441	0.0237	0.0283
3546.5	0.0171	0.0446	0.0237	0.0284667
3546	0.0171	0.0449	0.0242	0.0287333
3545.5	0.0169	0.0446	0.0241	0.0285333
3545	0.0167	0.0443	0.0238	0.0282667
3544.5	0.0167	0.0439	0.0237	0.0281
3544	0.017	0.0438	0.024	0.0282667
3543.5	0.0169	0.0439	0.024	0.0282667
3543	0.0165	0.0437	0.0238	0.028
3542.5	0.0163	0.0434	0.0237	0.0278
3542	0.0164	0.0431	0.0238	0.0277667
3541.5	0.0162	0.043	0.0238	0.0276667
3541	0.0162	0.0433	0.0241	0.0278667
3540.5	0.0166	0.044	0.0246	0.0284
3540	0.0167	0.0441	0.0245	0.0284333
3539.5	0.0167	0.0438	0.0241	0.0282
3539	0.0168	0.0437	0.0239	0.0281333
3538.5	0.0168	0.0437	0.0241	0.0282
3538	0.0168	0.0437	0.0243	0.0282667
3537.5	0.0171	0.0441	0.0244	0.0285333
3537	0.0175	0.0443	0.0241	0.0286333
3536.5	0.0171	0.044	0.0238	0.0283
3536	0.0165	0.0437	0.0238	0.028
3535.5	0.0162	0.0436	0.0238	0.0278667
3535	0.0166	0.0438	0.0239	0.0281
3534.5	0.0167	0.0439	0.0239	0.0281667
3534	0.0166	0.0436	0.0238	0.028
3533.5	0.0167	0.0436	0.0239	0.0280667
3533	0.0169	0.0439	0.0241	0.0283
3532.5	0.0169	0.044	0.0243	0.0284
3532	0.0168	0.0439	0.0243	0.0283333
3531.5	0.0167	0.0439	0.0242	0.0282667
3531	0.0169	0.044	0.0243	0.0284
3530.5	0.0171	0.044	0.0244	0.0285
3530	0.017	0.044	0.0242	0.0284
3529.5	0.0166	0.044	0.0237	0.0281
3529	0.0166	0.0439	0.0238	0.0281
3528.5	0.0171	0.0441	0.0243	0.0285
3528	0.0174	0.0444	0.0247	0.0288333
3527.5	0.0171	0.0444	0.0247	0.0287333
3527	0.0166	0.044	0.0244	0.0283333
3526.5	0.0167	0.0441	0.0243	0.0283667
3526	0.0171	0.0444	0.0245	0.0286667
3525.5	0.0173	0.0446	0.0246	0.0288333
3525	0.0173	0.0445	0.0245	0.0287667
3524.5	0.0172	0.0442	0.0243	0.0285667
3524	0.0171	0.0442	0.0242	0.0285
3523.5	0.017	0.0442	0.0242	0.0284667
3523	0.0168	0.0441	0.0244	0.0284333
3522.5	0.0165	0.044	0.0242	0.0282333
3522	0.0164	0.0438	0.0237	0.0279667
3521.5	0.0166	0.0436	0.0237	0.0279667
3521	0.0169	0.044	0.0241	0.0283333
3520.5	0.0172	0.0444	0.0244	0.0286667
3520	0.017	0.0442	0.0243	0.0285
3519.5	0.0169	0.0441	0.0242	0.0284
3519	0.0167	0.0441	0.024	0.0282667
3518.5	0.0166	0.0439	0.024	0.0281667
3518	0.0168	0.0439	0.0242	0.0283
3517.5	0.0169	0.0438	0.0242	0.0283
3517	0.0167	0.0434	0.0239	0.028
3516.5	0.0165	0.0434	0.0238	0.0279
3516	0.0164	0.0437	0.0237	0.0279333
3515.5	0.0165	0.0438	0.0237	0.028
3515	0.0165	0.0436	0.0239	0.028
3514.5	0.0165	0.0435	0.0242	0.0280667
3514	0.0166	0.0436	0.0243	0.0281667
3513.5	0.0167	0.0437	0.0243	0.0282333
3513	0.0167	0.0437	0.024	0.0281333
3512.5	0.0167	0.0437	0.0237	0.0280333
3512	0.0167	0.0438	0.0239	0.0281333
3511.5	0.0167	0.044	0.0243	0.0283333
3511	0.0168	0.0442	0.0244	0.0284667
3510.5	0.0169	0.0442	0.024	0.0283667
3510	0.017	0.044	0.0236	0.0282
3509.5	0.0172	0.044	0.0239	0.0283667
3509	0.0172	0.0443	0.0242	0.0285667
3508.5	0.0171	0.0443	0.0244	0.0286
3508	0.0168	0.0439	0.0244	0.0283667
3507.5	0.0165	0.0435	0.0242	0.0280667
3507	0.0164	0.0435	0.0239	0.0279333
3506.5	0.0163	0.0436	0.0236	0.0278333
3506	0.0165	0.0435	0.0236	0.0278667
3505.5	0.0166	0.0435	0.0238	0.0279667
3505	0.0168	0.0437	0.0241	0.0282
3504.5	0.0172	0.044	0.0243	0.0285
3504	0.0174	0.0443	0.0243	0.0286667
3503.5	0.0172	0.0443	0.0243	0.0286
3503	0.0168	0.0439	0.024	0.0282333
3502.5	0.0167	0.0439	0.0239	0.0281667
3502	0.0165	0.0438	0.0237	0.028
3501.5	0.0161	0.0435	0.0234	0.0276667
3501	0.0161	0.0432	0.0231	0.0274667
3500.5	0.016	0.043	0.0231	0.0273667
3500	0.0161	0.043	0.0234	0.0275
3499.5	0.0167	0.0433	0.024	0.028
3499	0.0167	0.0435	0.024	0.0280667
3498.5	0.0164	0.0434	0.0236	0.0278
3498	0.0159	0.043	0.0232	0.0273667
3497.5	0.0156	0.0429	0.0229	0.0271333
3497	0.0155	0.0427	0.0228	0.027
3496.5	0.0155	0.0427	0.0228	0.027
3496	0.0158	0.043	0.023	0.0272667
3495.5	0.0162	0.0431	0.0231	0.0274667
3495	0.0161	0.0432	0.0231	0.0274667
3494.5	0.016	0.0432	0.0233	0.0275
3494	0.016	0.0431	0.0232	0.0274333
3493.5	0.016	0.043	0.0231	0.0273667
3493	0.0159	0.043	0.0231	0.0273333
3492.5	0.016	0.0432	0.023	0.0274
3492	0.0161	0.043	0.0231	0.0274
3491.5	0.0162	0.0428	0.0234	0.0274667
3491	0.0162	0.0428	0.0235	0.0275
3490.5	0.016	0.0427	0.0232	0.0273
3490	0.016	0.0429	0.0233	0.0274
3489.5	0.0162	0.0433	0.0235	0.0276667
3489	0.0162	0.0433	0.0235	0.0276667
3488.5	0.0157	0.0429	0.0232	0.0272667
3488	0.0153	0.0426	0.0229	0.0269333
3487.5	0.0154	0.0428	0.023	0.0270667
3487	0.0155	0.0428	0.0231	0.0271333
3486.5	0.0156	0.0427	0.0229	0.0270667
3486	0.0161	0.0429	0.0228	0.0272667
3485.5	0.0163	0.0431	0.0231	0.0275
3485	0.0162	0.0431	0.0234	0.0275667
3484.5	0.0161	0.0428	0.0234	0.0274333
3484	0.0158	0.0427	0.0232	0.0272333
3483.5	0.0158	0.0429	0.0232	0.0273
3483	0.0161	0.0433	0.0233	0.0275667
3482.5	0.0164	0.0433	0.0236	0.0277667
3482	0.0163	0.0431	0.0238	0.0277333
3481.5	0.0162	0.043	0.0235	0.0275667
3481	0.0161	0.0427	0.0231	0.0273
3480.5	0.0159	0.0425	0.0228	0.0270667
3480	0.0157	0.0427	0.0228	0.0270667
3479.5	0.0157	0.0429	0.023	0.0272
3479	0.0155	0.0428	0.0229	0.0270667
3478.5	0.0155	0.0425	0.0227	0.0269
3478	0.0158	0.0427	0.023	0.0271667
3477.5	0.0159	0.0428	0.0231	0.0272667
3477	0.0154	0.0427	0.0227	0.0269333
3476.5	0.0154	0.0427	0.0227	0.0269333
3476	0.0156	0.0426	0.0227	0.0269667
3475.5	0.0154	0.0425	0.0225	0.0268
3475	0.0156	0.0427	0.0227	0.027
3474.5	0.016	0.043	0.023	0.0273333
3474	0.0161	0.043	0.023	0.0273667
3473.5	0.0161	0.0429	0.0229	0.0273
3473	0.0162	0.0428	0.0231	0.0273667
3472.5	0.0162	0.0429	0.0235	0.0275333
3472	0.0162	0.0428	0.0237	0.0275667
3471.5	0.0163	0.0427	0.0235	0.0275
3471	0.0163	0.043	0.0231	0.0274667
3470.5	0.0158	0.0428	0.0227	0.0271
3470	0.0152	0.0422	0.0222	0.0265333
3469.5	0.015	0.0419	0.022	0.0263
3469	0.0153	0.042	0.0224	0.0265667
3468.5	0.0156	0.0422	0.0227	0.0268333
3468	0.0158	0.0422	0.0227	0.0269
3467.5	0.0157	0.0421	0.0227	0.0268333
3467	0.0153	0.0419	0.0223	0.0265
3466.5	0.0151	0.0418	0.0219	0.0262667
3466	0.0154	0.0419	0.0221	0.0264667
3465.5	0.0155	0.0421	0.0226	0.0267333
3465	0.0154	0.0421	0.0227	0.0267333
3464.5	0.0152	0.042	0.0225	0.0265667
3464	0.0152	0.042	0.0224	0.0265333
3463.5	0.0153	0.0422	0.0223	0.0266
3463	0.0155	0.0423	0.0224	0.0267333
3462.5	0.0158	0.0425	0.0228	0.0270333
3462	0.016	0.0429	0.0231	0.0273333
3461.5	0.0161	0.0431	0.0233	0.0275
3461	0.0157	0.0427	0.023	0.0271333
3460.5	0.0154	0.0422	0.0222	0.0266
3460	0.0153	0.042	0.0221	0.0264667
3459.5	0.0155	0.0419	0.0225	0.0266333
3459	0.0156	0.042	0.0225	0.0267
3458.5	0.0156	0.0423	0.0226	0.0268333
3458	0.0152	0.0422	0.0226	0.0266667
3457.5	0.0149	0.0418	0.0223	0.0263333
3457	0.0152	0.042	0.0222	0.0264667
3456.5	0.0155	0.0423	0.0224	0.0267333
3456	0.0154	0.0423	0.0225	0.0267333
3455.5	0.0151	0.042	0.0225	0.0265333
3455	0.015	0.0417	0.0224	0.0263667
3454.5	0.0155	0.0422	0.0226	0.0267667
3454	0.0159	0.0425	0.0228	0.0270667
3453.5	0.0157	0.0423	0.0228	0.0269333
3453	0.0155	0.0423	0.0227	0.0268333
3452.5	0.0155	0.0424	0.0224	0.0267667
3452	0.0155	0.0421	0.0222	0.0266
3451.5	0.0155	0.0421	0.0225	0.0267
3451	0.0155	0.0422	0.0228	0.0268333
3450.5	0.0158	0.0426	0.023	0.0271333
3450	0.0157	0.0427	0.0228	0.0270667
3449.5	0.0155	0.0424	0.0225	0.0268
3449	0.0156	0.0423	0.0226	0.0268333
3448.5	0.0157	0.0423	0.0226	0.0268667
3448	0.0159	0.0425	0.0226	0.027
3447.5	0.016	0.0426	0.0226	0.0270667
3447	0.0159	0.0426	0.0226	0.0270333
3446.5	0.016	0.0427	0.0226	0.0271
3446	0.0159	0.0425	0.0228	0.0270667
3445.5	0.0156	0.0424	0.0228	0.0269333
3445	0.0157	0.0424	0.0228	0.0269667
3444.5	0.0162	0.0425	0.0227	0.0271333
3444	0.0162	0.0425	0.0228	0.0271667
3443.5	0.0159	0.0428	0.0231	0.0272667
3443	0.0157	0.0427	0.023	0.0271333
3442.5	0.0157	0.0427	0.0229	0.0271
3442	0.0158	0.0427	0.0229	0.0271333
3441.5	0.0162	0.0427	0.023	0.0273
3441	0.0166	0.0429	0.0233	0.0276
3440.5	0.0166	0.0433	0.0233	0.0277333
3440	0.0165	0.0433	0.0234	0.0277333
3439.5	0.0165	0.0432	0.0236	0.0277667
3439	0.0166	0.0432	0.0237	0.0278333
3438.5	0.0161	0.043	0.0234	0.0275
3438	0.0152	0.0422	0.0224	0.0266
3437.5	0.0145	0.0417	0.0215	0.0259
3437	0.015	0.042	0.0219	0.0263
3436.5	0.0158	0.0425	0.0228	0.0270333
3436	0.0159	0.0427	0.0229	0.0271667
3435.5	0.0157	0.0424	0.0224	0.0268333
3435	0.0154	0.0421	0.0225	0.0266667
3434.5	0.0154	0.042	0.0227	0.0267
3434	0.0154	0.0421	0.0227	0.0267333
3433.5	0.0157	0.0424	0.0229	0.027
3433	0.0163	0.0429	0.0234	0.0275333
3432.5	0.0166	0.0431	0.0237	0.0278
3432	0.0167	0.0434	0.0236	0.0279
3431.5	0.0167	0.0436	0.0235	0.0279333
3431	0.0165	0.0433	0.0234	0.0277333
3430.5	0.0158	0.0424	0.0229	0.0270333
3430	0.0154	0.0421	0.0224	0.0266333
3429.5	0.016	0.0428	0.023	0.0272667
3429	0.0165	0.0433	0.0237	0.0278333
3428.5	0.0162	0.043	0.0233	0.0275
3428	0.016	0.0427	0.023	0.0272333
3427.5	0.0164	0.0428	0.0234	0.0275333
3427	0.0166	0.0433	0.0237	0.0278667
3426.5	0.0167	0.0435	0.0239	0.0280333
3426	0.0169	0.0435	0.0238	0.0280667
3425.5	0.0172	0.0436	0.0238	0.0282
3425	0.0173	0.0438	0.024	0.0283667
3424.5	0.0174	0.0439	0.0242	0.0285
3424	0.0176	0.0442	0.0246	0.0288
3423.5	0.0177	0.0443	0.0249	0.0289667
3423	0.0176	0.0442	0.0249	0.0289
3422.5	0.0176	0.0444	0.0248	0.0289333
3422	0.0176	0.0446	0.0249	0.0290333
3421.5	0.0177	0.0444	0.0248	0.0289667
3421	0.0174	0.0441	0.0245	0.0286667
3420.5	0.0171	0.0442	0.0244	0.0285667
3420	0.0171	0.0445	0.0246	0.0287333
3419.5	0.0173	0.0444	0.0246	0.0287667
3419	0.0176	0.0443	0.0245	0.0288
3418.5	0.0178	0.0445	0.0248	0.0290333
3418	0.0178	0.0445	0.025	0.0291
3417.5	0.0179	0.0443	0.0252	0.0291333
3417	0.0182	0.0446	0.0254	0.0294
3416.5	0.0181	0.0448	0.0254	0.0294333
3416	0.018	0.0447	0.0254	0.0293667
3415.5	0.0181	0.0447	0.0253	0.0293667
3415	0.018	0.0446	0.0251	0.0292333
3414.5	0.0181	0.0448	0.0252	0.0293667
3414	0.0185	0.045	0.0255	0.0296667
3413.5	0.0181	0.0443	0.025	0.0291333
3413	0.017	0.0433	0.0241	0.0281333
3412.5	0.0167	0.0431	0.0239	0.0279
3412	0.0173	0.0437	0.0244	0.0284667
3411.5	0.0179	0.0446	0.0252	0.0292333
3411	0.0183	0.0449	0.0257	0.0296333
3410.5	0.0185	0.0449	0.0259	0.0297667
3410	0.0184	0.0449	0.0256	0.0296333
3409.5	0.0176	0.0445	0.0247	0.0289333
3409	0.0171	0.044	0.0243	0.0284667
3408.5	0.0173	0.0441	0.0249	0.0287667
3408	0.0177	0.0445	0.0252	0.0291333
3407.5	0.0181	0.0448	0.0253	0.0294
3407	0.0184	0.045	0.0255	0.0296333
3406.5	0.0187	0.0454	0.026	0.0300333
3406	0.0188	0.0455	0.0261	0.0301333
3405.5	0.0189	0.0454	0.0259	0.0300667
3405	0.0188	0.0453	0.026	0.0300333
3404.5	0.019	0.0455	0.0263	0.0302667
3404	0.0192	0.046	0.0264	0.0305333
3403.5	0.0191	0.0461	0.0266	0.0306
3403	0.0188	0.0457	0.0263	0.0302667
3402.5	0.0182	0.045	0.0256	0.0296
3402	0.0176	0.0445	0.025	0.0290333
3401.5	0.0174	0.0441	0.0247	0.0287333
3401	0.0173	0.0438	0.0244	0.0285
3400.5	0.0172	0.0438	0.0243	0.0284333
3400	0.0168	0.0438	0.0243	0.0283
3399.5	0.0165	0.0435	0.024	0.028
3399	0.0168	0.0436	0.0241	0.0281667
3398.5	0.0176	0.044	0.0248	0.0288
3398	0.0182	0.0448	0.0256	0.0295333
3397.5	0.0184	0.0454	0.0259	0.0299
3397	0.0188	0.0457	0.0261	0.0302
3396.5	0.0193	0.0457	0.0262	0.0304
3396	0.0193	0.0455	0.0263	0.0303667
3395.5	0.0189	0.0452	0.0261	0.0300667
3395	0.0186	0.045	0.0258	0.0298
3394.5	0.0188	0.0452	0.026	0.03
3394	0.0192	0.0457	0.0264	0.0304333
3393.5	0.0191	0.0459	0.0262	0.0304
3393	0.0187	0.0453	0.0257	0.0299
3392.5	0.018	0.0444	0.0252	0.0292
3392	0.0174	0.0438	0.0246	0.0286
3391.5	0.0169	0.0435	0.024	0.0281333
3391	0.0169	0.0437	0.024	0.0282
3390.5	0.0175	0.0444	0.0247	0.0288667
3390	0.0181	0.045	0.0254	0.0295
3389.5	0.0186	0.0452	0.0257	0.0298333
3389	0.0189	0.0454	0.0261	0.0301333
3388.5	0.0192	0.0455	0.0264	0.0303667
3388	0.0196	0.0455	0.0266	0.0305667
3387.5	0.0196	0.0458	0.0267	0.0307
3387	0.0197	0.0462	0.0267	0.0308667
3386.5	0.0199	0.0465	0.0269	0.0311
3386	0.0199	0.0463	0.027	0.0310667
3385.5	0.0197	0.046	0.0268	0.0308333
3385	0.0199	0.046	0.0269	0.0309333
3384.5	0.02	0.0463	0.0269	0.0310667
3384	0.0199	0.0466	0.027	0.0311667
3383.5	0.02	0.0468	0.0273	0.0313667
3383	0.0203	0.0467	0.0275	0.0315
3382.5	0.0201	0.0466	0.0273	0.0313333
3382	0.0197	0.0462	0.0272	0.0310333
3381.5	0.0198	0.0462	0.0272	0.0310667
3381	0.0198	0.0461	0.0272	0.0310333
3380.5	0.0193	0.0458	0.0266	0.0305667
3380	0.0194	0.0461	0.0265	0.0306667
3379.5	0.0198	0.0463	0.0269	0.031
3379	0.0198	0.0465	0.0272	0.0311667
3378.5	0.02	0.0467	0.0275	0.0314
3378	0.0202	0.0468	0.0276	0.0315333
3377.5	0.0195	0.0462	0.0271	0.0309333
3377	0.0185	0.0451	0.0262	0.0299333
3376.5	0.0182	0.0448	0.0258	0.0296
3376	0.0187	0.0454	0.0262	0.0301
3375.5	0.0201	0.0467	0.0273	0.0313667
3375	0.0206	0.0474	0.028	0.032
3374.5	0.0203	0.0471	0.0278	0.0317333
3374	0.02	0.0463	0.0275	0.0312667
3373.5	0.0203	0.0465	0.0277	0.0315
3373	0.0207	0.0472	0.0281	0.032
3372.5	0.0209	0.0473	0.0284	0.0322
3372	0.0204	0.0471	0.0283	0.0319333
3371.5	0.0201	0.047	0.0281	0.0317333
3371	0.0199	0.0469	0.0278	0.0315333
3370.5	0.0197	0.0465	0.0271	0.0311
3370	0.0194	0.0458	0.0261	0.0304333
3369.5	0.0191	0.0453	0.0257	0.0300333
3369	0.0187	0.0454	0.0259	0.03
3368.5	0.0186	0.0457	0.0261	0.0301333
3368	0.0191	0.046	0.0264	0.0305
3367.5	0.0194	0.0461	0.0267	0.0307333
3367	0.0192	0.046	0.0267	0.0306333
3366.5	0.0188	0.0456	0.0263	0.0302333
3366	0.019	0.0455	0.0264	0.0303
3365.5	0.0195	0.0459	0.0268	0.0307333
3365	0.02	0.0468	0.0274	0.0314
3364.5	0.0206	0.0476	0.0283	0.0321667
3364	0.0211	0.048	0.0286	0.0325667
3363.5	0.0212	0.048	0.0286	0.0326
3363	0.0212	0.0478	0.0288	0.0326
3362.5	0.0214	0.0481	0.0288	0.0327667
3362	0.0215	0.0482	0.0288	0.0328333
3361.5	0.0209	0.0475	0.0282	0.0322
3361	0.0203	0.0469	0.0275	0.0315667
3360.5	0.0203	0.047	0.0275	0.0316
3360	0.0202	0.0469	0.0276	0.0315667
3359.5	0.0206	0.047	0.0277	0.0317667
3359	0.0211	0.0473	0.0281	0.0321667
3358.5	0.0213	0.0476	0.0283	0.0324
3358	0.0214	0.0479	0.0287	0.0326667
3357.5	0.0217	0.0484	0.0292	0.0331
3357	0.0218	0.0484	0.0292	0.0331333
3356.5	0.0219	0.0484	0.0292	0.0331667
3356	0.0221	0.0484	0.0293	0.0332667
3355.5	0.0218	0.0483	0.0293	0.0331333
3355	0.0217	0.0482	0.0292	0.0330333
3354.5	0.0218	0.0483	0.0292	0.0331
3354	0.0221	0.0485	0.0293	0.0333
3353.5	0.0221	0.0483	0.0294	0.0332667
3353	0.022	0.0483	0.0296	0.0333
3352.5	0.022	0.0486	0.0297	0.0334333
3352	0.0216	0.0483	0.0292	0.0330333
3351.5	0.0207	0.0472	0.0282	0.0320333
3351	0.0197	0.0464	0.0272	0.0311
3350.5	0.0189	0.0457	0.0264	0.0303333
3350	0.0189	0.0453	0.0264	0.0302
3349.5	0.02	0.0463	0.0273	0.0312
3349	0.0208	0.0472	0.0281	0.0320333
3348.5	0.021	0.0475	0.0286	0.0323667
3348	0.0212	0.0478	0.0289	0.0326333
3347.5	0.0215	0.0479	0.0288	0.0327333
3347	0.0218	0.0481	0.0288	0.0329
3346.5	0.0218	0.0481	0.029	0.0329667
3346	0.0218	0.0482	0.0291	0.0330333
3345.5	0.022	0.0484	0.0291	0.0331667
3345	0.0219	0.0483	0.0293	0.0331667
3344.5	0.0217	0.0482	0.0292	0.0330333
3344	0.0216	0.0481	0.0291	0.0329333
3343.5	0.0212	0.0474	0.0285	0.0323667
3343	0.0208	0.0469	0.0278	0.0318333
3342.5	0.0209	0.0469	0.028	0.0319333
3342	0.0212	0.0473	0.0284	0.0323
3341.5	0.0215	0.0478	0.0288	0.0327
3341	0.0218	0.0483	0.0294	0.0331667
3340.5	0.0223	0.0486	0.0298	0.0335667
3340	0.0224	0.0485	0.0295	0.0334667
3339.5	0.0213	0.0478	0.0285	0.0325333
3339	0.0199	0.0464	0.0274	0.0312333
3338.5	0.0194	0.0457	0.0271	0.0307333
3338	0.0203	0.0464	0.0279	0.0315333
3337.5	0.0211	0.0473	0.0287	0.0323667
3337	0.021	0.0472	0.0284	0.0322
3336.5	0.0209	0.0471	0.0283	0.0321
3336	0.0211	0.0476	0.0289	0.0325333
3335.5	0.0217	0.0482	0.0294	0.0331
3335	0.0219	0.0485	0.0294	0.0332667
3334.5	0.0219	0.0484	0.0294	0.0332333
3334	0.022	0.0485	0.0297	0.0334
3333.5	0.0224	0.0488	0.0301	0.0337667
3333	0.0225	0.0488	0.03	0.0337667
3332.5	0.0222	0.0484	0.0295	0.0333667
3332	0.0221	0.0484	0.0295	0.0333333
3331.5	0.0222	0.0486	0.0298	0.0335333
3331	0.0223	0.0485	0.0299	0.0335667
3330.5	0.0222	0.0485	0.0299	0.0335333
3330	0.0223	0.0488	0.03	0.0337
3329.5	0.0224	0.0489	0.0299	0.0337333
3329	0.0222	0.0487	0.0299	0.0336
3328.5	0.0224	0.0488	0.0299	0.0337
3328	0.0228	0.0492	0.03	0.034
3327.5	0.0228	0.0494	0.0303	0.0341667
3327	0.0223	0.0492	0.0304	0.0339667
3326.5	0.0217	0.0484	0.0296	0.0332333
3326	0.0205	0.0471	0.0284	0.032
3325.5	0.0199	0.0466	0.0278	0.0314333
3325	0.0207	0.0472	0.0284	0.0321
3324.5	0.0217	0.0482	0.0294	0.0331
3324	0.0222	0.049	0.03	0.0337333
3323.5	0.0225	0.0491	0.0301	0.0339
3323	0.0226	0.0489	0.03	0.0338333
3322.5	0.0226	0.0491	0.03	0.0339
3322	0.0222	0.049	0.03	0.0337333
3321.5	0.0223	0.0491	0.0301	0.0338333
3321	0.0225	0.0491	0.0302	0.0339333
3320.5	0.0226	0.0489	0.0303	0.0339333
3320	0.0227	0.0489	0.0305	0.0340333
3319.5	0.023	0.0491	0.0308	0.0343
3319	0.0228	0.0491	0.0308	0.0342333
3318.5	0.0226	0.0492	0.0306	0.0341333
3318	0.0228	0.0494	0.0307	0.0343
3317.5	0.0232	0.0497	0.0309	0.0346
3317	0.0234	0.0496	0.0308	0.0346
3316.5	0.0232	0.0494	0.0307	0.0344333
3316	0.023	0.0494	0.0307	0.0343667
3315.5	0.023	0.0496	0.0307	0.0344333
3315	0.0229	0.0497	0.0308	0.0344667
3314.5	0.0229	0.0497	0.0309	0.0345
3314	0.0231	0.0499	0.0312	0.0347333
3313.5	0.0234	0.05	0.0315	0.0349667
3313	0.0235	0.0501	0.0316	0.0350667
3312.5	0.0236	0.0504	0.0317	0.0352333
3312	0.0238	0.0506	0.0318	0.0354
3311.5	0.0239	0.0506	0.032	0.0355
3311	0.0241	0.0506	0.0323	0.0356667
3310.5	0.0244	0.0509	0.0323	0.0358667
3310	0.0238	0.0504	0.0317	0.0353
3309.5	0.0224	0.0492	0.0304	0.034
3309	0.0217	0.0485	0.0299	0.0333667
3308.5	0.0222	0.0491	0.0306	0.0339667
3308	0.0228	0.0498	0.0311	0.0345667
3307.5	0.0229	0.0498	0.031	0.0345667
3307	0.0226	0.0494	0.0305	0.0341667
3306.5	0.0226	0.0491	0.0305	0.0340667
3306	0.0225	0.0491	0.0307	0.0341
3305.5	0.0222	0.0489	0.0306	0.0339
3305	0.0218	0.0485	0.0301	0.0334667
3304.5	0.022	0.0486	0.0303	0.0336333
3304	0.0229	0.0493	0.0309	0.0343667
3303.5	0.0236	0.0501	0.0314	0.0350333
3303	0.0241	0.0509	0.032	0.0356667
3302.5	0.0246	0.0512	0.0325	0.0361
3302	0.025	0.0515	0.0329	0.0364667
3301.5	0.025	0.0517	0.0333	0.0366667
3301	0.0251	0.0515	0.0334	0.0366667
3300.5	0.0252	0.0517	0.0335	0.0368
3300	0.0255	0.0523	0.0338	0.0372
3299.5	0.0258	0.0527	0.034	0.0375
3299	0.0262	0.0528	0.0344	0.0378
3298.5	0.0266	0.0531	0.0349	0.0382
3298	0.0266	0.0535	0.035	0.0383667
3297.5	0.026	0.0529	0.0345	0.0378
3297	0.025	0.0515	0.0334	0.0366333
3296.5	0.0247	0.0512	0.033	0.0363
3296	0.0252	0.052	0.0336	0.0369333
3295.5	0.0251	0.052	0.0335	0.0368667
3295	0.0245	0.0514	0.033	0.0363
3294.5	0.0252	0.0518	0.0335	0.0368333
3294	0.0263	0.053	0.0346	0.0379667
3293.5	0.0268	0.0537	0.0355	0.0386667
3293	0.0263	0.053	0.0352	0.0381667
3292.5	0.025	0.052	0.0341	0.0370333
3292	0.0243	0.0515	0.0334	0.0364
3291.5	0.0251	0.052	0.0338	0.0369667
3291	0.0262	0.053	0.0348	0.038
3290.5	0.0268	0.0538	0.0357	0.0387667
3290	0.0269	0.054	0.036	0.0389667
3289.5	0.0273	0.0541	0.0361	0.0391667
3289	0.0279	0.0545	0.0366	0.0396667
3288.5	0.0285	0.0552	0.0373	0.0403333
3288	0.0288	0.0555	0.0377	0.0406667
3287.5	0.0288	0.0557	0.0377	0.0407333
3287	0.0288	0.0556	0.0377	0.0407
3286.5	0.029	0.0557	0.038	0.0409
3286	0.0292	0.0559	0.0385	0.0412
3285.5	0.029	0.056	0.0384	0.0411333
3285	0.0291	0.0562	0.0384	0.0412333
3284.5	0.0294	0.0563	0.0386	0.0414333
3284	0.0295	0.0565	0.0387	0.0415667
3283.5	0.0299	0.0569	0.0391	0.0419667
3283	0.0304	0.0573	0.0396	0.0424333
3282.5	0.0304	0.0575	0.0398	0.0425667
3282	0.0304	0.0574	0.0396	0.0424667
3281.5	0.0302	0.0572	0.0393	0.0422333
3281	0.0302	0.0573	0.0394	0.0423
3280.5	0.0307	0.0578	0.04	0.0428333
3280	0.0313	0.0584	0.0406	0.0434333
3279.5	0.0311	0.0584	0.0407	0.0434
3279	0.0307	0.0583	0.0406	0.0432
3278.5	0.0312	0.0586	0.0409	0.0435667
3278	0.0319	0.059	0.0412	0.0440333
3277.5	0.0322	0.0594	0.0417	0.0444333
3277	0.0324	0.0598	0.0421	0.0447667
3276.5	0.0327	0.0601	0.0423	0.0450333
3276	0.0323	0.0597	0.0418	0.0446
3275.5	0.0311	0.0583	0.0407	0.0433667
3275	0.0307	0.0579	0.0405	0.0430333
3274.5	0.0315	0.0592	0.0415	0.0440667
3274	0.0325	0.0606	0.0427	0.0452667
3273.5	0.0332	0.0611	0.0433	0.0458667
3273	0.0335	0.0611	0.0436	0.0460667
3272.5	0.0336	0.061	0.0436	0.0460667
3272	0.0332	0.0605	0.0429	0.0455333
3271.5	0.0327	0.06	0.0425	0.0450667
3271	0.0324	0.0598	0.0423	0.0448333
3270.5	0.032	0.0595	0.0419	0.0444667
3270	0.032	0.0598	0.0421	0.0446333
3269.5	0.0328	0.0605	0.0431	0.0454667
3269	0.0339	0.0614	0.0441	0.0464667
3268.5	0.0346	0.0623	0.0447	0.0472
3268	0.0352	0.0631	0.0455	0.0479333
3267.5	0.0357	0.0636	0.0463	0.0485333
3267	0.036	0.0637	0.0466	0.0487667
3266.5	0.0363	0.0638	0.0469	0.049
3266	0.037	0.0644	0.0474	0.0496
3265.5	0.0374	0.0648	0.0478	0.05
3265	0.0373	0.0648	0.0478	0.0499667
3264.5	0.0372	0.0649	0.0479	0.05
3264	0.0378	0.0654	0.0484	0.0505333
3263.5	0.0384	0.066	0.0489	0.0511
3263	0.0384	0.0661	0.049	0.0511667
3262.5	0.0383	0.0662	0.049	0.0511667
3262	0.0383	0.0663	0.0491	0.0512333
3261.5	0.0387	0.0665	0.0494	0.0515333
3261	0.039	0.0667	0.0497	0.0518
3260.5	0.0393	0.067	0.0502	0.0521667
3260	0.0394	0.0673	0.0505	0.0524
3259.5	0.0397	0.0675	0.0509	0.0527
3259	0.0403	0.0681	0.0515	0.0533
3258.5	0.0407	0.0688	0.0519	0.0538
3258	0.0412	0.0693	0.0522	0.0542333
3257.5	0.0415	0.0694	0.0524	0.0544333
3257	0.0416	0.0693	0.0524	0.0544333
3256.5	0.0412	0.0689	0.0523	0.0541333
3256	0.0404	0.0682	0.0517	0.0534333
3255.5	0.0404	0.0684	0.0517	0.0535
3255	0.0411	0.0693	0.0524	0.0542667
3254.5	0.0417	0.0699	0.0532	0.0549333
3254	0.0424	0.0705	0.054	0.0556333
3253.5	0.043	0.0711	0.0545	0.0562
3253	0.0436	0.0715	0.0549	0.0566667
3252.5	0.0441	0.072	0.0553	0.0571333
3252	0.0442	0.0726	0.0555	0.0574333
3251.5	0.0436	0.0723	0.0554	0.0571
3251	0.0433	0.0718	0.0551	0.0567333
3250.5	0.0437	0.0719	0.0554	0.057
3250	0.0442	0.0725	0.0562	0.0576333
3249.5	0.045	0.0732	0.0571	0.0584333
3249	0.0458	0.0738	0.0576	0.0590667
3248.5	0.0457	0.0739	0.0575	0.0590333
3248	0.0446	0.0729	0.0566	0.0580333
3247.5	0.0436	0.0718	0.0557	0.0570333
3247	0.0435	0.0719	0.0555	0.0569667
3246.5	0.0443	0.0729	0.0564	0.0578667
3246	0.0451	0.0737	0.0572	0.0586667
3245.5	0.0451	0.0737	0.0573	0.0587
3245	0.0456	0.0742	0.058	0.0592667
3244.5	0.0467	0.0752	0.0591	0.0603333
3244	0.0474	0.0758	0.0597	0.0609667
3243.5	0.0476	0.0759	0.0598	0.0611
3243	0.0475	0.0758	0.0601	0.0611333
3242.5	0.0477	0.076	0.0603	0.0613333
3242	0.0482	0.0764	0.0605	0.0617
3241.5	0.0488	0.0769	0.0609	0.0622
3241	0.049	0.0772	0.0612	0.0624667
3240.5	0.0491	0.0774	0.0614	0.0626333
3240	0.0493	0.0776	0.0616	0.0628333
3239.5	0.0494	0.0778	0.0619	0.0630333
3239	0.0496	0.0781	0.0622	0.0633
3238.5	0.0498	0.0781	0.0626	0.0635
3238	0.0502	0.0785	0.063	0.0639
3237.5	0.0505	0.0788	0.0634	0.0642333
3237	0.0507	0.079	0.0637	0.0644667
3236.5	0.0509	0.0796	0.0638	0.0647667
3236	0.0515	0.0803	0.0642	0.0653333
3235.5	0.0519	0.0804	0.0645	0.0656
3235	0.0518	0.0802	0.0648	0.0656
3234.5	0.0512	0.0796	0.0646	0.0651333
3234	0.0505	0.079	0.0637	0.0644
3233.5	0.05	0.0788	0.0631	0.0639667
3233	0.0502	0.0792	0.0634	0.0642667
3232.5	0.0513	0.0801	0.0645	0.0653
3232	0.0522	0.0811	0.0652	0.0661667
3231.5	0.0528	0.0816	0.0657	0.0667
3231	0.0535	0.0824	0.0665	0.0674667
3230.5	0.0543	0.0832	0.0675	0.0683333
3230	0.0551	0.0839	0.0684	0.0691333
3229.5	0.0555	0.0843	0.069	0.0696
3229	0.0555	0.0843	0.0691	0.0696333
3228.5	0.0556	0.0844	0.069	0.0696667
3228	0.0558	0.0847	0.0693	0.0699333
3227.5	0.0561	0.0851	0.0697	0.0703
3227	0.0564	0.0857	0.0701	0.0707333
3226.5	0.0571	0.0863	0.0707	0.0713667
3226	0.0575	0.0866	0.0712	0.0717667
3225.5	0.0577	0.0869	0.0716	0.0720667
3225	0.0579	0.0872	0.072	0.0723667
3224.5	0.0584	0.0877	0.0725	0.0728667
3224	0.0586	0.0881	0.073	0.0732333
3223.5	0.0588	0.0882	0.0731	0.0733667
3223	0.0594	0.0885	0.0733	0.0737333
3222.5	0.0598	0.0889	0.0739	0.0742
3222	0.0599	0.0894	0.0745	0.0746
3221.5	0.0604	0.0898	0.075	0.0750667
3221	0.0612	0.0903	0.0757	0.0757333
3220.5	0.0618	0.0911	0.0763	0.0764
3220	0.0622	0.0919	0.0768	0.0769667
3219.5	0.0623	0.0919	0.0772	0.0771333
3219	0.0622	0.0915	0.077	0.0769
3218.5	0.0627	0.0918	0.0774	0.0773
3218	0.0636	0.093	0.0785	0.0783667
3217.5	0.0642	0.0936	0.0792	0.079
3217	0.0646	0.0938	0.0795	0.0793
3216.5	0.0647	0.0941	0.0799	0.0795667
3216	0.0649	0.0945	0.0802	0.0798667
3215.5	0.0656	0.0951	0.0806	0.0804333
3215	0.066	0.0955	0.0811	0.0808667
3214.5	0.0662	0.0959	0.0816	0.0812333
3214	0.0668	0.0965	0.0819	0.0817333
3213.5	0.067	0.097	0.0823	0.0821
3213	0.0674	0.0973	0.0831	0.0826
3212.5	0.0682	0.098	0.0839	0.0833667
3212	0.0689	0.0988	0.0849	0.0842
3211.5	0.0697	0.0997	0.0859	0.0851
3211	0.0706	0.1005	0.0865	0.0858667
3210.5	0.071	0.1007	0.0865	0.0860667
3210	0.0712	0.1009	0.0868	0.0863
3209.5	0.0719	0.1019	0.0879	0.0872333
3209	0.0728	0.103	0.089	0.0882667
3208.5	0.0735	0.1038	0.0899	0.0890667
3208	0.0744	0.1044	0.0905	0.0897667
3207.5	0.0748	0.1048	0.0911	0.0902333
3207	0.0749	0.105	0.0916	0.0905
3206.5	0.0754	0.1055	0.0919	0.0909333
3206	0.076	0.1062	0.0926	0.0916
3205.5	0.0769	0.1072	0.0937	0.0926
3205	0.0774	0.1079	0.0943	0.0932
3204.5	0.0778	0.1082	0.0949	0.0936333
3204	0.0783	0.1087	0.0956	0.0942
3203.5	0.0789	0.1096	0.0962	0.0949
3203	0.0799	0.1106	0.0971	0.0958667
3202.5	0.081	0.1115	0.0981	0.0968667
3202	0.0817	0.1122	0.0988	0.0975667
3201.5	0.0823	0.1127	0.0995	0.0981667
3201	0.083	0.1136	0.1005	0.0990333
3200.5	0.0838	0.1145	0.1015	0.0999333
3200	0.0845	0.1154	0.1026	0.100833
3199.5	0.0852	0.1162	0.1033	0.101567
3199	0.0857	0.1168	0.1037	0.102067
3198.5	0.0862	0.1175	0.1042	0.102633
3198	0.0868	0.1182	0.1051	0.103367
3197.5	0.0875	0.1187	0.106	0.104067
3197	0.0881	0.1192	0.1065	0.1046
3196.5	0.0888	0.1199	0.1072	0.1053
3196	0.0896	0.1206	0.108	0.106067
3195.5	0.0903	0.1214	0.109	0.1069
3195	0.091	0.1222	0.1099	0.1077
3194.5	0.0912	0.1225	0.1102	0.107967
3194	0.0917	0.123	0.1106	0.108433
3193.5	0.0926	0.1237	0.1114	0.109233
3193	0.0932	0.124	0.1121	0.109767
3192.5	0.0935	0.1243	0.1125	0.1101
3192	0.0938	0.125	0.113	0.1106
3191.5	0.0942	0.1258	0.1137	0.111233
3191	0.0951	0.1266	0.1147	0.112133
3190.5	0.0961	0.1274	0.1155	0.113
3190	0.0967	0.1281	0.116	0.1136
3189.5	0.0968	0.1282	0.1163	0.113767
3189	0.097	0.1282	0.1166	0.113933
3188.5	0.0975	0.1287	0.1172	0.114467
3188	0.0983	0.1296	0.1182	0.115367
3187.5	0.099	0.1307	0.119	0.116233
3187	0.0993	0.1312	0.1193	0.1166
3186.5	0.0994	0.131	0.1196	0.116667
3186	0.0999	0.1315	0.12	0.117133
3185.5	0.1007	0.1325	0.1207	0.117967
3185	0.1013	0.1336	0.1217	0.118867
3184.5	0.1017	0.1341	0.1225	0.119433
3184	0.1022	0.1345	0.1229	0.119867
3183.5	0.1027	0.1345	0.1232	0.120133
3183	0.1031	0.1347	0.1235	0.120433
3182.5	0.1036	0.1355	0.1241	0.121067
3182	0.104	0.1362	0.125	0.121733
3181.5	0.1044	0.1365	0.1256	0.122167
3181	0.105	0.1369	0.1259	0.1226
3180.5	0.1052	0.1371	0.1262	0.122833
3180	0.1053	0.1373	0.1262	0.122933
3179.5	0.1056	0.1378	0.1266	0.123333
3179	0.1059	0.138	0.1269	0.1236
3178.5	0.1061	0.1383	0.1271	0.123833
3178	0.1064	0.1389	0.1276	0.1243
3177.5	0.1069	0.1393	0.1283	0.124833
3177	0.1076	0.1397	0.1291	0.125467
3176.5	0.1085	0.1404	0.1299	0.126267
3176	0.1088	0.1408	0.1302	0.1266
3175.5	0.1087	0.141	0.1304	0.1267
3175	0.1087	0.1413	0.1305	0.126833
3174.5	0.1092	0.1419	0.1308	0.1273
3174	0.1096	0.1423	0.1315	0.1278
3173.5	0.1099	0.1423	0.1319	0.128033
3173	0.1104	0.1425	0.1323	0.1284
3172.5	0.1109	0.1432	0.133	0.129033
3172	0.1114	0.1437	0.1336	0.129567
3171.5	0.1116	0.1442	0.134	0.129933
3171	0.1117	0.1446	0.1341	0.130133
3170.5	0.1121	0.1447	0.1342	0.130333
3170	0.1125	0.145	0.1344	0.130633
3169.5	0.1129	0.1454	0.1351	0.131133
3169	0.1133	0.1462	0.1358	0.131767
3168.5	0.1136	0.1466	0.136	0.132067
3168	0.114	0.1467	0.1363	0.132333
3167.5	0.1146	0.1471	0.137	0.1329
3167	0.115	0.1475	0.1376	0.133367
3166.5	0.1152	0.1477	0.1378	0.133567
3166	0.1157	0.1483	0.1383	0.1341
3165.5	0.116	0.1489	0.1388	0.134567
3165	0.1162	0.1491	0.1391	0.1348
3164.5	0.1164	0.1495	0.1393	0.135067
3164	0.1165	0.1498	0.1393	0.1352
3163.5	0.1169	0.1501	0.1395	0.1355
3163	0.1175	0.1505	0.1404	0.136133
3162.5	0.1179	0.1508	0.141	0.136567
3162	0.1182	0.1512	0.1413	0.1369
3161.5	0.1186	0.1516	0.1417	0.1373
3161	0.1191	0.1524	0.1424	0.137967
3160.5	0.1197	0.153	0.1431	0.1386
3160	0.1201	0.153	0.1435	0.138867
3159.5	0.1205	0.153	0.1437	0.139067
3159	0.121	0.1536	0.1441	0.139567
3158.5	0.1213	0.1545	0.1447	0.140167
3158	0.1218	0.1549	0.1455	0.140733
3157.5	0.1228	0.1556	0.1466	0.141667
3157	0.1235	0.1564	0.1472	0.142367
3156.5	0.1239	0.1569	0.1475	0.142767
3156	0.1239	0.157	0.1479	0.142933
3155.5	0.1239	0.1572	0.1482	0.1431
3155	0.1244	0.1579	0.1489	0.143733
3154.5	0.1251	0.1587	0.1495	0.144433
3154	0.1257	0.1594	0.15	0.145033
3153.5	0.1259	0.1598	0.1505	0.1454
3153	0.1259	0.1598	0.1506	0.145433
3152.5	0.1259	0.1596	0.1508	0.145433
3152	0.1262	0.16	0.1512	0.1458
3151.5	0.1273	0.1612	0.1523	0.146933
3151	0.1288	0.1624	0.1537	0.1483
3150.5	0.1299	0.1635	0.1551	0.1495
3150	0.1308	0.1649	0.1564	0.1507
3149.5	0.1318	0.1662	0.1577	0.1519
3149	0.1327	0.1671	0.1586	0.1528
3148.5	0.1337	0.1679	0.1598	0.1538
3148	0.1349	0.1694	0.1614	0.155233
3147.5	0.136	0.1709	0.1629	0.1566
3147	0.1371	0.1719	0.1642	0.157733
3146.5	0.1387	0.1736	0.1663	0.159533
3146	0.1404	0.1759	0.1684	0.161567
3145.5	0.1421	0.1776	0.1702	0.1633
3145	0.144	0.1793	0.1722	0.165167
3144.5	0.146	0.1814	0.1744	0.167267
3144	0.1478	0.1835	0.1767	0.169333
3143.5	0.1499	0.1857	0.1792	0.1716
3143	0.1524	0.1885	0.182	0.1743
3142.5	0.1551	0.1915	0.1853	0.1773
3142	0.1582	0.1949	0.1887	0.1806
3141.5	0.1614	0.1983	0.1919	0.183867
3141	0.1645	0.2015	0.1954	0.187133
3140.5	0.1675	0.2049	0.1993	0.190567
3140	0.1705	0.2082	0.2024	0.1937
3139.5	0.1743	0.2122	0.206	0.1975
3139	0.1786	0.2169	0.2107	0.202067
3138.5	0.1828	0.2213	0.2158	0.206633
3138	0.187	0.226	0.2207	0.211233
3137.5	0.1917	0.2308	0.2256	0.216033
3137	0.1965	0.2354	0.2304	0.220767
3136.5	0.2007	0.24	0.2351	0.225267
3136	0.2049	0.2445	0.2394	0.2296
3135.5	0.2085	0.2483	0.2431	0.2333
3135	0.2116	0.2512	0.2462	0.236333
3134.5	0.2141	0.2533	0.2485	0.238633
3134	0.2157	0.2552	0.2504	0.240433
3133.5	0.2169	0.2567	0.2521	0.2419
3133	0.2177	0.2573	0.253	0.242667
3132.5	0.2177	0.2569	0.2529	0.2425
3132	0.217	0.2563	0.2522	0.241833
3131.5	0.2164	0.2553	0.2511	0.240933
3131	0.2152	0.2537	0.2495	0.239467
3130.5	0.2129	0.2513	0.2466	0.236933
3130	0.2097	0.248	0.243	0.233567
3129.5	0.2073	0.2452	0.2405	0.231
3129	0.2055	0.2431	0.2387	0.2291
3128.5	0.2035	0.2407	0.2369	0.227033
3128	0.2021	0.239	0.2351	0.2254
3127.5	0.2006	0.2374	0.2332	0.223733
3127	0.1985	0.2349	0.2306	0.221333
3126.5	0.196	0.2321	0.2277	0.2186
3126	0.1935	0.2295	0.2256	0.2162
3125.5	0.192	0.228	0.2244	0.2148
3125	0.1907	0.2265	0.2226	0.213267
3124.5	0.1895	0.2251	0.2207	0.211767
3124	0.1886	0.2237	0.2193	0.210533
3123.5	0.1879	0.2229	0.2185	0.209767
3123	0.1871	0.222	0.2177	0.208933
3122.5	0.1864	0.2212	0.2168	0.208133
3122	0.1857	0.2204	0.2158	0.2073
3121.5	0.1847	0.2192	0.2145	0.206133
3121	0.1839	0.2177	0.2132	0.204933
3120.5	0.183	0.2166	0.2121	0.2039
3120	0.1823	0.2158	0.2113	0.203133
3119.5	0.1819	0.2153	0.2106	0.2026
3119	0.1819	0.2156	0.2107	0.202733
3118.5	0.1823	0.2156	0.2108	0.2029
3118	0.1819	0.2149	0.2101	0.2023
3117.5	0.1815	0.2147	0.2098	0.202
3117	0.1814	0.2146	0.2097	0.2019
3116.5	0.1816	0.2144	0.2096	0.201867
3116	0.1816	0.2145	0.2097	0.201933
3115.5	0.1817	0.2147	0.2095	0.201967
3115	0.1817	0.2147	0.2093	0.2019
3114.5	0.1819	0.2148	0.2097	0.202133
3114	0.1825	0.2152	0.2104	0.2027
3113.5	0.183	0.2158	0.2112	0.203333
3113	0.1837	0.2166	0.2119	0.204067
3112.5	0.1843	0.2175	0.2127	0.204833
3112	0.1849	0.2184	0.2135	0.2056
3111.5	0.1855	0.2189	0.2139	0.2061
3111	0.186	0.2191	0.2142	0.206433
3110.5	0.1866	0.2194	0.2147	0.2069
3110	0.1871	0.2198	0.2151	0.207333
3109.5	0.1866	0.2196	0.2148	0.207
3109	0.1856	0.219	0.214	0.2062
3108.5	0.1854	0.2197	0.2144	0.2065
3108	0.1866	0.2209	0.2155	0.207667
3107.5	0.1881	0.2217	0.2169	0.2089
3107	0.1889	0.2226	0.2183	0.209933
3106.5	0.1896	0.2233	0.2192	0.2107
3106	0.1903	0.2241	0.2198	0.2114
3105.5	0.1909	0.2248	0.2204	0.212033
3105	0.1913	0.2255	0.2212	0.212667
3104.5	0.1919	0.2265	0.222	0.213467
3104	0.1924	0.2274	0.223	0.214267
3103.5	0.1929	0.2282	0.2238	0.214967
3103	0.1935	0.2287	0.2241	0.215433
3102.5	0.1941	0.2294	0.2244	0.215967
3102	0.1952	0.2301	0.2255	0.216933
3101.5	0.1962	0.2308	0.2268	0.217933
3101	0.1958	0.231	0.2269	0.2179
3100.5	0.1954	0.2311	0.2268	0.217767
3100	0.1959	0.2318	0.2275	0.2184
3099.5	0.1967	0.2324	0.2285	0.2192
3099	0.1976	0.2329	0.2293	0.219933
3098.5	0.1985	0.2337	0.2301	0.220767
3098	0.199	0.2345	0.2308	0.221433
3097.5	0.1996	0.2356	0.2316	0.222267
3097	0.2005	0.2366	0.2326	0.223233
3096.5	0.2012	0.2374	0.2332	0.223933
3096	0.2015	0.238	0.2337	0.2244
3095.5	0.2017	0.2383	0.2342	0.224733
3095	0.2022	0.2388	0.2348	0.225267
3094.5	0.2029	0.2394	0.2356	0.225967
3094	0.2035	0.2402	0.2365	0.226733
3093.5	0.2041	0.2408	0.2371	0.227333
3093	0.2046	0.2413	0.2377	0.227867
3092.5	0.205	0.2418	0.2383	0.228367
3092	0.2054	0.2421	0.2385	0.228667
3091.5	0.2056	0.2421	0.2387	0.2288
3091	0.205	0.2419	0.2384	0.228433
3090.5	0.2045	0.2419	0.238	0.228133
3090	0.2051	0.2422	0.2383	0.228533
3089.5	0.206	0.2427	0.2393	0.229333
3089	0.2063	0.2436	0.2403	0.230067
3088.5	0.207	0.2446	0.2413	0.230967
3088	0.208	0.2454	0.2421	0.231833
3087.5	0.2079	0.2454	0.242	0.231767
3087	0.2073	0.2451	0.2418	0.2314
3086.5	0.2077	0.2456	0.2426	0.231967
3086	0.2086	0.2465	0.2433	0.2328
3085.5	0.209	0.2469	0.2435	0.233133
3085	0.2085	0.2466	0.2432	0.232767
3084.5	0.2078	0.2462	0.2427	0.232233
3084	0.2077	0.246	0.2424	0.232033
3083.5	0.2085	0.2466	0.2431	0.232733
3083	0.2094	0.2475	0.2439	0.2336
3082.5	0.2098	0.248	0.2445	0.2341
3082	0.2099	0.2483	0.2449	0.234367
3081.5	0.2101	0.2486	0.2453	0.234667
3081	0.2099	0.2484	0.2451	0.234467
3080.5	0.21	0.2483	0.2451	0.234467
3080	0.2107	0.2489	0.246	0.2352
3079.5	0.2114	0.2497	0.2467	0.235933
3079	0.2114	0.2497	0.2465	0.235867
3078.5	0.2112	0.2494	0.2463	0.235633
3078	0.2113	0.2497	0.2468	0.235933
3077.5	0.2114	0.2502	0.2475	0.236367
3077	0.2121	0.251	0.248	0.237033
3076.5	0.2129	0.252	0.2485	0.2378
3076	0.2134	0.2527	0.2492	0.238433
3075.5	0.214	0.253	0.2499	0.238967
3075	0.2148	0.2535	0.2506	0.239633
3074.5	0.2151	0.2539	0.2511	0.240033
3074	0.2153	0.2542	0.2514	0.2403
3073.5	0.2158	0.2549	0.2519	0.240867
3073	0.2165	0.2557	0.2528	0.241667
3072.5	0.217	0.2562	0.2534	0.2422
3072	0.2172	0.2562	0.2536	0.242333
3071.5	0.2172	0.2561	0.2536	0.2423
3071	0.2174	0.2565	0.2539	0.2426
3070.5	0.2181	0.257	0.2547	0.243267
3070	0.2189	0.2581	0.2559	0.2443
3069.5	0.2194	0.2592	0.2566	0.245067
3069	0.2197	0.2595	0.257	0.2454
3068.5	0.2195	0.2595	0.257	0.245333
3068	0.2192	0.2594	0.2565	0.245033
3067.5	0.2199	0.2597	0.2568	0.245467
3067	0.2206	0.2601	0.2575	0.246067
3066.5	0.2208	0.2605	0.2583	0.246533
3066	0.2216	0.2611	0.2592	0.2473
3065.5	0.2227	0.262	0.2601	0.248267
3065	0.2234	0.2632	0.261	0.2492
3064.5	0.2239	0.2642	0.2617	0.249933
3064	0.2242	0.2642	0.262	0.250133
3063.5	0.2242	0.2641	0.2623	0.2502
3063	0.2247	0.2647	0.263	0.2508
3062.5	0.2253	0.2654	0.2636	0.251433
3062	0.2259	0.2658	0.2641	0.251933
3061.5	0.2266	0.2665	0.2651	0.252733
3061	0.2274	0.2675	0.2658	0.253567
3060.5	0.2283	0.2685	0.2664	0.2544
3060	0.229	0.2693	0.267	0.2551
3059.5	0.2294	0.2698	0.2678	0.255667
3059	0.2297	0.2701	0.2683	0.256033
3058.5	0.2302	0.2706	0.2689	0.256567
3058	0.2306	0.271	0.2695	0.257033
3057.5	0.2304	0.2707	0.2694	0.256833
3057	0.2307	0.2711	0.2697	0.257167
3056.5	0.2317	0.2725	0.2706	0.258267
3056	0.2324	0.273	0.2713	0.2589
3055.5	0.2328	0.273	0.2718	0.2592
3055	0.2328	0.2729	0.2719	0.2592
3054.5	0.2329	0.2735	0.2724	0.2596
3054	0.2336	0.2745	0.2732	0.260433
3053.5	0.2344	0.275	0.2736	0.261
3053	0.2349	0.2756	0.2741	0.261533
3052.5	0.2352	0.2763	0.2748	0.2621
3052	0.2356	0.2766	0.2752	0.262467
3051.5	0.2354	0.2763	0.2751	0.262267
3051	0.235	0.2758	0.2748	0.261867
3050.5	0.2354	0.2762	0.275	0.2622
3050	0.2358	0.2769	0.2756	0.262767
3049.5	0.2365	0.2777	0.2763	0.2635
3049	0.2372	0.2785	0.2771	0.264267
3048.5	0.2379	0.2789	0.278	0.264933
3048	0.2387	0.2796	0.2789	0.265733
3047.5	0.2395	0.2802	0.2791	0.266267
3047	0.2397	0.2802	0.2791	0.266333
3046.5	0.2396	0.2803	0.2799	0.2666
3046	0.2396	0.2805	0.2804	0.266833
3045.5	0.2397	0.2807	0.2805	0.266967
3045	0.2399	0.281	0.2804	0.2671
3044.5	0.2405	0.2815	0.2809	0.267633
3044	0.2412	0.2821	0.2822	0.2685
3043.5	0.2415	0.2825	0.2828	0.268933
3043	0.2415	0.2825	0.2823	0.268767
3042.5	0.2417	0.283	0.2823	0.269
3042	0.2426	0.284	0.2833	0.269967
3041.5	0.2435	0.2847	0.2843	0.270833
3041	0.2434	0.2848	0.2843	0.270833
3040.5	0.2436	0.285	0.2844	0.271
3040	0.2441	0.2854	0.2849	0.271467
3039.5	0.245	0.2864	0.2859	0.272433
3039	0.2459	0.2874	0.2871	0.273467
3038.5	0.2464	0.288	0.2881	0.274167
3038	0.247	0.2884	0.2887	0.2747
3037.5	0.2479	0.2893	0.2894	0.275533
3037	0.2487	0.2901	0.2904	0.2764
3036.5	0.2497	0.2909	0.2913	0.2773
3036	0.2507	0.2917	0.2923	0.278233
3035.5	0.2514	0.2925	0.2933	0.279067
3035	0.2517	0.2933	0.2942	0.279733
3034.5	0.2522	0.294	0.2949	0.280367
3034	0.253	0.2949	0.2957	0.2812
3033.5	0.2537	0.296	0.2966	0.2821
3033	0.2548	0.2974	0.2981	0.283433
3032.5	0.256	0.2987	0.2994	0.2847
3032	0.2573	0.2999	0.3007	0.285967
3031.5	0.2587	0.301	0.3024	0.287367
3031	0.2599	0.3021	0.3038	0.2886
3030.5	0.2609	0.3033	0.3047	0.289633
3030	0.262	0.3046	0.3058	0.2908
3029.5	0.2633	0.3058	0.3073	0.292133
3029	0.2645	0.3074	0.3092	0.2937
3028.5	0.2659	0.3097	0.3116	0.295733
3028	0.2674	0.3114	0.3134	0.2974
3027.5	0.2691	0.3126	0.3149	0.298867
3027	0.2707	0.3142	0.3164	0.300433
3026.5	0.2721	0.3161	0.318	0.302067
3026	0.2738	0.318	0.3199	0.3039
3025.5	0.2755	0.3196	0.3218	0.305633
3025	0.2769	0.321	0.3233	0.307067
3024.5	0.2782	0.3222	0.3249	0.308433
3024	0.2792	0.3236	0.3262	0.309667
3023.5	0.2809	0.3256	0.3281	0.311533
3023	0.2831	0.3277	0.3307	0.313833
3022.5	0.2853	0.3297	0.3331	0.316033
3022	0.287	0.3315	0.3352	0.3179
3021.5	0.2884	0.3328	0.3369	0.319367
3021	0.2899	0.3342	0.3384	0.320833
3020.5	0.2915	0.3365	0.3403	0.322767
3020	0.293	0.3387	0.3423	0.324667
3019.5	0.2947	0.3404	0.3442	0.326433
3019	0.2964	0.3422	0.3466	0.3284
3018.5	0.2982	0.3439	0.3483	0.330133
3018	0.2995	0.3454	0.3497	0.331533
3017.5	0.3008	0.3473	0.3516	0.333233
3017	0.3025	0.3494	0.3537	0.3352
3016.5	0.3047	0.3514	0.356	0.337367
3016	0.3065	0.3531	0.358	0.3392
3015.5	0.308	0.3547	0.3598	0.340833
3015	0.3092	0.3562	0.3614	0.342267
3014.5	0.3103	0.3582	0.3631	0.343867
3014	0.3119	0.36	0.3652	0.3457
3013.5	0.3136	0.3615	0.367	0.347367
3013	0.3152	0.363	0.3688	0.349
3012.5	0.3166	0.3644	0.3704	0.350467
3012	0.3176	0.3655	0.3714	0.3515
3011.5	0.3189	0.3664	0.3727	0.352667
3011	0.3205	0.3681	0.3744	0.354333
3010.5	0.3221	0.3703	0.3766	0.356333
3010	0.3235	0.3724	0.3789	0.358267
3009.5	0.325	0.374	0.3808	0.359933
3009	0.3263	0.3746	0.3819	0.360933
3008.5	0.3274	0.3753	0.3829	0.361867
3008	0.3283	0.3763	0.384	0.362867
3007.5	0.3293	0.3775	0.3851	0.363967
3007	0.3305	0.3791	0.3865	0.365367
3006.5	0.3314	0.3803	0.3881	0.3666
3006	0.3323	0.3812	0.389	0.3675
3005.5	0.3334	0.3824	0.39	0.3686
3005	0.3346	0.3838	0.3914	0.369933
3004.5	0.3355	0.385	0.3929	0.371133
3004	0.3361	0.3857	0.3939	0.3719
3003.5	0.3369	0.3862	0.3947	0.3726
3003	0.3376	0.3868	0.3953	0.373233
3002.5	0.3383	0.3878	0.3963	0.374133
3002	0.3392	0.3887	0.3974	0.3751
3001.5	0.3402	0.3895	0.3983	0.376
3001	0.3404	0.3902	0.399	0.376533
[truncated: 5,202 more rows]

## Sheet: ibuprofen
cm-1	A			Aveage
4000	0.0197	0.0066	0.0026	0.00963333
3999.5	0.0202	0.0068	0.0029	0.00996667
3999	0.0204	0.007	0.003	0.0101333
3998.5	0.0203	0.007	0.0029	0.0100667
3998	0.02	0.007	0.0025	0.00983333
3997.5	0.0195	0.0064	0.0021	0.00933333
3997	0.0193	0.006	0.0019	0.00906667
3996.5	0.0196	0.0061	0.0022	0.0093
3996	0.0199	0.0064	0.0025	0.0096
3995.5	0.0198	0.0065	0.0024	0.00956667
3995	0.0195	0.0063	0.0023	0.00936667
3994.5	0.0191	0.0062	0.0021	0.00913333
3994	0.0193	0.0064	0.0022	0.0093
3993.5	0.0201	0.0069	0.0026	0.00986667
3993	0.0201	0.0066	0.0026	0.00976667
3992.5	0.0196	0.0062	0.0023	0.00936667
3992	0.0194	0.0062	0.0023	0.0093
3991.5	0.0194	0.0062	0.0022	0.00926667
3991	0.0195	0.0061	0.002	0.0092
3990.5	0.0195	0.0062	0.0019	0.0092
3990	0.0194	0.006	0.0019	0.0091
3989.5	0.0193	0.0058	0.0018	0.00896667
3989	0.0194	0.006	0.0021	0.00916667
3988.5	0.0196	0.0064	0.0026	0.00953333
3988	0.0198	0.0064	0.0027	0.00963333
3987.5	0.0197	0.0061	0.0024	0.0094
3987	0.0195	0.006	0.002	0.00916667
3986.5	0.0196	0.0062	0.0021	0.0093
3986	0.0197	0.0063	0.0022	0.0094
3985.5	0.0197	0.0064	0.0023	0.00946667
3985	0.0197	0.0066	0.0025	0.0096
3984.5	0.0198	0.0064	0.0025	0.00956667
3984	0.0199	0.0063	0.0024	0.00953333
3983.5	0.0198	0.0063	0.0022	0.00943333
3983	0.0194	0.006	0.002	0.00913333
3982.5	0.0192	0.0058	0.002	0.009
3982	0.0197	0.0061	0.0022	0.00933333
3981.5	0.0201	0.0065	0.0025	0.0097
3981	0.02	0.0068	0.0026	0.0098
3980.5	0.0197	0.0067	0.0025	0.00963333
3980	0.0195	0.0063	0.0023	0.00936667
3979.5	0.0196	0.0061	0.0021	0.00926667
3979	0.0195	0.0061	0.002	0.0092
3978.5	0.0192	0.0062	0.0022	0.0092
3978	0.0193	0.0064	0.0025	0.0094
3977.5	0.0195	0.0065	0.0023	0.00943333
3977	0.0196	0.0064	0.0019	0.0093
3976.5	0.0197	0.0061	0.0017	0.00916667
3976	0.0197	0.006	0.0018	0.00916667
3975.5	0.0195	0.0059	0.002	0.00913333
3975	0.0196	0.0059	0.0023	0.00926667
3974.5	0.0195	0.0059	0.0023	0.00923333
3974	0.0193	0.006	0.0022	0.00916667
3973.5	0.0194	0.0062	0.0023	0.0093
3973	0.0195	0.0063	0.0024	0.0094
3972.5	0.0194	0.0062	0.0021	0.00923333
3972	0.0193	0.006	0.0018	0.00903333
3971.5	0.0192	0.0058	0.0018	0.00893333
3971	0.0191	0.006	0.0021	0.00906667
3970.5	0.0194	0.0065	0.0024	0.00943333
3970	0.0196	0.0066	0.0022	0.00946667
3969.5	0.0195	0.0062	0.0019	0.0092
3969	0.0194	0.0062	0.002	0.0092
3968.5	0.0192	0.006	0.002	0.00906667
3968	0.0192	0.006	0.0019	0.00903333
3967.5	0.0194	0.0062	0.002	0.0092
3967	0.0194	0.0063	0.0022	0.0093
3966.5	0.0193	0.0064	0.0025	0.0094
3966	0.0193	0.0063	0.0022	0.00926667
3965.5	0.0195	0.0063	0.0019	0.00923333
3965	0.0198	0.0064	0.0022	0.00946667
3964.5	0.0197	0.0061	0.0024	0.0094
3964	0.0195	0.0061	0.0024	0.00933333
3963.5	0.0198	0.0065	0.0025	0.0096
3963	0.0199	0.0065	0.0025	0.00963333
3962.5	0.0196	0.0062	0.0022	0.00933333
3962	0.0194	0.0059	0.0019	0.00906667
3961.5	0.0193	0.0059	0.0018	0.009
3961	0.0194	0.006	0.0018	0.00906667
3960.5	0.0195	0.0062	0.0019	0.0092
3960	0.0193	0.0061	0.002	0.00913333
3959.5	0.0194	0.0061	0.0021	0.0092
3959	0.0199	0.0064	0.0023	0.00953333
3958.5	0.0198	0.0064	0.0023	0.0095
3958	0.0193	0.0061	0.0023	0.00923333
3957.5	0.0191	0.006	0.0024	0.00916667
3957	0.0193	0.0059	0.0023	0.00916667
3956.5	0.0194	0.0058	0.0019	0.00903333
3956	0.0191	0.0058	0.0017	0.00886667
3955.5	0.0192	0.006	0.002	0.00906667
3955	0.0195	0.0061	0.0022	0.00926667
3954.5	0.0196	0.0063	0.0021	0.00933333
3954	0.0198	0.0063	0.0021	0.0094
3953.5	0.0195	0.006	0.0019	0.00913333
3953	0.0192	0.0061	0.0019	0.00906667
3952.5	0.0191	0.0062	0.0021	0.00913333
3952	0.0191	0.0063	0.0021	0.00916667
3951.5	0.0191	0.0063	0.002	0.00913333
3951	0.0192	0.0063	0.0019	0.00913333
3950.5	0.0191	0.0059	0.0018	0.00893333
3950	0.019	0.0058	0.0018	0.00886667
3949.5	0.0192	0.0056	0.0016	0.0088
3949	0.0191	0.0055	0.0014	0.00866667
3948.5	0.0192	0.0058	0.0015	0.00883333
3948	0.0197	0.006	0.0018	0.00916667
3947.5	0.0196	0.006	0.0019	0.00916667
3947	0.0194	0.0061	0.0019	0.00913333
3946.5	0.0194	0.0061	0.002	0.00916667
3946	0.0193	0.0062	0.0024	0.0093
3945.5	0.0193	0.0064	0.0025	0.0094
3945	0.0194	0.0064	0.0023	0.00936667
3944.5	0.0195	0.0062	0.0021	0.00926667
3944	0.0195	0.0062	0.0021	0.00926667
3943.5	0.0194	0.0059	0.0015	0.00893333
3943	0.0191	0.0057	0.0012	0.00866667
3942.5	0.0195	0.0059	0.0019	0.0091
3942	0.0196	0.0058	0.0021	0.00916667
3941.5	0.019	0.0059	0.0021	0.009
3941	0.019	0.006	0.002	0.009
3940.5	0.0194	0.006	0.0019	0.0091
3940	0.0196	0.0059	0.0019	0.00913333
3939.5	0.0195	0.0061	0.002	0.0092
3939	0.0194	0.0063	0.0023	0.00933333
3938.5	0.0194	0.0064	0.0024	0.0094
3938	0.0194	0.0063	0.0021	0.00926667
3937.5	0.0193	0.006	0.0021	0.00913333
3937	0.0193	0.006	0.0022	0.00916667
3936.5	0.0194	0.0063	0.0021	0.00926667
3936	0.0194	0.0064	0.002	0.00926667
3935.5	0.0192	0.0062	0.0019	0.0091
3935	0.0193	0.006	0.002	0.0091
3934.5	0.0194	0.0059	0.0019	0.00906667
3934	0.0195	0.0061	0.002	0.0092
3933.5	0.0198	0.0064	0.0021	0.00943333
3933	0.0197	0.0058	0.0015	0.009
3932.5	0.0191	0.0051	0.001	0.0084
3932	0.019	0.005	0.0011	0.00836667
3931.5	0.0188	0.0052	0.0012	0.0084
3931	0.0188	0.0054	0.0014	0.00853333
3930.5	0.019	0.0057	0.0017	0.0088
3930	0.019	0.0058	0.0017	0.00883333
3929.5	0.0188	0.006	0.0018	0.00886667
3929	0.019	0.0061	0.002	0.00903333
3928.5	0.0191	0.0059	0.0021	0.00903333
3928	0.0193	0.0061	0.0023	0.00923333
3927.5	0.0195	0.0063	0.0024	0.0094
3927	0.0194	0.0062	0.0022	0.00926667
3926.5	0.0194	0.0061	0.0022	0.00923333
3926	0.0194	0.006	0.0018	0.00906667
3925.5	0.019	0.0055	0.0012	0.00856667
3925	0.0188	0.0053	0.0014	0.0085
3924.5	0.0189	0.0054	0.0016	0.00863333
3924	0.0188	0.0056	0.0017	0.0087
3923.5	0.0189	0.0058	0.0018	0.00883333
3923	0.0192	0.006	0.0018	0.009
3922.5	0.0194	0.0063	0.0019	0.0092
3922	0.0195	0.0062	0.0019	0.0092
3921.5	0.0193	0.0059	0.0016	0.00893333
3921	0.0194	0.0058	0.0013	0.00883333
3920.5	0.0194	0.006	0.0014	0.00893333
3920	0.0197	0.0064	0.0019	0.00933333
3919.5	0.0196	0.006	0.0019	0.00916667
3919	0.019	0.0058	0.002	0.00893333
3918.5	0.0192	0.0058	0.0019	0.00896667
3918	0.0195	0.0055	0.0016	0.00886667
3917.5	0.0197	0.0056	0.0016	0.00896667
3917	0.0203	0.0055	0.0015	0.0091
3916.5	0.0194	0.0055	0.0014	0.00876667
3916	0.0189	0.006	0.0018	0.0089
3915.5	0.0189	0.006	0.0019	0.00893333
3915	0.0191	0.006	0.0021	0.00906667
3914.5	0.0193	0.0062	0.0021	0.0092
3914	0.0194	0.0063	0.0021	0.00926667
3913.5	0.0194	0.0063	0.0022	0.0093
3913	0.0193	0.0062	0.0022	0.00923333
3912.5	0.019	0.0058	0.0019	0.0089
3912	0.0189	0.0057	0.0019	0.00883333
3911.5	0.0192	0.006	0.002	0.00906667
3911	0.0195	0.0063	0.002	0.00926667
3910.5	0.0195	0.0065	0.0022	0.0094
3910	0.0192	0.0063	0.0023	0.00926667
3909.5	0.0191	0.0061	0.0022	0.00913333
3909	0.0195	0.0063	0.0024	0.0094
3908.5	0.0195	0.0061	0.0021	0.00923333
3908	0.0192	0.0061	0.0018	0.00903333
3907.5	0.0193	0.0061	0.0018	0.00906667
3907	0.0195	0.0059	0.0015	0.00896667
3906.5	0.0191	0.0056	0.0012	0.00863333
3906	0.0185	0.0053	0.001	0.00826667
3905.5	0.0187	0.005	0.0007	0.00813333
3905	0.0196	0.0048	0.0007	0.00836667
3904.5	0.0186	0.0043	0.0002	0.0077
3904	0.0193	0.0045	0.0006	0.00813333
3903.5	0.0189	0.0039	0	0.0076
3903	0.0186	0.0043	-0.0001	0.0076
3902.5	0.019	0.0041	-0.0004	0.00756667
3902	0.0188	0.0042	0.0005	0.00783333
3901.5	0.0196	0.0045	0.0009	0.00833333
3901	0.0187	0.0044	0.0007	0.00793333
3900.5	0.019	0.0054	0.0011	0.0085
3900	0.0202	0.0057	0.0011	0.009
3899.5	0.0194	0.0055	0.0015	0.0088
3899	0.0199	0.0055	0.0015	0.00896667
3898.5	0.0189	0.0052	0.0012	0.00843333
3898	0.0184	0.0056	0.0016	0.00853333
3897.5	0.019	0.0058	0.0018	0.00886667
3897	0.0192	0.0062	0.002	0.00913333
3896.5	0.0192	0.0063	0.002	0.00916667
3896	0.0191	0.0061	0.0018	0.009
3895.5	0.019	0.0057	0.0016	0.00876667
3895	0.019	0.0057	0.0014	0.0087
3894.5	0.0191	0.0061	0.0017	0.00896667
3894	0.0191	0.0061	0.002	0.00906667
3893.5	0.0186	0.0055	0.0014	0.0085
3893	0.0183	0.0052	0.0009	0.00813333
3892.5	0.0189	0.0053	0.001	0.0084
3892	0.0196	0.005	0.0008	0.00846667
3891.5	0.0185	0.0047	0.0009	0.00803333
3891	0.0195	0.0051	0.0012	0.0086
3890.5	0.0192	0.0051	0.0011	0.00846667
3890	0.0189	0.0059	0.0018	0.00886667
3889.5	0.019	0.0062	0.002	0.00906667
3889	0.0191	0.0063	0.0021	0.00916667
3888.5	0.0191	0.006	0.0019	0.009
3888	0.0188	0.0054	0.0015	0.00856667
3887.5	0.0185	0.0051	0.0014	0.00833333
3887	0.0196	0.0056	0.0018	0.009
3886.5	0.0209	0.0056	0.0017	0.0094
3886	0.0195	0.0046	0.001	0.00836667
3885.5	0.0201	0.0051	0.001	0.00873333
3885	0.0191	0.0049	0.0005	0.00816667
3884.5	0.0182	0.0054	0.0009	0.00816667
3884	0.0184	0.0053	0.0008	0.00816667
3883.5	0.0185	0.0054	0.0012	0.00836667
3883	0.0192	0.0059	0.0018	0.00896667
3882.5	0.0191	0.0056	0.0016	0.00876667
3882	0.0186	0.0051	0.0009	0.0082
3881.5	0.0191	0.0049	0.0007	0.00823333
3881	0.0201	0.0051	0.0009	0.0087
3880.5	0.0192	0.0055	0.001	0.00856667
3880	0.0193	0.0059	0.0015	0.0089
3879.5	0.0191	0.0054	0.0011	0.00853333
3879	0.0187	0.0056	0.0015	0.0086
3878.5	0.0191	0.006	0.0022	0.0091
3878	0.0196	0.0063	0.0025	0.00946667
3877.5	0.0196	0.0064	0.0023	0.00943333
3877	0.0192	0.0062	0.002	0.00913333
3876.5	0.0183	0.0057	0.0014	0.00846667
3876	0.0182	0.0053	0.0014	0.0083
3875.5	0.0189	0.0052	0.0015	0.00853333
3875	0.0191	0.0047	0.0006	0.00813333
3874.5	0.0184	0.0047	0.0003	0.0078
3874	0.019	0.0057	0.0015	0.00873333
3873.5	0.0188	0.0057	0.0015	0.00866667
3873	0.0183	0.0055	0.0014	0.0084
3872.5	0.0184	0.0052	0.0012	0.00826667
3872	0.0186	0.0049	0.0007	0.00806667
3871.5	0.0186	0.0048	0.0007	0.00803333
3871	0.0193	0.0046	0.0009	0.00826667
3870.5	0.0187	0.0034	-0.0002	0.0073
3870	0.0188	0.0039	-0.0006	0.00736667
3869.5	0.0184	0.0044	-0.0001	0.00756667
3869	0.0182	0.0052	0.0009	0.0081
3868.5	0.0185	0.0051	0.0011	0.00823333
3868	0.0184	0.0055	0.0017	0.00853333
3867.5	0.0185	0.0058	0.0017	0.00866667
3867	0.0184	0.0054	0.0012	0.00833333
3866.5	0.0186	0.005	0.0009	0.00816667
3866	0.0198	0.0054	0.0011	0.00876667
3865.5	0.0199	0.0055	0.0011	0.00883333
3865	0.0194	0.0053	0.0012	0.00863333
3864.5	0.0188	0.0048	0.0008	0.00813333
3864	0.0178	0.005	0.0007	0.00783333
3863.5	0.0179	0.0052	0.0008	0.00796667
3863	0.0184	0.0051	0.001	0.00816667
3862.5	0.0188	0.0047	0.0005	0.008
3862	0.0187	0.0048	0.0005	0.008
3861.5	0.0194	0.0054	0.0012	0.00866667
3861	0.019	0.0056	0.0015	0.0087
3860.5	0.0185	0.006	0.0019	0.0088
3860	0.0186	0.0058	0.0018	0.00873333
3859.5	0.0187	0.0057	0.0017	0.0087
3859	0.019	0.0058	0.0017	0.00883333
3858.5	0.0191	0.0058	0.0015	0.0088
3858	0.0189	0.0054	0.001	0.00843333
3857.5	0.0185	0.0057	0.0012	0.00846667
3857	0.0186	0.0061	0.0018	0.00883333
3856.5	0.0182	0.0053	0.0011	0.0082
3856	0.0176	0.0044	0.0002	0.0074
3855.5	0.0186	0.0041	0.0001	0.0076
3855	0.0229	0.006	0.0019	0.0102667
3854.5	0.0209	0.0033	-0.0017	0.0075
3854	0.0211	0.0033	-0.0017	0.00756667
3853.5	0.0186	0.0021	-0.0027	0.006
3853	0.0176	0.0031	-0.0014	0.00643333
3852.5	0.0178	0.0033	-0.001	0.0067
3852	0.0182	0.005	0.0009	0.00803333
3851.5	0.0187	0.0047	0.0006	0.008
3851	0.0179	0.0053	0.0013	0.00816667
3850.5	0.0184	0.0057	0.0015	0.00853333
3850	0.0185	0.0056	0.0012	0.00843333
3849.5	0.0185	0.0057	0.0015	0.00856667
3849	0.0187	0.0059	0.0018	0.0088
3848.5	0.0187	0.0061	0.0018	0.00886667
3848	0.0187	0.0059	0.0018	0.0088
3847.5	0.0189	0.006	0.0021	0.009
3847	0.0191	0.0061	0.0022	0.00913333
3846.5	0.019	0.006	0.002	0.009
3846	0.0186	0.0057	0.0018	0.0087
3845.5	0.0186	0.0057	0.0018	0.0087
3845	0.0191	0.0056	0.0017	0.0088
3844.5	0.0194	0.0051	0.0011	0.00853333
3844	0.0186	0.0051	0.0011	0.00826667
3843.5	0.0191	0.0059	0.0018	0.00893333
3843	0.0188	0.0057	0.0015	0.00866667
3842.5	0.018	0.0055	0.0012	0.00823333
3842	0.0185	0.0049	0.0007	0.00803333
3841.5	0.0185	0.0043	0.0001	0.00763333
3841	0.0187	0.0046	0.0003	0.00786667
3840.5	0.0184	0.0045	0.0002	0.0077
3840	0.0172	0.0047	0.0004	0.00743333
3839.5	0.017	0.0044	-0.0002	0.00706667
3839	0.0181	0.0044	-0.0003	0.0074
3838.5	0.02	0.0043	-0.0001	0.00806667
3838	0.0181	0.0044	0.0003	0.0076
3837.5	0.0195	0.0052	0.0009	0.00853333
3837	0.018	0.0049	0.0007	0.00786667
3836.5	0.0175	0.0053	0.0009	0.0079
3836	0.0186	0.0054	0.0007	0.00823333
3835.5	0.0192	0.0052	0.0008	0.0084
3835	0.0191	0.0058	0.0019	0.00893333
3834.5	0.0195	0.0056	0.0018	0.00896667
3834	0.0186	0.0051	0.0015	0.0084
3833.5	0.0186	0.0051	0.0017	0.00846667
3833	0.0186	0.005	0.0015	0.00836667
3832.5	0.0184	0.0049	0.0007	0.008
3832	0.0182	0.0051	0.0007	0.008
3831.5	0.0192	0.0059	0.002	0.00903333
3831	0.0192	0.0057	0.0018	0.0089
3830.5	0.0188	0.0063	0.0023	0.00913333
3830	0.0188	0.0062	0.0021	0.00903333
3829.5	0.0186	0.0055	0.0016	0.00856667
3829	0.0185	0.0052	0.0013	0.00833333
3828.5	0.0184	0.0052	0.0014	0.00833333
3828	0.0187	0.0054	0.0014	0.0085
3827.5	0.0188	0.0052	0.0009	0.0083
3827	0.0183	0.0054	0.001	0.00823333
3826.5	0.0184	0.0058	0.0015	0.00856667
3826	0.0182	0.0052	0.0014	0.00826667
3825.5	0.0182	0.0055	0.0017	0.00846667
3825	0.0189	0.0059	0.002	0.00893333
3824.5	0.0189	0.0061	0.0019	0.00896667
3824	0.0186	0.0058	0.0015	0.00863333
3823.5	0.0185	0.0054	0.0013	0.0084
3823	0.019	0.0052	0.0012	0.00846667
3822.5	0.0193	0.0043	0.0006	0.00806667
3822	0.0177	0.0026	-0.001	0.00643333
3821.5	0.0174	0.0022	-0.0018	0.00593333
3821	0.0167	0.003	-0.0006	0.00636667
3820.5	0.0177	0.005	0.0012	0.00796667
3820	0.0183	0.0055	0.0016	0.00846667
3819.5	0.0184	0.0056	0.0018	0.0086
3819	0.0184	0.0056	0.0014	0.00846667
3818.5	0.0184	0.0057	0.0015	0.00853333
3818	0.0183	0.0052	0.0012	0.00823333
3817.5	0.0181	0.0048	0.0007	0.00786667
3817	0.0194	0.0049	0.0008	0.00836667
3816.5	0.0194	0.0045	0.0008	0.00823333
3816	0.0193	0.0057	0.0016	0.00886667
3815.5	0.0194	0.0053	0.0007	0.00846667
3815	0.0181	0.0057	0.0013	0.00836667
3814.5	0.0181	0.0058	0.0017	0.00853333
3814	0.0183	0.0056	0.0018	0.00856667
3813.5	0.0188	0.0057	0.002	0.00883333
3813	0.0192	0.0062	0.0021	0.00916667
3812.5	0.0191	0.0064	0.0022	0.00923333
3812	0.0189	0.0062	0.0021	0.00906667
3811.5	0.0188	0.006	0.0021	0.00896667
3811	0.0188	0.0061	0.0022	0.00903333
3810.5	0.0189	0.0063	0.0021	0.0091
3810	0.0191	0.0064	0.002	0.00916667
3809.5	0.0192	0.0062	0.002	0.00913333
3809	0.0185	0.0056	0.0013	0.00846667
3808.5	0.018	0.0049	0.0007	0.00786667
3808	0.0188	0.0046	0.0008	0.00806667
3807.5	0.0189	0.0041	0.0002	0.00773333
3807	0.0186	0.0051	0.0005	0.00806667
3806.5	0.019	0.0048	0.0003	0.00803333
3806	0.0178	0.0051	0.001	0.00796667
3805.5	0.0182	0.0059	0.0018	0.00863333
3805	0.0185	0.0059	0.0018	0.00873333
3804.5	0.0186	0.0057	0.0017	0.00866667
3804	0.0188	0.0056	0.0014	0.0086
3803.5	0.0182	0.0049	0.0005	0.00786667
3803	0.0178	0.0045	0.0004	0.00756667
3802.5	0.0192	0.0046	0.001	0.00826667
3802	0.0202	0.0047	0.0012	0.0087
3801.5	0.0175	0.004	0.0001	0.0072
3801	0.0186	0.004	0	0.00753333
3800.5	0.0178	0.0047	0.0011	0.00786667
3800	0.0179	0.0055	0.0017	0.00836667
3799.5	0.0181	0.0055	0.0015	0.00836667
3799	0.0185	0.0059	0.0016	0.00866667
3798.5	0.0187	0.0059	0.0016	0.00873333
3798	0.0182	0.0056	0.0015	0.00843333
3797.5	0.0186	0.0055	0.0016	0.00856667
3797	0.0189	0.0051	0.0013	0.00843333
3796.5	0.0184	0.0056	0.0017	0.00856667
3796	0.019	0.006	0.0018	0.00893333
3795.5	0.0186	0.0059	0.0017	0.00873333
3795	0.0185	0.0061	0.0019	0.00883333
3794.5	0.0187	0.0062	0.0022	0.00903333
3794	0.019	0.0062	0.0024	0.0092
3793.5	0.0192	0.0065	0.0025	0.0094
3793	0.0195	0.0068	0.0026	0.00963333
3792.5	0.0197	0.0066	0.0026	0.00963333
3792	0.0194	0.0062	0.0024	0.00933333
3791.5	0.0189	0.0057	0.0019	0.00883333
3791	0.0189	0.0059	0.0016	0.0088
3790.5	0.0194	0.0065	0.0021	0.00933333
3790	0.0195	0.0063	0.0025	0.00943333
3789.5	0.0191	0.006	0.0023	0.00913333
3789	0.0185	0.0058	0.0021	0.0088
3788.5	0.0184	0.0057	0.002	0.0087
3788	0.0186	0.0057	0.002	0.00876667
3787.5	0.0191	0.006	0.0021	0.00906667
3787	0.0196	0.0062	0.0024	0.0094
3786.5	0.0193	0.006	0.0022	0.00916667
3786	0.0188	0.0057	0.0018	0.00876667
3785.5	0.0186	0.0055	0.0013	0.00846667
3785	0.0185	0.0055	0.0014	0.00846667
3784.5	0.0187	0.0061	0.0019	0.0089
3784	0.0193	0.0064	0.0023	0.00933333
3783.5	0.0194	0.0064	0.0027	0.0095
3783	0.0193	0.0063	0.0027	0.00943333
3782.5	0.0191	0.0063	0.0023	0.00923333
3782	0.019	0.0062	0.0021	0.0091
3781.5	0.0186	0.0058	0.0018	0.00873333
3781	0.0185	0.0054	0.0015	0.00846667
3780.5	0.019	0.0053	0.0014	0.00856667
3780	0.019	0.0052	0.0012	0.00846667
3779.5	0.0188	0.0059	0.002	0.0089
3779	0.0188	0.0056	0.0019	0.00876667
3778.5	0.0181	0.0054	0.0017	0.0084
3778	0.0182	0.0058	0.0019	0.00863333
3777.5	0.0189	0.0061	0.0021	0.00903333
3777	0.0193	0.0063	0.0023	0.0093
3776.5	0.0193	0.0065	0.0026	0.00946667
3776	0.019	0.0066	0.0025	0.00936667
3775.5	0.019	0.0064	0.0022	0.0092
3775	0.0193	0.0062	0.0023	0.00926667
3774.5	0.0192	0.0063	0.0024	0.0093
3774	0.0188	0.0063	0.0021	0.00906667
3773.5	0.0187	0.0061	0.0019	0.0089
3773	0.0189	0.006	0.002	0.00896667
3772.5	0.0191	0.0061	0.0023	0.00916667
3772	0.0192	0.0062	0.0022	0.0092
3771.5	0.019	0.0057	0.0016	0.00876667
3771	0.0194	0.0055	0.0012	0.0087
3770.5	0.0189	0.0048	0.0003	0.008
3770	0.0176	0.0045	0.0003	0.00746667
3769.5	0.0189	0.0052	0.0009	0.00833333
3769	0.0189	0.0057	0.0014	0.00866667
3768.5	0.019	0.0063	0.0022	0.00916667
3768	0.0189	0.006	0.0022	0.00903333
3767.5	0.0182	0.0054	0.0015	0.00836667
3767	0.0184	0.0052	0.001	0.0082
3766.5	0.0192	0.0051	0.0008	0.00836667
3766	0.0192	0.0056	0.0013	0.0087
3765.5	0.0194	0.0059	0.0018	0.00903333
3765	0.0185	0.0055	0.0014	0.00846667
3764.5	0.0183	0.0058	0.0017	0.0086
3764	0.019	0.0063	0.0021	0.00913333
3763.5	0.0195	0.0065	0.0025	0.0095
3763	0.0193	0.0063	0.0025	0.00936667
3762.5	0.0186	0.0056	0.0019	0.0087
3762	0.0183	0.0054	0.0017	0.00846667
3761.5	0.0184	0.0055	0.0016	0.0085
3761	0.0188	0.0056	0.0012	0.00853333
3760.5	0.0192	0.0052	0.0004	0.00826667
3760	0.0186	0.0049	0.0005	0.008
3759.5	0.0187	0.0055	0.0016	0.0086
3759	0.0181	0.0054	0.0015	0.00833333
3758.5	0.0183	0.0054	0.0017	0.00846667
3758	0.0191	0.0058	0.0022	0.00903333
3757.5	0.0191	0.0055	0.0015	0.0087
3757	0.0176	0.0043	0.0001	0.00733333
3756.5	0.0173	0.0045	0.0005	0.00743333
3756	0.0178	0.0047	0.0007	0.00773333
3755.5	0.0183	0.0055	0.0013	0.00836667
3755	0.0197	0.0064	0.0023	0.00946667
3754.5	0.0197	0.006	0.002	0.00923333
3754	0.0184	0.0048	0.0006	0.00793333
3753.5	0.0174	0.0033	-0.001	0.00656667
3753	0.0171	0.0018	-0.0023	0.00553333
3752.5	0.0157	0.002	-0.0021	0.0052
3752	0.0187	0.0045	-0.0001	0.0077
3751.5	0.0177	0.004	-0.0004	0.0071
3751	0.0171	0.0042	0.0001	0.00713333
3750.5	0.0186	0.0043	0.0005	0.0078
3750	0.0209	0.0041	0.0007	0.00856667
3749.5	0.02	0.0045	0.0014	0.00863333
3749	0.0214	0.005	0.0009	0.0091
3748.5	0.0184	0.0048	0.0003	0.00783333
3748	0.0172	0.005	0.0002	0.00746667
3747.5	0.0171	0.0046	0.0001	0.00726667
3747	0.0174	0.0044	0.0001	0.0073
3746.5	0.018	0.0048	0.0006	0.0078
3746	0.0197	0.0053	0.0013	0.00876667
3745.5	0.0232	0.0064	0.0023	0.0106333
3745	0.0207	0.0038	-0.0018	0.00756667
3744.5	0.0176	0.0037	-0.001	0.00676667
3744	0.019	0.0039	-0.0004	0.0075
3743.5	0.0184	0.0042	0.0002	0.0076
3743	0.0176	0.0047	0.0008	0.0077
3742.5	0.0178	0.005	0.001	0.00793333
3742	0.0182	0.0047	0.0009	0.00793333
3741.5	0.0177	0.0045	0.0006	0.0076
3741	0.018	0.005	0.0012	0.00806667
3740.5	0.0184	0.0056	0.0016	0.00853333
3740	0.0186	0.0058	0.0017	0.0087
3739.5	0.0186	0.0056	0.0013	0.0085
3739	0.0177	0.0046	0.0001	0.00746667
3738.5	0.0171	0.0042	0.0002	0.00716667
3738	0.0182	0.0046	0.0008	0.00786667
3737.5	0.0192	0.0049	0.0009	0.00833333
3737	0.0184	0.0043	-0.0002	0.0075
3736.5	0.0184	0.0035	-0.001	0.00696667
3736	0.0174	0.0022	-0.002	0.00586667
3735.5	0.0173	0.0024	-0.0019	0.00593333
3735	0.0182	0.0038	-0.0001	0.0073
3734.5	0.0186	0.0051	0.0012	0.0083
3734	0.0184	0.0052	0.0009	0.00816667
3733.5	0.0178	0.0047	0.0002	0.00756667
3733	0.0182	0.0042	0.0001	0.0075
3732.5	0.0183	0.0042	0.0008	0.00776667
3732	0.0194	0.0051	0.0017	0.00873333
3731.5	0.019	0.0046	0.0009	0.00816667
3731	0.0178	0.0053	0.0013	0.00813333
3730.5	0.0184	0.006	0.0019	0.00876667
3730	0.019	0.0063	0.0022	0.00916667
3729.5	0.019	0.0062	0.002	0.00906667
3729	0.0189	0.006	0.0017	0.00886667
3728.5	0.0188	0.0056	0.0014	0.0086
3728	0.0187	0.0053	0.0015	0.0085
3727.5	0.019	0.0052	0.0016	0.0086
3727	0.0186	0.0048	0.001	0.00813333
3726.5	0.0185	0.0049	0.0011	0.00816667
3726	0.0187	0.0048	0.001	0.00816667
3725.5	0.0181	0.0047	0.0008	0.00786667
3725	0.0179	0.0048	0.0009	0.00786667
3724.5	0.0187	0.0054	0.0016	0.00856667
3724	0.0192	0.0062	0.0022	0.0092
3723.5	0.0193	0.0063	0.0023	0.0093
3723	0.0189	0.0054	0.0011	0.00846667
3722.5	0.0177	0.0046	0.0003	0.00753333
3722	0.0181	0.0053	0.0012	0.0082
3721.5	0.0182	0.0053	0.0012	0.00823333
3721	0.018	0.0054	0.0013	0.00823333
3720.5	0.0183	0.0055	0.0016	0.00846667
3720	0.0185	0.0056	0.0017	0.0086
3719.5	0.0185	0.0055	0.0014	0.00846667
3719	0.0183	0.0059	0.0014	0.00853333
3718.5	0.0187	0.0058	0.0016	0.0087
3718	0.0185	0.0054	0.0016	0.0085
3717.5	0.0184	0.0054	0.0016	0.00846667
3717	0.0185	0.0057	0.0018	0.00866667
3716.5	0.0185	0.0059	0.0021	0.00883333
3716	0.0186	0.0058	0.0021	0.00883333
3715.5	0.0188	0.0056	0.0019	0.00876667
3715	0.0185	0.0055	0.0016	0.00853333
3714.5	0.0181	0.0053	0.0011	0.00816667
3714	0.0178	0.0049	0.0007	0.0078
3713.5	0.0182	0.0047	0.0007	0.00786667
3713	0.0196	0.0042	0.0008	0.0082
3712.5	0.0187	0.0033	0.0001	0.00736667
3712	0.0193	0.0047	0.0008	0.00826667
3711.5	0.0183	0.0045	0.0007	0.00783333
3711	0.0168	0.0046	0.0007	0.00736667
3710.5	0.0169	0.0041	-0.0001	0.00696667
3710	0.017	0.0038	-0.0005	0.00676667
3709.5	0.0172	0.0047	0.0005	0.00746667
3709	0.0187	0.0055	0.0013	0.0085
3708.5	0.019	0.0061	0.0018	0.00896667
3708	0.019	0.0066	0.0023	0.0093
3707.5	0.0187	0.006	0.0019	0.00886667
3707	0.0183	0.0052	0.0011	0.0082
3706.5	0.0184	0.0052	0.0011	0.00823333
3706	0.0187	0.0057	0.0015	0.00863333
3705.5	0.019	0.0063	0.002	0.0091
3705	0.019	0.0063	0.0022	0.00916667
3704.5	0.0186	0.0057	0.0018	0.0087
3704	0.0184	0.0056	0.0017	0.00856667
3703.5	0.0184	0.0056	0.0019	0.00863333
3703	0.0184	0.0052	0.0015	0.00836667
3702.5	0.0184	0.0045	0.0007	0.00786667
3702	0.0182	0.0047	0.001	0.00796667
3701.5	0.0194	0.0059	0.0023	0.0092
3701	0.019	0.0056	0.0017	0.00876667
3700.5	0.0181	0.0054	0.0011	0.0082
3700	0.018	0.0054	0.0012	0.0082
3699.5	0.0183	0.0058	0.0017	0.0086
3699	0.0187	0.0061	0.0022	0.009
3698.5	0.0187	0.0061	0.0022	0.009
3698	0.0187	0.0059	0.0018	0.0088
3697.5	0.0187	0.0059	0.0017	0.00876667
3697	0.0185	0.0057	0.0015	0.00856667
3696.5	0.0184	0.0058	0.0016	0.0086
3696	0.0186	0.0059	0.0019	0.0088
3695.5	0.0186	0.0056	0.0018	0.00866667
3695	0.0186	0.0055	0.0015	0.00853333
3694.5	0.0187	0.0055	0.0015	0.00856667
3694	0.0187	0.0057	0.0018	0.00873333
3693.5	0.0187	0.0058	0.0019	0.0088
3693	0.0186	0.0058	0.0018	0.00873333
3692.5	0.0187	0.0056	0.0015	0.0086
3692	0.0188	0.0049	0.0005	0.00806667
3691.5	0.0179	0.0045	-0.0001	0.00743333
3691	0.0178	0.0051	0.0006	0.00783333
3690.5	0.0168	0.0047	0.0005	0.00733333
3690	0.0164	0.0042	0.0003	0.00696667
3689.5	0.018	0.0041	0.0003	0.00746667
3689	0.0194	0.0041	0	0.00783333
3688.5	0.0186	0.0044	0.0003	0.00776667
3688	0.0193	0.0048	0.0004	0.00816667
3687.5	0.0176	0.0053	0.0011	0.008
3687	0.0177	0.0058	0.0019	0.00846667
3686.5	0.0186	0.0059	0.0023	0.00893333
3686	0.0194	0.0061	0.0025	0.00933333
3685.5	0.0192	0.0062	0.002	0.00913333
3685	0.0189	0.006	0.0017	0.00886667
3684.5	0.0188	0.0061	0.002	0.00896667
3684	0.0187	0.0061	0.002	0.00893333
3683.5	0.0188	0.0059	0.0021	0.00893333
3683	0.0188	0.0057	0.002	0.00883333
3682.5	0.0186	0.0057	0.0019	0.00873333
3682	0.0186	0.0058	0.0019	0.00876667
3681.5	0.0187	0.0057	0.0017	0.0087
3681	0.0185	0.0054	0.0013	0.0084
3680.5	0.0182	0.0053	0.0012	0.00823333
3680	0.0178	0.0051	0.0009	0.00793333
3679.5	0.0178	0.0054	0.0013	0.00816667
3679	0.0183	0.0055	0.0016	0.00846667
3678.5	0.0179	0.0051	0.0013	0.0081
3678	0.0179	0.0049	0.0009	0.0079
3677.5	0.0178	0.0047	0.0005	0.00766667
3677	0.0187	0.0045	0.0001	0.00776667
3676.5	0.0188	0.0031	-0.0018	0.0067
3676	0.0183	0.0026	-0.0017	0.0064
3675.5	0.0182	0.0027	-0.0012	0.00656667
3675	0.0165	0.0039	-0.0001	0.00676667
3674.5	0.0179	0.0048	0.0009	0.00786667
3674	0.018	0.0052	0.0013	0.00816667
3673.5	0.0179	0.0057	0.0015	0.00836667
3673	0.018	0.0054	0.0013	0.00823333
3672.5	0.018	0.0051	0.001	0.00803333
3672	0.0187	0.0053	0.001	0.00833333
3671.5	0.0203	0.0053	0.0009	0.00883333
3671	0.019	0.0041	0.0004	0.00783333
3670.5	0.0192	0.0046	0.0007	0.00816667
3670	0.018	0.004	0.0001	0.00736667
3669.5	0.0183	0.0041	0.0005	0.00763333
3669	0.0184	0.0044	0.0008	0.00786667
3668.5	0.0187	0.005	0.0011	0.00826667
3668	0.0184	0.005	0.001	0.00813333
3667.5	0.0186	0.0058	0.0019	0.00876667
3667	0.0189	0.0063	0.0024	0.0092
3666.5	0.0188	0.0064	0.0024	0.0092
3666	0.019	0.0064	0.0022	0.0092
3665.5	0.0192	0.0062	0.0024	0.00926667
3665	0.019	0.0058	0.0021	0.00896667
3664.5	0.0185	0.0057	0.0018	0.00866667
3664	0.0184	0.0058	0.0018	0.00866667
3663.5	0.0185	0.006	0.002	0.00883333
3663	0.0188	0.0062	0.0023	0.0091
3662.5	0.0189	0.0062	0.0023	0.00913333
3662	0.0188	0.006	0.0019	0.0089
3661.5	0.0189	0.0058	0.0016	0.00876667
3661	0.0189	0.0057	0.0019	0.00883333
3660.5	0.0185	0.0056	0.0018	0.00863333
3660	0.0183	0.0056	0.0015	0.00846667
3659.5	0.0186	0.0059	0.0017	0.00873333
3659	0.0191	0.0062	0.0019	0.00906667
3658.5	0.0192	0.0062	0.0019	0.0091
3658	0.0185	0.0057	0.0015	0.00856667
3657.5	0.0188	0.0054	0.0015	0.00856667
3657	0.0199	0.0052	0.0013	0.0088
3656.5	0.019	0.0049	0.001	0.0083
3656	0.0195	0.0054	0.0013	0.00873333
3655.5	0.0187	0.0054	0.0011	0.0084
3655	0.0185	0.0061	0.0019	0.00883333
3654.5	0.0189	0.0061	0.0022	0.00906667
3654	0.0191	0.006	0.0022	0.0091
3653.5	0.019	0.0059	0.002	0.00896667
3653	0.0186	0.0057	0.0017	0.00866667
3652.5	0.0187	0.0058	0.0016	0.0087
3652	0.0191	0.0055	0.0011	0.00856667
3651.5	0.0181	0.0042	-0.0003	0.00733333
3651	0.0167	0.0032	-0.0012	0.00623333
3650.5	0.017	0.0031	-0.0014	0.00623333
3650	0.0185	0.0034	-0.0009	0.007
3649.5	0.0173	0.0032	-0.0008	0.00656667
3649	0.0182	0.0035	-0.0006	0.00703333
3648.5	0.0182	0.0033	-0.0004	0.00703333
3648	0.0184	0.0037	-0.0002	0.0073
3647.5	0.0174	0.0041	-0.0004	0.00703333
3647	0.0174	0.0049	0.0006	0.00763333
3646.5	0.0175	0.0051	0.0009	0.00783333
3646	0.0178	0.0054	0.0012	0.00813333
3645.5	0.0185	0.006	0.0019	0.0088
3645	0.0189	0.0064	0.0024	0.00923333
3644.5	0.0188	0.0061	0.0023	0.00906667
3644	0.0186	0.0058	0.0021	0.00883333
3643.5	0.0185	0.0057	0.0017	0.00863333
3643	0.0185	0.0058	0.0017	0.00866667
3642.5	0.0189	0.0062	0.0022	0.0091
3642	0.0192	0.0065	0.0024	0.00936667
3641.5	0.019	0.0063	0.0022	0.00916667
3641	0.0186	0.006	0.0019	0.00883333
3640.5	0.0185	0.0058	0.0017	0.00866667
3640	0.0185	0.0061	0.0019	0.00883333
3639.5	0.0189	0.0064	0.0022	0.00916667
3639	0.0191	0.006	0.0022	0.0091
3638.5	0.0185	0.0054	0.0017	0.00853333
3638	0.0182	0.0056	0.0017	0.0085
3637.5	0.0187	0.0059	0.002	0.00886667
3637	0.0191	0.0062	0.0021	0.00913333
3636.5	0.0194	0.0062	0.0023	0.0093
3636	0.019	0.0055	0.002	0.00883333
3635.5	0.0184	0.0051	0.0016	0.00836667
3635	0.0185	0.0053	0.0014	0.0084
3634.5	0.0189	0.0053	0.0015	0.00856667
3634	0.0188	0.0056	0.0018	0.00873333
3633.5	0.019	0.0059	0.0018	0.0089
3633	0.019	0.0058	0.0017	0.00883333
3632.5	0.0184	0.0056	0.0016	0.00853333
3632	0.018	0.0052	0.0011	0.0081
3631.5	0.0181	0.005	0.0009	0.008
3631	0.0185	0.0052	0.0011	0.00826667
3630.5	0.0193	0.0051	0.0007	0.00836667
3630	0.0188	0.0037	-0.0007	0.00726667
3629.5	0.019	0.0027	-0.0015	0.00673333
3629	0.0199	0.0024	-0.002	0.00676667
3628.5	0.0193	0.0053	0.0008	0.00846667
3628	0.0203	0.0063	0.0021	0.00956667
3627.5	0.0189	0.0053	0.0015	0.00856667
3627	0.0179	0.0047	0.0008	0.0078
3626.5	0.0175	0.0046	0.0006	0.00756667
3626	0.0176	0.0053	0.0012	0.00803333
3625.5	0.0187	0.0062	0.0021	0.009
3625	0.0195	0.0069	0.0029	0.00976667
3624.5	0.0196	0.007	0.0029	0.00983333
3624	0.0194	0.0069	0.0026	0.00963333
3623.5	0.019	0.0064	0.0023	0.00923333
3623	0.0194	0.0064	0.0024	0.0094
3622.5	0.0196	0.0062	0.0022	0.00933333
3622	0.0188	0.0053	0.0013	0.00846667
3621.5	0.0176	0.0043	0.0005	0.00746667
3621	0.018	0.0045	0.0009	0.0078
3620.5	0.0197	0.0053	0.0014	0.0088
3620	0.0199	0.0055	0.0018	0.00906667
3619.5	0.0195	0.0059	0.0018	0.00906667
3619	0.0189	0.0051	0.0005	0.00816667
3618.5	0.0179	0.0047	0.0001	0.00756667
3618	0.0176	0.005	0.0005	0.0077
3617.5	0.0184	0.0058	0.0016	0.0086
3617	0.0188	0.0057	0.0019	0.0088
3616.5	0.0188	0.0056	0.0019	0.00876667
3616	0.0189	0.0057	0.0016	0.00873333
3615.5	0.0187	0.0056	0.0016	0.00863333
3615	0.0183	0.0051	0.0015	0.0083
3614.5	0.018	0.005	0.0013	0.0081
3614	0.0183	0.0049	0.0009	0.00803333
3613.5	0.0186	0.0047	0.0007	0.008
3613	0.0185	0.0047	0.0007	0.00796667
3612.5	0.0187	0.0053	0.0013	0.00843333
3612	0.019	0.0056	0.0013	0.00863333
3611.5	0.0183	0.0057	0.0013	0.00843333
3611	0.018	0.0053	0.0011	0.00813333
3610.5	0.0188	0.0053	0.0014	0.0085
3610	0.0201	0.0054	0.0017	0.00906667
3609.5	0.0194	0.0047	0.0011	0.0084
3609	0.0195	0.0048	0.0007	0.00833333
3608.5	0.0188	0.0051	0.0008	0.00823333
3608	0.0184	0.0056	0.0014	0.00846667
3607.5	0.0183	0.0056	0.0012	0.00836667
3607	0.0182	0.0057	0.0016	0.0085
3606.5	0.0186	0.0054	0.0016	0.00853333
3606	0.0187	0.0057	0.002	0.0088
3605.5	0.0193	0.0064	0.0025	0.0094
3605	0.0195	0.0065	0.0023	0.00943333
3604.5	0.0194	0.0063	0.0022	0.0093
3604	0.0193	0.0063	0.0024	0.00933333
3603.5	0.0191	0.0063	0.0024	0.00926667
3603	0.0191	0.0063	0.0023	0.00923333
3602.5	0.019	0.0062	0.0025	0.00923333
3602	0.0189	0.0059	0.0021	0.00896667
3601.5	0.0187	0.0057	0.0015	0.00863333
3601	0.0184	0.0057	0.0016	0.00856667
3600.5	0.0185	0.0055	0.0017	0.00856667
3600	0.0185	0.0057	0.0018	0.00866667
3599.5	0.0188	0.0061	0.0019	0.00893333
3599	0.0187	0.0058	0.0015	0.00866667
3598.5	0.0183	0.0058	0.0016	0.00856667
3598	0.0185	0.0063	0.002	0.00893333
3597.5	0.019	0.0062	0.0023	0.00916667
3597	0.0195	0.006	0.0022	0.00923333
3596.5	0.0194	0.0057	0.002	0.00903333
3596	0.0191	0.0054	0.0016	0.0087
3595.5	0.0185	0.0055	0.0013	0.00843333
3595	0.0185	0.0056	0.0014	0.0085
3594.5	0.0187	0.0057	0.0016	0.00866667
3594	0.0189	0.0057	0.0016	0.00873333
3593.5	0.0187	0.006	0.0018	0.00883333
3593	0.019	0.0065	0.0023	0.00926667
3592.5	0.0192	0.0065	0.0023	0.00933333
3592	0.0188	0.0064	0.0021	0.0091
3591.5	0.0189	0.0061	0.0018	0.00893333
3591	0.0188	0.006	0.0018	0.00886667
3590.5	0.0187	0.0059	0.002	0.00886667
3590	0.0192	0.0058	0.0023	0.0091
3589.5	0.0203	0.0057	0.0022	0.0094
3589	0.0202	0.0054	0.002	0.0092
3588.5	0.0199	0.0049	0.0016	0.0088
3588	0.0189	0.0042	0.0007	0.00793333
3587.5	0.0186	0.0045	0.0006	0.0079
3587	0.0184	0.0045	0.0001	0.00766667
3586.5	0.0189	0.0055	0.0009	0.00843333
3586	0.0194	0.0057	0.0013	0.0088
3585.5	0.0192	0.0061	0.002	0.0091
3585	0.0192	0.0063	0.0023	0.00926667
3584.5	0.0188	0.006	0.002	0.00893333
3584	0.0186	0.0061	0.0021	0.00893333
3583.5	0.0189	0.0063	0.0024	0.0092
3583	0.0193	0.0063	0.0025	0.00936667
3582.5	0.0196	0.0065	0.0026	0.00956667
3582	0.0194	0.0065	0.0026	0.0095
3581.5	0.0194	0.0067	0.0025	0.00953333
3581	0.0194	0.0068	0.0022	0.00946667
3580.5	0.0192	0.0065	0.002	0.00923333
3580	0.0192	0.0063	0.0023	0.00926667
3579.5	0.0192	0.0062	0.0025	0.0093
3579	0.0189	0.0061	0.0024	0.00913333
3578.5	0.0189	0.0059	0.0023	0.00903333
3578	0.019	0.0059	0.0023	0.00906667
3577.5	0.0191	0.0061	0.0025	0.00923333
3577	0.0193	0.0064	0.0026	0.00943333
3576.5	0.0195	0.0067	0.0028	0.00966667
3576	0.0193	0.0067	0.0026	0.00953333
3575.5	0.019	0.0065	0.0021	0.0092
3575	0.0189	0.0062	0.0018	0.00896667
3574.5	0.019	0.0061	0.0021	0.00906667
3574	0.0196	0.0064	0.0024	0.00946667
3573.5	0.0198	0.0067	0.0028	0.00976667
3573	0.0196	0.0067	0.0029	0.00973333
3572.5	0.0194	0.0064	0.0025	0.00943333
3572	0.0192	0.0063	0.0024	0.0093
3571.5	0.0191	0.0064	0.0024	0.0093
3571	0.019	0.0063	0.0023	0.0092
3570.5	0.0193	0.0064	0.0026	0.00943333
3570	0.0192	0.0061	0.0022	0.00916667
3569.5	0.0189	0.0056	0.0018	0.00876667
3569	0.0193	0.0053	0.0013	0.00863333
3568.5	0.0192	0.0051	0.0006	0.0083
3568	0.0195	0.0057	0.0011	0.00876667
3567.5	0.0199	0.0055	0.0007	0.0087
3567	0.0191	0.005	0.0004	0.00816667
3566.5	0.0185	0.005	0.0008	0.0081
3566	0.0188	0.0058	0.0016	0.00873333
3565.5	0.019	0.0062	0.002	0.00906667
3565	0.0191	0.0061	0.0022	0.00913333
3564.5	0.0192	0.0062	0.0025	0.0093
3564	0.0189	0.0063	0.0025	0.00923333
3563.5	0.0191	0.0067	0.0029	0.00956667
3563	0.0196	0.0067	0.0028	0.0097
3562.5	0.0195	0.0063	0.0024	0.0094
3562	0.0192	0.0061	0.0023	0.0092
3561.5	0.0192	0.0061	0.0022	0.00916667
3561	0.0192	0.0059	0.0021	0.00906667
3560.5	0.0191	0.0058	0.0021	0.009
3560	0.0191	0.0064	0.0023	0.00926667
3559.5	0.0193	0.0067	0.0024	0.00946667
3559	0.0195	0.0067	0.0026	0.0096
3558.5	0.0197	0.0066	0.0028	0.0097
3558	0.0198	0.0066	0.0029	0.00976667
3557.5	0.0198	0.0067	0.0029	0.0098
3557	0.0196	0.0067	0.003	0.00976667
3556.5	0.0192	0.0065	0.0028	0.0095
3556	0.0192	0.0063	0.0023	0.00926667
3555.5	0.0195	0.0064	0.0024	0.00943333
3555	0.02	0.0069	0.0029	0.00993333
3554.5	0.0205	0.007	0.003	0.0101667
3554	0.02	0.0066	0.0027	0.00976667
3553.5	0.0194	0.0063	0.0022	0.0093
3553	0.0194	0.0062	0.002	0.0092
3552.5	0.0194	0.0064	0.0023	0.00936667
3552	0.0197	0.007	0.0029	0.00986667
3551.5	0.0198	0.0072	0.0028	0.00993333
3551	0.0194	0.007	0.0027	0.0097
3550.5	0.0195	0.0068	0.0028	0.0097
3550	0.0196	0.0067	0.0027	0.00966667
3549.5	0.0195	0.0064	0.0023	0.0094
3549	0.0192	0.0062	0.002	0.00913333
3548.5	0.0193	0.0063	0.0023	0.0093
3548	0.0199	0.0065	0.0028	0.00973333
3547.5	0.0197	0.0062	0.0026	0.0095
3547	0.0192	0.0061	0.0023	0.0092
3546.5	0.0197	0.0064	0.0025	0.00953333
3546	0.0202	0.0067	0.0027	0.00986667
3545.5	0.0198	0.0064	0.0022	0.00946667
3545	0.0193	0.006	0.002	0.0091
3544.5	0.0191	0.0059	0.0021	0.00903333
3544	0.0192	0.0065	0.0025	0.0094
3543.5	0.0195	0.0067	0.0027	0.00963333
3543	0.0198	0.0065	0.0027	0.00966667
3542.5	0.0199	0.0065	0.0029	0.00976667
3542	0.0195	0.0064	0.0028	0.00956667
3541.5	0.0192	0.0064	0.0025	0.00936667
3541	0.0194	0.0068	0.0027	0.00963333
3540.5	0.0198	0.0072	0.0032	0.0100667
3540	0.02	0.0072	0.0033	0.0101667
3539.5	0.0198	0.007	0.003	0.00993333
3539	0.0198	0.0071	0.003	0.00996667
3538.5	0.0199	0.007	0.0031	0.01
3538	0.02	0.007	0.0031	0.0100333
3537.5	0.0203	0.0072	0.0031	0.0102
3537	0.0203	0.0071	0.003	0.0101333
3536.5	0.0198	0.007	0.0029	0.0099
3536	0.0197	0.0068	0.0026	0.0097
3535.5	0.0199	0.0066	0.0026	0.0097
3535	0.0198	0.0069	0.0031	0.00993333
3534.5	0.0197	0.007	0.0032	0.00996667
3534	0.0196	0.0068	0.0029	0.00976667
3533.5	0.0198	0.0069	0.0029	0.00986667
3533	0.0202	0.0072	0.0033	0.0102333
3532.5	0.0202	0.0073	0.0033	0.0102667
3532	0.0198	0.007	0.0029	0.0099
3531.5	0.0197	0.0068	0.0027	0.00973333
3531	0.0199	0.0069	0.0031	0.00996667
3530.5	0.02	0.007	0.0033	0.0101
3530	0.0198	0.0067	0.0029	0.0098
3529.5	0.0194	0.0064	0.0023	0.00936667
3529	0.0192	0.0064	0.0025	0.00936667
3528.5	0.0196	0.0067	0.003	0.00976667
3528	0.0199	0.0069	0.0029	0.0099
3527.5	0.02	0.0067	0.0025	0.00973333
3527	0.0198	0.0066	0.0026	0.00966667
3526.5	0.02	0.0067	0.003	0.0099
3526	0.0202	0.0069	0.0033	0.0101333
3525.5	0.0203	0.0071	0.0034	0.0102667
3525	0.0202	0.007	0.0032	0.0101333
3524.5	0.0199	0.0069	0.0027	0.00983333
3524	0.0198	0.0069	0.0025	0.00973333
3523.5	0.0198	0.0067	0.0027	0.00973333
3523	0.0197	0.0067	0.0032	0.00986667
3522.5	0.0198	0.0068	0.0033	0.00996667
3522	0.0196	0.0067	0.0029	0.00973333
3521.5	0.0195	0.0069	0.0029	0.00976667
3521	0.0201	0.0073	0.0034	0.0102667
3520.5	0.0205	0.0075	0.0036	0.0105333
3520	0.0203	0.0074	0.0033	0.0103333
3519.5	0.0199	0.0072	0.0032	0.0101
3519	0.0199	0.0072	0.0032	0.0101
3518.5	0.02	0.0071	0.0031	0.0100667
3518	0.0203	0.0073	0.0033	0.0103
3517.5	0.0204	0.0074	0.0034	0.0104
3517	0.0201	0.0071	0.0032	0.0101333
3516.5	0.0199	0.0071	0.0032	0.0100667
3516	0.0199	0.0072	0.0032	0.0101
3515.5	0.02	0.007	0.0032	0.0100667
3515	0.0201	0.0069	0.0033	0.0101
3514.5	0.0203	0.0073	0.0034	0.0103333
3514	0.0203	0.0075	0.0033	0.0103667
3513.5	0.0201	0.0073	0.0033	0.0102333
3513	0.0197	0.0072	0.0031	0.01
3512.5	0.0196	0.0071	0.0031	0.00993333
3512	0.0199	0.0071	0.0033	0.0101
3511.5	0.0205	0.0073	0.0038	0.0105333
3511	0.0206	0.0074	0.0038	0.0106
3510.5	0.0201	0.0072	0.0031	0.0101333
3510	0.0197	0.007	0.0027	0.0098
3509.5	0.02	0.007	0.0031	0.0100333
3509	0.0204	0.0073	0.0036	0.0104333
3508.5	0.0207	0.0076	0.0039	0.0107333
3508	0.0208	0.0077	0.0039	0.0108
3507.5	0.0205	0.0074	0.0037	0.0105333
3507	0.0202	0.0073	0.0034	0.0103
3506.5	0.0201	0.0073	0.0032	0.0102
3506	0.02	0.0072	0.0032	0.0101333
3505.5	0.0198	0.0071	0.0032	0.0100333
3505	0.0202	0.0072	0.0034	0.0102667
3504.5	0.0206	0.0076	0.0036	0.0106
3504	0.0207	0.0076	0.0035	0.0106
3503.5	0.0207	0.0076	0.0037	0.0106667
3503	0.0203	0.0076	0.0037	0.0105333
3502.5	0.0204	0.0076	0.0035	0.0105
3502	0.0205	0.0074	0.0035	0.0104667
3501.5	0.0202	0.0072	0.0033	0.0102333
3501	0.02	0.0071	0.0032	0.0101
3500.5	0.0199	0.007	0.0032	0.0100333
3500	0.0202	0.007	0.0031	0.0101
3499.5	0.0208	0.0075	0.0036	0.0106333
3499	0.0209	0.0076	0.0041	0.0108667
3498.5	0.0206	0.0076	0.0039	0.0107
3498	0.0202	0.0075	0.0033	0.0103333
3497.5	0.0201	0.0073	0.0029	0.0101
3497	0.02	0.0069	0.0028	0.0099
3496.5	0.02	0.0068	0.0031	0.00996667
3496	0.0202	0.007	0.0034	0.0102
3495.5	0.0204	0.0073	0.0036	0.0104333
3495	0.0205	0.0078	0.0037	0.0106667
3494.5	0.0207	0.0081	0.0039	0.0109
3494	0.0206	0.0077	0.0039	0.0107333
3493.5	0.0205	0.0071	0.0037	0.0104333
3493	0.0205	0.007	0.0035	0.0103333
3492.5	0.0205	0.0073	0.0035	0.0104333
3492	0.0205	0.0077	0.0037	0.0106333
3491.5	0.0206	0.0076	0.0037	0.0106333
3491	0.0207	0.0076	0.0036	0.0106333
3490.5	0.0206	0.0076	0.0035	0.0105667
3490	0.0205	0.0075	0.0036	0.0105333
3489.5	0.0207	0.0077	0.0038	0.0107333
3489	0.0207	0.0076	0.0039	0.0107333
3488.5	0.0204	0.0072	0.0036	0.0104
3488	0.0201	0.0071	0.0033	0.0101667
3487.5	0.0205	0.0074	0.0036	0.0105
3487	0.0208	0.0076	0.0038	0.0107333
3486.5	0.0207	0.0076	0.0037	0.0106667
3486	0.0206	0.0078	0.0038	0.0107333
3485.5	0.0207	0.0078	0.0038	0.0107667
3485	0.0208	0.0078	0.0039	0.0108333
3484.5	0.0206	0.0079	0.0039	0.0108
3484	0.0205	0.0076	0.0037	0.0106
3483.5	0.0207	0.0075	0.0037	0.0106333
3483	0.0209	0.008	0.0038	0.0109
3482.5	0.0208	0.0081	0.0038	0.0109
3482	0.0209	0.008	0.0039	0.0109333
3481.5	0.0208	0.0078	0.0036	0.0107333
3481	0.0205	0.0076	0.0033	0.0104667
3480.5	0.0204	0.0076	0.0035	0.0105
3480	0.0206	0.0077	0.0038	0.0107
3479.5	0.0208	0.0079	0.004	0.0109
3479	0.0208	0.0081	0.004	0.0109667
3478.5	0.0209	0.0081	0.004	0.011
3478	0.0211	0.008	0.0042	0.0111
3477.5	0.0211	0.0079	0.0041	0.0110333
3477	0.0207	0.0078	0.0037	0.0107333
3476.5	0.0206	0.0078	0.0036	0.0106667
3476	0.0205	0.0078	0.0037	0.0106667
3475.5	0.0205	0.0076	0.0037	0.0106
3475	0.0208	0.0077	0.0041	0.0108667
3474.5	0.0211	0.0082	0.0044	0.0112333
3474	0.0212	0.0083	0.0045	0.0113333
3473.5	0.0212	0.008	0.0043	0.0111667
3473	0.0212	0.0081	0.0043	0.0112
3472.5	0.0214	0.0083	0.0045	0.0114
3472	0.0215	0.0085	0.0044	0.0114667
3471.5	0.0214	0.0086	0.0044	0.0114667
3471	0.0215	0.0084	0.0044	0.0114333
3470.5	0.0213	0.008	0.0042	0.0111667
3470	0.0208	0.0077	0.0039	0.0108
3469.5	0.0209	0.0078	0.0041	0.0109333
3469	0.0212	0.0082	0.0044	0.0112667
3468.5	0.0214	0.0083	0.0045	0.0114
3468	0.0215	0.0083	0.0044	0.0114
3467.5	0.0213	0.0084	0.0044	0.0113667
3467	0.021	0.0083	0.0043	0.0112
3466.5	0.021	0.0081	0.0043	0.0111333
3466	0.021	0.0081	0.0042	0.0111
3465.5	0.0212	0.0082	0.0043	0.0112333
3465	0.0213	0.0081	0.0045	0.0113
3464.5	0.0213	0.0081	0.0044	0.0112667
3464	0.0212	0.0081	0.0043	0.0112
3463.5	0.0212	0.0082	0.0041	0.0111667
3463	0.0211	0.0082	0.004	0.0111
3462.5	0.0211	0.0084	0.0041	0.0112
3462	0.0214	0.0086	0.0045	0.0115
3461.5	0.0219	0.0087	0.0049	0.0118333
3461	0.0218	0.0086	0.005	0.0118
3460.5	0.0214	0.008	0.0046	0.0113333
3460	0.0213	0.008	0.0044	0.0112333
3459.5	0.0217	0.0084	0.0047	0.0116
3459	0.0217	0.0084	0.0047	0.0116
3458.5	0.0216	0.0082	0.0046	0.0114667
3458	0.0215	0.0081	0.0045	0.0113667
3457.5	0.0214	0.0081	0.0044	0.0113
3457	0.0215	0.0083	0.0046	0.0114667
3456.5	0.0215	0.0086	0.0049	0.0116667
3456	0.0214	0.0086	0.005	0.0116667
3455.5	0.0212	0.0085	0.0048	0.0115
3455	0.0212	0.0085	0.0046	0.0114333
3454.5	0.0215	0.0087	0.0049	0.0117
3454	0.0218	0.0087	0.0049	0.0118
3453.5	0.0219	0.0085	0.0048	0.0117333
3453	0.022	0.0087	0.0047	0.0118
3452.5	0.0218	0.0088	0.0046	0.0117333
3452	0.0215	0.0087	0.0046	0.0116
3451.5	0.0214	0.0087	0.0048	0.0116333
3451	0.0216	0.0088	0.0051	0.0118333
3450.5	0.0221	0.009	0.0053	0.0121333
3450	0.0222	0.0089	0.0051	0.0120667
3449.5	0.0219	0.0086	0.0048	0.0117667
3449	0.0216	0.0087	0.0049	0.0117333
3448.5	0.0214	0.0086	0.0048	0.0116
3448	0.0215	0.0084	0.0045	0.0114667
3447.5	0.0217	0.0085	0.0046	0.0116
3447	0.0218	0.0089	0.005	0.0119
3446.5	0.0219	0.009	0.0053	0.0120667
3446	0.022	0.0091	0.0053	0.0121333
3445.5	0.0219	0.009	0.0051	0.012
3445	0.0221	0.0088	0.0052	0.0120333
3444.5	0.0221	0.0087	0.0053	0.0120333
3444	0.0217	0.0088	0.0053	0.0119333
3443.5	0.0219	0.0091	0.0054	0.0121333
3443	0.0221	0.0089	0.0052	0.0120667
3442.5	0.0221	0.0088	0.005	0.0119667
3442	0.0221	0.009	0.005	0.0120333
3441.5	0.0226	0.0092	0.0053	0.0123667
3441	0.0229	0.0095	0.0057	0.0127
3440.5	0.0227	0.0095	0.0056	0.0126
3440	0.0224	0.0093	0.0055	0.0124
3439.5	0.0224	0.0092	0.0057	0.0124333
3439	0.0226	0.0092	0.0058	0.0125333
3438.5	0.0224	0.0092	0.0055	0.0123667
3438	0.0217	0.0086	0.005	0.0117667
3437.5	0.0214	0.0083	0.0045	0.0114
3437	0.0219	0.009	0.0049	0.0119333
3436.5	0.0225	0.0096	0.0055	0.0125333
3436	0.0224	0.0094	0.0056	0.0124667
3435.5	0.0221	0.009	0.0053	0.0121333
3435	0.022	0.009	0.0051	0.0120333
3434.5	0.022	0.0091	0.0049	0.012
3434	0.0222	0.0091	0.0051	0.0121333
3433.5	0.0224	0.0093	0.0055	0.0124
3433	0.0228	0.0097	0.0059	0.0128
3432.5	0.0226	0.0098	0.0058	0.0127333
3432	0.0224	0.0095	0.0056	0.0125
3431.5	0.0226	0.0095	0.0057	0.0126
3431	0.0227	0.0095	0.0058	0.0126667
3430.5	0.0222	0.009	0.0055	0.0122333
3430	0.0219	0.0087	0.0051	0.0119
3429.5	0.0224	0.0092	0.0055	0.0123667
3429	0.0228	0.0096	0.0059	0.0127667
3428.5	0.0226	0.0093	0.0057	0.0125333
3428	0.0221	0.0093	0.0054	0.0122667
3427.5	0.0221	0.0097	0.0055	0.0124333
3427	0.0224	0.0098	0.0058	0.0126667
3426.5	0.0226	0.0098	0.0059	0.0127667
3426	0.0229	0.0098	0.006	0.0129
3425.5	0.0232	0.0097	0.0062	0.0130333
3425	0.0231	0.0096	0.0062	0.0129667
3424.5	0.023	0.0098	0.0062	0.013
3424	0.0233	0.0101	0.0064	0.0132667
3423.5	0.0238	0.0102	0.0066	0.0135333
3423	0.0236	0.0104	0.0066	0.0135333
3422.5	0.0232	0.0103	0.0066	0.0133667
3422	0.0231	0.0103	0.0066	0.0133333
3421.5	0.0232	0.0102	0.0067	0.0133667
3421	0.023	0.0098	0.0063	0.0130333
3420.5	0.0227	0.0097	0.0059	0.0127667
3420	0.023	0.01	0.0061	0.0130333
3419.5	0.0232	0.0103	0.0062	0.0132333
3419	0.0233	0.0104	0.0064	0.0133667
3418.5	0.0235	0.0106	0.0068	0.0136333
3418	0.0236	0.0106	0.0069	0.0137
3417.5	0.0233	0.0105	0.0069	0.0135667
3417	0.0234	0.0107	0.007	0.0137
3416.5	0.0238	0.0108	0.007	0.0138667
3416	0.0239	0.0106	0.0068	0.0137667
3415.5	0.0238	0.0105	0.0068	0.0137
3415	0.0235	0.0104	0.0067	0.0135333
3414.5	0.0235	0.0108	0.0068	0.0137
3414	0.0238	0.0111	0.0072	0.0140333
3413.5	0.0235	0.0105	0.0067	0.0135667
3413	0.0226	0.0096	0.0057	0.0126333
3412.5	0.0222	0.0092	0.0053	0.0122333
3412	0.0227	0.0096	0.0059	0.0127333
3411.5	0.0235	0.0102	0.0067	0.0134667
3411	0.0238	0.0107	0.0071	0.0138667
3410.5	0.0238	0.0108	0.0072	0.0139333
3410	0.0237	0.0106	0.0068	0.0137
3409.5	0.0232	0.0101	0.0061	0.0131333
3409	0.0229	0.0097	0.0059	0.0128333
3408.5	0.0232	0.0097	0.0062	0.0130333
3408	0.0232	0.0099	0.0064	0.0131667
3407.5	0.0232	0.0103	0.0066	0.0133667
3407	0.0236	0.0109	0.007	0.0138333
3406.5	0.0241	0.0113	0.0072	0.0142
3406	0.0241	0.0113	0.0072	0.0142
3405.5	0.0239	0.0112	0.007	0.0140333
3405	0.024	0.0108	0.007	0.0139333
3404.5	0.0243	0.0108	0.0072	0.0141
3404	0.0243	0.0111	0.0076	0.0143333
3403.5	0.0243	0.0115	0.0078	0.0145333
3403	0.0241	0.0113	0.0075	0.0143
3402.5	0.0237	0.0108	0.0068	0.0137667
3402	0.0231	0.0103	0.0062	0.0132
3401.5	0.0227	0.0096	0.0059	0.0127333
3401	0.0226	0.0092	0.0058	0.0125333
3400.5	0.0227	0.0094	0.0057	0.0126
3400	0.0226	0.0093	0.0054	0.0124333
3399.5	0.0224	0.009	0.0052	0.0122
3399	0.0225	0.0092	0.0056	0.0124333
3398.5	0.023	0.0097	0.0062	0.0129667
3398	0.0237	0.0105	0.0066	0.0136
3397.5	0.024	0.011	0.007	0.014
3397	0.0242	0.0111	0.0075	0.0142667
3396.5	0.0243	0.0112	0.0078	0.0144333
3396	0.0244	0.0112	0.0077	0.0144333
3395.5	0.0244	0.0111	0.0073	0.0142667
3395	0.0241	0.0109	0.007	0.014
3394.5	0.0241	0.011	0.0072	0.0141
3394	0.0243	0.0111	0.0075	0.0143
3393.5	0.0242	0.0109	0.0075	0.0142
3393	0.0237	0.0105	0.007	0.0137333
3392.5	0.0231	0.0102	0.0065	0.0132667
3392	0.0228	0.0099	0.0062	0.0129667
3391.5	0.0228	0.0096	0.0059	0.0127667
3391	0.023	0.0098	0.0059	0.0129
3390.5	0.0233	0.0103	0.0064	0.0133333
3390	0.0239	0.0108	0.007	0.0139
3389.5	0.0243	0.0111	0.0074	0.0142667
3389	0.0246	0.0113	0.0077	0.0145333
3388.5	0.0247	0.0115	0.0077	0.0146333
3388	0.0246	0.0114	0.0076	0.0145333
3387.5	0.0246	0.0114	0.0078	0.0146
3387	0.0249	0.0117	0.0083	0.0149667
3386.5	0.0251	0.0121	0.0086	0.0152667
3386	0.0251	0.0121	0.0084	0.0152
3385.5	0.0249	0.0117	0.0082	0.0149333
3385	0.0249	0.0119	0.0084	0.0150667
3384.5	0.0249	0.012	0.0084	0.0151
3384	0.025	0.012	0.0084	0.0151333
3383.5	0.0253	0.0122	0.0086	0.0153667
3383	0.0253	0.0123	0.0087	0.0154333
3382.5	0.025	0.012	0.0084	0.0151333
3382	0.0247	0.0116	0.008	0.0147667
3381.5	0.0248	0.0116	0.0081	0.0148333
3381	0.0251	0.0117	0.0084	0.0150667
3380.5	0.025	0.0116	0.0082	0.0149333
3380	0.025	0.0116	0.0082	0.0149333
3379.5	0.0251	0.0118	0.0084	0.0151
3379	0.025	0.0119	0.0084	0.0151
3378.5	0.025	0.0119	0.0084	0.0151
3378	0.0251	0.0122	0.0087	0.0153333
3377.5	0.0246	0.0119	0.0083	0.0149333
3377	0.024	0.0112	0.0074	0.0142
3376.5	0.0237	0.0108	0.0069	0.0138
3376	0.0243	0.0112	0.0075	0.0143333
3375.5	0.0253	0.0121	0.0085	0.0153
3375	0.0256	0.0124	0.0087	0.0155667
3374.5	0.0253	0.0121	0.0084	0.0152667
3374	0.0248	0.0116	0.0081	0.0148333
3373.5	0.0251	0.0118	0.0085	0.0151333
3373	0.0257	0.0124	0.009	0.0157
3372.5	0.0257	0.0125	0.009	0.0157333
3372	0.0253	0.0121	0.0085	0.0153
3371.5	0.0251	0.0118	0.0082	0.0150333
3371	0.025	0.0118	0.0082	0.015
3370.5	0.0248	0.0117	0.0081	0.0148667
3370	0.0246	0.0114	0.0077	0.0145667
3369.5	0.0244	0.0111	0.0074	0.0143
3369	0.0242	0.0109	0.0073	0.0141333
3368.5	0.0244	0.011	0.0072	0.0142
3368	0.0246	0.0113	0.0075	0.0144667
3367.5	0.0247	0.0116	0.008	0.0147667
3367	0.0246	0.0116	0.008	0.0147333
3366.5	0.0243	0.0115	0.0076	0.0144667
3366	0.0242	0.0115	0.0076	0.0144333
3365.5	0.0244	0.0115	0.008	0.0146333
3365	0.0247	0.0117	0.0085	0.0149667
3364.5	0.0255	0.0125	0.009	0.0156667
3364	0.0258	0.0128	0.0092	0.0159333
3363.5	0.0257	0.0127	0.0091	0.0158333
3363	0.0257	0.0125	0.009	0.0157333
3362.5	0.0257	0.0126	0.0091	0.0158
3362	0.0258	0.0128	0.0091	0.0159
3361.5	0.0257	0.0128	0.0089	0.0158
3361	0.0253	0.0124	0.0086	0.0154333
3360.5	0.0252	0.0123	0.0084	0.0153
3360	0.0252	0.0122	0.0085	0.0153
3359.5	0.0255	0.0122	0.0087	0.0154667
3359	0.0258	0.0125	0.009	0.0157667
3358.5	0.0259	0.0126	0.0093	0.0159333
3358	0.0261	0.0128	0.0094	0.0161
3357.5	0.0266	0.0132	0.0097	0.0165
3357	0.0266	0.0133	0.0098	0.0165667
3356.5	0.0265	0.0134	0.0099	0.0166
3356	0.0265	0.0135	0.0099	0.0166333
3355.5	0.0265	0.0132	0.0097	0.0164667
3355	0.0265	0.0132	0.0097	0.0164667
3354.5	0.0266	0.0134	0.0099	0.0166333
3354	0.0268	0.0134	0.0101	0.0167667
3353.5	0.0269	0.0133	0.0101	0.0167667
3353	0.0267	0.0133	0.01	0.0166667
3352.5	0.0266	0.0133	0.0099	0.0166
3352	0.0265	0.0131	0.0098	0.0164667
3351.5	0.0261	0.0129	0.0096	0.0162
3351	0.0258	0.0128	0.0094	0.016
3350.5	0.0255	0.0124	0.0089	0.0156
3350	0.0254	0.0123	0.0089	0.0155333
3349.5	0.026	0.0127	0.0094	0.0160333
3349	0.0266	0.0131	0.0097	0.0164667
3348.5	0.0267	0.0133	0.0098	0.0166
3348	0.0267	0.0135	0.0101	0.0167667
3347.5	0.0268	0.0135	0.0104	0.0169
3347	0.0272	0.0136	0.0106	0.0171333
3346.5	0.0271	0.0138	0.0106	0.0171667
3346	0.027	0.0139	0.0106	0.0171667
3345.5	0.0273	0.014	0.0106	0.0173
3345	0.0273	0.0138	0.0106	0.0172333
3344.5	0.0271	0.0138	0.0104	0.0171
3344	0.0273	0.0141	0.0105	0.0173
3343.5	0.0275	0.0141	0.0108	0.0174667
3343	0.0271	0.0138	0.0108	0.0172333
3342.5	0.027	0.0137	0.0105	0.0170667
3342	0.0272	0.0138	0.0103	0.0171
3341.5	0.0275	0.0139	0.0104	0.0172667
3341	0.0276	0.014	0.0107	0.0174333
3340.5	0.0277	0.0143	0.0109	0.0176333
3340	0.0278	0.0144	0.0111	0.0177667
3339.5	0.0275	0.0142	0.011	0.0175667
3339	0.0271	0.0138	0.0104	0.0171
3338.5	0.0269	0.0135	0.0098	0.0167333
3338	0.0271	0.014	0.0102	0.0171
3337.5	0.0275	0.0144	0.0109	0.0176
3337	0.0277	0.0142	0.0109	0.0176
3336.5	0.0279	0.0143	0.011	0.0177333
3336	0.028	0.0145	0.0112	0.0179
3335.5	0.0283	0.0146	0.0112	0.0180333
3335	0.0282	0.0147	0.0112	0.0180333
3334.5	0.0279	0.0148	0.0112	0.0179667
3334	0.028	0.0147	0.0115	0.0180667
3333.5	0.0285	0.0151	0.0121	0.0185667
3333	0.0285	0.0151	0.0122	0.0186
3332.5	0.0281	0.0146	0.0117	0.0181333
3332	0.0282	0.0147	0.0116	0.0181667
3331.5	0.0284	0.0151	0.0116	0.0183667
3331	0.0283	0.015	0.0116	0.0183
3330.5	0.0282	0.0149	0.0116	0.0182333
3330	0.0284	0.0151	0.0118	0.0184333
3329.5	0.0284	0.0151	0.012	0.0185
3329	0.0285	0.0148	0.0117	0.0183333
3328.5	0.0284	0.0147	0.0115	0.0182
3328	0.0284	0.0149	0.0116	0.0183
3327.5	0.0283	0.0151	0.0118	0.0184
3327	0.0282	0.015	0.0118	0.0183333
3326.5	0.0281	0.0147	0.0116	0.0181333
3326	0.0279	0.0145	0.0114	0.0179333
3325.5	0.0278	0.0143	0.0113	0.0178
3325	0.028	0.0144	0.0114	0.0179333
3324.5	0.0284	0.0149	0.0117	0.0183333
3324	0.0286	0.0152	0.0119	0.0185667
3323.5	0.0286	0.0152	0.0119	0.0185667
3323	0.0286	0.0154	0.012	0.0186667
3322.5	0.0287	0.0153	0.0118	0.0186
3322	0.0284	0.0149	0.0115	0.0182667
3321.5	0.0282	0.015	0.0116	0.0182667
3321	0.0283	0.0152	0.0117	0.0184
3320.5	0.0283	0.0151	0.0117	0.0183667
3320	0.0284	0.0151	0.012	0.0185
3319.5	0.0285	0.0153	0.0121	0.0186333
3319	0.0284	0.0151	0.0119	0.0184667
3318.5	0.0283	0.015	0.0119	0.0184
3318	0.0284	0.0154	0.012	0.0186
3317.5	0.0286	0.0156	0.0121	0.0187667
3317	0.0287	0.0153	0.0122	0.0187333
3316.5	0.0286	0.0149	0.0122	0.0185667
3316	0.0285	0.0148	0.0119	0.0184
3315.5	0.0284	0.015	0.0117	0.0183667
3315	0.0285	0.0153	0.0117	0.0185
3314.5	0.0287	0.0154	0.012	0.0187
3314	0.0288	0.0155	0.0121	0.0188
3313.5	0.029	0.0157	0.0122	0.0189667
3313	0.0295	0.0158	0.0124	0.0192333
3312.5	0.0293	0.0156	0.0124	0.0191
3312	0.0288	0.0156	0.0123	0.0189
3311.5	0.0288	0.0158	0.0125	0.0190333
3311	0.029	0.0156	0.0127	0.0191
3310.5	0.0292	0.0157	0.0129	0.0192667
3310	0.0293	0.0156	0.0128	0.0192333
3309.5	0.0287	0.0152	0.0121	0.0186667
3309	0.0284	0.0151	0.0117	0.0184
3308.5	0.0285	0.0154	0.0119	0.0186
3308	0.029	0.0155	0.0123	0.0189333
3307.5	0.0293	0.0155	0.0126	0.0191333
3307	0.0289	0.0154	0.0124	0.0189
3306.5	0.0289	0.0156	0.0123	0.0189333
3306	0.029	0.016	0.0124	0.0191333
3305.5	0.0291	0.0158	0.0124	0.0191
3305	0.0291	0.0154	0.0123	0.0189333
3304.5	0.0293	0.0155	0.0122	0.019
3304	0.0295	0.0158	0.0125	0.0192667
3303.5	0.0294	0.0158	0.0126	0.0192667
3303	0.0292	0.0158	0.0127	0.0192333
3302.5	0.0291	0.0158	0.0129	0.0192667
3302	0.0294	0.0162	0.0131	0.0195667
3301.5	0.0296	0.0164	0.0129	0.0196333
3301	0.0295	0.0161	0.0128	0.0194667
3300.5	0.0295	0.016	0.013	0.0195
3300	0.0297	0.0163	0.0133	0.0197667
3299.5	0.0301	0.0168	0.0135	0.0201333
3299	0.0303	0.0169	0.0135	0.0202333
3298.5	0.0302	0.0169	0.0136	0.0202333
3298	0.0299	0.0168	0.0136	0.0201
3297.5	0.0298	0.0165	0.0135	0.0199333
3297	0.0297	0.0161	0.0131	0.0196333
3296.5	0.0296	0.0162	0.013	0.0196
3296	0.0298	0.0165	0.0131	0.0198
3295.5	0.0297	0.0164	0.0131	0.0197333
3295	0.0296	0.0163	0.013	0.0196333
3294.5	0.03	0.0166	0.0133	0.0199667
3294	0.0304	0.0169	0.0136	0.0203
3293.5	0.0305	0.0169	0.0138	0.0204
3293	0.0303	0.0166	0.0136	0.0201667
3292.5	0.03	0.016	0.0132	0.0197333
3292	0.0299	0.0159	0.0132	0.0196667
3291.5	0.0303	0.0164	0.0136	0.0201
3291	0.0306	0.0169	0.014	0.0205
3290.5	0.0306	0.017	0.0141	0.0205667
3290	0.0305	0.0167	0.0137	0.0203
3289.5	0.0306	0.0168	0.0137	0.0203667
3289	0.0307	0.0171	0.014	0.0206
3288.5	0.031	0.0176	0.0146	0.0210667
3288	0.0313	0.0179	0.0149	0.0213667
3287.5	0.0312	0.0179	0.0148	0.0213
3287	0.0311	0.0177	0.0147	0.0211667
3286.5	0.0312	0.0175	0.0147	0.0211333
3286	0.0313	0.0176	0.0145	0.0211333
3285.5	0.0313	0.0178	0.0146	0.0212333
3285	0.0315	0.018	0.0148	0.0214333
3284.5	0.0316	0.018	0.0148	0.0214667
3284	0.0314	0.0179	0.0147	0.0213333
3283.5	0.0316	0.0181	0.0149	0.0215333
3283	0.0317	0.0182	0.0153	0.0217333
3282.5	0.0318	0.0181	0.0153	0.0217333
3282	0.0317	0.0181	0.0152	0.0216667
3281.5	0.0315	0.0181	0.0151	0.0215667
3281	0.0315	0.0184	0.0152	0.0217
3280.5	0.0318	0.0187	0.0156	0.0220333
3280	0.0321	0.0188	0.0158	0.0222333
3279.5	0.0321	0.0186	0.0157	0.0221333
3279	0.0319	0.0182	0.0154	0.0218333
3278.5	0.0319	0.0182	0.0156	0.0219
3278	0.032	0.0185	0.0157	0.0220667
3277.5	0.0324	0.0188	0.0158	0.0223333
3277	0.0325	0.0189	0.016	0.0224667
3276.5	0.0324	0.0188	0.0159	0.0223667
3276	0.0321	0.0184	0.0157	0.0220667
3275.5	0.032	0.0182	0.0153	0.0218333
3275	0.032	0.0185	0.0154	0.0219667
3274.5	0.0322	0.0188	0.0156	0.0222
3274	0.0327	0.019	0.0159	0.0225333
3273.5	0.033	0.019	0.016	0.0226667
3273	0.0328	0.0189	0.016	0.0225667
3272.5	0.0329	0.0192	0.0165	0.0228667
3272	0.0331	0.0196	0.0168	0.0231667
3271.5	0.033	0.0194	0.0168	0.0230667
3271	0.0328	0.0192	0.0165	0.0228333
3270.5	0.0329	0.019	0.0163	0.0227333
3270	0.0332	0.0191	0.0164	0.0229
3269.5	0.0333	0.0194	0.0165	0.0230667
3269	0.0334	0.0194	0.0166	0.0231333
3268.5	0.0335	0.0193	0.0168	0.0232
3268	0.0334	0.0194	0.0169	0.0232333
3267.5	0.0334	0.0198	0.017	0.0234
3267	0.0334	0.0201	0.017	0.0235
3266.5	0.0336	0.0201	0.0169	0.0235333
3266	0.0337	0.02	0.0171	0.0236
3265.5	0.0338	0.0202	0.0172	0.0237333
3265	0.034	0.0204	0.0171	0.0238333
3264.5	0.0339	0.0205	0.017	0.0238
3264	0.0341	0.0205	0.0175	0.0240333
3263.5	0.0344	0.0207	0.0179	0.0243333
3263	0.0343	0.0205	0.0178	0.0242
3262.5	0.0342	0.0204	0.0178	0.0241333
3262	0.0341	0.0204	0.0177	0.0240667
3261.5	0.0342	0.0206	0.0178	0.0242
3261	0.0343	0.0207	0.0179	0.0243
3260.5	0.0342	0.0207	0.0179	0.0242667
3260	0.0342	0.0208	0.0179	0.0243
3259.5	0.0343	0.0208	0.018	0.0243667
3259	0.0346	0.0211	0.0182	0.0246333
3258.5	0.035	0.0214	0.0184	0.0249333
3258	0.035	0.0216	0.0186	0.0250667
3257.5	0.0348	0.0215	0.0187	0.025
3257	0.0346	0.0213	0.0185	0.0248
3256.5	0.0347	0.0212	0.0186	0.0248333
3256	0.035	0.0214	0.0189	0.0251
3255.5	0.0352	0.0216	0.019	0.0252667
3255	0.0352	0.0216	0.0189	0.0252333
3254.5	0.0352	0.0214	0.0187	0.0251
3254	0.0353	0.0216	0.0188	0.0252333
3253.5	0.0355	0.0218	0.0191	0.0254667
3253	0.0357	0.0219	0.0194	0.0256667
3252.5	0.0358	0.022	0.0198	0.0258667
3252	0.0359	0.0222	0.0199	0.026
3251.5	0.0357	0.022	0.0193	0.0256667
3251	0.0353	0.0215	0.0186	0.0251333
3250.5	0.0351	0.0213	0.0186	0.025
3250	0.0353	0.0218	0.019	0.0253667
3249.5	0.0358	0.0225	0.0194	0.0259
3249	0.0361	0.0227	0.0197	0.0261667
3248.5	0.036	0.0224	0.0196	0.026
3248	0.036	0.022	0.0192	0.0257333
3247.5	0.0358	0.022	0.0194	0.0257333
3247	0.0358	0.0222	0.0198	0.0259333
3246.5	0.0359	0.0223	0.02	0.0260667
3246	0.0362	0.0224	0.0199	0.0261667
3245.5	0.0363	0.0222	0.0196	0.0260333
3245	0.0363	0.0221	0.0196	0.026
3244.5	0.0365	0.0226	0.0202	0.0264333
3244	0.0366	0.0231	0.0204	0.0267
3243.5	0.0366	0.0231	0.0203	0.0266667
3243	0.0365	0.0226	0.0202	0.0264333
3242.5	0.0365	0.0222	0.0202	0.0263
3242	0.0368	0.0226	0.0204	0.0266
3241.5	0.037	0.0233	0.0207	0.027
3241	0.0369	0.0235	0.0207	0.0270333
3240.5	0.0369	0.0233	0.0207	0.0269667
3240	0.0369	0.0231	0.0207	0.0269
3239.5	0.037	0.023	0.0207	0.0269
3239	0.0372	0.0231	0.0208	0.0270333
3238.5	0.0371	0.0234	0.0209	0.0271333
3238	0.0374	0.0236	0.0212	0.0274
3237.5	0.0374	0.0235	0.0214	0.0274333
3237	0.0372	0.0236	0.0211	0.0273
3236.5	0.0372	0.0237	0.0211	0.0273333
3236	0.0375	0.024	0.0214	0.0276333
3235.5	0.0376	0.024	0.0215	0.0277
3235	0.0377	0.0239	0.0215	0.0277
3234.5	0.0377	0.0239	0.0214	0.0276667
3234	0.0375	0.0238	0.0213	0.0275333
3233.5	0.0375	0.0236	0.0212	0.0274333
3233	0.0379	0.0237	0.0215	0.0277
3232.5	0.0381	0.0241	0.0219	0.0280333
3232	0.038	0.0242	0.0218	0.028
3231.5	0.0379	0.0241	0.0217	0.0279
3231	0.0383	0.0243	0.0219	0.0281667
3230.5	0.0387	0.0247	0.0222	0.0285333
3230	0.0388	0.0252	0.0225	0.0288333
3229.5	0.0388	0.0252	0.0229	0.0289667
3229	0.0387	0.0248	0.0228	0.0287667
3228.5	0.0385	0.0246	0.0226	0.0285667
3228	0.0386	0.0246	0.0224	0.0285333
3227.5	0.0385	0.0247	0.0224	0.0285333
3227	0.0385	0.025	0.0227	0.0287333
3226.5	0.039	0.0254	0.023	0.0291333
3226	0.0393	0.0256	0.023	0.0293
3225.5	0.0391	0.0255	0.0231	0.0292333
3225	0.0392	0.0256	0.0235	0.0294333
3224.5	0.0396	0.0258	0.0236	0.0296667
3224	0.0395	0.0258	0.0234	0.0295667
3223.5	0.0393	0.0255	0.0234	0.0294
3223	0.0394	0.0256	0.0235	0.0295
3222.5	0.0395	0.026	0.0236	0.0297
3222	0.0395	0.026	0.0236	0.0297
3221.5	0.0396	0.0259	0.0236	0.0297
3221	0.0398	0.0258	0.0237	0.0297667
3220.5	0.0401	0.026	0.024	0.0300333
3220	0.0404	0.0265	0.0242	0.0303667
3219.5	0.0408	0.0268	0.0245	0.0307
3219	0.0408	0.0268	0.0246	0.0307333
3218.5	0.0408	0.0266	0.0246	0.0306667
3218	0.0413	0.0269	0.0249	0.0310333
3217.5	0.0412	0.0268	0.0247	0.0309
3217	0.0408	0.0267	0.0247	0.0307333
3216.5	0.0406	0.0266	0.0248	0.0306667
3216	0.0403	0.0266	0.0245	0.0304667
3215.5	0.0403	0.0267	0.0246	0.0305333
3215	0.0407	0.027	0.0248	0.0308333
3214.5	0.0411	0.0273	0.0249	0.0311
3214	0.041	0.0272	0.025	0.0310667
3213.5	0.0408	0.027	0.0249	0.0309
3213	0.0409	0.0268	0.0249	0.0308667
3212.5	0.0411	0.0271	0.025	0.0310667
3212	0.0415	0.0276	0.0253	0.0314667
3211.5	0.0419	0.0278	0.0256	0.0317667
3211	0.0419	0.0277	0.0258	0.0318
3210.5	0.0414	0.0275	0.0255	0.0314667
3210	0.0413	0.0275	0.0253	0.0313667
3209.5	0.0416	0.0278	0.0257	0.0317
3209	0.0421	0.0281	0.0262	0.0321333
3208.5	0.0424	0.0282	0.0263	0.0323
3208	0.0425	0.0284	0.0264	0.0324333
3207.5	0.0427	0.0285	0.0266	0.0326
3207	0.0427	0.0284	0.0267	0.0326
3206.5	0.0425	0.0284	0.0263	0.0324
3206	0.0425	0.0285	0.0263	0.0324333
3205.5	0.0428	0.0288	0.0267	0.0327667
3205	0.0426	0.0286	0.0265	0.0325667
3204.5	0.0424	0.0282	0.0263	0.0323
3204	0.0424	0.0283	0.0264	0.0323667
3203.5	0.0427	0.0286	0.0265	0.0326
3203	0.0431	0.029	0.027	0.0330333
3202.5	0.0435	0.0294	0.0276	0.0335
3202	0.0435	0.0296	0.0278	0.0336333
3201.5	0.0433	0.0295	0.0277	0.0335
3201	0.0432	0.0294	0.0276	0.0334
3200.5	0.0435	0.0298	0.0279	0.0337333
3200	0.0439	0.0302	0.0282	0.0341
3199.5	0.0441	0.0302	0.0283	0.0342
3199	0.0438	0.0298	0.0282	0.0339333
3198.5	0.0437	0.0297	0.0279	0.0337667
3198	0.0436	0.03	0.0279	0.0338333
3197.5	0.0437	0.03	0.028	0.0339
3197	0.044	0.03	0.028	0.034
3196.5	0.0442	0.0302	0.0282	0.0342
3196	0.0444	0.0305	0.0284	0.0344333
3195.5	0.0446	0.0305	0.0287	0.0346
3195	0.0449	0.0307	0.029	0.0348667
3194.5	0.0446	0.0304	0.0287	0.0345667
3194	0.0444	0.0302	0.0285	0.0343667
3193.5	0.0445	0.0304	0.0286	0.0345
3193	0.0447	0.0308	0.0288	0.0347667
3192.5	0.0449	0.031	0.0292	0.0350333
3192	0.0447	0.0308	0.0293	0.0349333
3191.5	0.0446	0.0304	0.0289	0.0346333
3191	0.0448	0.0307	0.0289	0.0348
3190.5	0.0453	0.0313	0.0293	0.0353
3190	0.0455	0.0316	0.0296	0.0355667
3189.5	0.0456	0.0314	0.0297	0.0355667
3189	0.0455	0.0313	0.0296	0.0354667
3188.5	0.0456	0.0313	0.0297	0.0355333
3188	0.0458	0.0316	0.0302	0.0358667
3187.5	0.046	0.0319	0.0303	0.0360667
3187	0.046	0.0319	0.0302	0.0360333
3186.5	0.0457	0.0317	0.03	0.0358
3186	0.0454	0.0317	0.0298	0.0356333
3185.5	0.0457	0.0318	0.0298	0.0357667
3185	0.0465	0.0322	0.0304	0.0363667
3184.5	0.047	0.0326	0.031	0.0368667
3184	0.0469	0.0329	0.0311	0.0369667
3183.5	0.0467	0.0329	0.031	0.0368667
3183	0.0467	0.0328	0.031	0.0368333
3182.5	0.0468	0.033	0.0313	0.0370333
3182	0.0469	0.033	0.0317	0.0372
3181.5	0.047	0.033	0.032	0.0373333
3181	0.0471	0.0332	0.032	0.0374333
3180.5	0.047	0.0332	0.0315	0.0372333
3180	0.0471	0.033	0.0311	0.0370667
3179.5	0.0475	0.0331	0.0315	0.0373667
3179	0.0475	0.0332	0.0317	0.0374667
3178.5	0.0473	0.0332	0.0317	0.0374
3178	0.0473	0.0333	0.0317	0.0374333
3177.5	0.0474	0.0334	0.0318	0.0375333
3177	0.0475	0.0338	0.0321	0.0378
3176.5	0.0482	0.0343	0.0328	0.0384333
3176	0.0485	0.0343	0.0328	0.0385333
3175.5	0.0482	0.0341	0.0326	0.0383
3175	0.048	0.0339	0.0327	0.0382
3174.5	0.0481	0.0339	0.033	0.0383333
3174	0.0483	0.0343	0.033	0.0385333
3173.5	0.0484	0.0346	0.0328	0.0386
3173	0.0484	0.0344	0.0328	0.0385333
3172.5	0.0487	0.0346	0.0332	0.0388333
3172	0.0489	0.0348	0.0336	0.0391
3171.5	0.0489	0.0349	0.0338	0.0392
3171	0.049	0.035	0.0337	0.0392333
3170.5	0.049	0.0349	0.0333	0.0390667
3170	0.049	0.0347	0.0329	0.0388667
3169.5	0.0493	0.035	0.0333	0.0392
3169	0.0495	0.0354	0.0339	0.0396
3168.5	0.0493	0.0355	0.0339	0.0395667
3168	0.0492	0.0356	0.0338	0.0395333
3167.5	0.0495	0.0359	0.034	0.0398
3167	0.0497	0.0356	0.0342	0.0398333
3166.5	0.0495	0.0353	0.0343	0.0397
3166	0.0499	0.0357	0.0344	0.04
3165.5	0.0501	0.036	0.0345	0.0402
3165	0.05	0.0359	0.0345	0.0401333
3164.5	0.0499	0.0358	0.0345	0.0400667
3164	0.0498	0.0357	0.0342	0.0399
3163.5	0.0498	0.0357	0.0341	0.0398667
3163	0.0502	0.0359	0.0346	0.0402333
3162.5	0.0501	0.0358	0.0347	0.0402
3162	0.0501	0.0359	0.0347	0.0402333
3161.5	0.0501	0.036	0.0348	0.0403
3161	0.0503	0.0363	0.0351	0.0405667
3160.5	0.0506	0.0366	0.0354	0.0408667
3160	0.0507	0.0367	0.0356	0.041
3159.5	0.0509	0.0368	0.0356	0.0411
3159	0.0511	0.0368	0.0357	0.0412
3158.5	0.0511	0.0369	0.0357	0.0412333
3158	0.0511	0.0371	0.0358	0.0413333
3157.5	0.0515	0.0374	0.036	0.0416333
3157	0.0519	0.0377	0.0365	0.0420333
3156.5	0.0517	0.0378	0.0367	0.0420667
3156	0.0515	0.0377	0.0364	0.0418667
3155.5	0.0515	0.0374	0.0362	0.0417
3155	0.0516	0.0375	0.0365	0.0418667
3154.5	0.0518	0.0376	0.0367	0.0420333
3154	0.0522	0.0378	0.0366	0.0422
3153.5	0.0522	0.0381	0.0368	0.0423667
3153	0.0523	0.0384	0.037	0.0425667
3152.5	0.0526	0.0384	0.0372	0.0427333
3152	0.0527	0.0384	0.0373	0.0428
3151.5	0.0527	0.0385	0.0375	0.0429
3151	0.0527	0.0387	0.0375	0.0429667
3150.5	0.0529	0.0388	0.0375	0.0430667
3150	0.053	0.0388	0.0378	0.0432
3149.5	0.0528	0.0388	0.038	0.0432
3149	0.0526	0.0387	0.0378	0.0430333
3148.5	0.0526	0.0386	0.0376	0.0429333
3148	0.0529	0.0387	0.0378	0.0431333
3147.5	0.0527	0.0388	0.0379	0.0431333
3147	0.0527	0.0387	0.0377	0.0430333
3146.5	0.0532	0.0391	0.0381	0.0434667
3146	0.0537	0.0398	0.0388	0.0441
3145.5	0.0539	0.0401	0.0389	0.0443
3145	0.0541	0.0402	0.039	0.0444333
3144.5	0.0541	0.0403	0.0391	0.0445
3144	0.054	0.0403	0.0391	0.0444667
3143.5	0.0541	0.04	0.0392	0.0444333
3143	0.0544	0.0401	0.0393	0.0446
3142.5	0.0545	0.0403	0.0393	0.0447
3142	0.0547	0.0405	0.0395	0.0449
3141.5	0.0546	0.0404	0.0396	0.0448667
3141	0.0545	0.0405	0.0396	0.0448667
3140.5	0.0547	0.0408	0.0398	0.0451
3140	0.055	0.041	0.0402	0.0454
3139.5	0.0552	0.0411	0.0406	0.0456333
3139	0.0554	0.0412	0.0408	0.0458
3138.5	0.0557	0.0412	0.0409	0.0459333
3138	0.0561	0.0417	0.0412	0.0463333
3137.5	0.0562	0.042	0.0413	0.0465
3137	0.056	0.0419	0.0412	0.0463667
3136.5	0.056	0.0418	0.0411	0.0463
3136	0.0563	0.0423	0.0414	0.0466667
3135.5	0.0566	0.0426	0.0418	0.047
3135	0.0567	0.0426	0.0419	0.0470667
3134.5	0.0565	0.0424	0.0415	0.0468
3134	0.0565	0.0423	0.0416	0.0468
3133.5	0.0568	0.0424	0.0419	0.0470333
3133	0.0569	0.0428	0.042	0.0472333
3132.5	0.057	0.0432	0.0422	0.0474667
3132	0.0572	0.0433	0.0425	0.0476667
3131.5	0.0577	0.0435	0.043	0.0480667
3131	0.0579	0.0437	0.0431	0.0482333
3130.5	0.0578	0.0437	0.043	0.0481667
3130	0.058	0.0437	0.0431	0.0482667
3129.5	0.0583	0.0438	0.0435	0.0485333
3129	0.0585	0.0439	0.0438	0.0487333
3128.5	0.0585	0.0441	0.0441	0.0489
3128	0.0592	0.0448	0.0448	0.0496
3127.5	0.0598	0.0453	0.0451	0.0500667
3127	0.0598	0.0455	0.0449	0.0500667
3126.5	0.0593	0.0452	0.0445	0.0496667
3126	0.0591	0.0448	0.0444	0.0494333
3125.5	0.0596	0.0452	0.0449	0.0499
3125	0.0598	0.0456	0.0452	0.0502
3124.5	0.0599	0.0459	0.0454	0.0504
3124	0.06	0.046	0.0455	0.0505
3123.5	0.0603	0.0463	0.0458	0.0508
3123	0.0605	0.0463	0.0461	0.0509667
3122.5	0.0606	0.0465	0.0465	0.0512
3122	0.0609	0.0466	0.0466	0.0513667
3121.5	0.0612	0.0468	0.0468	0.0516
3121	0.0615	0.0473	0.0469	0.0519
3120.5	0.0617	0.0475	0.047	0.0520667
3120	0.0619	0.0476	0.047	0.0521667
3119.5	0.0619	0.0477	0.0471	0.0522333
3119	0.0619	0.0478	0.0473	0.0523333
3118.5	0.062	0.0479	0.0476	0.0525
3118	0.0619	0.0478	0.0476	0.0524333
3117.5	0.0621	0.0481	0.0478	0.0526667
3117	0.0625	0.0483	0.0479	0.0529
3116.5	0.0625	0.0479	0.0477	0.0527
3116	0.0622	0.0476	0.0475	0.0524333
3115.5	0.0626	0.0484	0.0481	0.0530333
3115	0.0633	0.0492	0.0488	0.0537667
3114.5	0.0632	0.0489	0.0488	0.0536333
3114	0.0629	0.0484	0.0487	0.0533333
3113.5	0.063	0.0483	0.0486	0.0533
3113	0.0634	0.0489	0.0488	0.0537
3112.5	0.0636	0.0493	0.0489	0.0539333
3112	0.0641	0.0495	0.0493	0.0543
3111.5	0.0642	0.0496	0.0497	0.0545
3111	0.064	0.0496	0.0498	0.0544667
3110.5	0.0639	0.0495	0.0498	0.0544
3110	0.0642	0.0497	0.0499	0.0546
3109.5	0.0644	0.0499	0.05	0.0547667
3109	0.0643	0.0502	0.05	0.0548333
3108.5	0.0645	0.0507	0.0504	0.0552
3108	0.0651	0.0508	0.0508	0.0555667
3107.5	0.0655	0.051	0.0512	0.0559
3107	0.0658	0.0513	0.0515	0.0562
3106.5	0.0659	0.0515	0.0516	0.0563333
3106	0.0658	0.0514	0.0515	0.0562333
3105.5	0.0658	0.0512	0.0515	0.0561667
3105	0.0659	0.0513	0.0517	0.0563
3104.5	0.0661	0.0517	0.052	0.0566
3104	0.0663	0.0522	0.0524	0.0569667
3103.5	0.0666	0.0526	0.0527	0.0573
3103	0.0668	0.0526	0.0527	0.0573667
3102.5	0.067	0.0525	0.0528	0.0574333
3102	0.0672	0.0527	0.0531	0.0576667
3101.5	0.0676	0.0532	0.0536	0.0581333
3101	0.0679	0.0536	0.0539	0.0584667
3100.5	0.0682	0.0539	0.0541	0.0587333
3100	0.0685	0.0545	0.0549	0.0593
3099.5	0.0689	0.0547	0.0557	0.0597667
3099	0.0691	0.0547	0.0556	0.0598
3098.5	0.0691	0.0549	0.0552	0.0597333
3098	0.0694	0.0553	0.0554	0.0600333
3097.5	0.0698	0.0555	0.0559	0.0604
3097	0.0703	0.0556	0.0563	0.0607333
3096.5	0.0708	0.0559	0.0568	0.0611667
3096	0.0708	0.0561	0.0571	0.0613333
3095.5	0.0707	0.056	0.0569	0.0612
3095	0.071	0.0562	0.057	0.0614
3094.5	0.0714	0.0569	0.0575	0.0619333
3094	0.0719	0.0574	0.0579	0.0624
3093.5	0.072	0.0579	0.0584	0.0627667
3093	0.0719	0.058	0.0585	0.0628
3092.5	0.0722	0.0579	0.0585	0.0628667
3092	0.0724	0.0579	0.0586	0.0629667
3091.5	0.0727	0.0582	0.0589	0.0632667
3091	0.0731	0.0583	0.0592	0.0635333
3090.5	0.0737	0.0587	0.0599	0.0641
3090	0.0741	0.0591	0.0604	0.0645333
3089.5	0.0741	0.0593	0.0604	0.0646
3089	0.0743	0.0596	0.0604	0.0647667
3088.5	0.0743	0.0597	0.0605	0.0648333
3088	0.0746	0.06	0.061	0.0652
3087.5	0.0749	0.0604	0.0612	0.0655
3087	0.0747	0.0604	0.061	0.0653667
3086.5	0.0747	0.0602	0.0611	0.0653333
3086	0.0749	0.0603	0.0612	0.0654667
3085.5	0.075	0.0603	0.0614	0.0655667
3085	0.0749	0.0604	0.0616	0.0656333
3084.5	0.075	0.0606	0.0617	0.0657667
3084	0.0753	0.0604	0.0615	0.0657333
3083.5	0.0754	0.0603	0.0612	0.0656333
3083	0.075	0.0603	0.0611	0.0654667
3082.5	0.0744	0.0602	0.061	0.0652
3082	0.0743	0.0601	0.0608	0.0650667
3081.5	0.0745	0.0602	0.061	0.0652333
3081	0.0745	0.0601	0.061	0.0652
3080.5	0.0745	0.06	0.061	0.0651667
3080	0.0746	0.0602	0.0609	0.0652333
3079.5	0.0747	0.0603	0.0609	0.0653
3079	0.0746	0.06	0.0611	0.0652333
3078.5	0.0745	0.0598	0.061	0.0651
3078	0.0747	0.0601	0.0609	0.0652333
3077.5	0.0747	0.0603	0.0609	0.0653
3077	0.0747	0.0601	0.0611	0.0653
3076.5	0.0746	0.0598	0.0611	0.0651667
3076	0.0742	0.0598	0.0609	0.0649667
3075.5	0.0742	0.0599	0.0607	0.0649333
3075	0.0742	0.0599	0.0606	0.0649
3074.5	0.0743	0.0597	0.0605	0.0648333
3074	0.0742	0.0595	0.0604	0.0647
3073.5	0.074	0.0595	0.0605	0.0646667
3073	0.074	0.0597	0.0606	0.0647667
3072.5	0.074	0.0596	0.0605	0.0647
3072	0.0735	0.0591	0.0601	0.0642333
3071.5	0.0733	0.0589	0.06	0.0640667
3071	0.0735	0.0591	0.0601	0.0642333
3070.5	0.0737	0.0592	0.0602	0.0643667
3070	0.0739	0.0594	0.0604	0.0645667
3069.5	0.0741	0.0594	0.0605	0.0646667
3069	0.0739	0.0594	0.0603	0.0645333
3068.5	0.0738	0.0594	0.0602	0.0644667
3068	0.0736	0.0592	0.0601	0.0643
3067.5	0.0735	0.059	0.0601	0.0642
3067	0.0736	0.0592	0.0601	0.0643
3066.5	0.0739	0.0595	0.0602	0.0645333
3066	0.074	0.0595	0.0601	0.0645333
3065.5	0.0738	0.0594	0.0601	0.0644333
3065	0.0735	0.0592	0.06	0.0642333
3064.5	0.0732	0.059	0.0599	0.0640333
3064	0.0735	0.0591	0.0602	0.0642667
3063.5	0.0739	0.0593	0.0604	0.0645333
3063	0.0737	0.0594	0.0602	0.0644333
3062.5	0.0733	0.0594	0.0599	0.0642
3062	0.0732	0.0593	0.0599	0.0641333
3061.5	0.0738	0.0594	0.0603	0.0645
3061	0.0742	0.0596	0.0606	0.0648
3060.5	0.0742	0.0597	0.0609	0.0649333
3060	0.0745	0.0601	0.0613	0.0653
3059.5	0.075	0.0605	0.0615	0.0656667
3059	0.0751	0.0605	0.0614	0.0656667
3058.5	0.0751	0.0606	0.0616	0.0657667
3058	0.0756	0.061	0.0619	0.0661667
3057.5	0.0759	0.061	0.0621	0.0663333
3057	0.076	0.0614	0.0624	0.0666
3056.5	0.0763	0.0618	0.0627	0.0669333
3056	0.0763	0.0618	0.0627	0.0669333
3055.5	0.0767	0.0623	0.0632	0.0674
3055	0.0775	0.0631	0.0639	0.0681667
3054.5	0.0778	0.0634	0.0643	0.0685
3054	0.078	0.0637	0.0648	0.0688333
3053.5	0.0786	0.064	0.0655	0.0693667
3053	0.0791	0.0643	0.066	0.0698
3052.5	0.0795	0.0649	0.0665	0.0703
3052	0.0802	0.0656	0.0672	0.071
3051.5	0.081	0.0664	0.0679	0.0717667
3051	0.0816	0.0669	0.0683	0.0722667
3050.5	0.0819	0.0671	0.0686	0.0725333
3050	0.0823	0.0674	0.0688	0.0728333
3049.5	0.0828	0.068	0.0692	0.0733333
3049	0.0829	0.0684	0.0695	0.0736
3048.5	0.0832	0.0686	0.07	0.0739333
3048	0.0836	0.0688	0.0706	0.0743333
3047.5	0.0836	0.0688	0.0708	0.0744
3047	0.0835	0.0687	0.0706	0.0742667
3046.5	0.0839	0.0688	0.0707	0.0744667
3046	0.0844	0.0693	0.071	0.0749
3045.5	0.0845	0.0697	0.0713	0.0751667
3045	0.0845	0.0697	0.0713	0.0751667
3044.5	0.0844	0.0696	0.0713	0.0751
3044	0.0846	0.0697	0.0716	0.0753
3043.5	0.085	0.0701	0.0719	0.0756667
3043	0.0853	0.0705	0.0722	0.076
3042.5	0.0857	0.0708	0.0726	0.0763667
3042	0.086	0.0709	0.073	0.0766333
3041.5	0.0858	0.0708	0.0731	0.0765667
3041	0.0856	0.0708	0.0728	0.0764
3040.5	0.086	0.0711	0.0726	0.0765667
3040	0.0861	0.0712	0.0729	0.0767333
3039.5	0.086	0.0711	0.0732	0.0767667
3039	0.0863	0.0714	0.0736	0.0771
3038.5	0.0863	0.0716	0.0735	0.0771333
3038	0.0861	0.0716	0.0733	0.077
3037.5	0.0863	0.0717	0.0735	0.0771667
3037	0.0865	0.0714	0.0734	0.0771
3036.5	0.0865	0.0713	0.0735	0.0771
3036	0.0867	0.0716	0.0739	0.0774
3035.5	0.0872	0.0722	0.0743	0.0779
3035	0.0875	0.0726	0.0747	0.0782667
3034.5	0.0872	0.0726	0.0746	0.0781333
3034	0.0873	0.0727	0.0746	0.0782
3033.5	0.0879	0.0732	0.0749	0.0786667
3033	0.0883	0.0734	0.0753	0.079
3032.5	0.0882	0.0734	0.0752	0.0789333
3032	0.0881	0.0734	0.0752	0.0789
3031.5	0.088	0.0733	0.0752	0.0788333
3031	0.0879	0.0732	0.0752	0.0787667
3030.5	0.0879	0.0732	0.0754	0.0788333
3030	0.0881	0.0733	0.0756	0.079
3029.5	0.0881	0.0732	0.0754	0.0789
3029	0.0882	0.0732	0.0754	0.0789333
3028.5	0.0885	0.0735	0.0758	0.0792667
3028	0.0883	0.0736	0.0757	0.0792
3027.5	0.0883	0.0737	0.0758	0.0792667
3027	0.0884	0.0739	0.076	0.0794333
3026.5	0.0889	0.074	0.076	0.0796333
3026	0.0895	0.0743	0.0763	0.0800333
3025.5	0.0899	0.0747	0.0769	0.0805
3025	0.0903	0.0751	0.0776	0.081
3024.5	0.0907	0.0756	0.0781	0.0814667
3024	0.0909	0.076	0.0785	0.0818
3023.5	0.0917	0.0769	0.0793	0.0826333
3023	0.0932	0.0784	0.0808	0.0841333
3022.5	0.0947	0.08	0.0824	0.0857
3022	0.0955	0.081	0.0835	0.0866667
3021.5	0.096	0.0813	0.0839	0.0870667
3021	0.0965	0.0814	0.0843	0.0874
3020.5	0.097	0.0815	0.0847	0.0877333
3020	0.0968	0.0815	0.0846	0.0876333
3019.5	0.0964	0.0812	0.0843	0.0873
3019	0.0961	0.0809	0.084	0.087
3018.5	0.0955	0.0803	0.0833	0.0863667
3018	0.0949	0.0794	0.0823	0.0855333
3017.5	0.094	0.0785	0.0814	0.0846333
3017	0.0935	0.0783	0.0811	0.0843
3016.5	0.0937	0.0786	0.0812	0.0845
3016	0.0937	0.0785	0.081	0.0844
3015.5	0.0932	0.0781	0.0806	0.0839667
3015	0.0929	0.0777	0.0803	0.0836333
3014.5	0.0928	0.0776	0.0803	0.0835667
3014	0.093	0.0779	0.0804	0.0837667
3013.5	0.093	0.0783	0.0804	0.0839
3013	0.0932	0.0783	0.0807	0.0840667
3012.5	0.0934	0.0782	0.081	0.0842
3012	0.0933	0.0781	0.0808	0.0840667
3011.5	0.0932	0.0781	0.0808	0.0840333
3011	0.0934	0.0785	0.0811	0.0843333
3010.5	0.0939	0.079	0.0814	0.0847667
3010	0.0945	0.0795	0.082	0.0853333
3009.5	0.095	0.0799	0.0826	0.0858333
3009	0.0953	0.0802	0.0829	0.0861333
3008.5	0.0952	0.0802	0.0829	0.0861
3008	0.095	0.0799	0.0825	0.0858
3007.5	0.0949	0.0799	0.0825	0.0857667
3007	0.0953	0.0803	0.0831	0.0862333
3006.5	0.0957	0.0807	0.0835	0.0866333
3006	0.0956	0.0807	0.0835	0.0866
3005.5	0.0957	0.0808	0.0837	0.0867333
3005	0.096	0.0811	0.0841	0.0870667
3004.5	0.0965	0.0816	0.0845	0.0875333
3004	0.0969	0.0819	0.0849	0.0879
3003.5	0.097	0.0821	0.0848	0.0879667
3003	0.097	0.0823	0.0849	0.0880667
3002.5	0.0979	0.083	0.0858	0.0889
3002	0.0987	0.0837	0.0868	0.0897333
3001.5	0.0993	0.0847	0.0878	0.0906
3001	0.0998	0.0854	0.0884	0.0912
[truncated: 5,202 more rows]

## Sheet: loxoprofen
cm-1	A			Aveage
4000	0.0464	0.0225	0.0187	0.0292
3999.5	0.0468	0.0226	0.0189	0.0294333
3999	0.0468	0.0226	0.0192	0.0295333
3998.5	0.0466	0.0227	0.0193	0.0295333
3998	0.0462	0.0222	0.0191	0.0291667
3997.5	0.0456	0.0214	0.0185	0.0285
3997	0.0454	0.0216	0.0182	0.0284
3996.5	0.0458	0.0219	0.0184	0.0287
3996	0.046	0.0219	0.0188	0.0289
3995.5	0.0459	0.0221	0.0187	0.0289
3995	0.0459	0.0221	0.0185	0.0288333
3994.5	0.0458	0.0217	0.0183	0.0286
3994	0.046	0.0221	0.0186	0.0289
3993.5	0.0465	0.0228	0.0189	0.0294
3993	0.0465	0.0223	0.0188	0.0292
3992.5	0.046	0.0219	0.0185	0.0288
3992	0.046	0.0221	0.0181	0.0287333
3991.5	0.046	0.0217	0.018	0.0285667
3991	0.0456	0.0215	0.018	0.0283667
3990.5	0.0454	0.0218	0.018	0.0284
3990	0.0454	0.0214	0.0179	0.0282333
3989.5	0.0453	0.0209	0.0179	0.0280333
3989	0.0455	0.0214	0.018	0.0283
3988.5	0.0459	0.0219	0.0185	0.0287667
3988	0.0461	0.0222	0.0189	0.0290667
3987.5	0.0459	0.0223	0.0186	0.0289333
3987	0.0457	0.0219	0.0182	0.0286
3986.5	0.0459	0.0215	0.0184	0.0286
3986	0.0459	0.0217	0.0184	0.0286667
3985.5	0.0458	0.0221	0.0183	0.0287333
3985	0.0459	0.022	0.0186	0.0288333
3984.5	0.046	0.0223	0.0186	0.0289667
3984	0.0459	0.0225	0.0184	0.0289333
3983.5	0.0459	0.022	0.0184	0.0287667
3983	0.0456	0.0217	0.0184	0.0285667
3982.5	0.0455	0.0218	0.0184	0.0285667
3982	0.0457	0.0219	0.0186	0.0287333
3981.5	0.0459	0.0222	0.0188	0.0289667
3981	0.0461	0.0224	0.0188	0.0291
3980.5	0.046	0.0223	0.0185	0.0289333
3980	0.0457	0.0219	0.0181	0.0285667
3979.5	0.0456	0.0219	0.0181	0.0285333
3979	0.0458	0.0218	0.0182	0.0286
3978.5	0.0457	0.0215	0.0183	0.0285
3978	0.0457	0.0218	0.0185	0.0286667
3977.5	0.0457	0.0218	0.0184	0.0286333
3977	0.0457	0.0215	0.0181	0.0284333
3976.5	0.0454	0.0215	0.0181	0.0283333
3976	0.0454	0.0217	0.0184	0.0285
3975.5	0.0458	0.0217	0.0186	0.0287
3975	0.0458	0.022	0.0187	0.0288333
3974.5	0.0453	0.0218	0.0185	0.0285333
3974	0.0452	0.0214	0.0182	0.0282667
3973.5	0.0456	0.0213	0.0183	0.0284
3973	0.0458	0.0216	0.0187	0.0287
3972.5	0.0456	0.0217	0.0186	0.0286333
3972	0.0455	0.0215	0.0181	0.0283667
3971.5	0.0453	0.0215	0.0179	0.0282333
3971	0.0453	0.0219	0.0181	0.0284333
3970.5	0.0456	0.0221	0.0185	0.0287333
3970	0.0458	0.0219	0.0186	0.0287667
3969.5	0.0455	0.0216	0.0184	0.0285
3969	0.0454	0.0218	0.0183	0.0285
3968.5	0.0455	0.0216	0.0181	0.0284
3968	0.0456	0.0215	0.0181	0.0284
3967.5	0.0456	0.0219	0.0183	0.0286
3967	0.0457	0.0218	0.0185	0.0286667
3966.5	0.0456	0.0216	0.0184	0.0285333
3966	0.0456	0.0218	0.0182	0.0285333
3965.5	0.0457	0.0218	0.0182	0.0285667
3965	0.0459	0.0219	0.0185	0.0287667
3964.5	0.0457	0.0219	0.0184	0.0286667
3964	0.0456	0.0217	0.0183	0.0285333
3963.5	0.0458	0.0221	0.0186	0.0288333
3963	0.046	0.0224	0.0187	0.0290333
3962.5	0.0458	0.0219	0.0184	0.0287
3962	0.0454	0.0215	0.0184	0.0284333
3961.5	0.0452	0.0217	0.0184	0.0284333
3961	0.0454	0.0217	0.0183	0.0284667
3960.5	0.0456	0.0214	0.0182	0.0284
3960	0.0456	0.0217	0.0182	0.0285
3959.5	0.0456	0.0221	0.0184	0.0287
3959	0.046	0.0219	0.0187	0.0288667
3958.5	0.0461	0.022	0.0186	0.0289
3958	0.0457	0.0223	0.0185	0.0288333
3957.5	0.0454	0.0219	0.0182	0.0285
3957	0.0454	0.0216	0.0182	0.0284
3956.5	0.0453	0.0216	0.0181	0.0283333
3956	0.045	0.0211	0.0181	0.0280667
3955.5	0.0451	0.0209	0.0183	0.0281
3955	0.0454	0.0216	0.0184	0.0284667
3954.5	0.0456	0.0218	0.0186	0.0286667
3954	0.0455	0.0216	0.0186	0.0285667
3953.5	0.0451	0.0215	0.0181	0.0282333
3953	0.0452	0.0215	0.018	0.0282333
3952.5	0.0455	0.0215	0.0182	0.0284
3952	0.0457	0.0219	0.0182	0.0286
3951.5	0.0456	0.0219	0.0181	0.0285333
3951	0.0454	0.0213	0.0179	0.0282
3950.5	0.0451	0.0212	0.0179	0.0280667
3950	0.045	0.0217	0.018	0.0282333
3949.5	0.045	0.0213	0.0178	0.0280333
3949	0.0448	0.021	0.0177	0.0278333
3948.5	0.0448	0.0213	0.0178	0.0279667
3948	0.045	0.0214	0.0179	0.0281
3947.5	0.045	0.0213	0.0182	0.0281667
3947	0.0453	0.0215	0.0181	0.0283
3946.5	0.0454	0.0216	0.018	0.0283333
3946	0.0454	0.0218	0.0181	0.0284333
3945.5	0.0457	0.022	0.0182	0.0286333
3945	0.0456	0.0219	0.0183	0.0286
3944.5	0.045	0.0216	0.0184	0.0283333
3944	0.0449	0.0217	0.0183	0.0283
3943.5	0.045	0.0214	0.0179	0.0281
3943	0.0444	0.0209	0.0178	0.0277
3942.5	0.045	0.0215	0.0184	0.0283
3942	0.0453	0.0216	0.0184	0.0284333
3941.5	0.0451	0.0215	0.0183	0.0283
3941	0.0452	0.0216	0.0182	0.0283333
3940.5	0.0454	0.0217	0.0182	0.0284333
3940	0.0453	0.0216	0.0181	0.0283333
3939.5	0.0452	0.0215	0.0181	0.0282667
3939	0.0453	0.0217	0.0182	0.0284
3938.5	0.0454	0.0218	0.0184	0.0285333
3938	0.0455	0.0218	0.0185	0.0286
3937.5	0.0454	0.0215	0.0183	0.0284
3937	0.0454	0.0215	0.0182	0.0283667
3936.5	0.0453	0.0219	0.0183	0.0285
3936	0.0452	0.0218	0.0184	0.0284667
3935.5	0.0449	0.0215	0.0181	0.0281667
3935	0.045	0.0215	0.018	0.0281667
3934.5	0.0451	0.0214	0.018	0.0281667
3934	0.0452	0.0215	0.0183	0.0283333
3933.5	0.0456	0.0218	0.0184	0.0286
3933	0.0454	0.0212	0.0178	0.0281333
3932.5	0.0445	0.0205	0.0174	0.0274667
3932	0.0447	0.0209	0.0175	0.0277
3931.5	0.0448	0.0209	0.0174	0.0277
3931	0.0447	0.0209	0.0176	0.0277333
3930.5	0.0448	0.0211	0.0179	0.0279333
3930	0.0449	0.0213	0.018	0.0280667
3929.5	0.0448	0.0214	0.0182	0.0281333
3929	0.0451	0.0216	0.0182	0.0283
3928.5	0.0453	0.0216	0.0182	0.0283667
3928	0.0453	0.0217	0.0183	0.0284333
3927.5	0.0453	0.0218	0.0183	0.0284667
3927	0.0452	0.0218	0.0182	0.0284
3926.5	0.0453	0.0214	0.018	0.0282333
3926	0.0452	0.0211	0.0178	0.0280333
3925.5	0.0442	0.0211	0.0175	0.0276
3925	0.0441	0.0212	0.0176	0.0276333
3924.5	0.0447	0.0213	0.0176	0.0278667
3924	0.0448	0.0216	0.0177	0.0280333
3923.5	0.0447	0.0215	0.018	0.0280667
3923	0.0448	0.0212	0.0182	0.0280667
3922.5	0.0452	0.0215	0.0186	0.0284333
3922	0.0452	0.0216	0.0185	0.0284333
3921.5	0.0447	0.0212	0.0179	0.0279333
3921	0.0449	0.0211	0.0175	0.0278333
3920.5	0.0448	0.0213	0.0178	0.0279667
3920	0.045	0.0213	0.0184	0.0282333
3919.5	0.0451	0.0212	0.0182	0.0281667
3919	0.0447	0.0214	0.018	0.0280333
3918.5	0.0449	0.0213	0.0177	0.0279667
3918	0.0454	0.0208	0.0172	0.0278
3917.5	0.0451	0.0206	0.0171	0.0276
3917	0.0453	0.0206	0.0174	0.0277667
3916.5	0.045	0.0208	0.0178	0.0278667
3916	0.045	0.0215	0.0183	0.0282667
3915.5	0.0449	0.0213	0.0181	0.0281
3915	0.0449	0.0214	0.018	0.0281
3914.5	0.0451	0.0217	0.018	0.0282667
3914	0.0451	0.0216	0.018	0.0282333
3913.5	0.0451	0.0215	0.0181	0.0282333
3913	0.0451	0.0216	0.018	0.0282333
3912.5	0.0449	0.0213	0.0177	0.0279667
3912	0.0448	0.021	0.0178	0.0278667
3911.5	0.045	0.0212	0.0182	0.0281333
3911	0.0453	0.0214	0.0184	0.0283667
3910.5	0.0454	0.0215	0.0186	0.0285
3910	0.0451	0.0216	0.0186	0.0284333
3909.5	0.0453	0.0217	0.0182	0.0284
3909	0.0456	0.0216	0.0181	0.0284333
3908.5	0.0454	0.0215	0.0179	0.0282667
3908	0.0452	0.0215	0.0179	0.0282
3907.5	0.0452	0.0215	0.0181	0.0282667
3907	0.0452	0.0214	0.018	0.0282
3906.5	0.0448	0.0213	0.0178	0.0279667
3906	0.044	0.0209	0.0176	0.0275
3905.5	0.0437	0.0205	0.0171	0.0271
3905	0.0445	0.0205	0.017	0.0273333
3904.5	0.0438	0.0198	0.0163	0.0266333
3904	0.0444	0.0202	0.0164	0.027
3903.5	0.0436	0.0195	0.0159	0.0263333
3903	0.0433	0.0194	0.016	0.0262333
3902.5	0.0441	0.0191	0.0161	0.0264333
3902	0.0435	0.0199	0.0171	0.0268333
3901.5	0.0447	0.0201	0.0171	0.0273
3901	0.0439	0.0199	0.0166	0.0268
3900.5	0.0443	0.0204	0.0172	0.0273
3900	0.0458	0.0205	0.0175	0.0279333
3899.5	0.0448	0.021	0.0177	0.0278333
3899	0.0453	0.021	0.0176	0.0279667
3898.5	0.044	0.0203	0.0175	0.0272667
3898	0.0438	0.0207	0.0179	0.0274667
3897.5	0.0445	0.0211	0.0179	0.0278333
3897	0.0447	0.0212	0.0181	0.028
3896.5	0.0447	0.0214	0.0182	0.0281
3896	0.0445	0.0213	0.0178	0.0278667
3895.5	0.0442	0.021	0.0177	0.0276333
3895	0.0444	0.0208	0.0177	0.0276333
3894.5	0.0446	0.0211	0.0179	0.0278667
3894	0.0446	0.0211	0.0181	0.0279333
3893.5	0.0441	0.0205	0.0175	0.0273667
3893	0.0437	0.0203	0.0171	0.0270333
3892.5	0.0444	0.0204	0.0171	0.0273
3892	0.0449	0.0201	0.0169	0.0273
3891.5	0.0437	0.0207	0.0173	0.0272333
3891	0.045	0.0211	0.0176	0.0279
3890.5	0.0445	0.021	0.0174	0.0276333
3890	0.0443	0.0217	0.018	0.028
3889.5	0.0448	0.0217	0.0181	0.0282
3889	0.0447	0.0215	0.0182	0.0281333
3888.5	0.0443	0.0213	0.0181	0.0279
3888	0.0439	0.0209	0.0175	0.0274333
3887.5	0.0438	0.0205	0.0173	0.0272
3887	0.0449	0.0209	0.0176	0.0278
3886.5	0.0464	0.0211	0.0175	0.0283333
3886	0.0444	0.0203	0.0171	0.0272667
3885.5	0.0456	0.0204	0.0176	0.0278667
3885	0.0446	0.0202	0.0171	0.0273
3884.5	0.0436	0.0206	0.0175	0.0272333
3884	0.0439	0.0206	0.0175	0.0273333
3883.5	0.0439	0.0211	0.0176	0.0275333
3883	0.0445	0.0215	0.0178	0.0279333
3882.5	0.0444	0.021	0.0175	0.0276333
3882	0.0438	0.0204	0.0171	0.0271
3881.5	0.044	0.0203	0.0171	0.0271333
3881	0.0449	0.0204	0.0175	0.0276
3880.5	0.0439	0.0209	0.018	0.0276
3880	0.0447	0.0214	0.0182	0.0281
3879.5	0.0445	0.0207	0.0173	0.0275
3879	0.0441	0.021	0.0174	0.0275
3878.5	0.0449	0.0216	0.0181	0.0282
3878	0.0454	0.022	0.0187	0.0287
3877.5	0.0453	0.0221	0.0185	0.0286333
3877	0.0449	0.0217	0.0181	0.0282333
3876.5	0.0442	0.0208	0.0175	0.0275
3876	0.044	0.0205	0.0174	0.0273
3875.5	0.0443	0.0203	0.0173	0.0273
3875	0.0442	0.0196	0.0166	0.0268
3874.5	0.0433	0.0199	0.0167	0.0266333
3874	0.0442	0.0214	0.018	0.0278667
3873.5	0.0442	0.0212	0.0177	0.0277
3873	0.0437	0.0208	0.0173	0.0272667
3872.5	0.0436	0.0205	0.017	0.0270333
3872	0.0432	0.02	0.0166	0.0266
3871.5	0.043	0.0202	0.0167	0.0266333
3871	0.0444	0.0207	0.0169	0.0273333
3870.5	0.0439	0.0193	0.0157	0.0263
3870	0.0436	0.0191	0.0155	0.0260667
3869.5	0.0435	0.0197	0.0166	0.0266
3869	0.0437	0.0204	0.0174	0.0271667
3868.5	0.0441	0.0206	0.0171	0.0272667
3868	0.0439	0.0212	0.0174	0.0275
3867.5	0.0441	0.0211	0.0175	0.0275667
3867	0.044	0.0205	0.0173	0.0272667
3866.5	0.0435	0.0202	0.017	0.0269
3866	0.0445	0.0204	0.0171	0.0273333
3865.5	0.0448	0.0201	0.0169	0.0272667
3865	0.0444	0.0203	0.0172	0.0273
3864.5	0.0438	0.02	0.0171	0.0269667
3864	0.0428	0.0203	0.0172	0.0267667
3863.5	0.043	0.0206	0.0171	0.0269
3863	0.0437	0.0205	0.0169	0.0270333
3862.5	0.0443	0.0199	0.0167	0.0269667
3862	0.0436	0.0201	0.0169	0.0268667
3861.5	0.0444	0.0207	0.0176	0.0275667
3861	0.0446	0.0208	0.0177	0.0277
3860.5	0.0445	0.0213	0.0179	0.0279
3860	0.0444	0.0213	0.0178	0.0278333
3859.5	0.0442	0.0211	0.0179	0.0277333
3859	0.044	0.021	0.0178	0.0276
3858.5	0.0439	0.0207	0.0175	0.0273667
3858	0.0439	0.0201	0.0168	0.0269333
3857.5	0.0438	0.0205	0.0172	0.0271667
3857	0.0439	0.0211	0.0178	0.0276
3856.5	0.0433	0.0203	0.017	0.0268667
3856	0.0425	0.0196	0.0163	0.0261333
3855.5	0.0437	0.0203	0.0168	0.0269333
3855	0.0501	0.0234	0.0199	0.0311333
3854.5	0.0461	0.0181	0.0152	0.0264667
3854	0.0458	0.0183	0.0151	0.0264
3853.5	0.0431	0.0171	0.0144	0.0248667
3853	0.0418	0.0179	0.0154	0.0250333
3852.5	0.0422	0.0186	0.0156	0.0254667
3852	0.0433	0.0205	0.017	0.0269333
3851.5	0.044	0.0201	0.0166	0.0269
3851	0.0432	0.0207	0.0173	0.0270667
3850.5	0.0441	0.0208	0.0177	0.0275333
3850	0.0441	0.0205	0.0177	0.0274333
3849.5	0.044	0.0209	0.0179	0.0276
3849	0.0441	0.0211	0.0179	0.0277
3848.5	0.044	0.0209	0.0178	0.0275667
3848	0.044	0.0207	0.0174	0.0273667
3847.5	0.0441	0.021	0.0177	0.0276
3847	0.0445	0.0214	0.0181	0.028
3846.5	0.0445	0.0213	0.018	0.0279333
3846	0.0442	0.0208	0.0176	0.0275333
3845.5	0.0443	0.0208	0.0176	0.0275667
3845	0.0442	0.021	0.0177	0.0276333
3844.5	0.044	0.0204	0.0172	0.0272
3844	0.0434	0.0203	0.0173	0.027
3843.5	0.0442	0.0212	0.0181	0.0278333
3843	0.0441	0.0209	0.0175	0.0275
3842.5	0.0437	0.0206	0.0173	0.0272
3842	0.0439	0.0201	0.0169	0.0269667
3841.5	0.0429	0.0193	0.0162	0.0261333
3841	0.0427	0.0194	0.0164	0.0261667
3840.5	0.0429	0.0198	0.0164	0.0263667
3840	0.0422	0.0201	0.0166	0.0263
3839.5	0.0422	0.0195	0.0161	0.0259333
3839	0.0431	0.0197	0.0163	0.0263667
3838.5	0.0449	0.0201	0.0165	0.0271667
3838	0.0427	0.0196	0.0162	0.0261667
3837.5	0.0452	0.0201	0.0173	0.0275333
3837	0.043	0.02	0.0171	0.0267
3836.5	0.0426	0.0199	0.017	0.0265
3836	0.0439	0.0199	0.0169	0.0269
3835.5	0.0445	0.0205	0.0171	0.0273667
3835	0.0444	0.0212	0.0179	0.0278333
3834.5	0.045	0.0208	0.0176	0.0278
3834	0.0436	0.0205	0.0172	0.0271
3833.5	0.0434	0.0205	0.0173	0.0270667
3833	0.0436	0.02	0.0167	0.0267667
3832.5	0.0439	0.0198	0.016	0.0265667
3832	0.0432	0.0202	0.0166	0.0266667
3831.5	0.0442	0.0208	0.0177	0.0275667
3831	0.0444	0.0205	0.0174	0.0274333
3830.5	0.0443	0.0211	0.018	0.0278
3830	0.0443	0.0209	0.018	0.0277333
3829.5	0.044	0.0207	0.0176	0.0274333
3829	0.0438	0.0207	0.0172	0.0272333
3828.5	0.0435	0.0204	0.017	0.0269667
3828	0.0436	0.0203	0.0171	0.027
3827.5	0.0439	0.0202	0.017	0.0270333
3827	0.0435	0.0204	0.0173	0.0270667
3826.5	0.0442	0.0208	0.0176	0.0275333
3826	0.044	0.0206	0.017	0.0272
3825.5	0.0439	0.0207	0.0171	0.0272333
3825	0.0443	0.0209	0.0175	0.0275667
3824.5	0.044	0.0212	0.0178	0.0276667
3824	0.0434	0.0208	0.0172	0.0271333
3823.5	0.0427	0.0203	0.0169	0.0266333
3823	0.0429	0.0203	0.0169	0.0267
3822.5	0.0435	0.0196	0.0161	0.0264
3822	0.0417	0.0176	0.0145	0.0246
3821.5	0.0422	0.0179	0.0146	0.0249
3821	0.0422	0.0193	0.0158	0.0257667
3820.5	0.0432	0.0204	0.017	0.0268667
3820	0.0436	0.0207	0.0173	0.0272
3819.5	0.0434	0.0209	0.0175	0.0272667
3819	0.0434	0.0205	0.0173	0.0270667
3818.5	0.0432	0.0205	0.0172	0.0269667
3818	0.0428	0.0205	0.0169	0.0267333
3817.5	0.0426	0.0198	0.0164	0.0262667
3817	0.0448	0.0198	0.0167	0.0271
3816.5	0.0453	0.0202	0.0168	0.0274333
3816	0.0448	0.0212	0.018	0.028
3815.5	0.0447	0.0204	0.0173	0.0274667
3815	0.0433	0.021	0.0175	0.0272667
3814.5	0.0435	0.0211	0.0174	0.0273333
3814	0.0437	0.0208	0.0173	0.0272667
3813.5	0.0439	0.0208	0.0176	0.0274333
3813	0.0443	0.0212	0.0181	0.0278667
3812.5	0.0443	0.0213	0.0183	0.0279667
3812	0.0442	0.021	0.018	0.0277333
3811.5	0.0443	0.0208	0.0173	0.0274667
3811	0.0443	0.0207	0.0172	0.0274
3810.5	0.0441	0.0208	0.0176	0.0275
3810	0.0441	0.021	0.0179	0.0276667
3809.5	0.0441	0.0211	0.0179	0.0277
3809	0.0435	0.0205	0.0173	0.0271
3808.5	0.0428	0.0199	0.0165	0.0264
3808	0.0436	0.0198	0.0161	0.0265
3807.5	0.0442	0.0194	0.0156	0.0264
3807	0.0438	0.0201	0.0166	0.0268333
3806.5	0.0444	0.0198	0.0165	0.0269
3806	0.0431	0.0202	0.0171	0.0268
3805.5	0.0436	0.0207	0.0177	0.0273333
3805	0.0437	0.0208	0.0177	0.0274
3804.5	0.0435	0.0208	0.0175	0.0272667
3804	0.0435	0.0204	0.0173	0.0270667
3803.5	0.0425	0.0198	0.0163	0.0262
3803	0.0418	0.0198	0.016	0.0258667
3802.5	0.0435	0.0198	0.0166	0.0266333
3802	0.0452	0.0198	0.0174	0.0274667
3801.5	0.0424	0.0192	0.0167	0.0261
3801	0.0438	0.0191	0.0164	0.0264333
3800.5	0.0425	0.0198	0.017	0.0264333
3800	0.043	0.0205	0.0175	0.027
3799.5	0.0433	0.0206	0.0173	0.0270667
3799	0.0436	0.0208	0.0175	0.0273
3798.5	0.0435	0.0209	0.0175	0.0273
3798	0.0429	0.0206	0.0172	0.0269
3797.5	0.0433	0.0201	0.017	0.0268
3797	0.0436	0.0199	0.0167	0.0267333
3796.5	0.0433	0.0209	0.0173	0.0271667
3796	0.0443	0.021	0.0176	0.0276333
3795.5	0.0439	0.0207	0.0174	0.0273333
3795	0.044	0.021	0.0175	0.0275
3794.5	0.0441	0.0209	0.0175	0.0275
3794	0.0439	0.0209	0.0176	0.0274667
3793.5	0.0442	0.0214	0.0179	0.0278333
3793	0.0446	0.0217	0.0181	0.0281333
3792.5	0.0447	0.0217	0.0182	0.0282
3792	0.0446	0.0216	0.018	0.0280667
3791.5	0.044	0.021	0.0175	0.0275
3791	0.0439	0.0206	0.0174	0.0273
3790.5	0.0442	0.0211	0.018	0.0277667
3790	0.0444	0.0214	0.0181	0.0279667
3789.5	0.0442	0.0211	0.0177	0.0276667
3789	0.0438	0.0207	0.0173	0.0272667
3788.5	0.0437	0.0207	0.0172	0.0272
3788	0.0436	0.0207	0.0171	0.0271333
3787.5	0.0437	0.0208	0.0173	0.0272667
3787	0.044	0.0211	0.0176	0.0275667
3786.5	0.0442	0.0211	0.0174	0.0275667
3786	0.0441	0.0207	0.0171	0.0273
3785.5	0.0435	0.0204	0.0168	0.0269
3785	0.0431	0.0205	0.0169	0.0268333
3784.5	0.0436	0.0211	0.0175	0.0274
3784	0.0442	0.0215	0.0177	0.0278
3783.5	0.0442	0.0214	0.0177	0.0277667
3783	0.0443	0.0213	0.0177	0.0277667
3782.5	0.0442	0.0211	0.0179	0.0277333
3782	0.0438	0.021	0.0178	0.0275333
3781.5	0.0435	0.0207	0.0174	0.0272
3781	0.0431	0.0204	0.0168	0.0267667
3780.5	0.0433	0.0202	0.0167	0.0267333
3780	0.043	0.0201	0.0169	0.0266667
3779.5	0.0433	0.0211	0.0179	0.0274333
3779	0.044	0.0209	0.0174	0.0274333
3778.5	0.0435	0.0205	0.0173	0.0271
3778	0.0436	0.0207	0.0177	0.0273333
3777.5	0.0439	0.021	0.0178	0.0275667
3777	0.0443	0.0212	0.0179	0.0278
3776.5	0.0449	0.0215	0.0182	0.0282
3776	0.0447	0.0215	0.0182	0.0281333
3775.5	0.0443	0.0214	0.018	0.0279
3775	0.0443	0.0213	0.0178	0.0278
3774.5	0.0443	0.0211	0.0177	0.0277
3774	0.0441	0.0209	0.0177	0.0275667
3773.5	0.044	0.0209	0.0175	0.0274667
3773	0.044	0.0208	0.0173	0.0273667
3772.5	0.044	0.0209	0.0176	0.0275
3772	0.0437	0.021	0.0177	0.0274667
3771.5	0.0433	0.0209	0.0173	0.0271667
3771	0.0433	0.0205	0.0167	0.0268333
3770.5	0.0428	0.0196	0.0157	0.0260333
3770	0.0423	0.0195	0.0158	0.0258667
3769.5	0.0441	0.0202	0.0165	0.0269333
3769	0.044	0.0208	0.0173	0.0273667
3768.5	0.0441	0.0213	0.018	0.0278
3768	0.0437	0.021	0.0178	0.0275
3767.5	0.0429	0.0204	0.0172	0.0268333
3767	0.0429	0.0202	0.0169	0.0266667
3766.5	0.0435	0.0199	0.0165	0.0266333
3766	0.0432	0.0204	0.017	0.0268667
3765.5	0.044	0.021	0.0176	0.0275333
3765	0.0436	0.0204	0.017	0.027
3764.5	0.0434	0.0206	0.0171	0.0270333
3764	0.0438	0.0211	0.0176	0.0275
3763.5	0.044	0.0214	0.0179	0.0277667
3763	0.0441	0.0213	0.0178	0.0277333
3762.5	0.0434	0.0208	0.0174	0.0272
3762	0.0432	0.0206	0.0171	0.0269667
3761.5	0.0434	0.0207	0.017	0.0270333
3761	0.0436	0.0207	0.0169	0.0270667
3760.5	0.0435	0.0205	0.0165	0.0268333
3760	0.0425	0.0204	0.0164	0.0264333
3759.5	0.0431	0.0206	0.0169	0.0268667
3759	0.0429	0.0204	0.0169	0.0267333
3758.5	0.0431	0.0204	0.0172	0.0269
3758	0.0438	0.0207	0.0177	0.0274
3757.5	0.0437	0.0202	0.0168	0.0269
3757	0.0421	0.0192	0.0156	0.0256333
3756.5	0.0423	0.0198	0.0163	0.0261333
3756	0.0429	0.0197	0.0162	0.0262667
3755.5	0.0432	0.02	0.0169	0.0267
3755	0.0444	0.0212	0.018	0.0278667
3754.5	0.0441	0.0213	0.0177	0.0277
3754	0.0423	0.0201	0.0163	0.0262333
3753.5	0.0414	0.0181	0.0145	0.0246667
3753	0.0423	0.0164	0.013	0.0239
3752.5	0.0409	0.016	0.013	0.0233
3752	0.0433	0.0185	0.0154	0.0257333
3751.5	0.0413	0.0189	0.0155	0.0252333
3751	0.0405	0.0197	0.0159	0.0253667
3750.5	0.0426	0.0196	0.0158	0.026
3750	0.0453	0.0193	0.0159	0.0268333
3749.5	0.0438	0.0199	0.0165	0.0267333
3749	0.0462	0.0198	0.0168	0.0276
3748.5	0.0428	0.0194	0.0164	0.0262
3748	0.0418	0.0196	0.0162	0.0258667
3747.5	0.0416	0.0195	0.0163	0.0258
3747	0.0419	0.0194	0.016	0.0257667
3746.5	0.0419	0.0196	0.0159	0.0258
3746	0.0435	0.0203	0.0162	0.0266667
3745.5	0.0477	0.0219	0.0175	0.0290333
3745	0.0447	0.019	0.0152	0.0263
3744.5	0.0428	0.0193	0.0165	0.0262
3744	0.0449	0.0188	0.0162	0.0266333
3743.5	0.0431	0.019	0.0162	0.0261
3743	0.0425	0.0196	0.0164	0.0261667
3742.5	0.0426	0.02	0.0164	0.0263333
3742	0.0425	0.0197	0.016	0.0260667
3741.5	0.0417	0.0193	0.0157	0.0255667
3741	0.0426	0.0203	0.0165	0.0264667
3740.5	0.0432	0.0207	0.0172	0.0270333
3740	0.0434	0.0206	0.0174	0.0271333
3739.5	0.0431	0.02	0.0166	0.0265667
3739	0.0416	0.0187	0.0152	0.0251667
3738.5	0.041	0.0191	0.0155	0.0252
3738	0.0424	0.0197	0.0163	0.0261333
3737.5	0.0441	0.0199	0.0166	0.0268667
3737	0.0428	0.0193	0.0158	0.0259667
3736.5	0.0422	0.0182	0.0148	0.0250667
3736	0.041	0.0168	0.0136	0.0238
3735.5	0.04	0.0167	0.0137	0.0234667
3735	0.0404	0.0187	0.0157	0.0249333
3734.5	0.0422	0.0201	0.0172	0.0265
3734	0.0425	0.0199	0.017	0.0264667
3733.5	0.0418	0.0192	0.016	0.0256667
3733	0.0426	0.0188	0.0154	0.0256
3732.5	0.0425	0.0188	0.0154	0.0255667
3732	0.0436	0.0202	0.0168	0.0268667
3731.5	0.0433	0.0198	0.0165	0.0265333
3731	0.0425	0.0204	0.017	0.0266333
3730.5	0.0434	0.021	0.0174	0.0272667
3730	0.0439	0.021	0.0174	0.0274333
3729.5	0.0436	0.0208	0.0173	0.0272333
3729	0.0433	0.0207	0.0173	0.0271
3728.5	0.043	0.0202	0.0169	0.0267
3728	0.043	0.02	0.0168	0.0266
3727.5	0.0437	0.0198	0.0168	0.0267667
3727	0.043	0.0194	0.0165	0.0263
3726.5	0.0429	0.0197	0.0166	0.0264
3726	0.0431	0.0196	0.0162	0.0263
3725.5	0.0423	0.0197	0.0161	0.0260333
3725	0.0423	0.0199	0.0165	0.0262333
3724.5	0.0434	0.0201	0.0169	0.0268
3724	0.044	0.0206	0.0174	0.0273333
3723.5	0.0438	0.0209	0.0175	0.0274
3723	0.0427	0.02	0.0164	0.0263667
3722.5	0.0413	0.0193	0.0161	0.0255667
3722	0.0425	0.0202	0.0168	0.0265
3721.5	0.0431	0.0204	0.0166	0.0267
3721	0.0431	0.0203	0.0165	0.0266333
3720.5	0.043	0.0201	0.0166	0.0265667
3720	0.0433	0.0202	0.0169	0.0268
3719.5	0.0431	0.0199	0.017	0.0266667
3719	0.0426	0.0201	0.0171	0.0266
3718.5	0.043	0.0205	0.017	0.0268333
3718	0.043	0.0206	0.017	0.0268667
3717.5	0.0431	0.0206	0.017	0.0269
3717	0.0434	0.0205	0.0171	0.027
3716.5	0.0432	0.0207	0.0171	0.027
3716	0.0431	0.0207	0.0172	0.027
3715.5	0.0432	0.0203	0.017	0.0268333
3715	0.0428	0.0199	0.0165	0.0264
3714.5	0.0424	0.0197	0.0162	0.0261
3714	0.0421	0.0196	0.0159	0.0258667
3713.5	0.0423	0.0195	0.0159	0.0259
3713	0.0436	0.0196	0.0163	0.0265
3712.5	0.0422	0.0189	0.0158	0.0256333
3712	0.0434	0.0198	0.0162	0.0264667
3711.5	0.0425	0.0197	0.016	0.0260667
3711	0.0411	0.0196	0.0163	0.0256667
3710.5	0.0415	0.0188	0.0158	0.0253667
3710	0.0418	0.0182	0.0153	0.0251
3709.5	0.0417	0.0193	0.0163	0.0257667
3709	0.0435	0.0203	0.0169	0.0269
3708.5	0.0438	0.0209	0.0172	0.0273
3708	0.0438	0.0212	0.0176	0.0275333
3707.5	0.0432	0.0206	0.0174	0.0270667
3707	0.0426	0.02	0.0169	0.0265
3706.5	0.0426	0.0198	0.0164	0.0262667
3706	0.0429	0.02	0.0166	0.0265
3705.5	0.0435	0.0208	0.0174	0.0272333
3705	0.0436	0.0213	0.0175	0.0274667
3704.5	0.0432	0.0208	0.0171	0.0270333
3704	0.043	0.0204	0.017	0.0268
3703.5	0.0431	0.0205	0.017	0.0268667
3703	0.0431	0.0201	0.0167	0.0266333
3702.5	0.0427	0.0191	0.0157	0.0258333
3702	0.0421	0.0194	0.016	0.0258333
3701.5	0.0437	0.0207	0.0173	0.0272333
3701	0.0434	0.0202	0.0168	0.0268
3700.5	0.0428	0.02	0.0164	0.0264
3700	0.043	0.0201	0.0166	0.0265667
3699.5	0.0433	0.0205	0.0171	0.0269667
3699	0.0434	0.0208	0.0173	0.0271667
3698.5	0.0432	0.0208	0.0173	0.0271
3698	0.0433	0.0207	0.017	0.027
3697.5	0.0433	0.0205	0.017	0.0269333
3697	0.0432	0.0203	0.017	0.0268333
3696.5	0.0431	0.0206	0.0173	0.027
3696	0.0434	0.0206	0.0173	0.0271
3695.5	0.0433	0.0203	0.017	0.0268667
3695	0.0429	0.0202	0.0169	0.0266667
3694.5	0.043	0.0205	0.017	0.0268333
3694	0.0431	0.0208	0.0172	0.0270333
3693.5	0.0431	0.0208	0.0173	0.0270667
3693	0.043	0.0207	0.017	0.0269
3692.5	0.0429	0.0203	0.0165	0.0265667
3692	0.043	0.0192	0.0154	0.0258667
3691.5	0.0416	0.0185	0.0151	0.0250667
3691	0.0421	0.0195	0.0161	0.0259
3690.5	0.0416	0.0195	0.0161	0.0257333
3690	0.0411	0.019	0.0156	0.0252333
3689.5	0.0424	0.0189	0.0156	0.0256333
3689	0.0439	0.0188	0.0154	0.0260333
3688.5	0.0426	0.0192	0.0156	0.0258
3688	0.0444	0.0194	0.0161	0.0266333
3687.5	0.0426	0.0199	0.0164	0.0263
3687	0.0425	0.0206	0.0168	0.0266333
3686.5	0.043	0.0209	0.0172	0.0270333
3686	0.0435	0.021	0.0177	0.0274
3685.5	0.0437	0.0209	0.0178	0.0274667
3685	0.0432	0.0207	0.0175	0.0271333
3684.5	0.0432	0.0208	0.0174	0.0271333
3684	0.0435	0.0206	0.0172	0.0271
3683.5	0.0433	0.0206	0.0173	0.0270667
3683	0.0432	0.0206	0.0172	0.027
3682.5	0.0431	0.0204	0.017	0.0268333
3682	0.0431	0.0204	0.0169	0.0268
3681.5	0.0431	0.0203	0.0169	0.0267667
3681	0.0426	0.0199	0.0166	0.0263667
3680.5	0.0426	0.0197	0.0164	0.0262333
3680	0.0425	0.0192	0.0161	0.0259333
3679.5	0.0425	0.0199	0.0168	0.0264
3679	0.0431	0.0203	0.0169	0.0267667
3678.5	0.0424	0.0197	0.0162	0.0261
3678	0.0417	0.0192	0.016	0.0256333
3677.5	0.0413	0.0194	0.016	0.0255667
3677	0.0423	0.0194	0.0158	0.0258333
3676.5	0.0419	0.0175	0.0147	0.0247
3676	0.0405	0.0166	0.0139	0.0236667
3675.5	0.041	0.0171	0.0135	0.0238667
3675	0.0404	0.0188	0.0153	0.0248333
3674.5	0.0426	0.0202	0.0169	0.0265667
3674	0.0426	0.0205	0.0172	0.0267667
3673.5	0.0426	0.0205	0.0171	0.0267333
3673	0.0425	0.0201	0.0167	0.0264333
3672.5	0.042	0.0198	0.0162	0.026
3672	0.0422	0.0197	0.0162	0.0260333
3671.5	0.044	0.0196	0.0169	0.0268333
3671	0.0423	0.0183	0.016	0.0255333
3670.5	0.043	0.0189	0.0162	0.0260333
3670	0.0415	0.0185	0.0156	0.0252
3669.5	0.0416	0.019	0.0159	0.0255
3669	0.0417	0.0195	0.016	0.0257333
3668.5	0.0429	0.0199	0.0165	0.0264333
3668	0.043	0.0199	0.0165	0.0264667
3667.5	0.0433	0.0207	0.0175	0.0271667
3667	0.0438	0.0211	0.018	0.0276333
3666.5	0.0437	0.021	0.0179	0.0275333
3666	0.0437	0.021	0.0179	0.0275333
3665.5	0.0438	0.021	0.0176	0.0274667
3665	0.0434	0.0207	0.0172	0.0271
3664.5	0.0431	0.0207	0.0171	0.0269667
3664	0.0431	0.0208	0.0172	0.0270333
3663.5	0.0431	0.0206	0.0171	0.0269333
3663	0.0435	0.0207	0.0174	0.0272
3662.5	0.0436	0.0208	0.0174	0.0272667
3662	0.0434	0.0206	0.0172	0.0270667
3661.5	0.0433	0.0204	0.0171	0.0269333
3661	0.0434	0.0205	0.0173	0.0270667
3660.5	0.0434	0.0205	0.0171	0.027
3660	0.0432	0.0205	0.0169	0.0268667
3659.5	0.0432	0.0208	0.0172	0.0270667
3659	0.0435	0.0211	0.0174	0.0273333
3658.5	0.0435	0.0209	0.0173	0.0272333
3658	0.0428	0.0201	0.0168	0.0265667
3657.5	0.0429	0.0201	0.0167	0.0265667
3657	0.0439	0.0205	0.0168	0.0270667
3656.5	0.0431	0.02	0.0166	0.0265667
3656	0.0442	0.02	0.0167	0.0269667
3655.5	0.0433	0.0199	0.0165	0.0265667
3655	0.0432	0.0207	0.0173	0.0270667
3654.5	0.0436	0.0211	0.0174	0.0273667
3654	0.0435	0.021	0.0171	0.0272
3653.5	0.0431	0.0204	0.017	0.0268333
3653	0.0427	0.0201	0.017	0.0266
3652.5	0.043	0.02	0.0171	0.0267
3652	0.0431	0.0195	0.0167	0.0264333
3651.5	0.0413	0.0181	0.015	0.0248
3651	0.0395	0.0175	0.0142	0.0237333
3650.5	0.0406	0.0179	0.0146	0.0243667
3650	0.0429	0.0188	0.0156	0.0257667
3649.5	0.0411	0.0186	0.0158	0.0251667
3649	0.0418	0.0185	0.0154	0.0252333
3648.5	0.0412	0.0184	0.0148	0.0248
3648	0.0409	0.0186	0.015	0.0248333
3647.5	0.0402	0.0182	0.0156	0.0246667
3647	0.0417	0.019	0.0165	0.0257333
3646.5	0.042	0.0197	0.0166	0.0261
3646	0.0421	0.0199	0.0166	0.0262
3645.5	0.0428	0.0203	0.017	0.0267
3645	0.0434	0.0212	0.0173	0.0273
3644.5	0.0433	0.021	0.0171	0.0271333
3644	0.043	0.0204	0.017	0.0268
3643.5	0.0429	0.0204	0.0169	0.0267333
3643	0.043	0.0205	0.017	0.0268333
3642.5	0.0435	0.0207	0.0173	0.0271667
3642	0.0437	0.0209	0.0175	0.0273667
3641.5	0.0436	0.0208	0.0176	0.0273333
3641	0.0436	0.0205	0.0176	0.0272333
3640.5	0.0432	0.0206	0.0172	0.027
3640	0.0431	0.0207	0.0168	0.0268667
3639.5	0.0431	0.0206	0.017	0.0269
3639	0.0429	0.0205	0.0171	0.0268333
3638.5	0.0424	0.0202	0.0168	0.0264667
3638	0.0427	0.0205	0.0169	0.0267
3637.5	0.0431	0.0207	0.0171	0.0269667
3637	0.0431	0.0208	0.0174	0.0271
3636.5	0.0433	0.0209	0.0176	0.0272667
3636	0.0432	0.0207	0.0173	0.0270667
3635.5	0.0429	0.0201	0.0168	0.0266
3635	0.0431	0.0198	0.0169	0.0266
3634.5	0.0431	0.0197	0.0169	0.0265667
3634	0.0425	0.0201	0.0173	0.0266333
3633.5	0.043	0.0206	0.0173	0.0269667
3633	0.0432	0.0206	0.0169	0.0269
3632.5	0.0431	0.0201	0.0166	0.0266
3632	0.0424	0.0197	0.0161	0.0260667
3631.5	0.042	0.0198	0.0162	0.026
3631	0.042	0.0198	0.0165	0.0261
3630.5	0.0432	0.0194	0.0163	0.0263
3630	0.0431	0.0177	0.0147	0.0251667
3629.5	0.042	0.0166	0.0138	0.0241333
3629	0.0424	0.0167	0.014	0.0243667
3628.5	0.0425	0.0198	0.0169	0.0264
3628	0.0446	0.0208	0.0176	0.0276667
3627.5	0.0429	0.0201	0.017	0.0266667
3627	0.0418	0.0194	0.0161	0.0257667
3626.5	0.0417	0.0192	0.0158	0.0255667
3626	0.0422	0.0199	0.0164	0.0261667
3625.5	0.0433	0.0208	0.0173	0.0271333
3625	0.0441	0.0214	0.0178	0.0277667
3624.5	0.0443	0.0213	0.0179	0.0278333
3624	0.0439	0.0208	0.0175	0.0274
3623.5	0.0435	0.0207	0.0174	0.0272
3623	0.0436	0.021	0.0177	0.0274333
3622.5	0.0433	0.0206	0.0176	0.0271667
3622	0.0423	0.0196	0.0165	0.0261333
3621.5	0.0411	0.0188	0.0155	0.0251333
3621	0.0419	0.0192	0.016	0.0257
3620.5	0.0439	0.0202	0.017	0.0270333
3620	0.0437	0.0206	0.0173	0.0272
3619.5	0.0437	0.0206	0.0173	0.0272
3619	0.043	0.0193	0.0159	0.0260667
3618.5	0.0416	0.0187	0.0154	0.0252333
3618	0.0412	0.019	0.016	0.0254
3617.5	0.0425	0.0202	0.0169	0.0265333
3617	0.0429	0.0203	0.0168	0.0266667
3616.5	0.0428	0.0201	0.0168	0.0265667
3616	0.043	0.0201	0.0168	0.0266333
3615.5	0.0428	0.0202	0.0165	0.0265
3615	0.0419	0.02	0.0165	0.0261333
3614.5	0.0418	0.02	0.0166	0.0261333
3614	0.0423	0.0196	0.0159	0.0259333
3613.5	0.0425	0.0192	0.0155	0.0257333
3613	0.0422	0.0193	0.0159	0.0258
3612.5	0.0426	0.0199	0.0169	0.0264667
3612	0.0432	0.02	0.0169	0.0267
3611.5	0.0424	0.02	0.0168	0.0264
3611	0.0421	0.0197	0.0163	0.0260333
3610.5	0.0429	0.0197	0.0166	0.0264
3610	0.0442	0.0199	0.017	0.0270333
3609.5	0.0432	0.0196	0.0163	0.0263667
3609	0.0434	0.0195	0.0159	0.0262667
3608.5	0.0427	0.0195	0.0161	0.0261
3608	0.0423	0.0198	0.0163	0.0261333
3607.5	0.0419	0.0196	0.0162	0.0259
3607	0.0419	0.0199	0.017	0.0262667
3606.5	0.0427	0.0198	0.0169	0.0264667
3606	0.0429	0.0203	0.0171	0.0267667
3605.5	0.0433	0.021	0.0176	0.0273
3605	0.0434	0.0208	0.0175	0.0272333
3604.5	0.0435	0.0207	0.0174	0.0272
3604	0.0435	0.0209	0.0175	0.0273
3603.5	0.0433	0.0208	0.0172	0.0271
3603	0.0434	0.0205	0.017	0.0269667
3602.5	0.0433	0.0201	0.017	0.0268
3602	0.0428	0.02	0.0167	0.0265
3601.5	0.0424	0.02	0.0165	0.0263
3601	0.0424	0.0202	0.0168	0.0264667
3600.5	0.0425	0.0201	0.017	0.0265333
3600	0.0426	0.0203	0.017	0.0266333
3599.5	0.0429	0.0203	0.0171	0.0267667
3599	0.0429	0.0201	0.0169	0.0266333
3598.5	0.0425	0.0203	0.0172	0.0266667
3598	0.0428	0.0204	0.0173	0.0268333
3597.5	0.0432	0.0206	0.0172	0.027
3597	0.0433	0.0208	0.0172	0.0271
3596.5	0.0432	0.0204	0.0168	0.0268
3596	0.0429	0.0197	0.0164	0.0263333
3595.5	0.0423	0.0196	0.0167	0.0262
3595	0.0427	0.0198	0.0168	0.0264333
3594.5	0.0429	0.02	0.017	0.0266333
3594	0.0431	0.0202	0.0171	0.0268
3593.5	0.0432	0.0204	0.0169	0.0268333
3593	0.0435	0.0208	0.0173	0.0272
3592.5	0.0435	0.0207	0.0174	0.0272
3592	0.043	0.0204	0.0173	0.0269
3591.5	0.043	0.0203	0.0171	0.0268
3591	0.0429	0.0202	0.0169	0.0266667
3590.5	0.0429	0.0202	0.0168	0.0266333
3590	0.0432	0.0204	0.0171	0.0269
3589.5	0.044	0.0207	0.0171	0.0272667
3589	0.0433	0.0205	0.0167	0.0268333
3588.5	0.0427	0.02	0.0165	0.0264
3588	0.042	0.019	0.016	0.0256667
3587.5	0.0419	0.0188	0.0161	0.0256
3587	0.0415	0.0189	0.0158	0.0254
3586.5	0.0425	0.02	0.0167	0.0264
3586	0.0433	0.0202	0.017	0.0268333
3585.5	0.043	0.0205	0.0174	0.0269667
3585	0.0432	0.0207	0.0174	0.0271
3584.5	0.0431	0.0206	0.0169	0.0268667
3584	0.0429	0.0207	0.0169	0.0268333
3583.5	0.0432	0.0208	0.0175	0.0271667
3583	0.0433	0.0208	0.0177	0.0272667
3582.5	0.0435	0.0209	0.0176	0.0273333
3582	0.0436	0.0208	0.0176	0.0273333
3581.5	0.0436	0.0208	0.0177	0.0273667
3581	0.0435	0.0209	0.0176	0.0273333
3580.5	0.0434	0.0207	0.0172	0.0271
3580	0.0433	0.0209	0.0173	0.0271667
3579.5	0.0431	0.0208	0.0175	0.0271333
3579	0.043	0.0205	0.0174	0.0269667
3578.5	0.043	0.0204	0.0173	0.0269
3578	0.043	0.0204	0.0171	0.0268333
3577.5	0.0432	0.0208	0.0171	0.0270333
3577	0.0435	0.0212	0.0176	0.0274333
3576.5	0.0437	0.0212	0.0177	0.0275333
3576	0.0435	0.021	0.0174	0.0273
3575.5	0.0432	0.0206	0.0173	0.0270333
3575	0.0431	0.0205	0.0174	0.027
3574.5	0.0432	0.0207	0.0176	0.0271667
3574	0.0435	0.0211	0.0176	0.0274
3573.5	0.0439	0.0213	0.0176	0.0276
3573	0.0439	0.0214	0.0176	0.0276333
3572.5	0.0437	0.0212	0.0174	0.0274333
3572	0.0436	0.0209	0.0175	0.0273333
3571.5	0.0436	0.0209	0.0176	0.0273667
3571	0.0435	0.0208	0.0177	0.0273333
3570.5	0.0434	0.0208	0.0177	0.0273
3570	0.0432	0.0206	0.0173	0.0270333
3569.5	0.043	0.0204	0.0169	0.0267667
3569	0.043	0.0199	0.0164	0.0264333
3568.5	0.0424	0.0194	0.0161	0.0259667
3568	0.0424	0.0198	0.0166	0.0262667
3567.5	0.0427	0.0195	0.0161	0.0261
3567	0.0419	0.0192	0.0159	0.0256667
3566.5	0.0416	0.0195	0.0162	0.0257667
3566	0.0421	0.0201	0.0171	0.0264333
3565.5	0.0426	0.0203	0.0174	0.0267667
3565	0.0428	0.0203	0.0171	0.0267333
3564.5	0.043	0.0205	0.0171	0.0268667
3564	0.0432	0.0206	0.0172	0.027
3563.5	0.0436	0.0207	0.0178	0.0273667
3563	0.0437	0.0208	0.018	0.0275
3562.5	0.0434	0.0209	0.0177	0.0273333
3562	0.0434	0.0208	0.0175	0.0272333
3561.5	0.0432	0.0206	0.0174	0.0270667
3561	0.043	0.0205	0.0172	0.0269
3560.5	0.043	0.0204	0.0171	0.0268333
3560	0.0432	0.0207	0.0173	0.0270667
3559.5	0.0433	0.0208	0.0175	0.0272
3559	0.0434	0.0209	0.0176	0.0273
3558.5	0.0435	0.021	0.0178	0.0274333
3558	0.0437	0.0213	0.0178	0.0276
3557.5	0.0441	0.0214	0.0181	0.0278667
3557	0.0441	0.0213	0.0182	0.0278667
3556.5	0.0438	0.0209	0.0179	0.0275333
3556	0.0435	0.0203	0.0174	0.0270667
3555.5	0.0437	0.0203	0.0175	0.0271667
3555	0.0441	0.0211	0.018	0.0277333
3554.5	0.0442	0.0214	0.0181	0.0279
3554	0.0435	0.0211	0.018	0.0275333
3553.5	0.0427	0.0207	0.0176	0.027
3553	0.0428	0.0205	0.0172	0.0268333
3552.5	0.043	0.0207	0.0175	0.0270667
3552	0.0435	0.0212	0.0181	0.0276
3551.5	0.0441	0.0213	0.0182	0.0278667
3551	0.044	0.0212	0.0182	0.0278
3550.5	0.0437	0.0211	0.0182	0.0276667
3550	0.0437	0.0209	0.0182	0.0276
3549.5	0.0435	0.0208	0.0179	0.0274
3549	0.0433	0.0207	0.0174	0.0271333
3548.5	0.0434	0.0209	0.0174	0.0272333
3548	0.0437	0.0211	0.0175	0.0274333
3547.5	0.0433	0.0206	0.0172	0.0270333
3547	0.043	0.0203	0.0175	0.0269333
3546.5	0.0436	0.0206	0.0176	0.0272667
3546	0.0436	0.021	0.0179	0.0275
3545.5	0.0434	0.0207	0.018	0.0273667
3545	0.0433	0.0204	0.0178	0.0271667
3544.5	0.0431	0.0204	0.0176	0.0270333
3544	0.0433	0.021	0.0178	0.0273667
3543.5	0.0437	0.0212	0.018	0.0276333
3543	0.0436	0.0211	0.0179	0.0275333
3542.5	0.0435	0.0211	0.0179	0.0275
3542	0.0435	0.0209	0.0178	0.0274
3541.5	0.0438	0.0207	0.0179	0.0274667
3541	0.0441	0.0209	0.018	0.0276667
3540.5	0.0442	0.0214	0.0182	0.0279333
3540	0.044	0.0215	0.0182	0.0279
3539.5	0.0438	0.0212	0.018	0.0276667
3539	0.0439	0.0211	0.0179	0.0276333
3538.5	0.044	0.0212	0.0179	0.0277
3538	0.0441	0.0214	0.018	0.0278333
3537.5	0.0443	0.0215	0.0182	0.028
3537	0.0443	0.0213	0.0181	0.0279
3536.5	0.044	0.0213	0.0181	0.0278
3536	0.0439	0.0211	0.018	0.0276667
3535.5	0.0439	0.0209	0.0178	0.0275333
3535	0.0438	0.0211	0.018	0.0276333
3534.5	0.0437	0.0212	0.0181	0.0276667
3534	0.0436	0.0211	0.0179	0.0275333
3533.5	0.0438	0.0211	0.0181	0.0276667
3533	0.0443	0.0214	0.0183	0.028
3532.5	0.0443	0.0215	0.0181	0.0279667
3532	0.0439	0.0213	0.018	0.0277333
3531.5	0.0435	0.0213	0.0182	0.0276667
3531	0.0437	0.0215	0.0185	0.0279
3530.5	0.0439	0.0215	0.0185	0.0279667
3530	0.0437	0.0212	0.0181	0.0276667
3529.5	0.0431	0.0207	0.0176	0.0271333
3529	0.0429	0.0208	0.0177	0.0271333
3528.5	0.0434	0.0211	0.0181	0.0275333
3528	0.0437	0.0211	0.0181	0.0276333
3527.5	0.0435	0.0209	0.0182	0.0275333
3527	0.0434	0.0209	0.0181	0.0274667
3526.5	0.0437	0.0211	0.0181	0.0276333
3526	0.0441	0.0214	0.0186	0.0280333
3525.5	0.0444	0.0216	0.019	0.0283333
3525	0.0444	0.0215	0.0186	0.0281667
3524.5	0.044	0.0212	0.0181	0.0277667
3524	0.0441	0.0212	0.0181	0.0278
3523.5	0.0439	0.021	0.018	0.0276333
3523	0.0434	0.021	0.0181	0.0275
3522.5	0.0436	0.0211	0.0183	0.0276667
3522	0.0437	0.021	0.0183	0.0276667
3521.5	0.0436	0.0213	0.0185	0.0278
3521	0.044	0.0217	0.0191	0.0282667
3520.5	0.0446	0.0219	0.0195	0.0286667
3520	0.0445	0.0217	0.0191	0.0284333
3519.5	0.0444	0.0216	0.0189	0.0283
3519	0.0443	0.0217	0.019	0.0283333
3518.5	0.0441	0.0217	0.0191	0.0283
3518	0.0441	0.0217	0.0193	0.0283667
3517.5	0.0441	0.0216	0.0195	0.0284
3517	0.044	0.0214	0.019	0.0281333
3516.5	0.0439	0.0212	0.0187	0.0279333
3516	0.0439	0.0211	0.0189	0.0279667
3515.5	0.0437	0.0211	0.0188	0.0278667
3515	0.0437	0.0214	0.0187	0.0279333
3514.5	0.044	0.0219	0.0188	0.0282333
3514	0.0444	0.022	0.0192	0.0285333
3513.5	0.0444	0.0218	0.0195	0.0285667
3513	0.0439	0.0214	0.0191	0.0281333
3512.5	0.0439	0.0212	0.0188	0.0279667
3512	0.0442	0.0215	0.0192	0.0283
3511.5	0.0446	0.022	0.0194	0.0286667
3511	0.0447	0.0219	0.0192	0.0286
3510.5	0.0442	0.0212	0.0189	0.0281
3510	0.0434	0.0209	0.0187	0.0276667
3509.5	0.0434	0.0213	0.0187	0.0278
3509	0.0441	0.0219	0.0191	0.0283667
3508.5	0.0443	0.0223	0.0195	0.0287
3508	0.0442	0.0221	0.0192	0.0285
3507.5	0.0443	0.0217	0.019	0.0283333
3507	0.0443	0.0215	0.0191	0.0283
3506.5	0.0441	0.0215	0.019	0.0282
3506	0.0439	0.0215	0.0187	0.0280333
3505.5	0.0438	0.0212	0.0185	0.0278333
3505	0.0439	0.0212	0.0188	0.0279667
3504.5	0.0441	0.0214	0.0189	0.0281333
3504	0.0445	0.0213	0.0188	0.0282
3503.5	0.0444	0.0215	0.0188	0.0282333
3503	0.0442	0.0216	0.0188	0.0282
3502.5	0.0444	0.0216	0.0187	0.0282333
3502	0.0444	0.0218	0.0187	0.0283
3501.5	0.0441	0.0217	0.0184	0.0280667
3501	0.0439	0.0214	0.0185	0.0279333
3500.5	0.0439	0.0212	0.0187	0.0279333
3500	0.0442	0.0213	0.0186	0.0280333
3499.5	0.0446	0.0219	0.019	0.0285
3499	0.0447	0.022	0.0194	0.0287
3498.5	0.0445	0.0218	0.0194	0.0285667
3498	0.0441	0.0216	0.0189	0.0282
3497.5	0.0439	0.0213	0.0183	0.0278333
3497	0.0436	0.0211	0.0182	0.0276333
3496.5	0.0437	0.0211	0.0185	0.0277667
3496	0.0439	0.0214	0.0188	0.0280333
3495.5	0.0442	0.0215	0.019	0.0282333
3495	0.0445	0.0215	0.019	0.0283333
3494.5	0.0446	0.0218	0.0191	0.0285
3494	0.0444	0.0219	0.0191	0.0284667
3493.5	0.0441	0.0217	0.0189	0.0282333
3493	0.0441	0.0215	0.0188	0.0281333
3492.5	0.0443	0.0216	0.0187	0.0282
3492	0.0445	0.0217	0.0188	0.0283333
3491.5	0.0446	0.0216	0.0191	0.0284333
3491	0.0446	0.0216	0.0191	0.0284333
3490.5	0.0444	0.0215	0.019	0.0283
3490	0.0445	0.0216	0.0191	0.0284
3489.5	0.045	0.0219	0.0194	0.0287667
3489	0.0448	0.0219	0.0194	0.0287
3488.5	0.0441	0.0216	0.0191	0.0282667
3488	0.0438	0.0215	0.019	0.0281
3487.5	0.0443	0.0219	0.0192	0.0284667
3487	0.0446	0.0222	0.0192	0.0286667
3486.5	0.0446	0.0222	0.0192	0.0286667
3486	0.0448	0.0225	0.0194	0.0289
3485.5	0.0447	0.0224	0.0193	0.0288
3485	0.0448	0.0222	0.0194	0.0288
3484.5	0.0448	0.022	0.0195	0.0287667
3484	0.0447	0.0218	0.0193	0.0286
3483.5	0.0446	0.0216	0.0192	0.0284667
3483	0.0447	0.0218	0.0194	0.0286333
3482.5	0.0445	0.0221	0.0196	0.0287333
3482	0.0445	0.0223	0.0199	0.0289
3481.5	0.0444	0.022	0.0198	0.0287333
3481	0.0442	0.0218	0.0198	0.0286
3480.5	0.0444	0.0219	0.0197	0.0286667
3480	0.0447	0.0222	0.0195	0.0288
3479.5	0.0451	0.0224	0.0196	0.0290333
3479	0.045	0.0222	0.0195	0.0289
3478.5	0.0447	0.0221	0.0194	0.0287333
3478	0.0448	0.0225	0.0199	0.0290667
3477.5	0.0449	0.0225	0.0203	0.0292333
3477	0.0448	0.022	0.02	0.0289333
3476.5	0.0446	0.0219	0.02	0.0288333
3476	0.0444	0.0218	0.02	0.0287333
3475.5	0.0443	0.0219	0.0199	0.0287
3475	0.0447	0.0225	0.0203	0.0291667
3474.5	0.0451	0.0227	0.0205	0.0294333
3474	0.0451	0.0225	0.0206	0.0294
3473.5	0.0449	0.0224	0.0207	0.0293333
3473	0.0451	0.0227	0.0208	0.0295333
3472.5	0.0455	0.023	0.0209	0.0298
3472	0.0457	0.0229	0.0212	0.0299333
3471.5	0.0456	0.023	0.0214	0.03
3471	0.0454	0.023	0.0213	0.0299
3470.5	0.0452	0.0228	0.021	0.0296667
3470	0.0449	0.0224	0.0203	0.0292
3469.5	0.0448	0.0222	0.0198	0.0289333
3469	0.0449	0.0223	0.02	0.0290667
3468.5	0.0451	0.0226	0.0205	0.0294
3468	0.0452	0.0227	0.0209	0.0296
3467.5	0.0452	0.0226	0.0207	0.0295
3467	0.0451	0.0226	0.0202	0.0293
3466.5	0.0451	0.0226	0.0202	0.0293
3466	0.0451	0.0226	0.0204	0.0293667
3465.5	0.0452	0.0228	0.0209	0.0296333
3465	0.045	0.0229	0.0213	0.0297333
3464.5	0.0448	0.0228	0.0213	0.0296333
3464	0.0451	0.0229	0.0214	0.0298
3463.5	0.0451	0.0228	0.0216	0.0298333
3463	0.0448	0.0227	0.022	0.0298333
3462.5	0.0452	0.023	0.0226	0.0302667
3462	0.0457	0.0234	0.0233	0.0308
3461.5	0.0458	0.0236	0.0236	0.031
3461	0.0456	0.0236	0.0228	0.0306667
3460.5	0.0453	0.0232	0.0215	0.03
3460	0.0454	0.023	0.0214	0.0299333
3459.5	0.0456	0.0233	0.0221	0.0303333
3459	0.0455	0.0234	0.0226	0.0305
3458.5	0.0455	0.0234	0.0228	0.0305667
3458	0.0452	0.0231	0.0228	0.0303667
3457.5	0.0448	0.0229	0.0228	0.0301667
3457	0.0449	0.0231	0.0232	0.0304
3456.5	0.0454	0.0234	0.0235	0.0307667
3456	0.0458	0.0235	0.0235	0.0309333
3455.5	0.0455	0.0233	0.0232	0.0306667
3455	0.0451	0.0231	0.023	0.0304
3454.5	0.0454	0.0233	0.0232	0.0306333
3454	0.0458	0.0236	0.0235	0.0309667
3453.5	0.0457	0.0235	0.0233	0.0308333
3453	0.0455	0.0237	0.0231	0.0307667
3452.5	0.0453	0.0238	0.0232	0.0307667
3452	0.0454	0.0237	0.0232	0.0307667
3451.5	0.0455	0.0237	0.0233	0.0308333
3451	0.0456	0.0237	0.0235	0.0309333
3450.5	0.0458	0.0239	0.0238	0.0311667
3450	0.0457	0.0237	0.0235	0.0309667
3449.5	0.0454	0.0234	0.0231	0.0306333
3449	0.0457	0.0234	0.0231	0.0307333
3448.5	0.0455	0.0231	0.023	0.0305333
3448	0.0452	0.0228	0.0227	0.0302333
3447.5	0.0451	0.0231	0.0228	0.0303333
3447	0.0454	0.0235	0.0232	0.0307
3446.5	0.0457	0.0235	0.0234	0.0308667
3446	0.0457	0.0234	0.0233	0.0308
3445.5	0.0457	0.0233	0.0232	0.0307333
3445	0.0459	0.0235	0.0231	0.0308333
3444.5	0.046	0.0236	0.0231	0.0309
3444	0.046	0.0235	0.023	0.0308333
3443.5	0.046	0.0235	0.0231	0.0308667
3443	0.0455	0.0233	0.0228	0.0305333
3442.5	0.0454	0.0233	0.0226	0.0304333
3442	0.0458	0.0235	0.0226	0.0306333
3441.5	0.0463	0.0238	0.0229	0.031
3441	0.0465	0.024	0.0232	0.0312333
3440.5	0.0464	0.024	0.0232	0.0312
3440	0.0464	0.0239	0.0231	0.0311333
3439.5	0.0465	0.024	0.0231	0.0312
3439	0.0465	0.024	0.0231	0.0312
3438.5	0.0462	0.0238	0.0229	0.0309667
3438	0.0457	0.0233	0.0221	0.0303667
3437.5	0.0452	0.023	0.0216	0.0299333
3437	0.0455	0.0234	0.0221	0.0303333
3436.5	0.0462	0.0239	0.0227	0.0309333
3436	0.0463	0.0238	0.0225	0.0308667
3435.5	0.046	0.0234	0.0221	0.0305
3435	0.0459	0.0233	0.022	0.0304
3434.5	0.046	0.0234	0.0222	0.0305333
3434	0.0461	0.0236	0.0223	0.0306667
3433.5	0.0463	0.0238	0.0226	0.0309
3433	0.0465	0.024	0.0227	0.0310667
3432.5	0.0464	0.0238	0.0225	0.0309
3432	0.0464	0.0237	0.0224	0.0308333
3431.5	0.0464	0.0238	0.0224	0.0308667
3431	0.0464	0.0238	0.0226	0.0309333
3430.5	0.0461	0.0234	0.0221	0.0305333
3430	0.0457	0.0233	0.0217	0.0302333
3429.5	0.046	0.0237	0.0223	0.0306667
3429	0.0465	0.024	0.0226	0.0310333
3428.5	0.0464	0.0236	0.0221	0.0307
3428	0.0461	0.0233	0.022	0.0304667
3427.5	0.0462	0.0237	0.0225	0.0308
3427	0.0464	0.024	0.0227	0.0310333
3426.5	0.0463	0.024	0.0227	0.031
3426	0.0465	0.0242	0.0228	0.0311667
3425.5	0.0467	0.0242	0.0228	0.0312333
3425	0.0467	0.0241	0.0227	0.0311667
3424.5	0.0468	0.0242	0.0229	0.0313
3424	0.0471	0.0246	0.023	0.0315667
3423.5	0.0473	0.0248	0.0232	0.0317667
3423	0.047	0.0245	0.0232	0.0315667
3422.5	0.047	0.0244	0.0231	0.0315
3422	0.0473	0.0245	0.023	0.0316
3421.5	0.0472	0.0245	0.023	0.0315667
3421	0.0466	0.0241	0.0226	0.0311
3420.5	0.0463	0.0241	0.0227	0.0310333
3420	0.0467	0.0243	0.0229	0.0313
3419.5	0.0469	0.0244	0.0231	0.0314667
3419	0.047	0.0245	0.0232	0.0315667
3418.5	0.0472	0.0245	0.0233	0.0316667
3418	0.0471	0.0244	0.0233	0.0316
3417.5	0.047	0.0244	0.0232	0.0315333
3417	0.0472	0.0246	0.0232	0.0316667
3416.5	0.0473	0.0249	0.0233	0.0318333
3416	0.0475	0.025	0.0235	0.032
3415.5	0.0476	0.0249	0.0235	0.032
3415	0.0472	0.0246	0.0232	0.0316667
3414.5	0.0473	0.0248	0.0234	0.0318333
3414	0.0474	0.0253	0.0237	0.0321333
3413.5	0.0469	0.0248	0.0234	0.0317
3413	0.0462	0.0237	0.0226	0.0308333
3412.5	0.0461	0.0234	0.0222	0.0305667
3412	0.0464	0.0241	0.0225	0.031
3411.5	0.047	0.0246	0.0232	0.0316
3411	0.0475	0.0249	0.0236	0.032
[truncated: 6,022 more rows]

## Sheet: diclofenac
cm-1	A			Aveage
[truncated: 7,201 more rows]
