# Supplementary material for: How Does the Powder Mixture of Ibuprofen and Caffeine Attenuate the Solubility of Ibuprofen? Comparative Study for the Xanthine Derivatives to Recognize Their Intermolecular Interactions Using Fourier-Transform Infrared (FTIR) Spectra, Differential Scanning Calorimetry (DSC), and X-ray Powder Diffractometry (XRPD)
Source: Mol Pharm. 2024 Aug 7;21(9):4524–40. doi: 10.1021/acs.molpharmaceut.4c00429 (PMC11487632; doi:10.1021/acs.molpharmaceut.4c00429)
Supplement: Supplementary file 3 — mp4c00429_si_003.xlsx [file mp4c00429_si_003.xlsx]

## Sheet: caffeine
ibu					loxo				dic					neat caffe	i1	l1	d1	neat ibu	1	neat loxo	1	neat dic	1			ci1	0.403679	i1	0.430485			i1	l1	d1	i1	l1	d1	i1	l1	d1
cm-1	A																									cl1	0.384464	l1	0.497846									difference				c		i		l		d
4000	0.028	0.0259	0.0365	0.0301333	0.0532	0.0322	0.0439	0.0431	0.1732	0.0957	0.1491	0.1996	0.1544	0.110633	0.0446604	0.0425345	0.051638	0.00963333	0.00414701	0.0292	0.0145371	0.141433	0.0809355			cdi	0.466749	d1	0.572252		4000	0.0488074	0.0570716	0.132573	0.00034872	0.000195205	0.000476398	-0.0186741	-0.0139716	0.0218265		0.110633	0.610633	0.00963333	-0.590367	0.0292	-0.5708	0.141433	-0.458567
3999.5	0.0278	0.0258	0.0364	0.03	0.0531	0.032	0.0437	0.0429333	0.173	0.0959	0.1489	0.1997	0.154375	0.110867	0.0447546	0.0426242	0.0517469	0.00996667	0.0042905	0.0294333	0.0146533	0.141767	0.0811263								3999.5	0.0490451	0.0572775	0.132873	0.000362715	0.000205754	0.000462331	-0.0190451	-0.0143441	0.0215019		0.110867	0.610867	0.00996667	-0.590033	0.0294333	-0.570567	0.141767	-0.458233
3999	0.0279	0.0259	0.0363	0.0300333	0.0531	0.032	0.0434	0.0428333	0.1731	0.096	0.1489	0.1994	0.15435	0.111	0.0448084	0.0426755	0.0518091	0.0101333	0.00436225	0.0295333	0.014703	0.142	0.0812598								3999	0.0491706	0.0573785	0.133069	0.000366237	0.000211562	0.000452886	-0.0191373	-0.0145452	0.0212811		0.111	0.611	0.0101333	-0.589867	0.0295333	-0.570467	0.142	-0.458
3998.5	0.0281	0.0258	0.0362	0.0300333	0.0529	0.0321	0.0432	0.0427333	0.1734	0.0959	0.149	0.1991	0.15435	0.111133	0.0448622	0.0427267	0.0518713	0.0100667	0.00433355	0.0295333	0.014703	0.141967	0.0812407								3998.5	0.0491958	0.0574298	0.133112	0.000367199	0.000215985	0.000451051	-0.0191624	-0.0146964	0.021238		0.111133	0.611133	0.0100667	-0.589933	0.0295333	-0.570467	0.141967	-0.458033
3998	0.0279	0.0258	0.0363	0.03	0.0528	0.032	0.0434	0.0427333	0.1733	0.0957	0.1489	0.1994	0.154325	0.110933	0.0447815	0.0426498	0.051778	0.00983333	0.00423311	0.0291667	0.0145205	0.1417	0.0810881								3998	0.0490146	0.0571703	0.132866	0.000361554	0.000208427	0.000460485	-0.0190146	-0.014437	0.0214589		0.110933	0.610933	0.00983333	-0.590167	0.0291667	-0.570833	0.1417	-0.4583
3997.5	0.0277	0.026	0.0362	0.0299667	0.0527	0.0319	0.0436	0.0427333	0.173	0.0956	0.1487	0.1995	0.1542	0.110267	0.0445124	0.0423935	0.0514668	0.00933333	0.00401786	0.0285	0.0141886	0.1412	0.080802								3997.5	0.0485302	0.0565821	0.132269	0.000344606	0.000191789	0.000480978	-0.0185636	-0.0138488	0.0219312		0.110267	0.610267	0.00933333	-0.590667	0.0285	-0.5715	0.1412	-0.4588
3997	0.0279	0.0262	0.0363	0.0301333	0.0527	0.0319	0.0436	0.0427333	0.1729	0.0959	0.1488	0.1996	0.1543	0.109933	0.0443778	0.0422654	0.0513112	0.00906667	0.00390307	0.0284	0.0141388	0.1411	0.0807448								3997	0.0482809	0.0564042	0.132056	0.000329333	0.000186892	0.000494796	-0.0181475	-0.0136709	0.022244		0.109933	0.609933	0.00906667	-0.590933	0.0284	-0.5716	0.1411	-0.4589
3996.5	0.028	0.0263	0.0364	0.0302333	0.0528	0.0319	0.0435	0.0427333	0.1729	0.096	0.1486	0.1995	0.15425	0.110133	0.0444585	0.0423423	0.0514046	0.0093	0.00400351	0.0287	0.0142882	0.1414	0.0809164								3996.5	0.048462	0.0566304	0.132321	0.000332286	0.000193129	0.00048088	-0.0182287	-0.0138971	0.021929		0.110133	0.610133	0.0093	-0.5907	0.0287	-0.5713	0.1414	-0.4586
3996	0.028	0.0263	0.0366	0.0303	0.0529	0.032	0.0435	0.0428	0.1729	0.0959	0.1486	0.1992	0.15415	0.1104	0.0445662	0.0424448	0.051529	0.0096	0.00413266	0.0289	0.0143877	0.141633	0.08105								3996	0.0486988	0.0568325	0.132579	0.000338517	0.000196912	0.000465308	-0.0183988	-0.0140325	0.021571		0.1104	0.6104	0.0096	-0.5904	0.0289	-0.5711	0.141633	-0.458367
3995.5	0.0281	0.0261	0.0365	0.0302333	0.0528	0.032	0.0436	0.0428	0.1729	0.0961	0.1488	0.199	0.1542	0.1105	0.0446066	0.0424832	0.0515757	0.00956667	0.00411831	0.0289	0.0143877	0.1416	0.0810309								3995.5	0.0487249	0.056871	0.132607	0.000341937	0.000197992	0.000466275	-0.0184915	-0.014071	0.0215934		0.1105	0.6105	0.00956667	-0.590433	0.0289	-0.5711	0.1416	-0.4584
3995	0.028	0.0259	0.0363	0.0300667	0.0528	0.032	0.0435	0.0427667	0.1729	0.0963	0.1489	0.1995	0.1544	0.110233	0.0444989	0.0423807	0.0514513	0.00936667	0.00403221	0.0288333	0.0143545	0.141367	0.0808974								3995	0.0485311	0.0567353	0.132349	0.000340936	0.000195122	0.000486264	-0.0184644	-0.0139686	0.0220514		0.110233	0.610233	0.00936667	-0.590633	0.0288333	-0.571167	0.141367	-0.458633
3994.5	0.028	0.026	0.0361	0.0300333	0.0529	0.0321	0.0434	0.0428	0.173	0.0962	0.1487	0.1997	0.1544	0.1101	0.0444451	0.0423295	0.051389	0.00913333	0.00393177	0.0286	0.0142384	0.1414	0.0809164								3994.5	0.0483768	0.0565678	0.132305	0.000336484	0.000189553	0.000488169	-0.0183435	-0.0137678	0.0220945		0.1101	0.6101	0.00913333	-0.590867	0.0286	-0.5714	0.1414	-0.4586
3994	0.028	0.0262	0.036	0.0300667	0.0526	0.0321	0.0434	0.0427	0.173	0.096	0.1489	0.1997	0.1544	0.1104	0.0445662	0.0424448	0.051529	0.0093	0.00400351	0.0289	0.0143877	0.141767	0.0811263								3994	0.0485697	0.0568325	0.132655	0.000342362	0.000199728	0.000472832	-0.018503	-0.0141325	0.0217447		0.1104	0.6104	0.0093	-0.5907	0.0289	-0.5711	0.141767	-0.458233
3993.5	0.0282	0.0262	0.0364	0.0302667	0.0527	0.032	0.0435	0.0427333	0.1733	0.096	0.1491	0.1994	0.15445	0.1108	0.0447277	0.0425986	0.0517157	0.00986667	0.00424746	0.0294	0.0146367	0.142233	0.0813933								3993.5	0.0489751	0.0572352	0.133109	0.000350006	0.000210305	0.000455436	-0.0187084	-0.0145019	0.0213409		0.1108	0.6108	0.00986667	-0.590133	0.0294	-0.5706	0.142233	-0.457767
3993	0.0283	0.0264	0.0367	0.0304667	0.0531	0.0321	0.0437	0.0429667	0.1735	0.0961	0.1494	0.1989	0.154475	0.1107	0.0446873	0.0425601	0.0516691	0.00976667	0.00420441	0.0292	0.0145371	0.1421	0.081317								3993	0.0488917	0.0570972	0.132986	0.000339482	0.000199673	0.000461774	-0.018425	-0.0141306	0.0214889		0.1107	0.6107	0.00976667	-0.590233	0.0292	-0.5708	0.1421	-0.4579
3992.5	0.0282	0.0263	0.0365	0.0303333	0.053	0.0319	0.0437	0.0428667	0.1732	0.0962	0.1494	0.199	0.15445	0.1101	0.0444451	0.0423295	0.051389	0.00936667	0.00403221	0.0288	0.014338	0.141567	0.0810118								3992.5	0.0484773	0.0566674	0.132401	0.000329203	0.00019046	0.000486166	-0.018144	-0.0138007	0.0220492		0.1101	0.6101	0.00936667	-0.590633	0.0288	-0.5712	0.141567	-0.458433
3992	0.028	0.026	0.0364	0.0301333	0.0531	0.0317	0.0435	0.0427667	0.1729	0.0962	0.1494	0.1995	0.1545	0.109933	0.0443778	0.0422654	0.0513112	0.0093	0.00400351	0.0287333	0.0143048	0.141467	0.0809546								3992	0.0483813	0.0565701	0.132266	0.000332989	0.000190536	0.000494359	-0.018248	-0.0138035	0.0222342		0.109933	0.609933	0.0093	-0.5907	0.0287333	-0.571267	0.141467	-0.458533
3991.5	0.0279	0.0261	0.0365	0.0301667	0.0531	0.0319	0.0434	0.0428	0.173	0.0962	0.1494	0.1997	0.154575	0.110133	0.0444585	0.0423423	0.0514046	0.00926667	0.00398916	0.0285667	0.0142218	0.1416	0.0810309								3991.5	0.0484477	0.0565641	0.132435	0.000334196	0.000189449	0.000490159	-0.018281	-0.0137641	0.0221395		0.110133	0.610133	0.00926667	-0.590733	0.0285667	-0.571433	0.1416	-0.4584
3991	0.0278	0.026	0.0361	0.0299667	0.053	0.0317	0.0434	0.0427	0.1731	0.0958	0.1492	0.1993	0.15435	0.110067	0.0444316	0.0423166	0.0513735	0.0092	0.00396047	0.0283667	0.0141222	0.141533	0.0809927								3991	0.0483921	0.0564389	0.132366	0.000339496	0.000188756	0.000483288	-0.0184254	-0.0137389	0.0219838		0.110067	0.610067	0.0092	-0.5908	0.0283667	-0.571633	0.141533	-0.458467
3990.5	0.0277	0.0259	0.0361	0.0299	0.053	0.0317	0.0434	0.0427	0.1732	0.0957	0.1488	0.199	0.154175	0.110033	0.0444182	0.0423038	0.0513579	0.0092	0.00396047	0.0284	0.0141388	0.1416	0.0810309								3990.5	0.0483786	0.0564426	0.132389	0.00034146	0.00018886	0.000474639	-0.0184786	-0.0137426	0.0217862		0.110033	0.610033	0.0092	-0.5908	0.0284	-0.5716	0.1416	-0.4584
3990	0.0278	0.0258	0.0363	0.0299667	0.0529	0.032	0.0434	0.0427667	0.1734	0.0958	0.1485	0.1991	0.1542	0.109833	0.0443374	0.0422269	0.0512646	0.0091	0.00391742	0.0282333	0.0140558	0.141467	0.0809546								3990	0.0482548	0.0562828	0.132219	0.000334458	0.000182685	0.000483158	-0.0182882	-0.0135161	0.0219809		0.109833	0.609833	0.0091	-0.5909	0.0282333	-0.571767	0.141467	-0.458533
3989.5	0.0279	0.026	0.0363	0.0300667	0.0527	0.0319	0.0433	0.0426333	0.1733	0.0958	0.1486	0.1992	0.154225	0.109733	0.0442971	0.0421885	0.0512179	0.00896667	0.00386002	0.0280333	0.0139563	0.141167	0.0807829								3989.5	0.0481571	0.0561448	0.132001	0.000327263	0.000182558	0.000493916	-0.0180904	-0.0135114	0.0222242		0.109733	0.609733	0.00896667	-0.591033	0.0280333	-0.571967	0.141167	-0.458833
3989	0.0279	0.0261	0.0363	0.0301	0.0526	0.0317	0.0433	0.0425333	0.1734	0.0961	0.149	0.1995	0.1545	0.109833	0.0443374	0.0422269	0.0512646	0.00916667	0.00394612	0.0283	0.014089	0.141167	0.0807829								3989	0.0482835	0.056316	0.132047	0.000330641	0.000189961	0.000504116	-0.0181835	-0.0137826	0.0224525		0.109833	0.609833	0.00916667	-0.590833	0.0283	-0.5717	0.141167	-0.458833
3988.5	0.0278	0.0261	0.0363	0.0300667	0.0526	0.0318	0.0433	0.0425667	0.1733	0.0961	0.1492	0.1997	0.154575	0.110167	0.044472	0.0423551	0.0514201	0.00953333	0.00410396	0.0287667	0.0143214	0.141667	0.081069								3988.5	0.048576	0.0566764	0.132489	0.000342594	0.000199086	0.000487784	-0.0185093	-0.0141098	0.0220858		0.110167	0.610167	0.00953333	-0.590467	0.0287667	-0.571233	0.141667	-0.458333
3988	0.0277	0.0259	0.0363	0.0299667	0.0529	0.0318	0.0433	0.0426667	0.1731	0.096	0.149	0.1995	0.1544	0.1105	0.0446066	0.0424832	0.0515757	0.00963333	0.00414701	0.0290667	0.0144707	0.1419	0.0812026								3988	0.0487536	0.0569539	0.132778	0.000352947	0.000204126	0.000467499	-0.0187869	-0.0142873	0.0216217		0.1105	0.6105	0.00963333	-0.590367	0.0290667	-0.570933	0.1419	-0.4581
3987.5	0.0277	0.0257	0.0362	0.0298667	0.0527	0.032	0.0432	0.0426333	0.1729	0.0958	0.1485	0.1994	0.15415	0.1104	0.0445662	0.0424448	0.051529	0.0094	0.00404656	0.0289333	0.0144043	0.141667	0.081069								3987.5	0.0486127	0.0568491	0.132598	0.000351415	0.000202089	0.000464485	-0.0187461	-0.0142158	0.0215519		0.1104	0.6104	0.0094	-0.5906	0.0289333	-0.571067	0.141667	-0.458333
3987	0.0277	0.0257	0.0361	0.0298333	0.0525	0.032	0.043	0.0425	0.1728	0.0957	0.1483	0.1992	0.154	0.110167	0.044472	0.0423551	0.0514201	0.00916667	0.00394612	0.0286	0.0142384	0.141367	0.0808974								3987	0.0484181	0.0565935	0.132317	0.000345394	0.000198626	0.000470131	-0.0185848	-0.0140935	0.0216825		0.110167	0.610167	0.00916667	-0.590833	0.0286	-0.5714	0.141367	-0.458633
3986.5	0.0277	0.0258	0.0362	0.0299	0.0528	0.0317	0.0432	0.0425667	0.1729	0.0958	0.1485	0.1992	0.1541	0.110267	0.0445124	0.0423935	0.0514668	0.0093	0.00400351	0.0286	0.0142384	0.1413	0.0808592								3986.5	0.0485159	0.0566319	0.132326	0.000346551	0.000197831	0.000474106	-0.0186159	-0.0140652	0.021774		0.110267	0.610267	0.0093	-0.5907	0.0286	-0.5714	0.1413	-0.4587
3986	0.0279	0.0261	0.0364	0.0301333	0.053	0.0316	0.0435	0.0427	0.1733	0.0962	0.1488	0.1993	0.1544	0.110333	0.0445393	0.0424192	0.0514979	0.0094	0.00404656	0.0286667	0.0142716	0.1414	0.0809164								3986	0.0485858	0.0566907	0.132414	0.000340495	0.000195741	0.000483368	-0.0184525	-0.0139907	0.0219856		0.110333	0.610333	0.0094	-0.5906	0.0286667	-0.571333	0.1414	-0.4586
3985.5	0.028	0.026	0.0364	0.0301333	0.053	0.0318	0.0434	0.0427333	0.1731	0.0963	0.149	0.1993	0.154425	0.110267	0.0445124	0.0423935	0.0514668	0.00946667	0.00407526	0.0287333	0.0143048	0.141533	0.0809927								3985.5	0.0485876	0.0566983	0.13246	0.000340561	0.00019502	0.000482481	-0.0184543	-0.013965	0.0219655		0.110267	0.610267	0.00946667	-0.590533	0.0287333	-0.571267	0.141533	-0.458467
3985	0.0278	0.0257	0.0363	0.0299333	0.0527	0.0319	0.0433	0.0426333	0.1727	0.0961	0.149	0.199	0.1542	0.1103	0.0445258	0.0424063	0.0514824	0.0096	0.00413266	0.0288333	0.0143545	0.141767	0.0811263								3985	0.0486585	0.0567609	0.132609	0.000350631	0.000199588	0.000466187	-0.0187251	-0.0141276	0.0215914		0.1103	0.6103	0.0096	-0.5904	0.0288333	-0.571167	0.141767	-0.458233
3984.5	0.0275	0.0256	0.0363	0.0298	0.0526	0.0317	0.0432	0.0425	0.1727	0.0957	0.1487	0.1987	0.15395	0.110267	0.0445124	0.0423935	0.0514668	0.00956667	0.00411831	0.0289667	0.0144209	0.141833	0.0811644								3984.5	0.0486307	0.0568145	0.132631	0.000354594	0.000204904	0.00045449	-0.0188307	-0.0143145	0.0213188		0.110267	0.610267	0.00956667	-0.590433	0.0289667	-0.571033	0.141833	-0.458167
3984	0.0277	0.0258	0.0363	0.0299333	0.0528	0.0317	0.0433	0.0426	0.173	0.0958	0.1487	0.1993	0.1542	0.110333	0.0445393	0.0424192	0.0514979	0.00953333	0.00410396	0.0289333	0.0144043	0.141533	0.0809927								3984	0.0486432	0.0568235	0.132491	0.00035006	0.000202308	0.000471295	-0.0187099	-0.0142235	0.0217093		0.110333	0.610333	0.00953333	-0.590467	0.0289333	-0.571067	0.141533	-0.458467
3983.5	0.0279	0.0257	0.0362	0.0299333	0.0529	0.032	0.0432	0.0427	0.1729	0.0959	0.149	0.1997	0.154375	0.110233	0.0444989	0.0423807	0.0514513	0.00943333	0.00406091	0.0287667	0.0143214	0.1413	0.0808592								3983.5	0.0485598	0.0567021	0.13231	0.000346946	0.000196058	0.000486844	-0.0186265	-0.0140021	0.0220645		0.110233	0.610233	0.00943333	-0.590567	0.0287667	-0.571233	0.1413	-0.4587
3983	0.0279	0.0258	0.0361	0.0299333	0.0528	0.0321	0.0432	0.0427	0.1728	0.0958	0.1491	0.1991	0.1542	0.109967	0.0443913	0.0422782	0.0513268	0.00913333	0.00393177	0.0285667	0.0142218	0.141167	0.0807829								3983	0.048323	0.0565	0.13211	0.000338181	0.000190439	0.000487981	-0.0183897	-0.0138	0.0220903		0.109967	0.609967	0.00913333	-0.590867	0.0285667	-0.571433	0.141167	-0.458833
3982.5	0.028	0.0259	0.0362	0.0300333	0.0526	0.032	0.0432	0.0426	0.1728	0.0959	0.1489	0.1988	0.1541	0.1101	0.0444451	0.0423295	0.051389	0.009	0.00387437	0.0285667	0.0142218	0.1413	0.0808592								3982.5	0.0483194	0.0565512	0.132248	0.000334382	0.000194637	0.0004775	-0.0182861	-0.0139512	0.0218518		0.1101	0.6101	0.009	-0.591	0.0285667	-0.571433	0.1413	-0.4587
3982	0.0279	0.0259	0.0362	0.03	0.0526	0.0317	0.0433	0.0425333	0.1728	0.0959	0.1488	0.1993	0.1542	0.110233	0.0444989	0.0423807	0.0514513	0.00933333	0.00401786	0.0287333	0.0143048	0.141633	0.08105								3982	0.0485168	0.0566855	0.132501	0.000342871	0.000200283	0.000470837	-0.0185168	-0.0141521	0.0216988		0.110233	0.610233	0.00933333	-0.590667	0.0287333	-0.571267	0.141633	-0.458367
3981.5	0.0279	0.026	0.0363	0.0300667	0.0528	0.0317	0.0435	0.0426667	0.1726	0.0957	0.149	0.1993	0.15415	0.110333	0.0445393	0.0424192	0.0514979	0.0097	0.00417571	0.0289667	0.0144209	0.141833	0.0811644								3981.5	0.048715	0.0568401	0.132662	0.00034776	0.000200886	0.00046172	-0.0186483	-0.0141734	0.0214877		0.110333	0.610333	0.0097	-0.5903	0.0289667	-0.571033	0.141833	-0.458167
3981	0.0283	0.0263	0.0365	0.0303667	0.053	0.032	0.0437	0.0429	0.1726	0.0957	0.149	0.1987	0.154	0.110533	0.04462	0.0424961	0.0515913	0.0098	0.00421876	0.0291	0.0144873	0.1417	0.0810881								3981	0.0488388	0.0569834	0.132679	0.000341218	0.000198341	0.000454568	-0.0184721	-0.0140834	0.0213206		0.110533	0.610533	0.0098	-0.5902	0.0291	-0.5709	0.1417	-0.4583
3980.5	0.0282	0.0262	0.0364	0.0302667	0.0531	0.032	0.0435	0.0428667	0.1727	0.0956	0.149	0.1987	0.154	0.110567	0.0446335	0.0425089	0.0516068	0.00963333	0.00414701	0.0289333	0.0144043	0.141533	0.0809927								3980.5	0.0487805	0.0569132	0.1326	0.000342761	0.000197305	0.000457978	-0.0185138	-0.0140465	0.0214004		0.110567	0.610567	0.00963333	-0.590367	0.0289333	-0.571067	0.141533	-0.458467
3980	0.0279	0.026	0.0362	0.0300333	0.0527	0.0319	0.0434	0.0426667	0.1728	0.0956	0.1489	0.1994	0.154175	0.1102	0.0444854	0.0423679	0.0514357	0.00936667	0.00403221	0.0285667	0.0142218	0.1413	0.0808592								3980	0.0485177	0.0565897	0.132295	0.00034167	0.00019385	0.000478739	-0.0184843	-0.013923	0.0218801		0.1102	0.6102	0.00936667	-0.590633	0.0285667	-0.571433	0.1413	-0.4587
3979.5	0.0278	0.026	0.0363	0.0300333	0.0525	0.0317	0.0432	0.0424667	0.1728	0.0958	0.1487	0.1995	0.1542	0.109967	0.0443913	0.0422782	0.0513268	0.00926667	0.00398916	0.0285333	0.0142052	0.1413	0.0808592								3979.5	0.0483804	0.0564834	0.132186	0.000336616	0.000196468	0.000484616	-0.0183471	-0.0140167	0.022014		0.109967	0.609967	0.00926667	-0.590733	0.0285333	-0.571467	0.1413	-0.4587
3979	0.028	0.0259	0.0365	0.0301333	0.0525	0.0318	0.0433	0.0425333	0.1725	0.096	0.1486	0.1986	0.153925	0.11	0.0444047	0.042291	0.0513424	0.0092	0.00396047	0.0286	0.0142384	0.141167	0.0807829								3979	0.0483652	0.0565294	0.132125	0.0003324	0.00019589	0.000475229	-0.0182318	-0.0139961	0.0217997		0.11	0.61	0.0092	-0.5908	0.0286	-0.5714	0.141167	-0.458833
3978.5	0.028	0.0257	0.0364	0.0300333	0.0525	0.0319	0.0434	0.0426	0.1725	0.0959	0.1484	0.1981	0.153725	0.11	0.0444047	0.042291	0.0513424	0.0092	0.00396047	0.0285	0.0141886	0.141	0.0806875								3978.5	0.0483652	0.0564796	0.13203	0.000336056	0.000192643	0.000470678	-0.0183318	-0.0138796	0.0216951		0.11	0.61	0.0092	-0.5908	0.0285	-0.5715	0.141	-0.459
3978	0.0277	0.0258	0.0363	0.0299333	0.0527	0.0319	0.0433	0.0426333	0.1728	0.0958	0.1485	0.1991	0.15405	0.1101	0.0444451	0.0423295	0.051389	0.0094	0.00404656	0.0286667	0.0142716	0.141267	0.0808401								3978	0.0484916	0.056601	0.132229	0.000344411	0.000195096	0.000476149	-0.0185583	-0.0139677	0.0218208		0.1101	0.6101	0.0094	-0.5906	0.0286667	-0.571333	0.141267	-0.458733
3977.5	0.0275	0.026	0.0363	0.0299333	0.0527	0.0319	0.0432	0.0426	0.173	0.0958	0.1485	0.1995	0.1542	0.110033	0.0444182	0.0423038	0.0513579	0.00943333	0.00406091	0.0286333	0.014255	0.141367	0.0808974								3977.5	0.0484791	0.0565588	0.132255	0.000343945	0.000194848	0.000481571	-0.0185457	-0.0139588	0.0219447		0.110033	0.610033	0.00943333	-0.590567	0.0286333	-0.571367	0.141367	-0.458633
3977	0.0276	0.0261	0.0363	0.03	0.0526	0.0319	0.0433	0.0426	0.1729	0.096	0.1485	0.1983	0.153925	0.109867	0.0443509	0.0422397	0.0512801	0.0093	0.00400351	0.0284333	0.0141554	0.141267	0.0808401								3977	0.0483544	0.0563952	0.13212	0.000336884	0.000190306	0.000475447	-0.0183544	-0.0137952	0.0218048		0.109867	0.609867	0.0093	-0.5907	0.0284333	-0.571567	0.141267	-0.458733
3976.5	0.0278	0.0262	0.0363	0.0301	0.0526	0.0321	0.0433	0.0426667	0.1726	0.0959	0.1485	0.1978	0.1537	0.1098	0.044324	0.0422141	0.051249	0.00916667	0.00394612	0.0283333	0.0141056	0.141067	0.0807257								3976.5	0.0482701	0.0563197	0.131975	0.000330152	0.000186406	0.00047199	-0.0181701	-0.0136531	0.0217253		0.1098	0.6098	0.00916667	-0.590833	0.0283333	-0.571667	0.141067	-0.458933
3976	0.0278	0.0262	0.0365	0.0301667	0.0526	0.032	0.0434	0.0426667	0.1728	0.0956	0.1486	0.1982	0.1538	0.109733	0.0442971	0.0421885	0.0512179	0.00916667	0.00394612	0.0285	0.0141886	0.141067	0.0807257								3976	0.0482432	0.0563771	0.131944	0.00032676	0.000187975	0.000477704	-0.0180765	-0.0137104	0.0218564		0.109733	0.609733	0.00916667	-0.590833	0.0285	-0.5715	0.141067	-0.458933
3975.5	0.0277	0.026	0.0366	0.0301	0.0524	0.032	0.0435	0.0426333	0.1728	0.0955	0.1484	0.1983	0.15375	0.109933	0.0443778	0.0422654	0.0513112	0.00913333	0.00393177	0.0287	0.0142882	0.141067	0.0807257								3975.5	0.0483096	0.0565535	0.132037	0.000331588	0.000193772	0.000471458	-0.0182096	-0.0139202	0.0217131		0.109933	0.609933	0.00913333	-0.590867	0.0287	-0.5713	0.141067	-0.458933
3975	0.0279	0.0259	0.0362	0.03	0.0525	0.0321	0.0435	0.0427	0.1727	0.0959	0.1485	0.1985	0.1539	0.110167	0.044472	0.0423551	0.0514201	0.00926667	0.00398916	0.0288333	0.0143545	0.140933	0.0806494								3975	0.0484612	0.0567096	0.13207	0.000340814	0.00019627	0.00047657	-0.0184612	-0.0140096	0.0218305		0.110167	0.610167	0.00926667	-0.590733	0.0288333	-0.571167	0.140933	-0.459067
3974.5	0.0278	0.0258	0.0358	0.0298	0.0526	0.0319	0.0435	0.0426667	0.1727	0.0959	0.1486	0.1987	0.153975	0.11	0.0444047	0.042291	0.0513424	0.00923333	0.00397481	0.0285333	0.0142052	0.1407	0.0805159								3974.5	0.0483795	0.0564962	0.131858	0.000345199	0.000191256	0.000489153	-0.0185795	-0.0138295	0.0221168		0.11	0.61	0.00923333	-0.590767	0.0285333	-0.571467	0.1407	-0.4593
3974	0.0276	0.0256	0.0361	0.0297667	0.0525	0.0315	0.0434	0.0424667	0.1727	0.0957	0.1484	0.1989	0.153925	0.1098	0.044324	0.0422141	0.051249	0.00916667	0.00394612	0.0282667	0.0140724	0.140733	0.0805349								3974	0.0482701	0.0562865	0.131784	0.000342377	0.000190989	0.000490227	-0.0185034	-0.0138199	0.0221411		0.1098	0.6098	0.00916667	-0.590833	0.0282667	-0.571733	0.140733	-0.459267
3973.5	0.0275	0.0258	0.0365	0.0299333	0.0524	0.0315	0.0432	0.0423667	0.1726	0.0957	0.1486	0.1987	0.1539	0.109933	0.0443778	0.0422654	0.0513112	0.0093	0.00400351	0.0284	0.0141388	0.140967	0.0806685								3973.5	0.0483813	0.0564042	0.13198	0.000340328	0.000197052	0.0004805	-0.018448	-0.0140375	0.0219203		0.109933	0.609933	0.0093	-0.5907	0.0284	-0.5716	0.140967	-0.459033
3973	0.0275	0.0261	0.0365	0.0300333	0.0524	0.0315	0.0431	0.0423333	0.1723	0.0957	0.1487	0.1979	0.15365	0.110233	0.0444989	0.0423807	0.0514513	0.0094	0.00404656	0.0287	0.0142882	0.141167	0.0807829								3973	0.0485455	0.0566689	0.132234	0.000342699	0.000205508	0.000458638	-0.0185121	-0.0143355	0.0214158		0.110233	0.610233	0.0094	-0.5906	0.0287	-0.5713	0.141167	-0.458833
3972.5	0.0274	0.0257	0.0361	0.0297333	0.0523	0.0313	0.043	0.0422	0.1721	0.0955	0.1486	0.1977	0.153475	0.110133	0.0444585	0.0423423	0.0514046	0.00923333	0.00397481	0.0286333	0.014255	0.140933	0.0806494								3972.5	0.0484334	0.0565972	0.132054	0.000349691	0.000207281	0.000458861	-0.0187	-0.0143972	0.021421		0.110133	0.610133	0.00923333	-0.590767	0.0286333	-0.571367	0.140933	-0.459067
3972	0.0274	0.0255	0.036	0.0296333	0.0527	0.0313	0.0432	0.0424	0.1725	0.0957	0.1486	0.1986	0.15385	0.109667	0.0442702	0.0421629	0.0511868	0.00903333	0.00388872	0.0283667	0.0141222	0.140733	0.0805349								3972	0.0481589	0.0562851	0.131722	0.000343195	0.000192795	0.000489662	-0.0185255	-0.0138851	0.0221283		0.109667	0.609667	0.00903333	-0.590967	0.0283667	-0.571633	0.140733	-0.459267
3971.5	0.0277	0.0257	0.0363	0.0299	0.0528	0.0316	0.0433	0.0425667	0.1727	0.0959	0.1487	0.1986	0.153975	0.1095	0.0442029	0.0420988	0.051109	0.00893333	0.00384567	0.0282333	0.0140558	0.140767	0.080554								3971.5	0.0480485	0.0561546	0.131663	0.00032937	0.000184632	0.000497826	-0.0181485	-0.0135879	0.022312		0.1095	0.6095	0.00893333	-0.591067	0.0282333	-0.571767	0.140767	-0.459233
3971	0.0279	0.026	0.0363	0.0300667	0.0526	0.0317	0.0432	0.0425	0.1724	0.0957	0.1486	0.1984	0.153775	0.109767	0.0443105	0.0422013	0.0512334	0.00906667	0.00390307	0.0284333	0.0141554	0.141067	0.0807257								3971	0.0482136	0.0563567	0.131959	0.000329311	0.000192008	0.000475933	-0.0181469	-0.0138567	0.0218159		0.109767	0.609767	0.00906667	-0.590933	0.0284333	-0.571567	0.141067	-0.458933
3970.5	0.0277	0.0261	0.0361	0.0299667	0.0526	0.0316	0.0432	0.0424667	0.1723	0.0954	0.1486	0.1987	0.15375	0.1102	0.0444854	0.0423679	0.0514357	0.00943333	0.00406091	0.0287333	0.0143048	0.1413	0.0808592								3970.5	0.0485464	0.0566727	0.132295	0.000345205	0.00020181	0.000460321	-0.0185797	-0.014206	0.0214551		0.1102	0.6102	0.00943333	-0.590567	0.0287333	-0.571267	0.1413	-0.4587
3970	0.0276	0.026	0.0361	0.0299	0.0526	0.0316	0.0432	0.0424667	0.1728	0.0955	0.1486	0.1988	0.153925	0.1103	0.0445258	0.0424063	0.0514824	0.00946667	0.00407526	0.0287667	0.0143214	0.141333	0.0808783								3970	0.0486011	0.0567277	0.132361	0.00034973	0.000203377	0.000465021	-0.0187011	-0.014261	0.0215643		0.1103	0.6103	0.00946667	-0.590533	0.0287667	-0.571233	0.141333	-0.458667
3969.5	0.0276	0.026	0.0364	0.03	0.0525	0.0316	0.0434	0.0425	0.173	0.0955	0.1484	0.1989	0.15395	0.109967	0.0443913	0.0422782	0.0513268	0.0092	0.00396047	0.0285	0.0141886	0.141133	0.0807638								3969.5	0.0483517	0.0564668	0.132091	0.000336786	0.000195071	0.000477832	-0.0183517	-0.0139668	0.0218594		0.109967	0.609967	0.0092	-0.5908	0.0285	-0.5715	0.141133	-0.458867
3969	0.0278	0.026	0.0367	0.0301667	0.0528	0.0319	0.0436	0.0427667	0.1731	0.0959	0.1485	0.1989	0.1541	0.109667	0.0442702	0.0421629	0.0511868	0.0092	0.00396047	0.0285	0.0141886	0.1411	0.0807448								3969	0.0482306	0.0563514	0.131932	0.000326306	0.000184546	0.000491441	-0.018064	-0.0135848	0.0221685		0.109667	0.609667	0.0092	-0.5908	0.0285	-0.5715	0.1411	-0.4589
3968.5	0.0279	0.026	0.0366	0.0301667	0.053	0.0321	0.0435	0.0428667	0.1732	0.096	0.1484	0.1985	0.154025	0.109567	0.0442298	0.0421244	0.0511401	0.00906667	0.00390307	0.0284	0.0141388	0.1409	0.0806303								3968.5	0.0481329	0.0562632	0.13177	0.000322784	0.000179468	0.000495267	-0.0179662	-0.0133966	0.0222546		0.109567	0.609567	0.00906667	-0.590933	0.0284	-0.5716	0.1409	-0.4591
3968	0.0277	0.026	0.0362	0.0299667	0.0528	0.0319	0.0433	0.0426667	0.1728	0.0956	0.1482	0.1984	0.15375	0.1097	0.0442836	0.0421757	0.0512023	0.00903333	0.00388872	0.0284	0.0141388	0.1408	0.0805731								3968	0.0481723	0.0563145	0.131775	0.000331446	0.000186263	0.000482883	-0.0182057	-0.0136478	0.0219746		0.1097	0.6097	0.00903333	-0.590967	0.0284	-0.5716	0.1408	-0.4592
3967.5	0.0278	0.0259	0.036	0.0299	0.0526	0.0318	0.0433	0.0425667	0.1726	0.0954	0.1483	0.1986	0.153725	0.109967	0.0443913	0.0422782	0.0513268	0.0092	0.00396047	0.0286	0.0142384	0.141	0.0806875								3967.5	0.0483517	0.0565166	0.132014	0.000340466	0.0001946	0.000471354	-0.0184517	-0.0139499	0.0217107		0.109967	0.609967	0.0092	-0.5908	0.0286	-0.5714	0.141	-0.459
3967	0.0279	0.0257	0.0359	0.0298333	0.0524	0.0318	0.0432	0.0424667	0.1727	0.0955	0.1484	0.1986	0.1538	0.11	0.0444047	0.042291	0.0513424	0.0093	0.00400351	0.0286667	0.0142716	0.141033	0.0807066								3967	0.0484082	0.0565626	0.132049	0.000345027	0.000198695	0.000473108	-0.0185749	-0.0140959	0.021751		0.11	0.61	0.0093	-0.5907	0.0286667	-0.571333	0.141033	-0.458967
3966.5	0.0278	0.0259	0.0358	0.0298333	0.0523	0.0317	0.0433	0.0424333	0.1724	0.0957	0.1483	0.1986	0.15375	0.109933	0.0443778	0.0422654	0.0513112	0.0094	0.00404656	0.0285333	0.0142052	0.140967	0.0806685								3966.5	0.0484244	0.0564706	0.13198	0.000345626	0.000197044	0.000473946	-0.018591	-0.0140372	0.0217703		0.109933	0.609933	0.0094	-0.5906	0.0285333	-0.571467	0.140967	-0.459033
3966	0.0276	0.026	0.0359	0.0298333	0.0525	0.0316	0.0433	0.0424667	0.1724	0.0959	0.1484	0.1989	0.1539	0.109833	0.0443374	0.0422269	0.0512646	0.00926667	0.00398916	0.0285333	0.0142052	0.141033	0.0807066								3966	0.0483266	0.0564321	0.131971	0.000342001	0.000195034	0.000480874	-0.0184933	-0.0139655	0.0219288		0.109833	0.609833	0.00926667	-0.590733	0.0285333	-0.571467	0.141033	-0.458967
3965.5	0.0275	0.0258	0.0358	0.0297	0.0525	0.0313	0.0431	0.0423	0.1722	0.0956	0.1482	0.1986	0.15365	0.1099	0.0443643	0.0422526	0.0512957	0.00923333	0.00397481	0.0285667	0.0142218	0.141167	0.0807829								3965.5	0.0483392	0.0564743	0.132079	0.000347418	0.000200912	0.000465326	-0.0186392	-0.0141743	0.0215714		0.1099	0.6099	0.00923333	-0.590767	0.0285667	-0.571433	0.141167	-0.458833
3965	0.0274	0.0256	0.0357	0.0295667	0.0523	0.0312	0.0429	0.0421333	0.1721	0.0954	0.148	0.1981	0.1534	0.1101	0.0444451	0.0423295	0.051389	0.00946667	0.00407526	0.0287667	0.0143214	0.141367	0.0808974								3965	0.0485203	0.0566508	0.132286	0.000359242	0.000210757	0.000445785	-0.0189537	-0.0145175	0.0211136		0.1101	0.6101	0.00946667	-0.590533	0.0287667	-0.571233	0.141367	-0.458633
3964.5	0.0275	0.0256	0.036	0.0297	0.0523	0.0315	0.0429	0.0422333	0.1724	0.0956	0.1484	0.1982	0.15365	0.11	0.0444047	0.042291	0.0513424	0.0094	0.00404656	0.0286667	0.0142716	0.1412	0.080802								3964.5	0.0484513	0.0565626	0.132144	0.00035161	0.000205327	0.000462494	-0.0187513	-0.0143292	0.0215057		0.11	0.61	0.0094	-0.5906	0.0286667	-0.571333	0.1412	-0.4588
3964	0.0276	0.0258	0.0363	0.0299	0.0524	0.0318	0.0429	0.0423667	0.1728	0.0958	0.1488	0.1986	0.154	0.109867	0.0443509	0.0422397	0.0512801	0.00933333	0.00401786	0.0285333	0.0142052	0.1412	0.080802								3964	0.0483688	0.0564449	0.132082	0.000341095	0.000198198	0.000480394	-0.0184688	-0.0140783	0.0219179		0.109867	0.609867	0.00933333	-0.590667	0.0285333	-0.571467	0.1412	-0.4588
3963.5	0.0277	0.026	0.0364	0.0300333	0.0525	0.0318	0.0433	0.0425333	0.173	0.0961	0.1489	0.1986	0.15415	0.110167	0.044472	0.0423551	0.0514201	0.0096	0.00413266	0.0288333	0.0143545	0.141733	0.0811072								3963.5	0.0486047	0.0567096	0.132527	0.000344894	0.000200967	0.00046754	-0.0185713	-0.0141763	0.0216227		0.110167	0.610167	0.0096	-0.5904	0.0288333	-0.571167	0.141733	-0.458267
3963	0.0276	0.0263	0.0366	0.0301667	0.0526	0.0319	0.0436	0.0427	0.1733	0.0962	0.1487	0.1984	0.15415	0.1104	0.0445662	0.0424448	0.051529	0.00963333	0.00414701	0.0290333	0.0144541	0.141967	0.0812407								3963	0.0487132	0.0568989	0.13277	0.000343974	0.000201609	0.000457115	-0.0185465	-0.0141989	0.0213802		0.1104	0.6104	0.00963333	-0.590367	0.0290333	-0.570967	0.141967	-0.458033
3962.5	0.0275	0.0262	0.0365	0.0300667	0.0525	0.0318	0.0433	0.0425333	0.1731	0.0959	0.1482	0.1978	0.15375	0.110133	0.0444585	0.0423423	0.0514046	0.00933333	0.00401786	0.0287	0.0142882	0.1415	0.0809737								3962.5	0.0484764	0.0566304	0.132378	0.000338918	0.000198728	0.000456752	-0.0184097	-0.0140971	0.0213718		0.110133	0.610133	0.00933333	-0.590667	0.0287	-0.5713	0.1415	-0.4585
3962	0.0274	0.0257	0.0363	0.0298	0.0526	0.0316	0.043	0.0424	0.1728	0.0956	0.148	0.1969	0.153325	0.1096	0.0442432	0.0421372	0.0511557	0.00906667	0.00390307	0.0284333	0.0141554	0.141	0.0806875								3962	0.0481463	0.0562926	0.131843	0.000336587	0.000193005	0.000461469	-0.0183463	-0.0138926	0.0214818		0.1096	0.6096	0.00906667	-0.590933	0.0284333	-0.571567	0.141	-0.459
3961.5	0.0273	0.0254	0.0362	0.0296333	0.0525	0.0312	0.0429	0.0422	0.1726	0.0955	0.1482	0.1971	0.15335	0.1094	0.0441625	0.0420603	0.0510623	0.009	0.00387437	0.0284333	0.0141554	0.140967	0.0806685								3961.5	0.0480369	0.0562157	0.131731	0.00033869	0.000196441	0.000467392	-0.0184035	-0.0140157	0.0216192		0.1094	0.6094	0.009	-0.591	0.0284333	-0.571567	0.140967	-0.459033
3961	0.0276	0.0256	0.036	0.0297333	0.0524	0.0314	0.0429	0.0422333	0.1724	0.0955	0.1483	0.1978	0.1535	0.109567	0.0442298	0.0421244	0.0511401	0.00906667	0.00390307	0.0284667	0.014172	0.1411	0.0807448								3961	0.0481329	0.0562964	0.131885	0.000338542	0.00019777	0.000467215	-0.0183995	-0.0140631	0.0216152		0.109567	0.609567	0.00906667	-0.590933	0.0284667	-0.571533	0.1411	-0.4589
3960.5	0.028	0.0259	0.0363	0.0300667	0.0526	0.032	0.0433	0.0426333	0.1722	0.0958	0.1488	0.1983	0.153775	0.109767	0.0443105	0.0422013	0.0512334	0.0092	0.00396047	0.0284	0.0141388	0.141033	0.0807066								3960.5	0.048271	0.0563401	0.13194	0.000331397	0.000187876	0.000476765	-0.0182043	-0.0137068	0.021835		0.109767	0.609767	0.0092	-0.5908	0.0284	-0.5716	0.141033	-0.458967
3960	0.0278	0.0258	0.0362	0.0299333	0.0526	0.032	0.0431	0.0425667	0.1719	0.0958	0.1488	0.1983	0.1537	0.1098	0.044324	0.0422141	0.051249	0.00913333	0.00393177	0.0285	0.0141886	0.141	0.0806875								3960	0.0482557	0.0564027	0.131937	0.000335711	0.000191436	0.000473649	-0.0183224	-0.013836	0.0217635		0.1098	0.6098	0.00913333	-0.590867	0.0285	-0.5715	0.141	-0.459
3959.5	0.0275	0.0255	0.0359	0.0296333	0.0523	0.0315	0.0428	0.0422	0.1717	0.0955	0.1481	0.1982	0.153375	0.109833	0.0443374	0.0422269	0.0512646	0.0092	0.00396047	0.0287	0.0142882	0.1411	0.0807448								3959.5	0.0482979	0.0565151	0.132009	0.000348366	0.000204922	0.000456493	-0.0186646	-0.0143151	0.0213657		0.109833	0.609833	0.0092	-0.5908	0.0287	-0.5713	0.1411	-0.4589
3959	0.0276	0.0255	0.036	0.0297	0.0526	0.0316	0.043	0.0424	0.1721	0.0954	0.1481	0.1984	0.1535	0.109867	0.0443509	0.0422397	0.0512801	0.00953333	0.00410396	0.0288667	0.0143711	0.141267	0.0808401								3959	0.0484548	0.0566109	0.13212	0.000351744	0.000201949	0.000457094	-0.0187548	-0.0142109	0.0213798		0.109867	0.609867	0.00953333	-0.590467	0.0288667	-0.571133	0.141267	-0.458733
3958.5	0.0276	0.0257	0.0361	0.0298	0.0526	0.0318	0.0431	0.0425	0.1724	0.0955	0.1483	0.1985	0.153675	0.1097	0.0442836	0.0421757	0.0512023	0.0095	0.00408961	0.0289	0.0143877	0.141167	0.0807829								3958.5	0.0483732	0.0565634	0.131985	0.000344964	0.000197779	0.000470446	-0.0185732	-0.0140634	0.0216898		0.1097	0.6097	0.0095	-0.5905	0.0289	-0.5711	0.141167	-0.458833
3958	0.0275	0.0259	0.0362	0.0298667	0.0526	0.0317	0.0433	0.0425333	0.1726	0.0955	0.1482	0.1983	0.15365	0.1096	0.0442432	0.0421372	0.0511557	0.00923333	0.00397481	0.0288333	0.0143545	0.141067	0.0807257								3958	0.0482181	0.0564918	0.131881	0.000336773	0.000194838	0.000473875	-0.0183514	-0.0139584	0.0217687		0.1096	0.6096	0.00923333	-0.590767	0.0288333	-0.571167	0.141067	-0.458933
3957.5	0.0275	0.0258	0.0361	0.0298	0.0525	0.0317	0.0432	0.0424667	0.1726	0.0955	0.148	0.1984	0.153625	0.1097	0.0442836	0.0421757	0.0512023	0.00916667	0.00394612	0.0285	0.0141886	0.141067	0.0807257								3957.5	0.0482297	0.0563643	0.131928	0.000339655	0.000193143	0.00047076	-0.0184297	-0.0138976	0.021697		0.1097	0.6097	0.00916667	-0.590833	0.0285	-0.5715	0.141067	-0.458933
3957	0.0276	0.0258	0.0359	0.0297667	0.0526	0.0317	0.0432	0.0425	0.1722	0.0955	0.1481	0.1982	0.1535	0.109667	0.0442702	0.0421629	0.0511868	0.00916667	0.00394612	0.0284	0.0141388	0.1408	0.0805731								3957	0.0482163	0.0563017	0.13176	0.000340388	0.000190486	0.000472634	-0.0184496	-0.0138017	0.0217402		0.109667	0.609667	0.00916667	-0.590833	0.0284	-0.5716	0.1408	-0.4592
3956.5	0.0276	0.0258	0.036	0.0298	0.0526	0.0317	0.0434	0.0425667	0.1721	0.0957	0.1485	0.1976	0.153475	0.109433	0.044176	0.0420731	0.0510779	0.00903333	0.00388872	0.0283333	0.0141056	0.1406	0.0804586								3956.5	0.0480647	0.0561788	0.131536	0.000333598	0.000185289	0.000481298	-0.0182647	-0.0136121	0.0219385		0.109433	0.609433	0.00903333	-0.590967	0.0283333	-0.571667	0.1406	-0.4594
3956	0.0275	0.0257	0.036	0.0297333	0.0524	0.0315	0.0432	0.0423667	0.1722	0.0957	0.1483	0.1977	0.153475	0.1093	0.0441221	0.0420219	0.0510156	0.00886667	0.00381697	0.0280667	0.0139729	0.1405	0.0804014								3956	0.0479391	0.0559947	0.131417	0.00033145	0.000185725	0.000486554	-0.0182058	-0.0136281	0.022058		0.1093	0.6093	0.00886667	-0.591133	0.0280667	-0.571933	0.1405	-0.4595
3955.5	0.0276	0.0258	0.036	0.0298	0.0525	0.0315	0.0432	0.0424	0.172	0.0955	0.1478	0.1983	0.1534	0.109467	0.0441894	0.042086	0.0510934	0.00906667	0.00390307	0.0281	0.0139895	0.1406	0.0804586								3955.5	0.0480925	0.0560754	0.131552	0.000334615	0.000187017	0.000477333	-0.0182925	-0.0136754	0.021848		0.109467	0.609467	0.00906667	-0.590933	0.0281	-0.5719	0.1406	-0.4594
3955	0.0277	0.0258	0.0361	0.0298667	0.0524	0.0316	0.0432	0.0424	0.1719	0.0953	0.1478	0.1983	0.153325	0.109633	0.0442567	0.04215	0.0511712	0.00926667	0.00398916	0.0284667	0.014172	0.140667	0.0804968								3955	0.0482459	0.056322	0.131668	0.000337795	0.000193823	0.000469026	-0.0183792	-0.013922	0.021657		0.109633	0.609633	0.00926667	-0.590733	0.0284667	-0.571533	0.140667	-0.459333
3954.5	0.0277	0.0258	0.0363	0.0299333	0.0523	0.0317	0.0434	0.0424667	0.1721	0.0956	0.148	0.1977	0.15335	0.109733	0.0442971	0.0421885	0.0512179	0.00933333	0.00401786	0.0286667	0.0142716	0.140867	0.0806112								3954.5	0.0483149	0.0564601	0.131829	0.000337883	0.000195815	0.000463149	-0.0183816	-0.0139934	0.0215209		0.109733	0.609733	0.00933333	-0.590667	0.0286667	-0.571333	0.140867	-0.459133
3954	0.0276	0.0259	0.0362	0.0299	0.0522	0.0318	0.0433	0.0424333	0.1718	0.0955	0.148	0.1971	0.1531	0.1098	0.044324	0.0422141	0.051249	0.0094	0.00404656	0.0285667	0.0142218	0.140967	0.0806685								3954	0.0483705	0.0564359	0.131917	0.000341161	0.000196072	0.0004487	-0.0184705	-0.0140026	0.0211825		0.1098	0.6098	0.0094	-0.5906	0.0285667	-0.571433	0.140967	-0.459033
3953.5	0.0275	0.0258	0.0359	0.0297333	0.0522	0.0317	0.043	0.0423	0.1714	0.0951	0.1476	0.1974	0.152875	0.109633	0.0442567	0.04215	0.0511712	0.00913333	0.00393177	0.0282333	0.0140558	0.140533	0.0804205								3953.5	0.0481885	0.0562059	0.131592	0.000340592	0.000193373	0.000452979	-0.0184551	-0.0139059	0.0212833		0.109633	0.609633	0.00913333	-0.590867	0.0282333	-0.571767	0.140533	-0.459467
3953	0.0276	0.0256	0.0358	0.0296667	0.0522	0.0316	0.043	0.0422667	0.1717	0.0952	0.1476	0.1983	0.1532	0.109633	0.0442567	0.04215	0.0511712	0.00906667	0.00390307	0.0282333	0.0140558	0.140433	0.0803633								3953	0.0481598	0.0562059	0.131534	0.000341995	0.000194302	0.000469396	-0.0184931	-0.0139392	0.0216655		0.109633	0.609633	0.00906667	-0.590933	0.0282333	-0.571767	0.140433	-0.459567
3952.5	0.0273	0.0254	0.0358	0.0295	0.0522	0.0317	0.0431	0.0423333	0.1717	0.0954	0.1479	0.1982	0.1533	0.109733	0.0442971	0.0421885	0.0512179	0.00913333	0.00393177	0.0284	0.0141388	0.1407	0.0805159								3952.5	0.0482288	0.0563273	0.131734	0.000350769	0.000195831	0.000465104	-0.0187288	-0.013994	0.0215663		0.109733	0.609733	0.00913333	-0.590867	0.0284	-0.5716	0.1407	-0.4593
3952	0.0274	0.0257	0.036	0.0297	0.0525	0.0319	0.0431	0.0425	0.172	0.0956	0.1481	0.1974	0.153275	0.1098	0.044324	0.0422141	0.051249	0.00916667	0.00394612	0.0286	0.0142384	0.140733	0.0805349								3952	0.0482701	0.0564525	0.131784	0.000344848	0.000194672	0.000461866	-0.0185701	-0.0139525	0.0214911		0.1098	0.6098	0.00916667	-0.590833	0.0286	-0.5714	0.140733	-0.459267
3951.5	0.0276	0.0259	0.0362	0.0299	0.0528	0.032	0.0432	0.0426667	0.1722	0.0958	0.1482	0.1968	0.15325	0.109733	0.0442971	0.0421885	0.0512179	0.00913333	0.00393177	0.0285333	0.0142052	0.1406	0.0804586								3951.5	0.0482288	0.0563937	0.131677	0.000335946	0.000188431	0.000465415	-0.0183288	-0.013727	0.0215735		0.109733	0.609733	0.00913333	-0.590867	0.0285333	-0.571467	0.1406	-0.4594
3951	0.0273	0.0257	0.0364	0.0298	0.0526	0.0317	0.043	0.0424333	0.1723	0.0955	0.1483	0.1966	0.153175	0.109667	0.0442702	0.0421629	0.0511868	0.00913333	0.00393177	0.0282	0.0140392	0.140567	0.0804396								3951	0.0482019	0.0562021	0.131626	0.000338631	0.000189579	0.000464346	-0.0184019	-0.0137688	0.0215487		0.109667	0.609667	0.00913333	-0.590867	0.0282	-0.5718	0.140567	-0.459433
3950.5	0.0272	0.0255	0.0362	0.0296333	0.0523	0.0314	0.0426	0.0421	0.1721	0.095	0.1479	0.1968	0.15295	0.109567	0.0442298	0.0421244	0.0511401	0.00893333	0.00384567	0.0280667	0.0139729	0.140267	0.0802679								3950.5	0.0480755	0.0560973	0.131408	0.000340112	0.000195924	0.000464059	-0.0184421	-0.0139973	0.021542		0.109567	0.609567	0.00893333	-0.591067	0.0280667	-0.571933	0.140267	-0.459733
3950	0.0276	0.0257	0.0362	0.0298333	0.0526	0.0315	0.0428	0.0423	0.1719	0.095	0.1481	0.1968	0.15295	0.109367	0.044149	0.0420475	0.0510467	0.00886667	0.00381697	0.0282333	0.0140558	0.14	0.0801153								3950	0.047966	0.0561034	0.131162	0.000328794	0.000190533	0.000474716	-0.0181327	-0.0138034	0.021788		0.109367	0.609367	0.00886667	-0.591133	0.0282333	-0.571767	0.14	-0.46
3949.5	0.0275	0.0256	0.0364	0.0298333	0.0525	0.0316	0.0431	0.0424	0.1721	0.0952	0.1487	0.1963	0.153075	0.109167	0.0440683	0.0419706	0.0509534	0.0088	0.00378827	0.0280333	0.0139563	0.140133	0.0801916								3949.5	0.0478566	0.0559269	0.131145	0.000324838	0.000182977	0.000480926	-0.0180232	-0.0135269	0.02193		0.109167	0.609167	0.0088	-0.5912	0.0280333	-0.571967	0.140133	-0.459867
3949	0.0275	0.0256	0.0364	0.0298333	0.052	0.0316	0.0432	0.0422667	0.1725	0.0951	0.1483	0.1963	0.15305	0.109133	0.0440549	0.0419578	0.0509378	0.00866667	0.00373087	0.0278333	0.0138567	0.140267	0.0802679								3949	0.0477857	0.0558145	0.131206	0.000322289	0.000183544	0.000477173	-0.0179524	-0.0135478	0.0218443		0.109133	0.609133	0.00866667	-0.591333	0.0278333	-0.572167	0.140267	-0.459733
3948.5	0.0276	0.0259	0.0365	0.03	0.0521	0.0315	0.0431	0.0422333	0.1725	0.0955	0.1483	0.1967	0.15325	0.109433	0.044176	0.0420731	0.0510779	0.00883333	0.00380262	0.0279667	0.0139231	0.1403	0.080287								3948.5	0.0479786	0.0559962	0.131365	0.000323229	0.000189417	0.000478961	-0.0179786	-0.0137629	0.0218852		0.109433	0.609433	0.00883333	-0.591167	0.0279667	-0.572033	0.1403	-0.4597
3948	0.0273	0.0256	0.0363	0.0297333	0.0522	0.0313	0.043	0.0421667	0.1721	0.0954	0.1482	0.1968	0.153125	0.109567	0.0442298	0.0421244	0.0511401	0.00916667	0.00394612	0.0281	0.0139895	0.1403	0.080287								3948	0.0481759	0.0561139	0.131427	0.000340128	0.000194524	0.000470801	-0.0184426	-0.0139472	0.021698		0.109567	0.609567	0.00916667	-0.590833	0.0281	-0.5719	0.1403	-0.4597
3947.5	0.0271	0.0252	0.036	0.0294333	0.052	0.0312	0.043	0.0420667	0.1719	0.0949	0.1477	0.1971	0.1529	0.109267	0.0441087	0.0420091	0.0510001	0.00916667	0.00394612	0.0281667	0.0140227	0.140167	0.0802107								3947.5	0.0480548	0.0560317	0.131211	0.000346759	0.000195023	0.000470425	-0.0186215	-0.013965	0.0216893		0.109267	0.609267	0.00916667	-0.590833	0.0281667	-0.571833	0.140167	-0.459833
3947	0.0272	0.0254	0.0361	0.0295667	0.0521	0.0315	0.0431	0.0422333	0.1718	0.0949	0.1478	0.1974	0.152975	0.109067	0.0440279	0.0419322	0.0509067	0.00913333	0.00393177	0.0283	0.014089	0.140333	0.080306								3947	0.0479597	0.0560212	0.131213	0.000338304	0.000190105	0.000473596	-0.018393	-0.0137879	0.0217623		0.109067	0.609067	0.00913333	-0.590867	0.0283	-0.5717	0.140333	-0.459667
3946.5	0.0274	0.0257	0.0361	0.0297333	0.0523	0.0319	0.0433	0.0425	0.1719	0.0952	0.148	0.1973	0.1531	0.109067	0.0440279	0.0419322	0.0509067	0.00916667	0.00394612	0.0283333	0.0141056	0.140567	0.0804396								3946.5	0.0479741	0.0560378	0.131346	0.000332724	0.000183272	0.000473225	-0.0182407	-0.0135378	0.0217537		0.109067	0.609067	0.00916667	-0.590833	0.0283333	-0.571667	0.140567	-0.459433
3946	0.0275	0.0258	0.036	0.0297667	0.0524	0.0318	0.0433	0.0425	0.172	0.0953	0.1481	0.197	0.1531	0.109233	0.0440952	0.0419962	0.0509845	0.0093	0.00400351	0.0284333	0.0141554	0.140667	0.0804968								3946	0.0480987	0.0561517	0.131481	0.000336065	0.000186368	0.000467369	-0.0183321	-0.0136517	0.0216187		0.109233	0.609233	0.0093	-0.5907	0.0284333	-0.571567	0.140667	-0.459333
3945.5	0.0277	0.0258	0.0361	0.0298667	0.0524	0.0318	0.0432	0.0424667	0.172	0.0955	0.1482	0.197	0.153175	0.109367	0.044149	0.0420475	0.0510467	0.0094	0.00404656	0.0286333	0.014255	0.140667	0.0804968								3945.5	0.0481956	0.0563025	0.131544	0.00033595	0.00019143	0.000467921	-0.0183289	-0.0138358	0.0216315		0.109367	0.609367	0.0094	-0.5906	0.0286333	-0.571367	0.140667	-0.459333
3945	0.0278	0.0257	0.036	0.0298333	0.0524	0.0316	0.0431	0.0423667	0.1718	0.0955	0.1479	0.1971	0.153075	0.1094	0.0441625	0.0420603	0.0510623	0.00936667	0.00403221	0.0286	0.0142384	0.140667	0.0804968								3945	0.0481947	0.0562987	0.131559	0.00033714	0.000194102	0.000462935	-0.0183614	-0.013932	0.0215159		0.1094	0.6094	0.00936667	-0.590633	0.0286	-0.5714	0.140667	-0.459333
3944.5	0.0277	0.0258	0.0359	0.0298	0.0522	0.0313	0.0431	0.0422	0.172	0.0952	0.1476	0.1972	0.153	0.1093	0.0441221	0.0420219	0.0510156	0.00926667	0.00398916	0.0283333	0.0141056	0.140467	0.0803823								3944.5	0.0481113	0.0561275	0.131398	0.000335304	0.000193975	0.000466648	-0.0183113	-0.0139275	0.021602		0.1093	0.6093	0.00926667	-0.590733	0.0283333	-0.571667	0.140467	-0.459533
3944	0.0274	0.0258	0.0363	0.0298333	0.0524	0.0314	0.0432	0.0423333	0.1726	0.0955	0.1483	0.1966	0.15325	0.109467	0.0441894	0.042086	0.0510934	0.00926667	0.00398916	0.0283	0.014089	0.1406	0.0804586								3944	0.0481786	0.056175	0.131552	0.000336548	0.000191591	0.000470801	-0.0183452	-0.0138417	0.021698		0.109467	0.609467	0.00926667	-0.590733	0.0283	-0.5717	0.1406	-0.4594
3943.5	0.0271	0.0257	0.0367	0.0298333	0.0526	0.0318	0.0433	0.0425667	0.173	0.0959	0.1488	0.195	0.153175	0.109333	0.0441356	0.0420347	0.0510312	0.00893333	0.00384567	0.0281	0.0139895	0.140667	0.0804968								3943.5	0.0479813	0.0560242	0.131528	0.000329347	0.000181104	0.000468594	-0.0181479	-0.0134575	0.021647		0.109333	0.609333	0.00893333	-0.591067	0.0281	-0.5719	0.140667	-0.459333
3943	0.0272	0.0255	0.0366	0.0297667	0.0522	0.0317	0.0429	0.0422667	0.1723	0.0949	0.1479	0.1944	0.152375	0.1087	0.0438799	0.0417912	0.0507356	0.00866667	0.00373087	0.0277	0.0137903	0.140067	0.0801534								3943	0.0476108	0.0555815	0.130889	0.000318413	0.000177285	0.000461648	-0.0178441	-0.0133149	0.021486		0.1087	0.6087	0.00866667	-0.591333	0.0277	-0.5723	0.140067	-0.459933
3942.5	0.0271	0.0254	0.0371	0.0298667	0.0524	0.0316	0.0429	0.0423	0.1723	0.095	0.1489	0.1951	0.152825	0.108933	0.0439741	0.0418809	0.0508445	0.0091	0.00391742	0.0283	0.014089	0.140367	0.0803251								3942.5	0.0478915	0.0559699	0.13117	0.000324896	0.000186867	0.000468957	-0.0180249	-0.0136699	0.0216554		0.108933	0.608933	0.0091	-0.5909	0.0283	-0.5717	0.140367	-0.459633
3942	0.0271	0.0255	0.0366	0.0297333	0.0524	0.0317	0.0432	0.0424333	0.1724	0.095	0.1487	0.1962	0.153075	0.1092	0.0440818	0.0419834	0.050969	0.00916667	0.00394612	0.0284333	0.0141554	0.1407	0.0805159								3942	0.0480279	0.0561388	0.131485	0.000334691	0.000187841	0.000466137	-0.0182946	-0.0137055	0.0215902		0.1092	0.6092	0.00916667	-0.590833	0.0284333	-0.571567	0.1407	-0.4593
3941.5	0.0273	0.0255	0.0359	0.0295667	0.0519	0.0319	0.0432	0.0423333	0.1719	0.0948	0.1477	0.1974	0.15295	0.109233	0.0440952	0.0419962	0.0509845	0.009	0.00387437	0.0283	0.014089	0.140567	0.0804396								3941.5	0.0479696	0.0560853	0.131424	0.000338668	0.000189116	0.000463366	-0.0184029	-0.0137519	0.0215259		0.109233	0.609233	0.009	-0.591	0.0283	-0.5717	0.140567	-0.459433
3941	0.0271	0.0253	0.0357	0.0293667	0.0518	0.0315	0.0426	0.0419667	0.1715	0.0949	0.1474	0.1976	0.15285	0.109233	0.0440952	0.0419962	0.0509845	0.009	0.00387437	0.0283333	0.0141056	0.140467	0.0803823								3941	0.0479696	0.0561019	0.131367	0.000346069	0.000199804	0.000461526	-0.0186029	-0.0141352	0.0214832		0.109233	0.609233	0.009	-0.591	0.0283333	-0.571667	0.140467	-0.459533
3940.5	0.027	0.0252	0.0355	0.0292333	0.052	0.0312	0.0424	0.0418667	0.1711	0.0953	0.1475	0.1979	0.15295	0.109233	0.0440952	0.0419962	0.0509845	0.0091	0.00391742	0.0284333	0.0141554	0.1405	0.0804014								3940.5	0.0480126	0.0561517	0.131386	0.000352662	0.000204061	0.00046501	-0.0187793	-0.014285	0.0215641		0.109233	0.609233	0.0091	-0.5909	0.0284333	-0.571567	0.1405	-0.4595
3940	0.0272	0.0254	0.0354	0.0293333	0.052	0.0313	0.0428	0.0420333	0.171	0.0954	0.1479	0.198	0.153075	0.109267	0.0441087	0.0420091	0.0510001	0.00913333	0.00393177	0.0283333	0.0141056	0.140433	0.0803633								3940	0.0480404	0.0561147	0.131363	0.000349956	0.000198285	0.000471397	-0.0187071	-0.0140814	0.0217117		0.109267	0.609267	0.00913333	-0.590867	0.0283333	-0.571667	0.140433	-0.459567
3939.5	0.0276	0.0257	0.0359	0.0297333	0.0522	0.0318	0.0432	0.0424	0.1717	0.0953	0.1481	0.1974	0.153125	0.1093	0.0441221	0.0420219	0.0510156	0.0092	0.00396047	0.0282667	0.0140724	0.140467	0.0803823								3939.5	0.0480826	0.0560943	0.131398	0.000336696	0.000187534	0.000472065	-0.0183493	-0.0136943	0.021727		0.1093	0.6093	0.0092	-0.5908	0.0282667	-0.571733	0.140467	-0.459533
3939	0.0275	0.0256	0.036	0.0297	0.0523	0.0318	0.043	0.0423667	0.1719	0.0954	0.148	0.197	0.153075	0.109333	0.0441356	0.0420347	0.0510312	0.00933333	0.00401786	0.0284	0.0141388	0.140767	0.080554								3939	0.0481535	0.0561735	0.131585	0.00034053	0.000190629	0.000461812	-0.0184535	-0.0138068	0.0214898		0.109333	0.609333	0.00933333	-0.590667	0.0284	-0.5716	0.140767	-0.459233
3938.5	0.0272	0.0255	0.0358	0.0295	0.052	0.0315	0.0428	0.0421	0.1718	0.0954	0.1478	0.1977	0.153175	0.1093	0.0441221	0.0420219	0.0510156	0.0094	0.00404656	0.0285333	0.0142052	0.140933	0.0806494								3938.5	0.0481687	0.0562271	0.131665	0.00034852	0.000199574	0.00046268	-0.0186687	-0.0141271	0.02151		0.1093	0.6093	0.0094	-0.5906	0.0285333	-0.571467	0.140933	-0.459067
3938	0.0272	0.0255	0.0357	0.0294667	0.0519	0.0312	0.0427	0.0419333	0.1719	0.0954	0.1478	0.198	0.153275	0.1092	0.0440818	0.0419834	0.050969	0.00926667	0.00398916	0.0286	0.0142384	0.140733	0.0805349								3938	0.0480709	0.0562218	0.131504	0.000346119	0.000204161	0.000473982	-0.0186043	-0.0142885	0.0217711		0.1092	0.6092	0.00926667	-0.590733	0.0286	-0.5714	0.140733	-0.459267
3937.5	0.0275	0.0257	0.0359	0.0297	0.0521	0.0312	0.0427	0.042	0.1718	0.0953	0.1476	0.1975	0.15305	0.109067	0.0440279	0.0419322	0.0509067	0.00913333	0.00393177	0.0284	0.0141388	0.140533	0.0804205								3937.5	0.0479597	0.056071	0.131327	0.000333417	0.000197993	0.00047188	-0.0182597	-0.014071	0.0217228		0.109067	0.609067	0.00913333	-0.590867	0.0284	-0.5716	0.140533	-0.459467
3937	0.0275	0.0256	0.0358	0.0296333	0.0522	0.0315	0.0428	0.0421667	0.1715	0.095	0.1475	0.1972	0.1528	0.1091	0.0440414	0.041945	0.0509223	0.00916667	0.00394612	0.0283667	0.0141222	0.140567	0.0804396								3937	0.0479875	0.0560672	0.131362	0.000336876	0.000193225	0.000459595	-0.0183542	-0.0139005	0.0214382		0.1091	0.6091	0.00916667	-0.590833	0.0283667	-0.571633	0.140567	-0.459433
3936.5	0.0274	0.0256	0.0357	0.0295667	0.0522	0.0318	0.043	0.0423333	0.1712	0.095	0.1475	0.1971	0.1527	0.109267	0.0441087	0.0420091	0.0510001	0.00926667	0.00398916	0.0285	0.0141886	0.140833	0.0805922								3936.5	0.0480978	0.0561977	0.131592	0.000343405	0.00019222	0.000445538	-0.0185312	-0.0138643	0.0211078		0.109267	0.609267	0.00926667	-0.590733	0.0285	-0.5715	0.140833	-0.459167
3936	0.0273	0.0256	0.0357	0.0295333	0.052	0.0318	0.043	0.0422667	0.1713	0.095	0.1477	0.1976	0.1529	0.109267	0.0441087	0.0420091	0.0510001	0.00926667	0.00398916	0.0284667	0.014172	0.140867	0.0806112								3936	0.0480978	0.0561811	0.131611	0.000344641	0.000193611	0.000453209	-0.0185645	-0.0139144	0.0212887		0.109267	0.609267	0.00926667	-0.590733	0.0284667	-0.571533	0.140867	-0.459133
3935.5	0.0274	0.0256	0.0358	0.0296	0.052	0.0317	0.0431	0.0422667	0.172	0.0952	0.1483	0.1975	0.15325	0.109033	0.0440145	0.0419194	0.0508912	0.0091	0.00391742	0.0281667	0.0140227	0.140533	0.0804205								3935.5	0.0479319	0.055942	0.131312	0.000336059	0.000187015	0.000481292	-0.0183319	-0.0136753	0.0219384		0.109033	0.609033	0.0091	-0.5909	0.0281667	-0.571833	0.140533	-0.459467
3935	0.0277	0.0257	0.036	0.0298	0.0523	0.0316	0.0433	0.0424	0.1726	0.0953	0.1485	0.1968	0.1533	0.109133	0.0440549	0.0419578	0.0509378	0.0091	0.00391742	0.0281667	0.0140227	0.140567	0.0804396								3935	0.0479723	0.0559805	0.131377	0.000330232	0.000184429	0.000480601	-0.0181723	-0.0135805	0.0219226		0.109133	0.609133	0.0091	-0.5909	0.0281667	-0.571833	0.140567	-0.459433
3934.5	0.0278	0.0255	0.0361	0.0298	0.0523	0.0315	0.0432	0.0423333	0.1724	0.095	0.1481	0.1969	0.1531	0.1092	0.0440818	0.0419834	0.050969	0.00906667	0.00390307	0.0281667	0.0140227	0.1407	0.0805159								3934.5	0.0479848	0.0560061	0.131485	0.000330688	0.000186944	0.000467217	-0.0181848	-0.0136728	0.0216152		0.1092	0.6092	0.00906667	-0.590933	0.0281667	-0.571833	0.1407	-0.4593
3934	0.0275	0.0254	0.0362	0.0297	0.0523	0.0315	0.0431	0.0423	0.1721	0.0951	0.1482	0.1973	0.153175	0.109333	0.0441356	0.0420347	0.0510312	0.0092	0.00396047	0.0283333	0.0141056	0.140967	0.0806685								3934	0.0480961	0.0561403	0.1317	0.000338415	0.000191554	0.000461191	-0.0183961	-0.0138403	0.0214754		0.109333	0.609333	0.0092	-0.5908	0.0283333	-0.571667	0.140967	-0.459033
3933.5	0.0273	0.0255	0.0366	0.0298	0.0526	0.0318	0.0431	0.0425	0.1729	0.0957	0.149	0.1964	0.1535	0.109633	0.0442567	0.04215	0.0511712	0.00943333	0.00406091	0.0286	0.0142384	0.141767	0.0811263								3933.5	0.0483176	0.0563884	0.132297	0.000342902	0.000192888	0.000449547	-0.0185176	-0.0138884	0.0212025		0.109633	0.609633	0.00943333	-0.590567	0.0286	-0.5714	0.141767	-0.458233
3933	0.027	0.0255	0.0367	0.0297333	0.0523	0.0319	0.043	0.0424	0.1734	0.0955	0.1489	0.1954	0.1533	0.1095	0.0442029	0.0420988	0.051109	0.009	0.00387437	0.0281333	0.0140061	0.1418	0.0811453								3933	0.0480772	0.0561048	0.132254	0.000336499	0.000187822	0.000442921	-0.0183439	-0.0137048	0.0210457		0.1095	0.6095	0.009	-0.591	0.0281333	-0.571867	0.1418	-0.4582
3932.5	0.0266	0.0251	0.0364	0.0293667	0.0516	0.0312	0.0426	0.0418	0.1727	0.0948	0.1477	0.1951	0.152575	0.108667	0.0438665	0.0417784	0.05072	0.0084	0.00361608	0.0274667	0.0136742	0.140467	0.0803823								3932.5	0.0474825	0.0554525	0.131102	0.000328185	0.000186392	0.000461075	-0.0181159	-0.0136525	0.0214727		0.108667	0.608667	0.0084	-0.5916	0.0274667	-0.572533	0.140467	-0.459533
3932	0.0265	0.0249	0.0363	0.0292333	0.0519	0.0308	0.0424	0.0417	0.1732	0.0952	0.148	0.1951	0.152875	0.108433	0.0437723	0.0416887	0.0506111	0.00836667	0.00360173	0.0277	0.0137903	0.140233	0.0802488								3932	0.047374	0.055479	0.13086	0.000329084	0.000189861	0.000484664	-0.0181407	-0.013779	0.0220151		0.108433	0.608433	0.00836667	-0.591633	0.0277	-0.5723	0.140233	-0.459767
3931.5	0.0266	0.0252	0.0361	0.0293	0.0517	0.031	0.0426	0.0417667	0.1731	0.0953	0.1476	0.1952	0.1528	0.108533	0.0438126	0.0417271	0.0506578	0.0084	0.00361608	0.0277	0.0137903	0.140367	0.0803251								3931.5	0.0474287	0.0555174	0.130983	0.000328651	0.000189084	0.000475986	-0.0181287	-0.0137508	0.0218171		0.108533	0.608533	0.0084	-0.5916	0.0277	-0.5723	0.140367	-0.459633
3931	0.027	0.0255	0.036	0.0295	0.0515	0.0313	0.0427	0.0418333	0.1721	0.0951	0.1472	0.1961	0.152625	0.1086	0.0438396	0.0417528	0.0506889	0.00853333	0.00367347	0.0277333	0.0138069	0.1403	0.080287								3931	0.047513	0.0555597	0.130976	0.000324469	0.000188412	0.000468685	-0.018013	-0.0137263	0.0216491		0.1086	0.6086	0.00853333	-0.591467	0.0277333	-0.572267	0.1403	-0.4597
3930.5	0.0272	0.0258	0.0362	0.0297333	0.0519	0.0315	0.0428	0.0420667	0.1718	0.095	0.1479	0.1962	0.152725	0.108867	0.0439472	0.0418553	0.0508134	0.0088	0.00378827	0.0279333	0.0139065	0.140467	0.0803823								3930.5	0.0477355	0.0557618	0.131196	0.000324077	0.000187556	0.000463511	-0.0180021	-0.0136951	0.0215293		0.108867	0.608867	0.0088	-0.5912	0.0279333	-0.572067	0.140467	-0.459533
3930	0.0274	0.0258	0.0364	0.0298667	0.0521	0.0315	0.0427	0.0421	0.1718	0.0952	0.1482	0.1956	0.1527	0.108867	0.0439472	0.0418553	0.0508134	0.00883333	0.00380262	0.0280667	0.0139729	0.140467	0.0803823								3930	0.0477498	0.0558281	0.131196	0.000319807	0.000188462	0.000462435	-0.0178832	-0.0137281	0.0215043		0.108867	0.608867	0.00883333	-0.591167	0.0280667	-0.571933	0.140467	-0.459533
3929.5	0.0273	0.0256	0.0361	0.0296667	0.0519	0.0314	0.0425	0.0419333	0.1717	0.095	0.1477	0.1954	0.15245	0.1086	0.0438396	0.0417528	0.0506889	0.00886667	0.00381697	0.0281333	0.0140061	0.140033	0.0801344								3929.5	0.0476565	0.0557588	0.130823	0.000323635	0.000191144	0.000467716	-0.0179899	-0.0138255	0.0216267		0.1086	0.6086	0.00886667	-0.591133	0.0281333	-0.571867	0.140033	-0.459967
3929	0.027	0.0253	0.0359	0.0294	0.0519	0.0313	0.0425	0.0419	0.1715	0.0949	0.1475	0.1959	0.15245	0.108633	0.043853	0.0417656	0.0507045	0.00903333	0.00388872	0.0283	0.014089	0.140067	0.0801534								3929	0.0477417	0.0558546	0.130858	0.000336419	0.000194731	0.000466219	-0.0183417	-0.0139546	0.0215921		0.108633	0.608633	0.00903333	-0.590967	0.0283	-0.5717	0.140067	-0.459933
3928.5	0.0271	0.0252	0.0358	0.0293667	0.0519	0.0313	0.0427	0.0419667	0.1717	0.0949	0.1469	0.197	0.152625	0.108833	0.0439338	0.0418425	0.0507978	0.00903333	0.00388872	0.0283667	0.0141222	0.140533	0.0804205								3928.5	0.0478225	0.0559647	0.131218	0.000340617	0.000195944	0.000458247	-0.0184558	-0.013998	0.0214067		0.108833	0.608833	0.00903333	-0.590967	0.0283667	-0.571633	0.140533	-0.459467
3928	0.0272	0.0253	0.0358	0.0294333	0.0522	0.0315	0.0429	0.0422	0.172	0.095	0.1471	0.1979	0.153	0.1091	0.0440414	0.041945	0.0509223	0.00923333	0.00397481	0.0284333	0.0141554	0.140933	0.0806494								3928	0.0480162	0.0561004	0.131572	0.000345323	0.000193221	0.000459174	-0.0185829	-0.0139004	0.0214283		0.1091	0.6091	0.00923333	-0.590767	0.0284333	-0.571567	0.140933	-0.459067
3927.5	0.0271	0.0253	0.0358	0.0294	0.0521	0.0314	0.0426	0.0420333	0.1716	0.0949	0.1475	0.1974	0.15285	0.109267	0.0441087	0.0420091	0.0510001	0.0094	0.00404656	0.0284667	0.014172	0.140967	0.0806685								3927.5	0.0481552	0.0561811	0.131669	0.000351759	0.000200158	0.000448655	-0.0187552	-0.0141477	0.0211815		0.109267	0.609267	0.0094	-0.5906	0.0284667	-0.571533	0.140967	-0.459033
3927	0.0272	0.0252	0.0358	0.0294	0.0519	0.0314	0.0425	0.0419333	0.1715	0.095	0.1476	0.1963	0.1526	0.109133	0.0440549	0.0419578	0.0509378	0.00926667	0.00398916	0.0284	0.0141388	0.140767	0.080554								3927	0.048044	0.0560966	0.131492	0.000347599	0.000200599	0.000445554	-0.018644	-0.0141633	0.0211082		0.109133	0.609133	0.00926667	-0.590733	0.0284	-0.5716	0.140767	-0.459233
3926.5	0.0273	0.0253	0.0361	0.0295667	0.052	0.0315	0.0426	0.0420333	0.172	0.0955	0.1481	0.196	0.1529	0.109067	0.0440279	0.0419322	0.0509067	0.00923333	0.00397481	0.0282333	0.0140558	0.140767	0.080554								3926.5	0.0480028	0.055988	0.131461	0.000339889	0.000194733	0.000459643	-0.0184361	-0.0139547	0.0214393		0.109067	0.609067	0.00923333	-0.590767	0.0282333	-0.571767	0.140767	-0.459233
3926	0.0274	0.0254	0.0364	0.0297333	0.052	0.0315	0.0428	0.0421	0.1729	0.0957	0.1488	0.1955	0.153225	0.1091	0.0440414	0.041945	0.0509223	0.00906667	0.00390307	0.0280333	0.0139563	0.140933	0.0806494								3926	0.0479445	0.0559013	0.131572	0.000331645	0.000190475	0.000468867	-0.0182111	-0.0138013	0.0216533		0.1091	0.6091	0.00906667	-0.590933	0.0280333	-0.571967	0.140933	-0.459067
3925.5	0.0272	0.0254	0.0364	0.0296667	0.0517	0.0312	0.0428	0.0419	0.1725	0.0952	0.1482	0.1949	0.1527	0.1087	0.0438799	0.0417912	0.0507356	0.00856667	0.00368782	0.0276	0.0137405	0.140167	0.0802107								3925.5	0.0475678	0.0555317	0.130946	0.000320449	0.000185824	0.000473227	-0.0179011	-0.0136317	0.0217538		0.1087	0.6087	0.00856667	-0.591433	0.0276	-0.5724	0.140167	-0.459833
3925	0.027	0.0255	0.0368	0.0297667	0.0518	0.031	0.0425	0.0417667	0.1721	0.0951	0.1485	0.1945	0.15255	0.108633	0.043853	0.0417656	0.0507045	0.0085	0.00365913	0.0276333	0.0137571	0.139867	0.080039								3925	0.0475121	0.0555227	0.130743	0.000314902	0.000189229	0.000475526	-0.0177455	-0.013756	0.0218066		0.108633	0.608633	0.0085	-0.5915	0.0276333	-0.572367	0.139867	-0.460133
3924.5	0.0269	0.0255	0.0366	0.0296667	0.0519	0.0308	0.0421	0.0416	0.172	0.0948	0.1481	0.1945	0.15235	0.108667	0.0438665	0.0417784	0.05072	0.00863333	0.00371652	0.0278667	0.0138733	0.14	0.0801153								3924.5	0.047583	0.0556517	0.130835	0.000320995	0.00019745	0.000462882	-0.0179163	-0.0140517	0.0215147		0.108667	0.608667	0.00863333	-0.591367	0.0278667	-0.572133	0.14	-0.46
3924	0.0269	0.0251	0.0358	0.0292667	0.0516	0.0308	0.0421	0.0415	0.1714	0.0942	0.147	0.1955	0.152025	0.108667	0.0438665	0.0417784	0.05072	0.0087	0.00374522	0.0280333	0.0139563	0.139833	0.0800199								3924	0.0476117	0.0557347	0.13074	0.00033654	0.000202625	0.000453055	-0.018345	-0.0142347	0.0212851		0.108667	0.608667	0.0087	-0.5913	0.0280333	-0.571967	0.139833	-0.460167
3923.5	0.0268	0.0249	0.0356	0.0291	0.0515	0.0311	0.0422	0.0416	0.1709	0.0941	0.147	0.1961	0.152025	0.108567	0.0438261	0.0417399	0.0506733	0.00883333	0.00380262	0.0280667	0.0139729	0.139833	0.0800199								3923.5	0.0476287	0.0557128	0.130693	0.000343314	0.000199171	0.000455044	-0.0185287	-0.0141128	0.0213318		0.108567	0.608567	0.00883333	-0.591167	0.0280667	-0.571933	0.139833	-0.460167
3923	0.027	0.0251	0.0357	0.0292667	0.0518	0.0315	0.0425	0.0419333	0.171	0.0946	0.1472	0.1966	0.15235	0.108633	0.043853	0.0417656	0.0507045	0.009	0.00387437	0.0280667	0.0139729	0.140167	0.0802107								3923	0.0477274	0.0557384	0.130915	0.000340798	0.000190581	0.000459454	-0.0184607	-0.0138051	0.0214349		0.108633	0.608633	0.009	-0.591	0.0280667	-0.571933	0.140167	-0.459833
3922.5	0.0273	0.0254	0.0357	0.0294667	0.052	0.0316	0.0428	0.0421333	0.1712	0.0949	0.147	0.1967	0.15245	0.108833	0.0439338	0.0418425	0.0507978	0.0092	0.00396047	0.0284333	0.0141554	0.140467	0.0803823								3922.5	0.0478942	0.0559979	0.13118	0.000339575	0.000192225	0.000452407	-0.0184276	-0.0138645	0.0212699		0.108833	0.608833	0.0092	-0.5908	0.0284333	-0.571567	0.140467	-0.459533
3922	0.0273	0.0255	0.0359	0.0295667	0.052	0.0315	0.0427	0.0420667	0.1714	0.095	0.1472	0.1969	0.152625	0.109033	0.0440145	0.0419194	0.0508912	0.0092	0.00396047	0.0284333	0.0141554	0.1405	0.0804014								3922	0.047975	0.0560748	0.131293	0.000338865	0.000196227	0.000455073	-0.0184083	-0.0140081	0.0213324		0.109033	0.609033	0.0092	-0.5908	0.0284333	-0.571567	0.1405	-0.4595
3921.5	0.0271	0.0255	0.0361	0.0295667	0.052	0.0312	0.0426	0.0419333	0.1718	0.0952	0.1477	0.1967	0.15285	0.109	0.044001	0.0419065	0.0508756	0.00893333	0.00384567	0.0279333	0.0139065	0.140433	0.0803633								3921.5	0.0478467	0.055813	0.131239	0.00033416	0.000192646	0.000467042	-0.01828	-0.0138797	0.0216111		0.109	0.609	0.00893333	-0.591067	0.0279333	-0.572067	0.140433	-0.459567
3921	0.0272	0.0256	0.0365	0.0297667	0.0522	0.0313	0.043	0.0421667	0.1729	0.0957	0.1488	0.1954	0.1532	0.108933	0.0439741	0.0418809	0.0508445	0.00883333	0.00380262	0.0278333	0.0138567	0.1409	0.0806303								3921	0.0477767	0.0557376	0.131475	0.000324363	0.000184171	0.000471985	-0.0180101	-0.0135709	0.0217252		0.108933	0.608933	0.00883333	-0.591167	0.0278333	-0.572167	0.1409	-0.4591
3920.5	0.0272	0.0257	0.0366	0.0298333	0.0521	0.0315	0.0432	0.0422667	0.1727	0.0952	0.1485	0.1946	0.15275	0.108933	0.0439741	0.0418809	0.0508445	0.00893333	0.00384567	0.0279667	0.0139231	0.1408	0.0805731								3920.5	0.0478198	0.055804	0.131418	0.000323513	0.000183259	0.000455073	-0.0179865	-0.0135373	0.0213324		0.108933	0.608933	0.00893333	-0.591067	0.0279667	-0.572033	0.1408	-0.4592
3920	0.0271	0.0256	0.0367	0.0298	0.052	0.0315	0.0431	0.0422	0.1724	0.0949	0.1488	0.195	0.152775	0.109033	0.0440145	0.0419194	0.0508912	0.00933333	0.00401786	0.0282333	0.0140558	0.141133	0.0807638								3920	0.0480324	0.0559752	0.131655	0.000332419	0.000189756	0.000446055	-0.0182324	-0.0137752	0.02112		0.109033	0.609033	0.00933333	-0.590667	0.0282333	-0.571767	0.141133	-0.458867
3919.5	0.0269	0.0253	0.0364	0.0295333	0.052	0.0314	0.0429	0.0421	0.1725	0.0949	0.1485	0.1958	0.152925	0.108767	0.0439068	0.0418168	0.0507667	0.00916667	0.00394612	0.0281667	0.0140227	0.141267	0.0808401								3919.5	0.047853	0.0558395	0.131607	0.000335609	0.000188773	0.000454465	-0.0183196	-0.0137395	0.0213182		0.108767	0.608767	0.00916667	-0.590833	0.0281667	-0.571833	0.141267	-0.458733
3919	0.0271	0.0254	0.036	0.0295	0.0517	0.0315	0.0429	0.0420333	0.1722	0.0947	0.1472	0.1968	0.152725	0.108633	0.043853	0.0417656	0.0507045	0.00893333	0.00384567	0.0280333	0.0139563	0.1407	0.0805159								3919	0.0476987	0.0557218	0.13122	0.000331192	0.000187375	0.000462452	-0.0181987	-0.0136885	0.0215047		0.108633	0.608633	0.00893333	-0.591067	0.0280333	-0.571967	0.1407	-0.4593
3918.5	0.0274	0.0256	0.0366	0.0298667	0.0523	0.0318	0.043	0.0423667	0.1725	0.0956	0.1485	0.1966	0.1533	0.108967	0.0439876	0.0418937	0.05086	0.00896667	0.00386002	0.0279667	0.0139231	0.140833	0.0805922								3918.5	0.0478476	0.0558168	0.131452	0.000323314	0.000180906	0.000477326	-0.0179809	-0.0134501	0.0218478		0.108967	0.608967	0.00896667	-0.591033	0.0279667	-0.572033	0.140833	-0.459167
3918	0.0272	0.0254	0.0368	0.0298	0.0527	0.0322	0.0432	0.0427	0.1734	0.096	0.1497	0.1955	0.15365	0.108933	0.0439741	0.0418809	0.0508445	0.00886667	0.00381697	0.0278	0.0138401	0.141467	0.0809546								3918	0.0477911	0.055721	0.131799	0.000323679	0.000169547	0.000477463	-0.0179911	-0.013021	0.0218509		0.108933	0.608933	0.00886667	-0.591133	0.0278	-0.5722	0.141467	-0.458533
3917.5	0.0271	0.0252	0.0364	0.0295667	0.0519	0.0319	0.0431	0.0423	0.1731	0.0952	0.1486	0.1952	0.153025	0.108933	0.0439741	0.0418809	0.0508445	0.00896667	0.00386002	0.0276	0.0137405	0.1412	0.080802								3917.5	0.0478341	0.0556214	0.131646	0.000333701	0.000177461	0.000457042	-0.0182675	-0.0133214	0.0213785		0.108933	0.608933	0.00896667	-0.591033	0.0276	-0.5724	0.1412	-0.4588
3917	0.0266	0.025	0.0369	0.0295	0.0521	0.0316	0.043	0.0422333	0.1732	0.0954	0.1491	0.1942	0.152975	0.1088	0.0439203	0.0418296	0.0507823	0.0091	0.00391742	0.0277667	0.0138235	0.1413	0.0808592								3917	0.0478377	0.0556532	0.131641	0.000336272	0.000180092	0.00045512	-0.0183377	-0.0134198	0.0213335		0.1088	0.6088	0.0091	-0.5909	0.0277667	-0.572233	0.1413	-0.4587
3916.5	0.0263	0.0249	0.0364	0.0292	0.0519	0.0316	0.0427	0.0420667	0.1727	0.0948	0.1475	0.1941	0.152275	0.108333	0.0437319	0.0416502	0.0505644	0.00876667	0.00377392	0.0278667	0.0138733	0.1407	0.0805159								3916.5	0.0475058	0.0555235	0.13108	0.000335104	0.000181087	0.000449216	-0.0183058	-0.0134569	0.0211947		0.108333	0.608333	0.00876667	-0.591233	0.0278667	-0.572133	0.1407	-0.4593
3916	0.0267	0.0251	0.036	0.0292667	0.0518	0.0314	0.0425	0.0419	0.1718	0.0949	0.1472	0.1956	0.152375	0.108433	0.0437723	0.0416887	0.0506111	0.0089	0.00383132	0.0282667	0.0140724	0.140167	0.0802107								3916	0.0476036	0.0557611	0.130822	0.000336243	0.00019213	0.000464542	-0.0183369	-0.0138611	0.0215532		0.108433	0.608433	0.0089	-0.5911	0.0282667	-0.571733	0.140167	-0.459833
3915.5	0.0269	0.0251	0.0358	0.0292667	0.0515	0.0312	0.0424	0.0417	0.1715	0.0951	0.1476	0.1966	0.1527	0.108333	0.0437319	0.0416502	0.0505644	0.00893333	0.00384567	0.0281	0.0139895	0.139967	0.0800962								3915.5	0.0475776	0.0556397	0.130661	0.00033529	0.000194315	0.000485733	-0.0183109	-0.0139397	0.0220394		0.108333	0.608333	0.00893333	-0.591067	0.0281	-0.5719	0.139967	-0.460033
3915	0.0273	0.0252	0.0359	0.0294667	0.0515	0.0314	0.0426	0.0418333	0.1715	0.0951	0.1477	0.1968	0.152775	0.108433	0.0437723	0.0416887	0.0506111	0.00906667	0.00390307	0.0281	0.0139895	0.140167	0.0802107								3915	0.0476753	0.0556781	0.130822	0.000331556	0.000191679	0.000481945	-0.0182087	-0.0138448	0.0219532		0.108433	0.608433	0.00906667	-0.590933	0.0281	-0.5719	0.140167	-0.459833
3914.5	0.0273	0.0254	0.0358	0.0295	0.0519	0.0314	0.0426	0.0419667	0.1715	0.095	0.1476	0.1966	0.152675	0.1086	0.0438396	0.0417528	0.0506889	0.0092	0.00396047	0.0282667	0.0140724	0.140433	0.0803633								3914.5	0.0478	0.0558252	0.131052	0.000334891	0.000192059	0.000467547	-0.0183	-0.0138585	0.0216228		0.1086	0.6086	0.0092	-0.5908	0.0282667	-0.571733	0.140433	-0.459567
3914	0.0271	0.0253	0.0355	0.0293	0.0519	0.0312	0.0424	0.0418333	0.1714	0.0949	0.1472	0.1968	0.152575	0.108633	0.043853	0.0417656	0.0507045	0.00926667	0.00398916	0.0282333	0.0140558	0.140533	0.0804205								3914	0.0478422	0.0558214	0.131125	0.000343812	0.000195666	0.000460105	-0.0185422	-0.0139881	0.0214501		0.108633	0.608633	0.00926667	-0.590733	0.0282333	-0.571767	0.140533	-0.459467
3913.5	0.027	0.0253	0.0354	0.0292333	0.0519	0.0312	0.0422	0.0417667	0.1711	0.0949	0.147	0.197	0.1525	0.108533	0.0438126	0.0417271	0.0506578	0.0093	0.00400351	0.0282333	0.0140558	0.140433	0.0803633								3913.5	0.0478162	0.055783	0.131021	0.000345322	0.000196457	0.000461346	-0.0185828	-0.0140163	0.021479		0.108533	0.608533	0.0093	-0.5907	0.0282333	-0.571767	0.140433	-0.459567
3913	0.0271	0.0255	0.0356	0.0294	0.0519	0.0313	0.0423	0.0418333	0.1711	0.095	0.1473	0.1967	0.152525	0.108567	0.0438261	0.0417399	0.0506733	0.00923333	0.00397481	0.0282333	0.0140558	0.140433	0.0803633								3913	0.0478009	0.0557958	0.131037	0.000338594	0.00019495	0.000461751	-0.0184009	-0.0139624	0.0214884		0.108567	0.608567	0.00923333	-0.590767	0.0282333	-0.571767	0.140433	-0.459567
3912.5	0.0274	0.0256	0.0355	0.0295	0.052	0.0314	0.0426	0.042	0.1714	0.0954	0.1475	0.1961	0.1526	0.1083	0.0437185	0.0416374	0.0505489	0.0089	0.00383132	0.0279667	0.0139231	0.140167	0.0802107								3912.5	0.0475498	0.0555605	0.13076	0.000325794	0.000183887	0.000477006	-0.0180498	-0.0135605	0.0218405		0.1083	0.6083	0.0089	-0.5911	0.0279667	-0.572033	0.140167	-0.459833
3912	0.0274	0.0254	0.0352	0.0293333	0.0518	0.0313	0.0427	0.0419333	0.1713	0.095	0.1473	0.1968	0.1526	0.108267	0.043705	0.0416246	0.0505333	0.00883333	0.00380262	0.0278667	0.0138733	0.14	0.0801153								3912	0.0475076	0.0554979	0.130649	0.000330305	0.000183997	0.000481864	-0.0181743	-0.0135646	0.0219514		0.108267	0.608267	0.00883333	-0.591167	0.0278667	-0.572133	0.14	-0.46
3911.5	0.0272	0.0252	0.0352	0.0292	0.0516	0.0309	0.0424	0.0416333	0.1709	0.0945	0.1468	0.1976	0.15245	0.1085	0.0437992	0.0417143	0.0506422	0.00906667	0.00390307	0.0281333	0.0140061	0.140333	0.080306								3911.5	0.0477023	0.0557204	0.130948	0.000342334	0.000198444	0.000462325	-0.0185023	-0.014087	0.0215017		0.1085	0.6085	0.00906667	-0.590933	0.0281333	-0.571867	0.140333	-0.459667
3911	0.0271	0.0251	0.0354	0.0292	0.0515	0.0308	0.0423	0.0415333	0.1709	0.0945	0.1467	0.1975	0.1524	0.1087	0.0438799	0.0417912	0.0507356	0.00926667	0.00398916	0.0283667	0.0141222	0.1406	0.0804586								3911	0.0478691	0.0559134	0.131194	0.000348535	0.000206787	0.000449686	-0.0186691	-0.0143801	0.0212058		0.1087	0.6087	0.00926667	-0.590733	0.0283667	-0.571633	0.1406	-0.4594
3910.5	0.0272	0.0251	0.0357	0.0293333	0.0516	0.0312	0.0425	0.0417667	0.1709	0.0948	0.1473	0.1969	0.152475	0.1088	0.0439203	0.0418296	0.0507823	0.0094	0.00404656	0.0285	0.0141886	0.140733	0.0805349								3910.5	0.0479669	0.0560182	0.131317	0.000347208	0.000203108	0.000447653	-0.0186335	-0.0142516	0.0211578		0.1088	0.6088	0.0094	-0.5906	0.0285	-0.5715	0.140733	-0.459267
3910	0.0274	0.0253	0.0358	0.0295	0.0517	0.0314	0.0425	0.0418667	0.171	0.095	0.1477	0.1965	0.15255	0.1088	0.0439203	0.0418296	0.0507823	0.00926667	0.00398916	0.0284333	0.0141554	0.140833	0.0805922								3910	0.0479095	0.0559851	0.131374	0.000338908	0.000199329	0.000448406	-0.0184095	-0.0141184	0.0211756		0.1088	0.6088	0.00926667	-0.590733	0.0284333	-0.571567	0.140833	-0.459167
3909.5	0.0272	0.0252	0.0355	0.0293	0.0515	0.031	0.0421	0.0415333	0.1712	0.095	0.1473	0.1966	0.152525	0.1088	0.0439203	0.0418296	0.0507823	0.00913333	0.00393177	0.0284	0.0141388	0.1408	0.0805731								3909.5	0.0478521	0.0559685	0.131355	0.000344179	0.000208373	0.000448155	-0.0185521	-0.0144351	0.0211697		0.1088	0.6088	0.00913333	-0.590867	0.0284	-0.5716	0.1408	-0.4592
3909	0.0273	0.0251	0.0357	0.0293667	0.0518	0.031	0.0422	0.0416667	0.1715	0.0951	0.1473	0.1968	0.152675	0.108967	0.0439876	0.0418937	0.05086	0.0094	0.00404656	0.0284333	0.0141554	0.140833	0.0805922								3909	0.0480341	0.0560491	0.131452	0.000348475	0.000206855	0.000450407	-0.0186675	-0.0143825	0.0212228		0.108967	0.608967	0.0094	-0.5906	0.0284333	-0.571567	0.140833	-0.459167
3908.5	0.0276	0.0252	0.0359	0.0295667	0.0521	0.0313	0.0427	0.0420333	0.1713	0.0952	0.1475	0.197	0.15275	0.1086	0.0438396	0.0417528	0.0506889	0.00923333	0.00397481	0.0282667	0.0140724	0.140533	0.0804205								3908.5	0.0478144	0.0558252	0.131109	0.000332979	0.000190215	0.000468316	-0.0182477	-0.0137919	0.0216406		0.1086	0.6086	0.00923333	-0.590767	0.0282667	-0.571733	0.140533	-0.459467
3908	0.0274	0.0253	0.0359	0.0295333	0.0518	0.0313	0.0427	0.0419333	0.1712	0.0949	0.1473	0.1973	0.152675	0.108433	0.0437723	0.0416887	0.0506111	0.00903333	0.00388872	0.0282	0.0140392	0.140333	0.080306								3908	0.047661	0.0557279	0.130917	0.000328612	0.000190291	0.000473405	-0.0181277	-0.0137946	0.0217579		0.108433	0.608433	0.00903333	-0.590967	0.0282	-0.5718	0.140333	-0.459667
3907.5	0.0272	0.0254	0.036	0.0295333	0.0517	0.0313	0.0423	0.0417667	0.1715	0.0949	0.1474	0.1969	0.152675	0.108567	0.0438261	0.0417399	0.0506733	0.00906667	0.00390307	0.0282667	0.0140724	0.140567	0.0804396								3907.5	0.0477292	0.0558124	0.131113	0.000331089	0.000197282	0.000464924	-0.0181958	-0.0140457	0.0215621		0.108567	0.608567	0.00906667	-0.590933	0.0282667	-0.571733	0.140567	-0.459433
3907	0.027	0.0253	0.0361	0.0294667	0.0517	0.0313	0.0423	0.0417667	0.172	0.0954	0.1482	0.1954	0.15275	0.108733	0.0438934	0.041804	0.0507511	0.00896667	0.00386002	0.0282	0.0140392	0.140933	0.0806494								3907	0.0477534	0.0558433	0.131401	0.000334405	0.000198151	0.000455801	-0.0182867	-0.0140766	0.0213495		0.108733	0.608733	0.00896667	-0.591033	0.0282	-0.5718	0.140933	-0.459067
3906.5	0.0263	0.0253	0.036	0.0292	0.0512	0.0311	0.0421	0.0414667	0.1717	0.0949	0.1477	0.1937	0.152	0.108533	0.0438126	0.0417271	0.0506578	0.00863333	0.00371652	0.0279667	0.0139231	0.140567	0.0804396								3906.5	0.0475292	0.0556502	0.131097	0.000335959	0.000201173	0.000436921	-0.0183292	-0.0141835	0.0209027		0.108533	0.608533	0.00863333	-0.591367	0.0279667	-0.572033	0.140567	-0.459433
3906	0.0262	0.0255	0.0364	0.0293667	0.0513	0.0309	0.0418	0.0413333	0.1715	0.0946	0.1476	0.1929	0.15165	0.1081	0.0436377	0.0415605	0.0504555	0.00826667	0.00355868	0.0275	0.0136908	0.139967	0.0800962								3906	0.0471964	0.0552513	0.130552	0.000317899	0.000193709	0.000445137	-0.0178297	-0.0139179	0.0210983		0.1081	0.6081	0.00826667	-0.591733	0.0275	-0.5725	0.139967	-0.460033
3905.5	0.0264	0.0254	0.0377	0.0298333	0.0522	0.0312	0.0424	0.0419333	0.1733	0.0955	0.1497	0.1926	0.152775	0.107767	0.0435032	0.0414324	0.0502999	0.00813333	0.00350128	0.0271	0.0134916	0.140467	0.0803823								3905.5	0.0470044	0.054924	0.130682	0.000294847	0.000168757	0.000488089	-0.0171711	-0.0129907	0.0220927		0.107767	0.607767	0.00813333	-0.591867	0.0271	-0.5729	0.140467	-0.459533
3905	0.0258	0.0247	0.0387	0.0297333	0.0531	0.0323	0.0437	0.0430333	0.1765	0.0969	0.1522	0.1911	0.154175	0.107633	0.0434493	0.0413811	0.0502377	0.00836667	0.00360173	0.0273333	0.0136078	0.1424	0.0814887								3905	0.0470511	0.0549889	0.131726	0.000299904	0.000142935	0.00050394	-0.0173177	-0.0119556	0.0224486		0.107633	0.607633	0.00836667	-0.591633	0.0273333	-0.572667	0.1424	-0.4576
3904.5	0.0258	0.0244	0.0373	0.0291667	0.0519	0.0324	0.0436	0.0426333	0.1754	0.0956	0.1498	0.1917	0.153125	0.107833	0.0435301	0.041458	0.0503311	0.0077	0.00331474	0.0266333	0.0132593	0.141433	0.0809355								3904.5	0.0468448	0.0547173	0.131267	0.000312517	0.000146022	0.000477791	-0.0176781	-0.012084	0.0218584		0.107833	0.607833	0.0077	-0.5923	0.0266333	-0.573367	0.141433	-0.458567
3904	0.0262	0.0249	0.0382	0.0297667	0.0523	0.0328	0.0441	0.0430667	0.1763	0.0966	0.1518	0.192	0.154175	0.108633	0.043853	0.0417656	0.0507045	0.00813333	0.00350128	0.027	0.0134418	0.1422	0.0813742								3904	0.0473543	0.0552074	0.132079	0.000309325	0.000147397	0.000488247	-0.0175876	-0.0121407	0.0220963		0.108633	0.608633	0.00813333	-0.591867	0.027	-0.573	0.1422	-0.4578
3903.5	0.0262	0.0249	0.0376	0.0295667	0.0516	0.0321	0.0436	0.0424333	0.1753	0.0953	0.1497	0.1925	0.1532	0.107967	0.0435839	0.0415093	0.0503933	0.0076	0.00327169	0.0263333	0.0131099	0.1413	0.0808592								3903.5	0.0468556	0.0546192	0.131252	0.000298907	0.000148495	0.000481693	-0.0172889	-0.0121859	0.0219475		0.107967	0.607967	0.0076	-0.5924	0.0263333	-0.573667	0.1413	-0.4587
3903	0.0264	0.0249	0.0372	0.0295	0.0513	0.0317	0.0433	0.0421	0.1746	0.0948	0.1492	0.1933	0.152975	0.107667	0.0434628	0.0413939	0.0502533	0.0076	0.00327169	0.0262333	0.0130601	0.140533	0.0804205								3903	0.0467345	0.0544541	0.130674	0.000297027	0.000152623	0.000497346	-0.0172345	-0.0123541	0.0223013		0.107667	0.607667	0.0076	-0.5924	0.0262333	-0.573767	0.140533	-0.459467
3902.5	0.0261	0.0247	0.0376	0.0294667	0.0521	0.0315	0.0429	0.0421667	0.1751	0.0956	0.1508	0.1922	0.153425	0.107633	0.0434493	0.0413811	0.0502377	0.00756667	0.00325734	0.0264333	0.0131597	0.140933	0.0806494								3902.5	0.0467067	0.0545408	0.130887	0.000297218	0.00015312	0.000507957	-0.01724	-0.0123742	0.0225379		0.107633	0.607633	0.00756667	-0.592433	0.0264333	-0.573567	0.140933	-0.459067
3902	0.0259	0.0245	0.0367	0.0290333	0.0517	0.0311	0.0426	0.0418	0.1741	0.0947	0.1484	0.1908	0.152	0.1074	0.0433551	0.0412914	0.0501288	0.00783333	0.00337214	0.0268333	0.0133589	0.1404	0.0803442								3902	0.0467273	0.0546503	0.130473	0.000313076	0.000165129	0.000463413	-0.0176939	-0.0128503	0.021527		0.1074	0.6074	0.00783333	-0.592167	0.0268333	-0.573167	0.1404	-0.4596
3901.5	0.0262	0.0247	0.0375	0.0294667	0.0526	0.0317	0.0434	0.0425667	0.1754	0.0962	0.151	0.192	0.15365	0.108067	0.0436243	0.0415477	0.05044	0.00833333	0.00358738	0.0273	0.0135912	0.141667	0.081069								3901.5	0.0472116	0.0551389	0.131509	0.000314884	0.000158061	0.000490224	-0.017745	-0.0125722	0.022141		0.108067	0.608067	0.00833333	-0.591667	0.0273	-0.5727	0.141667	-0.458333
3901	0.0267	0.025	0.0366	0.0294333	0.0518	0.0318	0.0434	0.0423333	0.1744	0.095	0.1488	0.1936	0.15295	0.1078	0.0435166	0.0414452	0.0503155	0.00793333	0.00341518	0.0268	0.0133423	0.140967	0.0806685								3901	0.0469318	0.0547874	0.130984	0.000306196	0.000155105	0.000482507	-0.0174985	-0.0124541	0.021966		0.1078	0.6078	0.00793333	-0.592067	0.0268	-0.5732	0.140967	-0.459033
3900.5	0.0268	0.025	0.0372	0.0296667	0.052	0.0319	0.0435	0.0424667	0.1743	0.0954	0.1495	0.1938	0.15325	0.108133	0.0436512	0.0415733	0.0504711	0.0085	0.00365913	0.0273	0.0135912	0.141367	0.0808974								3900.5	0.0473103	0.0551645	0.131368	0.000311298	0.000161236	0.000478803	-0.0176436	-0.0126979	0.0218816		0.108133	0.608133	0.0085	-0.5915	0.0273	-0.5727	0.141367	-0.458633
3900	0.0266	0.0248	0.0381	0.0298333	0.0531	0.0325	0.0439	0.0431667	0.1763	0.0966	0.1521	0.1924	0.15435	0.108767	0.0439068	0.0418168	0.0507667	0.009	0.00387437	0.0279333	0.0139065	0.1432	0.0819465								3900	0.0477812	0.0557233	0.132713	0.000322126	0.00015767	0.000468152	-0.0179479	-0.0125567	0.0216368		0.108767	0.608767	0.009	-0.591	0.0279333	-0.572067	0.1432	-0.4568
3899.5	0.0264	0.0248	0.0372	0.0294667	0.0517	0.0318	0.0432	0.0422333	0.1747	0.095	0.1497	0.1922	0.1529	0.108667	0.0438665	0.0417784	0.05072	0.0088	0.00378827	0.0278333	0.0138567	0.142067	0.0812979								3899.5	0.0476547	0.0556351	0.132018	0.000330806	0.000179607	0.00043606	-0.0181881	-0.0134018	0.020882		0.108667	0.608667	0.0088	-0.5912	0.0278333	-0.572167	0.142067	-0.457933
3899	0.0261	0.0246	0.0383	0.0296667	0.0521	0.0313	0.0431	0.0421667	0.1749	0.096	0.1512	0.1914	0.153375	0.1085	0.0437992	0.0417143	0.0506422	0.00896667	0.00386002	0.0279667	0.0139231	0.1423	0.0814315								3899	0.0476592	0.0556374	0.132074	0.000323732	0.00018146	0.000453746	-0.0179925	-0.0134707	0.0213013		0.1085	0.6085	0.00896667	-0.591033	0.0279667	-0.572033	0.1423	-0.4577
3898.5	0.0261	0.0247	0.0369	0.0292333	0.0514	0.031	0.0425	0.0416333	0.1735	0.0945	0.1477	0.1917	0.15185	0.107667	0.0434628	0.0413939	0.0502533	0.00843333	0.00363043	0.0272667	0.0135746	0.1407	0.0805159								3898.5	0.0470932	0.0549685	0.130769	0.000318976	0.000177827	0.000444403	-0.0178599	-0.0133352	0.0210809		0.107667	0.607667	0.00843333	-0.591567	0.0272667	-0.572733	0.1407	-0.4593
3898	0.0268	0.025	0.0359	0.0292333	0.0514	0.0309	0.0422	0.0415	0.1716	0.0943	0.1466	0.1939	0.1516	0.1077	0.0434762	0.0414067	0.0502688	0.00853333	0.00367347	0.0274667	0.0136742	0.1396	0.0798864								3898	0.0471497	0.0550809	0.130155	0.000320997	0.000184441	0.000459879	-0.0179164	-0.0135809	0.0214448		0.1077	0.6077	0.00853333	-0.591467	0.0274667	-0.572533	0.1396	-0.4604
3897.5	0.0271	0.025	0.0358	0.0293	0.0518	0.0307	0.0424	0.0416333	0.1711	0.095	0.1474	0.1951	0.15215	0.1082	0.0436781	0.041599	0.0505022	0.00886667	0.00381697	0.0278333	0.0138567	0.139867	0.080039								3897.5	0.0474951	0.0554557	0.130541	0.00033106	0.000191057	0.000466941	-0.0181951	-0.0138223	0.0216088		0.1082	0.6082	0.00886667	-0.591133	0.0278333	-0.572167	0.139867	-0.460133
3897	0.0272	0.0251	0.0355	0.0292667	0.0516	0.0309	0.0426	0.0417	0.171	0.0948	0.1472	0.1961	0.152275	0.1084	0.0437588	0.0416759	0.0505956	0.00913333	0.00393177	0.028	0.0139397	0.140233	0.0802488								3897	0.0476906	0.0556155	0.130844	0.000339441	0.000193642	0.000459273	-0.0184239	-0.0139155	0.0214306		0.1084	0.6084	0.00913333	-0.590867	0.028	-0.572	0.140233	-0.459767
3896.5	0.0272	0.0253	0.0354	0.0293	0.0514	0.031	0.0425	0.0416333	0.171	0.0947	0.1468	0.1966	0.152275	0.1084	0.0437588	0.0416759	0.0505956	0.00916667	0.00394612	0.0281	0.0139895	0.1403	0.080287								3896.5	0.0477049	0.0556653	0.130883	0.000338742	0.000196897	0.000457639	-0.0184049	-0.014032	0.0213925		0.1084	0.6084	0.00916667	-0.590833	0.0281	-0.5719	0.1403	-0.4597
3896	0.027	0.0254	0.0353	0.0292333	0.0514	0.031	0.0425	0.0416333	0.1708	0.0947	0.1467	0.1962	0.1521	0.108133	0.0436512	0.0415733	0.0504711	0.009	0.00387437	0.0278667	0.0138733	0.140133	0.0801916								3896	0.0475255	0.0554466	0.130663	0.000334605	0.000190807	0.000459559	-0.0182922	-0.0138133	0.0214373		0.108133	0.608133	0.009	-0.591	0.0278667	-0.572133	0.140133	-0.459867
3895.5	0.027	0.0252	0.0353	0.0291667	0.0513	0.031	0.0422	0.0415	0.1707	0.0946	0.1466	0.1961	0.152	0.107967	0.0435839	0.0415093	0.0503933	0.00876667	0.00377392	0.0276333	0.0137571	0.139967	0.0800962								3895.5	0.0473578	0.0552664	0.130489	0.000330918	0.000189514	0.000462702	-0.0181912	-0.0137664	0.0215105		0.107967	0.607967	0.00876667	-0.591233	0.0276333	-0.572367	0.139967	-0.460033
3895	0.027	0.0253	0.0356	0.0293	0.0514	0.0311	0.0421	0.0415333	0.1709	0.0945	0.1472	0.1964	0.15225	0.1081	0.0436377	0.0415605	0.0504555	0.0087	0.00374522	0.0276333	0.0137571	0.140233	0.0802488								3895	0.0473829	0.0553177	0.130704	0.000326993	0.000190008	0.000464216	-0.0180829	-0.0137843	0.0215457		0.1081	0.6081	0.0087	-0.5913	0.0276333	-0.572367	0.140233	-0.459767
3894.5	0.027	0.0253	0.0356	0.0293	0.0514	0.0311	0.0422	0.0415667	0.1708	0.0945	0.1472	0.196	0.152125	0.108267	0.043705	0.0416246	0.0505333	0.00896667	0.00386002	0.0278667	0.0138733	0.140267	0.0802679								3894.5	0.047565	0.0554979	0.130801	0.000333611	0.000194079	0.000454705	-0.018265	-0.0139312	0.0213238		0.108267	0.608267	0.00896667	-0.591033	0.0278667	-0.572133	0.140267	-0.459733
3894	0.0273	0.0252	0.0357	0.0294	0.0515	0.0311	0.0424	0.0416667	0.1707	0.0949	0.1472	0.1955	0.152075	0.108133	0.0436512	0.0415733	0.0504711	0.00906667	0.00390307	0.0279333	0.0139065	0.14	0.0801153								3894	0.0475542	0.0554798	0.130586	0.000329577	0.000190803	0.000461761	-0.0181542	-0.0138132	0.0214886		0.108133	0.608133	0.00906667	-0.590933	0.0279333	-0.572067	0.14	-0.46
3893.5	0.0273	0.0253	0.0359	0.0295	0.0516	0.0312	0.0422	0.0416667	0.1709	0.0948	0.1472	0.195	0.151975	0.107833	0.0435301	0.041458	0.0503311	0.0085	0.00365913	0.0273667	0.0136244	0.139367	0.0797529								3893.5	0.0471892	0.0550824	0.130084	0.000312908	0.000179981	0.00047922	-0.0176892	-0.0134157	0.0218911		0.107833	0.607833	0.0085	-0.5915	0.0273667	-0.572633	0.139367	-0.460633
3893	0.0271	0.0253	0.0361	0.0295	0.0515	0.0313	0.0421	0.0416333	0.1715	0.0944	0.1475	0.1948	0.15205	0.107933	0.0435704	0.0414964	0.0503777	0.00813333	0.00350128	0.0270333	0.0134584	0.139033	0.0795621								3893	0.0470717	0.0549549	0.12994	0.000308765	0.000177463	0.000488859	-0.0175717	-0.0133215	0.0221102		0.107933	0.607933	0.00813333	-0.591867	0.0270333	-0.572967	0.139033	-0.460967
3892.5	0.0268	0.0251	0.0373	0.0297333	0.0522	0.0315	0.0426	0.0421	0.173	0.0951	0.1498	0.1939	0.15295	0.108267	0.043705	0.0416246	0.0505333	0.0084	0.00361608	0.0273	0.0135912	0.140067	0.0801534								3892.5	0.0473211	0.0552158	0.130687	0.000309329	0.000172024	0.000495652	-0.0175877	-0.0131158	0.0222633		0.108267	0.608267	0.0084	-0.5916	0.0273	-0.5727	0.140067	-0.459933
3892	0.0262	0.0248	0.0386	0.0298667	0.053	0.032	0.0433	0.0427667	0.1749	0.0963	0.1518	0.1908	0.15345	0.108167	0.0436646	0.0415862	0.0504866	0.00846667	0.00364478	0.0273	0.0135912	0.1417	0.0810881								3892	0.0473094	0.0551773	0.131575	0.000304249	0.000154025	0.000478527	-0.0174427	-0.0124107	0.0218752		0.108167	0.608167	0.00846667	-0.591533	0.0273	-0.5727	0.1417	-0.4583
3891.5	0.0256	0.0244	0.0373	0.0291	0.0517	0.0315	0.043	0.0420667	0.174	0.0948	0.149	0.1899	0.151925	0.107633	0.0434493	0.0413811	0.0502377	0.00803333	0.00345823	0.0272333	0.013558	0.140767	0.080554								3891.5	0.0469076	0.0549391	0.130792	0.00031711	0.0001657	0.000446616	-0.0178076	-0.0128724	0.0211333		0.107633	0.607633	0.00803333	-0.591967	0.0272333	-0.572767	0.140767	-0.459233
3891	0.0254	0.0243	0.0377	0.0291333	0.0522	0.0318	0.0435	0.0425	0.1749	0.0958	0.151	0.1924	0.153525	0.108	0.0435974	0.0415221	0.0504089	0.0086	0.00370217	0.0279	0.0138899	0.141767	0.0811263								3891	0.0472995	0.055412	0.131535	0.000330011	0.000166719	0.000483555	-0.0181662	-0.012912	0.0219899		0.108	0.608	0.0086	-0.5914	0.0279	-0.5721	0.141767	-0.458233
3890.5	0.0259	0.0245	0.0362	0.0288667	0.0514	0.0316	0.0432	0.0420667	0.1733	0.0944	0.148	0.1932	0.152225	0.1076	0.0434359	0.0413683	0.0502222	0.00846667	0.00364478	0.0276333	0.0137571	0.1408	0.0805731								3890.5	0.0470807	0.0551254	0.130795	0.000331749	0.000170531	0.000459235	-0.018214	-0.0130588	0.0214298		0.1076	0.6076	0.00846667	-0.591533	0.0276333	-0.572367	0.1408	-0.4592
3890	0.0268	0.0249	0.0351	0.0289333	0.0509	0.0312	0.0425	0.0415333	0.1712	0.0935	0.1461	0.1946	0.15135	0.107967	0.0435839	0.0415093	0.0503933	0.00886667	0.00381697	0.028	0.0139397	0.139867	0.080039								3890	0.0474009	0.0554489	0.130432	0.00034105	0.000193644	0.000437551	-0.0184675	-0.0139156	0.0209177		0.107967	0.607967	0.00886667	-0.591133	0.028	-0.572	0.139867	-0.460133
3889.5	0.0269	0.0251	0.0351	0.0290333	0.0511	0.0308	0.0419	0.0412667	0.1703	0.0938	0.1464	0.1958	0.151575	0.108233	0.0436915	0.0416118	0.0505178	0.00906667	0.00390307	0.0282	0.0140392	0.1398	0.0800008								3889.5	0.0475946	0.055651	0.130519	0.000344521	0.00020691	0.000443372	-0.0185613	-0.0143844	0.0210564		0.108233	0.608233	0.00906667	-0.590933	0.0282	-0.5718	0.1398	-0.4602
3889	0.027	0.0252	0.0354	0.0292	0.0514	0.0308	0.0421	0.0414333	0.1703	0.094	0.1467	0.196	0.15175	0.1081	0.0436377	0.0415605	0.0504555	0.00916667	0.00394612	0.0281333	0.0140061	0.139833	0.0800199								3889	0.0475838	0.0555666	0.130475	0.000337965	0.000199749	0.000452607	-0.0183838	-0.0141332	0.0212746		0.1081	0.6081	0.00916667	-0.590833	0.0281333	-0.571867	0.139833	-0.460167
3888.5	0.0272	0.0254	0.0357	0.0294333	0.0516	0.0311	0.0423	0.0416667	0.1703	0.0945	0.147	0.1958	0.1519	0.107967	0.0435839	0.0415093	0.0503933	0.009	0.00387437	0.0279	0.0138899	0.139533	0.0798482								3888.5	0.0474583	0.0553992	0.130242	0.000324898	0.000188581	0.00046909	-0.0180249	-0.0137325	0.0216585		0.107967	0.607967	0.009	-0.591	0.0279	-0.5721	0.139533	-0.460467
3888	0.0273	0.0257	0.0359	0.0296333	0.0516	0.0312	0.0425	0.0417667	0.1701	0.0947	0.1468	0.1958	0.15185	0.1077	0.0434762	0.0414067	0.0502688	0.00856667	0.00368782	0.0274333	0.0136576	0.1389	0.0794858								3888	0.0471641	0.0550643	0.129755	0.000307327	0.000176827	0.000488205	-0.0175307	-0.0132976	0.0220954		0.1077	0.6077	0.00856667	-0.591433	0.0274333	-0.572567	0.1389	-0.4611
3887.5	0.0271	0.0255	0.036	0.0295333	0.0515	0.0311	0.0424	0.0416667	0.1705	0.0945	0.1469	0.1952	0.151775	0.107633	0.0434493	0.0413811	0.0502377	0.00833333	0.00358738	0.0272	0.0135414	0.138867	0.0794667								3887.5	0.0470367	0.0549225	0.129704	0.000306368	0.000175717	0.00048711	-0.0175034	-0.0132558	0.0220706		0.107633	0.607633	0.00833333	-0.591667	0.0272	-0.5728	0.138867	-0.461133
3887	0.0266	0.0252	0.0373	0.0297	0.0522	0.0317	0.0429	0.0422667	0.1732	0.0956	0.15	0.1939	0.153175	0.1086	0.0438396	0.0417528	0.0506889	0.009	0.00387437	0.0278	0.0138401	0.141067	0.0807257								3887	0.0477139	0.0555929	0.131415	0.000324502	0.000177588	0.000473516	-0.0180139	-0.0133262	0.0217604		0.1086	0.6086	0.009	-0.591	0.0278	-0.5722	0.141067	-0.458933
3886.5	0.0259	0.0246	0.0391	0.0298667	0.0532	0.0328	0.0441	0.0433667	0.1771	0.0975	0.154	0.1938	0.1556	0.109433	0.044176	0.0420731	0.0510779	0.0094	0.00404656	0.0283333	0.0141056	0.143733	0.0822517								3886.5	0.0482225	0.0561788	0.13333	0.000336937	0.00016415	0.000495973	-0.0183559	-0.0128121	0.0222705		0.109433	0.609433	0.0094	-0.5906	0.0283333	-0.571667	0.143733	-0.456267
3886	0.0252	0.0238	0.0373	0.0287667	0.0513	0.0318	0.0433	0.0421333	0.1747	0.0951	0.1496	0.1922	0.1529	0.107967	0.0435839	0.0415093	0.0503933	0.00836667	0.00360173	0.0272667	0.0135746	0.141267	0.0808401								3886	0.0471856	0.0550839	0.131233	0.000339258	0.000167716	0.00046944	-0.018419	-0.0129505	0.0216666		0.107967	0.607967	0.00836667	-0.591633	0.0272667	-0.572733	0.141267	-0.458733
3885.5	0.0253	0.0242	0.0381	0.0292	0.0525	0.0322	0.0441	0.0429333	0.1757	0.0966	0.1518	0.1917	0.15395	0.108	0.0435974	0.0415221	0.0504089	0.00873333	0.00375957	0.0278667	0.0138733	0.1422	0.0813742								3885.5	0.0473569	0.0553954	0.131783	0.000329674	0.000155302	0.000491372	-0.0181569	-0.012462	0.0221669		0.108	0.608	0.00873333	-0.591267	0.0278667	-0.572133	0.1422	-0.4578
3885	0.0258	0.0245	0.0369	0.0290667	0.0518	0.032	0.0437	0.0425	0.174	0.0951	0.1483	0.1924	0.15245	0.107433	0.0433686	0.0413042	0.0501444	0.00816667	0.00351563	0.0273	0.0135912	0.140767	0.080554								3885	0.0468842	0.0548954	0.130698	0.000317466	0.000153646	0.000473134	-0.0178176	-0.0123954	0.0217516		0.107433	0.607433	0.00816667	-0.591833	0.0273	-0.5727	0.140767	-0.459233
3884.5	0.0265	0.0248	0.0357	0.029	0.0509	0.0314	0.0428	0.0417	0.1714	0.0939	0.146	0.1932	0.151125	0.1073	0.0433148	0.041253	0.0500821	0.00816667	0.00351563	0.0272333	0.013558	0.139133	0.0796193								3884.5	0.0468304	0.0548109	0.129701	0.000317923	0.000171897	0.000458968	-0.0178304	-0.0131109	0.0214235		0.1073	0.6073	0.00816667	-0.591833	0.0272333	-0.572767	0.139133	-0.460867
3884	0.0267	0.025	0.0356	0.0291	0.0509	0.0304	0.0419	0.0410667	0.1703	0.0939	0.1465	0.1932	0.150975	0.1075	0.0433955	0.0413298	0.0501755	0.00816667	0.00351563	0.0273333	0.0136078	0.138733	0.0793904								3884	0.0469111	0.0549376	0.129566	0.000317237	0.000192403	0.000458349	-0.0178111	-0.013871	0.0214091		0.1075	0.6075	0.00816667	-0.591833	0.0273333	-0.572667	0.138733	-0.461267
3883.5	0.0267	0.0252	0.0358	0.0292333	0.0511	0.0306	0.0419	0.0412	0.17	0.0939	0.1463	0.194	0.15105	0.107533	0.043409	0.0413427	0.050191	0.00836667	0.00360173	0.0275333	0.0137073	0.138533	0.079276								3883.5	0.0470107	0.05505	0.129467	0.000316035	0.000191823	0.000465825	-0.0177774	-0.01385	0.021583		0.107533	0.607533	0.00836667	-0.591633	0.0275333	-0.572467	0.138533	-0.461467
3883	0.0268	0.0253	0.0358	0.0293	0.0514	0.0311	0.0423	0.0416	0.1703	0.0944	0.1468	0.1943	0.15145	0.1079	0.043557	0.0414836	0.0503622	0.00896667	0.00386002	0.0279333	0.0139065	0.139	0.079543								3883	0.047417	0.0553901	0.129905	0.000328226	0.000190167	0.000464178	-0.018117	-0.0137901	0.0215448		0.1079	0.6079	0.00896667	-0.591033	0.0279333	-0.572067	0.139	-0.461
3882.5	0.0269	0.0251	0.0355	0.0291667	0.0513	0.0311	0.0423	0.0415667	0.1705	0.0941	0.1467	0.1942	0.151375	0.107767	0.0435032	0.0414324	0.0502999	0.00876667	0.00377392	0.0276333	0.0137571	0.139133	0.0796193								3882.5	0.0472771	0.0551895	0.129919	0.000327987	0.000185582	0.000460348	-0.0181104	-0.0136228	0.0214557		0.107767	0.607767	0.00876667	-0.591233	0.0276333	-0.572367	0.139133	-0.460867
3882	0.0269	0.0251	0.036	0.0293333	0.0513	0.0312	0.0425	0.0416667	0.1711	0.094	0.1471	0.1934	0.1514	0.107433	0.0433686	0.0413042	0.0501444	0.0082	0.00352998	0.0271	0.0134916	0.138833	0.0794477								3882	0.0468986	0.0547958	0.129592	0.000308538	0.000172375	0.000475588	-0.0175652	-0.0131292	0.021808		0.107433	0.607433	0.0082	-0.5918	0.0271	-0.5729	0.138833	-0.461167
3881.5	0.0267	0.0252	0.0373	0.0297333	0.0518	0.0313	0.0426	0.0419	0.1728	0.0947	0.1488	0.1913	0.1519	0.1079	0.043557	0.0414836	0.0503622	0.00823333	0.00354433	0.0271333	0.0135082	0.139567	0.0798673								3881.5	0.0471013	0.0549918	0.130229	0.000301647	0.000171396	0.000469611	-0.017368	-0.0130918	0.0216705		0.1079	0.6079	0.00823333	-0.591767	0.0271333	-0.572867	0.139567	-0.460433
3881	0.0264	0.0249	0.0385	0.0299333	0.0521	0.0313	0.0426	0.042	0.1744	0.0954	0.1506	0.1896	0.1525	0.1086	0.0438396	0.0417528	0.0506889	0.0087	0.00374522	0.0276	0.0137405	0.140767	0.080554								3881	0.0475848	0.0554933	0.131243	0.000311574	0.000182069	0.000451864	-0.0176514	-0.0134933	0.0212571		0.1086	0.6086	0.0087	-0.5913	0.0276	-0.5724	0.140767	-0.459233
3880.5	0.0255	0.0241	0.0375	0.0290333	0.0508	0.0308	0.0421	0.0412333	0.1731	0.094	0.1482	0.1897	0.15125	0.107767	0.0435032	0.0414324	0.0502999	0.00856667	0.00368782	0.0276	0.0137405	0.139667	0.0799245								3880.5	0.047191	0.0551729	0.130224	0.0003297	0.000194312	0.000442073	-0.0181577	-0.0139396	0.0210255		0.107767	0.607767	0.00856667	-0.591433	0.0276	-0.5724	0.139667	-0.460333
3880	0.0256	0.0243	0.0377	0.0292	0.0515	0.0312	0.0424	0.0417	0.1731	0.095	0.1499	0.1911	0.152275	0.1077	0.0434762	0.0414067	0.0502688	0.0089	0.00383132	0.0281	0.0139895	0.140167	0.0802107								3880	0.0473076	0.0553962	0.130479	0.000327884	0.000187586	0.000475045	-0.0181076	-0.0136962	0.0217955		0.1077	0.6077	0.0089	-0.5911	0.0281	-0.5719	0.140167	-0.459833
3879.5	0.0259	0.0244	0.0368	0.0290333	0.0513	0.0311	0.0424	0.0416	0.1723	0.0945	0.1483	0.1924	0.151875	0.107167	0.043261	0.0412017	0.0500199	0.00853333	0.00367347	0.0275	0.0136908	0.1399	0.0800581								3879.5	0.0469344	0.0548924	0.130078	0.000320449	0.000176689	0.000475111	-0.0179011	-0.0132924	0.0217971		0.107167	0.607167	0.00853333	-0.591467	0.0275	-0.5725	0.1399	-0.4601
3879	0.0265	0.0245	0.0356	0.0288667	0.0508	0.0309	0.0422	0.0413	0.1707	0.0936	0.1461	0.1952	0.1514	0.107233	0.0432879	0.0412273	0.050051	0.0086	0.00370217	0.0275	0.0136908	0.139067	0.0795812								3879	0.04699	0.0549181	0.129632	0.000328457	0.000185452	0.000473838	-0.0181234	-0.0136181	0.0217678		0.107233	0.607233	0.0086	-0.5914	0.0275	-0.5725	0.139067	-0.460933
3878.5	0.027	0.0247	0.0353	0.029	0.051	0.0307	0.0421	0.0412667	0.1699	0.0938	0.1461	0.1964	0.15155	0.107933	0.0435704	0.0414964	0.0503777	0.0091	0.00391742	0.0282	0.0140392	0.1392	0.0796575								3878.5	0.0474879	0.0555357	0.130035	0.000341801	0.000203605	0.000462886	-0.0184879	-0.014269	0.0215148		0.107933	0.607933	0.0091	-0.5909	0.0282	-0.5718	0.1392	-0.4608
3878	0.0273	0.025	0.0352	0.0291667	0.0513	0.031	0.0424	0.0415667	0.1698	0.094	0.1463	0.1956	0.151425	0.1085	0.0437992	0.0417143	0.0506422	0.00946667	0.00407526	0.0287	0.0142882	0.139767	0.0799818								3878	0.0478745	0.0560025	0.130624	0.000349981	0.000208393	0.000432682	-0.0187078	-0.0144358	0.020801		0.1085	0.6085	0.00946667	-0.590533	0.0287	-0.5713	0.139767	-0.460233
3877.5	0.027	0.0249	0.0351	0.029	0.0514	0.0311	0.0424	0.0416333	0.1695	0.094	0.1462	0.1951	0.1512	0.108267	0.043705	0.0416246	0.0505333	0.00943333	0.00406091	0.0286333	0.014255	0.139833	0.0800199								3877.5	0.0477659	0.0558796	0.130553	0.000352159	0.000202956	0.000426289	-0.0187659	-0.0142462	0.0206468		0.108267	0.608267	0.00943333	-0.590567	0.0286333	-0.571367	0.139833	-0.460167
3877	0.027	0.025	0.0353	0.0291	0.0515	0.0312	0.0424	0.0417	0.1692	0.0941	0.1464	0.1943	0.151	0.107833	0.0435301	0.041458	0.0503311	0.00913333	0.00393177	0.0282333	0.0140558	0.1395	0.0798292								3877	0.0474618	0.0555138	0.13016	0.000337157	0.000190822	0.000434297	-0.0183618	-0.0138138	0.0208398		0.107833	0.607833	0.00913333	-0.590867	0.0282333	-0.571767	0.1395	-0.4605
3876.5	0.0271	0.025	0.0353	0.0291333	0.0514	0.0311	0.0426	0.0417	0.1692	0.094	0.1464	0.193	0.15065	0.107433	0.0433686	0.0413042	0.0501444	0.00846667	0.00364478	0.0275	0.0136908	0.138767	0.0794095								3876.5	0.0470134	0.054995	0.129554	0.000319696	0.000176756	0.000445047	-0.01788	-0.013295	0.0210961		0.107433	0.607433	0.00846667	-0.591533	0.0275	-0.5725	0.138767	-0.461233
3876	0.0272	0.0252	0.0356	0.0293333	0.0514	0.031	0.0426	0.0416667	0.17	0.0943	0.1469	0.194	0.1513	0.107567	0.0434224	0.0413555	0.0502066	0.0083	0.00357303	0.0273	0.0135912	0.138733	0.0793904								3876	0.0469955	0.0549467	0.129597	0.000311951	0.000176358	0.000471019	-0.0176621	-0.01328	0.021703		0.107567	0.607567	0.0083	-0.5917	0.0273	-0.5727	0.138733	-0.461267
3875.5	0.0271	0.0254	0.0368	0.0297667	0.0518	0.0314	0.0426	0.0419333	0.1719	0.0951	0.1486	0.1953	0.152725	0.1078	0.0435166	0.0414452	0.0503155	0.00853333	0.00367347	0.0273	0.0135912	0.1396	0.0798864								3875.5	0.0471901	0.0550364	0.130202	0.000303576	0.00017169	0.000507291	-0.0174234	-0.013103	0.0225231		0.1078	0.6078	0.00853333	-0.591467	0.0273	-0.5727	0.1396	-0.4604
3875	0.0266	0.0249	0.0375	0.0296667	0.0516	0.0314	0.0419	0.0416333	0.173	0.0951	0.1494	0.1942	0.152925	0.107567	0.0434224	0.0413555	0.0502066	0.00813333	0.00350128	0.0268	0.0133423	0.14	0.0801153								3875	0.0469237	0.0546977	0.130322	0.000297805	0.000170679	0.000510901	-0.017257	-0.0130644	0.0226031		0.107567	0.607567	0.00813333	-0.591867	0.0268	-0.5732	0.14	-0.46
3874.5	0.0262	0.0244	0.0371	0.0292333	0.0504	0.0303	0.0412	0.0406333	0.1715	0.0933	0.1475	0.1903	0.15065	0.107167	0.043261	0.0412017	0.0500199	0.0078	0.00335779	0.0266333	0.0132593	0.138633	0.0793332								3874.5	0.0466187	0.054461	0.129353	0.000302252	0.000191204	0.000453558	-0.0173854	-0.0138276	0.0212969		0.107167	0.607167	0.0078	-0.5922	0.0266333	-0.573367	0.138633	-0.461367
3874	0.0259	0.0243	0.0374	0.0292	0.0509	0.0302	0.0411	0.0407333	0.1714	0.0941	0.1484	0.1894	0.150825	0.107467	0.0433821	0.041317	0.0501599	0.00873333	0.00375957	0.0278667	0.0138733	0.139067	0.0795812								3874	0.0471416	0.0551903	0.129741	0.000321902	0.000209005	0.000444531	-0.0179416	-0.014457	0.0210839		0.107467	0.607467	0.00873333	-0.591267	0.0278667	-0.572133	0.139067	-0.460933
3873.5	0.026	0.0243	0.0363	0.0288667	0.0509	0.0303	0.041	0.0407333	0.1709	0.0939	0.1469	0.1917	0.15085	0.1072	0.0432744	0.0412145	0.0500355	0.00866667	0.00373087	0.0277	0.0137903	0.1388	0.0794286								3873.5	0.0470053	0.0550048	0.129464	0.000329009	0.000203676	0.00045736	-0.0181386	-0.0142715	0.021386		0.1072	0.6072	0.00866667	-0.591333	0.0277	-0.5723	0.1388	-0.4612
3873	0.0262	0.0246	0.0355	0.0287667	0.0508	0.0305	0.0417	0.041	0.1702	0.0936	0.1456	0.1934	0.1507	0.106967	0.0431802	0.0411248	0.0499265	0.0084	0.00361608	0.0272667	0.0135746	0.1385	0.0792569								3873	0.0467963	0.0546994	0.129183	0.000325067	0.000187673	0.000462962	-0.0180296	-0.0136994	0.0215166		0.106967	0.606967	0.0084	-0.5916	0.0272667	-0.572733	0.1385	-0.4615
3872.5	0.0266	0.025	0.0359	0.0291667	0.0511	0.0307	0.0421	0.0413	0.1701	0.0939	0.1462	0.1943	0.151125	0.107433	0.0433686	0.0413042	0.0501444	0.00826667	0.00355868	0.0270333	0.0134584	0.138467	0.0792378								3872.5	0.0469273	0.0547626	0.129382	0.000315439	0.000181243	0.00047275	-0.0177606	-0.0134626	0.0217428		0.107433	0.607433	0.00826667	-0.591733	0.0270333	-0.572967	0.138467	-0.461533
3872	0.0267	0.0251	0.0364	0.0294	0.0513	0.0308	0.0419	0.0413333	0.1702	0.0939	0.1465	0.194	0.15115	0.1076	0.0434359	0.0413683	0.0502222	0.00806667	0.00347258	0.0266	0.0132427	0.138333	0.0791615								3872	0.0469085	0.054611	0.129384	0.000306546	0.000176296	0.000473773	-0.0175085	-0.0132777	0.0217663		0.1076	0.6076	0.00806667	-0.591933	0.0266	-0.5734	0.138333	-0.461667
3871.5	0.0267	0.0253	0.037	0.0296667	0.0516	0.0313	0.0421	0.0416667	0.1713	0.0944	0.1479	0.1934	0.15175	0.1077	0.0434762	0.0414067	0.0502688	0.00803333	0.00345823	0.0266333	0.0132593	0.138767	0.0794095								3871.5	0.0469345	0.054666	0.129678	0.000298177	0.000168983	0.000487159	-0.0172678	-0.0129994	0.0220717		0.1077	0.6077	0.00803333	-0.591967	0.0266333	-0.573367	0.138767	-0.461233
3871	0.0262	0.0254	0.039	0.0302	0.0531	0.0328	0.0437	0.0432	0.1755	0.097	0.1527	0.1895	0.153675	0.107633	0.0434493	0.0413811	0.0502377	0.00826667	0.00355868	0.0273333	0.0136078	0.1411	0.0807448								3871	0.047008	0.0549889	0.130982	0.000282509	0.000138978	0.000514951	-0.016808	-0.0117889	0.0226925		0.107633	0.607633	0.00826667	-0.591733	0.0273333	-0.572667	0.1411	-0.4589
3870.5	0.0261	0.0255	0.0392	0.0302667	0.0525	0.033	0.044	0.0431667	0.1765	0.0964	0.1522	0.1882	0.153325	0.107733	0.0434897	0.0414196	0.0502844	0.0073	0.00314254	0.0263	0.0130933	0.1408	0.0805731								3870.5	0.0466322	0.0545129	0.130857	0.000267832	0.000128737	0.00050479	-0.0163656	-0.0113462	0.0224675		0.107733	0.607733	0.0073	-0.5927	0.0263	-0.5737	0.1408	-0.4592
3870	0.0253	0.0246	0.0391	0.0296667	0.0518	0.0316	0.0429	0.0421	0.1764	0.0955	0.1515	0.1868	0.15255	0.107633	0.0434493	0.0413811	0.0502377	0.00736667	0.00317124	0.0260667	0.0129772	0.140333	0.080306								3870	0.0466206	0.0543583	0.130544	0.000287435	0.000150265	0.000484275	-0.0169539	-0.0122583	0.0220063		0.107633	0.607633	0.00736667	-0.592633	0.0260667	-0.573933	0.140333	-0.459667
3869.5	0.0248	0.0238	0.0382	0.0289333	0.0515	0.0315	0.0428	0.0419333	0.1759	0.095	0.1498	0.1869	0.1519	0.106333	0.0429246	0.0408813	0.0496309	0.00756667	0.00325734	0.0266	0.0132427	0.140233	0.0802488								3869.5	0.0461819	0.054124	0.12988	0.000297513	0.000148612	0.000484892	-0.0172486	-0.0121907	0.0220203		0.106333	0.606333	0.00756667	-0.592433	0.0266	-0.5734	0.140233	-0.459767
3869	0.0257	0.0241	0.0372	0.029	0.0512	0.0317	0.0427	0.0418667	0.1736	0.0942	0.1484	0.1907	0.151725	0.1068	0.0431129	0.0410607	0.0498488	0.0081	0.00348693	0.0271667	0.0135248	0.1396	0.0798864								3869	0.0465999	0.0545855	0.129735	0.000309755	0.000161769	0.000483554	-0.0175999	-0.0127189	0.0219899		0.1068	0.6068	0.0081	-0.5919	0.0271667	-0.572833	0.1396	-0.4604
3868.5	0.026	0.0242	0.0363	0.0288333	0.0511	0.0312	0.042	0.0414333	0.1716	0.0937	0.1474	0.1918	0.151125	0.107033	0.0432071	0.0411504	0.0499577	0.00823333	0.00354433	0.0272667	0.0135746	0.139133	0.0796193								3868.5	0.0467515	0.054725	0.129577	0.000321059	0.000176669	0.000464317	-0.0179181	-0.0132917	0.021548		0.107033	0.607033	0.00823333	-0.591767	0.0272667	-0.572733	0.139133	-0.460867
3868	0.0265	0.0247	0.0352	0.0288	0.0508	0.0311	0.042	0.0413	0.1704	0.0935	0.146	0.193	0.150725	0.107133	0.0432475	0.0411889	0.0500043	0.00853333	0.00367347	0.0275	0.0136908	0.138733	0.0793904								3868	0.046921	0.0548796	0.129395	0.00032837	0.000184406	0.000454979	-0.018121	-0.0135796	0.0213302		0.107133	0.607133	0.00853333	-0.591467	0.0275	-0.5725	0.138733	-0.461267
3867.5	0.0268	0.025	0.0351	0.0289667	0.0509	0.0307	0.0421	0.0412333	0.1699	0.094	0.1463	0.1945	0.151175	0.107367	0.0433417	0.0412786	0.0501132	0.00866667	0.00373087	0.0275667	0.0137239	0.138633	0.0793332								3867.5	0.0470726	0.0550025	0.129446	0.000327823	0.000189591	0.00047213	-0.0181059	-0.0137692	0.0217286		0.107367	0.607367	0.00866667	-0.591333	0.0275667	-0.572433	0.138633	-0.461367
3867	0.0268	0.025	0.0355	0.0291	0.0509	0.0309	0.042	0.0412667	0.1701	0.0939	0.1464	0.1951	0.151375	0.107533	0.043409	0.0413427	0.050191	0.00833333	0.00358738	0.0272667	0.0135746	0.138533	0.079276								3867	0.0469963	0.0549173	0.129467	0.000320279	0.000186338	0.00047996	-0.0178963	-0.0136506	0.021908		0.107533	0.607533	0.00833333	-0.591667	0.0272667	-0.572733	0.138533	-0.461467
3866.5	0.0267	0.0251	0.0364	0.0294	0.051	0.031	0.0419	0.0413	0.1707	0.0941	0.1472	0.1941	0.151525	0.107533	0.043409	0.0413427	0.050191	0.00816667	0.00351563	0.0269	0.013392	0.138733	0.0793904								3866.5	0.0469246	0.0547347	0.129581	0.000307112	0.000180491	0.000481519	-0.0175246	-0.0134347	0.0219435		0.107533	0.607533	0.00816667	-0.591833	0.0269	-0.5731	0.138733	-0.461267
3866	0.026	0.0249	0.038	0.0296333	0.0521	0.0319	0.043	0.0423333	0.1735	0.0957	0.1507	0.1904	0.152575	0.1078	0.0435166	0.0414452	0.0503155	0.00876667	0.00377392	0.0273333	0.0136078	0.140867	0.0806112								3866	0.0472905	0.055053	0.130927	0.000311777	0.000161789	0.000468647	-0.0176572	-0.0127196	0.0216483		0.1078	0.6078	0.00876667	-0.591233	0.0273333	-0.572667	0.140867	-0.459133
3865.5	0.0257	0.0247	0.0377	0.0293667	0.0517	0.0321	0.0431	0.0423	0.1738	0.0949	0.1496	0.1897	0.152	0.1084	0.0437588	0.0416759	0.0505956	0.00883333	0.00380262	0.0272667	0.0135746	0.141233	0.0808211								3865.5	0.0475614	0.0552505	0.131417	0.00033105	0.000167714	0.000423676	-0.0181948	-0.0129505	0.0205834		0.1084	0.6084	0.00883333	-0.591167	0.0272667	-0.572733	0.141233	-0.458767
3865	0.0255	0.0245	0.0375	0.0291667	0.0509	0.0314	0.0426	0.0416333	0.1732	0.0946	0.1493	0.1897	0.1517	0.1081	0.0436377	0.0415605	0.0504555	0.00863333	0.00371652	0.0273	0.0135912	0.140533	0.0804205								3865	0.0473542	0.0551517	0.130876	0.000330788	0.000182746	0.000433639	-0.0181876	-0.0135184	0.020824		0.1081	0.6081	0.00863333	-0.591367	0.0273	-0.5727	0.140533	-0.459467
3864.5	0.0253	0.0242	0.0373	0.0289333	0.0512	0.031	0.0422	0.0414667	0.1729	0.0949	0.1488	0.1891	0.151425	0.107	0.0431937	0.0411376	0.0499421	0.00813333	0.00350128	0.0269667	0.0134252	0.139633	0.0799055								3864.5	0.046695	0.0545628	0.129848	0.000315475	0.00017151	0.000465586	-0.0177616	-0.0130962	0.0215774		0.107	0.607	0.00813333	-0.591867	0.0269667	-0.573033	0.139633	-0.460367
3864	0.0259	0.0245	0.0363	0.0289	0.0507	0.0308	0.0416	0.0410333	0.1712	0.0934	0.1459	0.1904	0.150225	0.106733	0.043086	0.0410351	0.0498176	0.00783333	0.00337214	0.0267667	0.0133257	0.138233	0.0791043								3864	0.0464582	0.0543608	0.128922	0.000308289	0.00017762	0.00045382	-0.0175582	-0.0133274	0.0213031		0.106733	0.606733	0.00783333	-0.592167	0.0267667	-0.573233	0.138233	-0.461767
3863.5	0.0264	0.0248	0.0361	0.0291	0.0506	0.0307	0.0413	0.0408667	0.1698	0.0933	0.1457	0.1923	0.150275	0.1071	0.043234	0.0411761	0.0499888	0.00796667	0.00342953	0.0269	0.013392	0.137933	0.0789326								3863.5	0.0466636	0.0545681	0.128921	0.000308479	0.000187729	0.000455976	-0.0175636	-0.0137014	0.0213536		0.1071	0.6071	0.00796667	-0.592033	0.0269	-0.5731	0.137933	-0.462067
3863	0.0266	0.025	0.0367	0.0294333	0.0511	0.0309	0.0417	0.0412333	0.1706	0.094	0.1472	0.193	0.1512	0.107267	0.0433013	0.0412401	0.0500666	0.00816667	0.00351563	0.0270333	0.0134584	0.138633	0.0793332								3863	0.046817	0.0546986	0.1294	0.00030219	0.000181312	0.00047525	-0.0173836	-0.0134652	0.0218002		0.107267	0.607267	0.00816667	-0.591833	0.0270333	-0.572967	0.138633	-0.461367
3862.5	0.0263	0.0247	0.0371	0.0293667	0.0517	0.031	0.0422	0.0416333	0.1723	0.0945	0.1486	0.1911	0.151625	0.106967	0.0431802	0.0411248	0.0499265	0.008	0.00344388	0.0269667	0.0134252	0.1392	0.0796575								3862.5	0.0466241	0.05455	0.129584	0.000297819	0.000166841	0.000485805	-0.0172574	-0.0129167	0.022041		0.106967	0.606967	0.008	-0.592	0.0269667	-0.573033	0.1392	-0.4608
3862	0.0263	0.0245	0.0365	0.0291	0.0511	0.0309	0.0423	0.0414333	0.172	0.0939	0.1473	0.1905	0.150925	0.1067	0.0430726	0.0410223	0.0498021	0.008	0.00344388	0.0268667	0.0133755	0.138567	0.079295								3862	0.0465165	0.0543977	0.129097	0.000303333	0.000168075	0.000476456	-0.0174165	-0.0129644	0.0218279		0.1067	0.6067	0.008	-0.592	0.0268667	-0.573133	0.138567	-0.461433
3861.5	0.0261	0.0243	0.0368	0.0290667	0.0515	0.031	0.0423	0.0416	0.1721	0.0948	0.1483	0.1914	0.15165	0.107167	0.043261	0.0412017	0.0500199	0.00866667	0.00373087	0.0275667	0.0137239	0.139567	0.0798673								3861.5	0.0469918	0.0549256	0.129887	0.000321311	0.000177573	0.00047362	-0.0179252	-0.0133256	0.0217628		0.107167	0.607167	0.00866667	-0.591333	0.0275667	-0.572433	0.139567	-0.460433
3861	0.0261	0.0242	0.0361	0.0288	0.0512	0.031	0.0422	0.0414667	0.1711	0.0941	0.1465	0.1929	0.15115	0.1073	0.0433148	0.041253	0.0500821	0.0087	0.00374522	0.0277	0.0137903	0.139633	0.0799055								3861	0.04706	0.0550433	0.129988	0.000333428	0.000184324	0.000447848	-0.01826	-0.0135766	0.0211624		0.1073	0.6073	0.0087	-0.5913	0.0277	-0.5723	0.139633	-0.460367
3860.5	0.0267	0.0248	0.0355	0.029	0.0509	0.0308	0.0421	0.0412667	0.1697	0.0936	0.1455	0.1947	0.150875	0.107533	0.043409	0.0413427	0.050191	0.0088	0.00378827	0.0279	0.0138899	0.1391	0.0796003								3860.5	0.0471972	0.0552326	0.129791	0.00033114	0.000195046	0.000444523	-0.0181972	-0.0139659	0.0210837		0.107533	0.607533	0.0088	-0.5912	0.0279	-0.5721	0.1391	-0.4609
3860	0.0269	0.0251	0.0353	0.0291	0.051	0.0303	0.0418	0.0410333	0.1692	0.0937	0.1459	0.1949	0.150925	0.107433	0.0433686	0.0413042	0.0501444	0.00873333	0.00375957	0.0278333	0.0138567	0.1388	0.0794286								3860	0.0471282	0.0551609	0.129573	0.000325015	0.000199589	0.000455911	-0.0180282	-0.0141276	0.0213521		0.107433	0.607433	0.00873333	-0.591267	0.0278333	-0.572167	0.1388	-0.4612
3859.5	0.0269	0.025	0.0352	0.0290333	0.051	0.0304	0.0419	0.0411	0.1694	0.0937	0.1458	0.1947	0.1509	0.107467	0.0433821	0.041317	0.0501599	0.0087	0.00374522	0.0277333	0.0138069	0.1387	0.0793713								3859.5	0.0471273	0.0551239	0.129531	0.000327391	0.000196671	0.000456623	-0.0180939	-0.0140239	0.0213687		0.107467	0.607467	0.0087	-0.5913	0.0277333	-0.572267	0.1387	-0.4613
3859	0.027	0.0249	0.0352	0.0290333	0.0512	0.0307	0.0421	0.0413333	0.1697	0.0939	0.1459	0.1947	0.15105	0.107567	0.0434224	0.0413555	0.0502066	0.00883333	0.00380262	0.0276	0.0137405	0.138667	0.0793523								3859	0.047225	0.055096	0.129559	0.000330938	0.000189411	0.000461869	-0.0181917	-0.0137627	0.0214911		0.107567	0.607567	0.00883333	-0.591167	0.0276	-0.5724	0.138667	-0.461333
3858.5	0.0267	0.0248	0.0355	0.029	0.0512	0.0306	0.0419	0.0412333	0.17	0.0939	0.1463	0.1945	0.151175	0.1074	0.0433551	0.0412914	0.0501288	0.0088	0.00378827	0.0273667	0.0136244	0.138867	0.0794667								3858.5	0.0471434	0.0549158	0.129596	0.000329184	0.000187209	0.000465674	-0.0181434	-0.0136824	0.0215795		0.1074	0.6074	0.0088	-0.5912	0.0273667	-0.572633	0.138867	-0.461133
3858	0.0261	0.0248	0.0358	0.0289	0.0507	0.0304	0.0417	0.0409333	0.1703	0.0938	0.1467	0.1924	0.1508	0.107233	0.0432879	0.0412273	0.050051	0.00843333	0.00363043	0.0269333	0.0134086	0.139033	0.0795621								3858	0.0469183	0.054636	0.129613	0.000324659	0.000187762	0.000448884	-0.0180183	-0.0137026	0.0211869		0.107233	0.607233	0.00843333	-0.591567	0.0269333	-0.573067	0.139033	-0.460967
3857.5	0.0259	0.0247	0.0358	0.0288	0.0501	0.0302	0.0414	0.0405667	0.1699	0.0933	0.1462	0.1914	0.1502	0.107233	0.0432879	0.0412273	0.050051	0.00846667	0.00364478	0.0271667	0.0135248	0.138733	0.0793904								3857.5	0.0469326	0.0547521	0.129441	0.000328793	0.000201227	0.000430918	-0.0181326	-0.0141855	0.0207586		0.107233	0.607233	0.00846667	-0.591533	0.0271667	-0.572833	0.138733	-0.461267
3857	0.0259	0.0245	0.0363	0.0289	0.0504	0.0302	0.0413	0.0406333	0.17	0.0938	0.147	0.1914	0.15055	0.107233	0.0432879	0.0412273	0.050051	0.00883333	0.00380262	0.0276	0.0137405	0.1388	0.0794286								3857	0.0470905	0.0549679	0.12948	0.000330894	0.000205479	0.000443962	-0.0181905	-0.0143345	0.0210704		0.107233	0.607233	0.00883333	-0.591167	0.0276	-0.5724	0.1388	-0.4612
3856.5	0.0261	0.0246	0.0362	0.0289667	0.0505	0.0304	0.0414	0.0407667	0.1704	0.0937	0.1466	0.1917	0.1506	0.106967	0.0431802	0.0411248	0.0499265	0.0082	0.00352998	0.0268667	0.0133755	0.138433	0.0792187								3856.5	0.0467102	0.0545002	0.129145	0.000314833	0.000188611	0.000460304	-0.0177435	-0.0137336	0.0214547		0.106967	0.606967	0.0082	-0.5918	0.0268667	-0.573133	0.138433	-0.461567
3856	0.0265	0.0249	0.0363	0.0292333	0.0507	0.0306	0.0414	0.0409	0.1708	0.0937	0.1468	0.1921	0.15085	0.106933	0.0431668	0.041112	0.049911	0.0074	0.00318559	0.0261333	0.0130104	0.137967	0.0789517								3856	0.0463524	0.0541223	0.128863	0.000293061	0.00017483	0.000483442	-0.017119	-0.0132223	0.0219873		0.106933	0.606933	0.0074	-0.5926	0.0261333	-0.573867	0.137967	-0.462033
3855.5	0.0255	0.0244	0.039	0.0296333	0.0527	0.0321	0.0428	0.0425333	0.1752	0.0969	0.1526	0.1896	0.153575	0.107033	0.0432071	0.0411504	0.0499577	0.0076	0.00327169	0.0269333	0.0134086	0.140567	0.0804396								3855.5	0.0464788	0.0545591	0.130397	0.00028377	0.000144618	0.00053721	-0.0168455	-0.0120257	0.0231778		0.107033	0.607033	0.0076	-0.5924	0.0269333	-0.573067	0.140567	-0.459433
3855	0.0238	0.0234	0.0452	0.0308	0.0591	0.0387	0.0496	0.0491333	0.1893	0.1073	0.1692	0.1858	0.1629	0.1074	0.0433551	0.0412914	0.0501288	0.0102667	0.00441965	0.0311333	0.0154996	0.1506	0.0861811								3855	0.0477748	0.056791	0.13631	0.000288144	5.86397e-05	0.000707031	-0.0169748	-0.00765766	0.02659		0.1074	0.6074	0.0102667	-0.589733	0.0311333	-0.568867	0.1506	-0.4494
3854.5	0.027	0.026	0.0441	0.0323667	0.0584	0.04	0.05	0.0494667	0.1877	0.1048	0.1641	0.1994	0.164	0.107467	0.0433821	0.041317	0.0501599	0.0075	0.00322864	0.0264667	0.0131763	0.147567	0.0844453								3854.5	0.0466107	0.0544933	0.134605	0.000202892	2.52675e-05	0.000864052	-0.014244	-0.00502668	0.0293948		0.107467	0.607467	0.0075	-0.5925	0.0264667	-0.573533	0.147567	-0.452433
3854	0.024	0.0241	0.0449	0.031	0.0564	0.0397	0.0502	0.0487667	0.1903	0.1031	0.1652	0.1807	0.159825	0.106233	0.0428842	0.0408429	0.0495843	0.00756667	0.00325734	0.0264	0.0131431	0.1486	0.0850366								3854	0.0461415	0.053986	0.134621	0.000229266	2.72412e-05	0.000635246	-0.0151415	-0.00521932	0.0252041		0.106233	0.606233	0.00756667	-0.592433	0.0264	-0.5736	0.1486	-0.4514
3853.5	0.0243	0.0238	0.042	0.0300333	0.0534	0.0353	0.0459	0.0448667	0.1839	0.0984	0.1564	0.1822	0.155225	0.106467	0.0429784	0.0409326	0.0496932	0.006	0.00258291	0.0248667	0.0123798	0.143167	0.0819274								3853.5	0.0455613	0.0533123	0.131621	0.000241117	7.13292e-05	0.000557169	-0.015528	-0.00844566	0.0236044		0.106467	0.606467	0.006	-0.594	0.0248667	-0.575133	0.143167	-0.456833
3853	0.0239	0.0234	0.0402	0.0291667	0.0511	0.0331	0.0437	0.0426333	0.1788	0.0945	0.1507	0.1818	0.15145	0.106067	0.0428169	0.0407788	0.0495065	0.00643333	0.00276946	0.0250333	0.0124627	0.1405	0.0804014								3853	0.0455864	0.0532415	0.129908	0.000269606	0.000112534	0.000464063	-0.0164197	-0.0106082	0.0215421		0.106067	0.606067	0.00643333	-0.593567	0.0250333	-0.574967	0.1405	-0.4595
3852.5	0.0242	0.0238	0.0394	0.0291333	0.0511	0.0329	0.0431	0.0423667	0.1765	0.0944	0.1497	0.188	0.15215	0.106267	0.0428976	0.0408557	0.0495998	0.0067	0.00288425	0.0254667	0.0126785	0.1401	0.0801725								3852.5	0.0457819	0.0535341	0.129772	0.000277175	0.000124712	0.00050076	-0.0166486	-0.0111675	0.0223777		0.106267	0.606267	0.0067	-0.5933	0.0254667	-0.574533	0.1401	-0.4599
3852	0.0252	0.0244	0.0385	0.0293667	0.0518	0.0328	0.0433	0.0426333	0.1758	0.0955	0.1499	0.1906	0.15295	0.106967	0.0431802	0.0411248	0.0499265	0.00803333	0.00345823	0.0269333	0.0134086	0.140333	0.080306								3852	0.0466385	0.0545334	0.130233	0.000298315	0.000141613	0.000516081	-0.0172718	-0.0119001	0.0227174		0.106967	0.606967	0.00803333	-0.591967	0.0269333	-0.573067	0.140333	-0.459667
3851.5	0.0256	0.0241	0.0381	0.0292667	0.0522	0.0323	0.0434	0.0426333	0.175	0.096	0.1502	0.189	0.15255	0.106867	0.0431399	0.0410864	0.0498799	0.008	0.00344388	0.0269	0.013392	0.140433	0.0803633								3851.5	0.0465837	0.0544784	0.130243	0.000299881	0.000140306	0.000497597	-0.0173171	-0.0118451	0.0223069		0.106867	0.606867	0.008	-0.592	0.0269	-0.5731	0.140433	-0.459567
3851	0.0259	0.0242	0.0361	0.0287333	0.0505	0.0312	0.0426	0.0414333	0.1716	0.0936	0.1458	0.1898	0.1502	0.106767	0.0430995	0.0410479	0.0498332	0.00816667	0.00351563	0.0270667	0.013475	0.138833	0.0794477								3851	0.0466151	0.0545229	0.129281	0.000319758	0.000171337	0.000437611	-0.0178818	-0.0130896	0.0209192		0.106767	0.606767	0.00816667	-0.591833	0.0270667	-0.572933	0.138833	-0.461167
3850.5	0.0261	0.0246	0.0356	0.0287667	0.0503	0.0302	0.0415	0.0406667	0.1697	0.0933	0.1453	0.1923	0.15015	0.107367	0.0433417	0.0412786	0.0501132	0.00853333	0.00367347	0.0275333	0.0137073	0.138533	0.079276								3850.5	0.0470152	0.0549859	0.129389	0.000333008	0.000205041	0.00043101	-0.0182485	-0.0143193	0.0207608		0.107367	0.607367	0.00853333	-0.591467	0.0275333	-0.572467	0.138533	-0.461467
3850	0.0263	0.0247	0.0354	0.0288	0.0506	0.0303	0.0413	0.0407333	0.169	0.0933	0.1452	0.1934	0.150225	0.107333	0.0433282	0.0412658	0.0500977	0.00843333	0.00363043	0.0274333	0.0136576	0.138167	0.0790661								3850	0.0469587	0.0549233	0.129164	0.000329737	0.000201356	0.000443573	-0.0181587	-0.01419	0.0210612		0.107333	0.607333	0.00843333	-0.591567	0.0274333	-0.572567	0.138167	-0.461833
3849.5	0.0265	0.0247	0.0354	0.0288667	0.0509	0.0304	0.0415	0.0409333	0.1689	0.0938	0.1457	0.1934	0.15045	0.107167	0.043261	0.0412017	0.0500199	0.00856667	0.00368782	0.0276	0.0137405	0.138167	0.0790661								3849.5	0.0469488	0.0549422	0.129086	0.000326963	0.000196249	0.000456419	-0.0180821	-0.0140089	0.021364		0.107167	0.607167	0.00856667	-0.591433	0.0276	-0.5724	0.138167	-0.461833
3849	0.0265	0.0248	0.0353	0.0288667	0.0508	0.0303	0.0417	0.0409333	0.1691	0.0939	0.1461	0.1937	0.1507	0.107033	0.0432071	0.0411504	0.0499577	0.0088	0.00378827	0.0277	0.0137903	0.138667	0.0793523								3849	0.0469954	0.0549408	0.12931	0.000328651	0.000196208	0.000457535	-0.0181287	-0.0140074	0.0213901		0.107033	0.607033	0.0088	-0.5912	0.0277	-0.5723	0.138667	-0.461333
3848.5	0.0264	0.0248	0.0349	0.0287	0.0507	0.0305	0.0416	0.0409333	0.1689	0.0935	0.1456	0.194	0.1505	0.1069	0.0431533	0.0410992	0.0498954	0.00886667	0.00381697	0.0275667	0.0137239	0.138633	0.0793332								3848.5	0.0469703	0.0548231	0.129229	0.000333803	0.000192926	0.000452471	-0.0182703	-0.0138898	0.0212714		0.1069	0.6069	0.00886667	-0.591133	0.0275667	-0.572433	0.138633	-0.461367
3848	0.0265	0.0249	0.0348	0.0287333	0.051	0.0304	0.0415	0.0409667	0.169	0.0935	0.1453	0.1943	0.150525	0.107033	0.0432071	0.0411504	0.0499577	0.0088	0.00378827	0.0273667	0.0136244	0.138633	0.0793332								3848	0.0469954	0.0547748	0.129291	0.000333503	0.000190665	0.000450889	-0.0182621	-0.0138081	0.0212341		0.107033	0.607033	0.0088	-0.5912	0.0273667	-0.572633	0.138633	-0.461367
3847.5	0.0267	0.0251	0.035	0.0289333	0.0513	0.0307	0.0418	0.0412667	0.1692	0.0936	0.1457	0.1945	0.15075	0.1074	0.0433551	0.0412914	0.0501288	0.009	0.00387437	0.0276	0.0137405	0.139	0.079543								3847.5	0.0472295	0.0550319	0.129672	0.00033475	0.000189483	0.000444289	-0.0182962	-0.0137653	0.0210782		0.1074	0.6074	0.009	-0.591	0.0276	-0.5724	0.139	-0.461
3847	0.0268	0.0252	0.0352	0.0290667	0.0513	0.031	0.0419	0.0414	0.1693	0.0938	0.146	0.1943	0.15085	0.107567	0.0434224	0.0413555	0.0502066	0.00913333	0.00393177	0.028	0.0139397	0.139	0.079543								3847	0.0473542	0.0552952	0.12975	0.000334434	0.000193075	0.000445226	-0.0182875	-0.0138952	0.0211004		0.107567	0.607567	0.00913333	-0.590867	0.028	-0.572	0.139	-0.461
3846.5	0.0267	0.0251	0.0353	0.0290333	0.0511	0.0307	0.0418	0.0412	0.1693	0.0939	0.1458	0.1944	0.15085	0.107433	0.0433686	0.0413042	0.0501444	0.009	0.00387437	0.0279333	0.0139065	0.138767	0.0794095								3846.5	0.047243	0.0552107	0.129554	0.000331591	0.0001963	0.000453525	-0.0182096	-0.0140107	0.0212961		0.107433	0.607433	0.009	-0.591	0.0279333	-0.572067	0.138767	-0.461233
3846	0.0267	0.025	0.0353	0.029	0.051	0.0304	0.0418	0.0410667	0.1693	0.0938	0.1458	0.1947	0.1509	0.107267	0.0433013	0.0412401	0.0500666	0.0087	0.00374522	0.0275333	0.0137073	0.138733	0.0793904								3846	0.0470465	0.0549475	0.129457	0.000325678	0.000192677	0.000459802	-0.0180465	-0.0138808	0.021443		0.107267	0.607267	0.0087	-0.5913	0.0275333	-0.572467	0.138733	-0.461267
3845.5	0.0267	0.0249	0.0351	0.0289	0.0509	0.0303	0.0419	0.0410333	0.1691	0.0937	0.1458	0.1944	0.15075	0.107367	0.0433417	0.0412786	0.0501132	0.0087	0.00374522	0.0275667	0.0137239	0.1388	0.0794286								3845.5	0.0470869	0.0550025	0.129542	0.000330764	0.000195138	0.000449787	-0.0181869	-0.0139692	0.0212082		0.107367	0.607367	0.0087	-0.5913	0.0275667	-0.572433	0.1388	-0.4612
3845	0.0264	0.0247	0.0354	0.0288333	0.0506	0.0303	0.0417	0.0408667	0.1695	0.0939	0.1465	0.1935	0.15085	0.107733	0.0434897	0.0414196	0.0502844	0.0088	0.00378827	0.0276333	0.0137571	0.139133	0.0796193								3845	0.047278	0.0551767	0.129904	0.000340205	0.000204777	0.000438747	-0.0184446	-0.01431	0.0209463		0.107733	0.607733	0.0088	-0.5912	0.0276333	-0.572367	0.139133	-0.460867
3844.5	0.0261	0.0247	0.0365	0.0291	0.0507	0.0304	0.0417	0.0409333	0.1708	0.0943	0.1478	0.1919	0.1512	0.107567	0.0434224	0.0413555	0.0502066	0.00853333	0.00367347	0.0272	0.0135414	0.1394	0.0797719								3844.5	0.0470959	0.0548969	0.129979	0.000323852	0.000194981	0.000450351	-0.0179959	-0.0139635	0.0212215		0.107567	0.607567	0.00853333	-0.591467	0.0272	-0.5728	0.1394	-0.4606
3844	0.0261	0.0245	0.0363	0.0289667	0.0502	0.0304	0.0414	0.0406667	0.1703	0.093	0.1463	0.1912	0.1502	0.107067	0.0432206	0.0411632	0.0499732	0.00826667	0.00355868	0.027	0.0134418	0.138633	0.0793332								3844	0.0467793	0.0546051	0.129306	0.000317289	0.000194279	0.000436542	-0.0178126	-0.0139384	0.0208936		0.107067	0.607067	0.00826667	-0.591733	0.027	-0.573	0.138633	-0.461367
3843.5	0.0262	0.0244	0.0365	0.0290333	0.0509	0.0306	0.0415	0.041	0.1706	0.0937	0.1475	0.1908	0.15065	0.107333	0.0433282	0.0412658	0.0500977	0.00893333	0.00384567	0.0278333	0.0138567	0.1391	0.0796003								3843.5	0.0471739	0.0551225	0.129698	0.00032908	0.000199444	0.000438989	-0.0181406	-0.0141225	0.0209521		0.107333	0.607333	0.00893333	-0.591067	0.0278333	-0.572167	0.1391	-0.4609
3843	0.0262	0.0246	0.0362	0.029	0.0511	0.0307	0.0418	0.0412	0.1703	0.0937	0.1467	0.1912	0.150475	0.107167	0.043261	0.0412017	0.0500199	0.00866667	0.00373087	0.0275	0.0136908	0.138933	0.0795049								3843	0.0469918	0.0548924	0.129525	0.000323706	0.000187483	0.000438912	-0.0179918	-0.0136924	0.0209502		0.107167	0.607167	0.00866667	-0.591333	0.0275	-0.5725	0.138933	-0.461067
3842.5	0.0265	0.0247	0.0358	0.029	0.0506	0.0307	0.0419	0.0410667	0.1696	0.0933	0.1457	0.1924	0.15025	0.107067	0.0432206	0.0411632	0.0499732	0.00823333	0.00354433	0.0272	0.0135414	0.138233	0.0791043								3842.5	0.0467649	0.0547046	0.129078	0.000315592	0.000185994	0.000448274	-0.0177649	-0.013638	0.0211725		0.107067	0.607067	0.00823333	-0.591767	0.0272	-0.5728	0.138233	-0.461767
3842	0.0263	0.0246	0.0365	0.0291333	0.0508	0.0306	0.0419	0.0411	0.1704	0.094	0.1475	0.192	0.150975	0.107167	0.043261	0.0412017	0.0500199	0.00803333	0.00345823	0.0269667	0.0134252	0.138733	0.0793904								3842	0.0467192	0.0546269	0.12941	0.000309262	0.000182978	0.000465035	-0.0175859	-0.0135269	0.0215647		0.107167	0.607167	0.00803333	-0.591967	0.0269667	-0.573033	0.138733	-0.461267
3841.5	0.0261	0.0246	0.0366	0.0291	0.0505	0.0309	0.0419	0.0411	0.1714	0.0936	0.1472	0.1917	0.150975	0.106833	0.0431264	0.0410735	0.0498643	0.00763333	0.00328604	0.0261333	0.0130104	0.138633	0.0793332								3841.5	0.0464124	0.0540839	0.129198	0.00029972	0.000168582	0.000474259	-0.0173124	-0.0129839	0.0217775		0.106833	0.606833	0.00763333	-0.592367	0.0261333	-0.573867	0.138633	-0.461367
3841	0.0261	0.0249	0.0374	0.0294667	0.0508	0.0308	0.0417	0.0411	0.1719	0.0936	0.1478	0.1898	0.150775	0.107033	0.0432071	0.0411504	0.0499577	0.00786667	0.00338648	0.0261667	0.013027	0.138467	0.0792378								3841	0.0465936	0.0541774	0.129195	0.000293332	0.000171018	0.000465675	-0.0171269	-0.0130774	0.0215795		0.107033	0.607033	0.00786667	-0.592133	0.0261667	-0.573833	0.138467	-0.461533
3840.5	0.0253	0.0246	0.0375	0.0291333	0.0509	0.0302	0.041	0.0407	0.1713	0.0934	0.1474	0.1872	0.149825	0.1067	0.0430726	0.0410223	0.0498021	0.0077	0.00331474	0.0263667	0.0131265	0.138133	0.0790471								3840.5	0.0463873	0.0541488	0.128849	0.0002977	0.00018087	0.000439986	-0.017254	-0.0134488	0.0209758		0.1067	0.6067	0.0077	-0.5923	0.0263667	-0.573633	0.138133	-0.461867
3840	0.0255	0.0247	0.0366	0.0289333	0.0503	0.0301	0.0408	0.0404	0.1699	0.0925	0.1454	0.1887	0.149125	0.106267	0.0428976	0.0408557	0.0495998	0.00743333	0.00319994	0.0263	0.0130933	0.1368	0.0782841								3840	0.0460976	0.053949	0.127884	0.000294611	0.000183576	0.000451185	-0.0171643	-0.013549	0.0212411		0.106267	0.606267	0.00743333	-0.592567	0.0263	-0.5737	0.1368	-0.4632
3839.5	0.0263	0.0249	0.0372	0.0294667	0.0504	0.0303	0.0406	0.0404333	0.1701	0.0931	0.1467	0.1907	0.15015	0.1066	0.0430322	0.0409838	0.0497554	0.00706667	0.0030421	0.0259333	0.0129108	0.136667	0.0782078								3839.5	0.0460743	0.0538946	0.127963	0.000275813	0.000181206	0.000492255	-0.0166076	-0.0134613	0.0221868		0.1066	0.6066	0.00706667	-0.592933	0.0259333	-0.574067	0.136667	-0.463333
3839	0.0257	0.0242	0.0384	0.0294333	0.0512	0.0314	0.0418	0.0414667	0.1736	0.0948	0.1506	0.189	0.152	0.107	0.0431937	0.0411376	0.0499421	0.0074	0.00318559	0.0263667	0.0131265	0.139233	0.0796766								3839	0.0463793	0.0542641	0.129619	0.000287165	0.000163775	0.000500925	-0.0169459	-0.0127975	0.0223813		0.107	0.607	0.0074	-0.5926	0.0263667	-0.573633	0.139233	-0.460767
3838.5	0.0242	0.0232	0.039	0.0288	0.053	0.0332	0.0439	0.0433667	0.1786	0.0976	0.1549	0.1872	0.154575	0.106933	0.0431668	0.041112	0.049911	0.00806667	0.00347258	0.0271667	0.0135248	0.1424	0.0814887								3838.5	0.0466393	0.0546368	0.1314	0.000318242	0.000127016	0.000537096	-0.0178393	-0.0112701	0.0231753		0.106933	0.606933	0.00806667	-0.591933	0.0271667	-0.572833	0.1424	-0.4576
3838	0.0243	0.024	0.0368	0.0283667	0.0515	0.0325	0.0436	0.0425333	0.1751	0.0948	0.1484	0.1877	0.1515	0.106167	0.0428573	0.0408172	0.0495531	0.0076	0.00327169	0.0261667	0.013027	0.139833	0.0800199								3838	0.046129	0.0538442	0.129573	0.000315499	0.000127935	0.000480791	-0.0177623	-0.0113109	0.021927		0.106167	0.606167	0.0076	-0.5924	0.0261667	-0.573833	0.139833	-0.460167
3837.5	0.025	0.0243	0.0388	0.0293667	0.0534	0.0335	0.0447	0.0438667	0.1767	0.0974	0.1526	0.1877	0.1536	0.106933	0.0431668	0.041112	0.049911	0.00853333	0.00367347	0.0275333	0.0137073	0.141867	0.0811835								3837.5	0.0468402	0.0548193	0.131094	0.000305326	0.000119961	0.000506499	-0.0174736	-0.0109527	0.0225055		0.106933	0.606933	0.00853333	-0.591467	0.0275333	-0.572467	0.141867	-0.458133
3837	0.0254	0.0241	0.0363	0.0286	0.051	0.0319	0.043	0.0419667	0.1728	0.0937	0.1463	0.1886	0.15035	0.1063	0.0429111	0.0408685	0.0496154	0.00786667	0.00338648	0.0267	0.0132925	0.1389	0.0794858								3837	0.0462976	0.054161	0.129101	0.000313204	0.000148701	0.000451512	-0.0176976	-0.0121943	0.0212488		0.1063	0.6063	0.00786667	-0.592133	0.0267	-0.5733	0.1389	-0.4611
3836.5	0.0263	0.0246	0.0358	0.0289	0.0502	0.0306	0.0418	0.0408667	0.1702	0.0927	0.1452	0.191	0.149775	0.106767	0.0430995	0.0410479	0.0498332	0.0079	0.00340083	0.0265	0.0131929	0.137533	0.0787037								3836.5	0.0465003	0.0542408	0.128537	0.000309771	0.000178868	0.000451056	-0.0176003	-0.0133741	0.0212381		0.106767	0.606767	0.0079	-0.5921	0.0265	-0.5735	0.137533	-0.462467
3836	0.0265	0.0247	0.0372	0.0294667	0.0513	0.0306	0.0417	0.0412	0.1715	0.0943	0.1485	0.1908	0.151275	0.107233	0.0432879	0.0412273	0.050051	0.00823333	0.00354433	0.0269	0.013392	0.138733	0.0793904								3836	0.0468322	0.0546194	0.129441	0.000301562	0.000180079	0.000476704	-0.0173655	-0.0134194	0.0218336		0.107233	0.607233	0.00823333	-0.591767	0.0269	-0.5731	0.138733	-0.461267
3835.5	0.0264	0.0243	0.0376	0.0294333	0.0514	0.0312	0.042	0.0415333	0.1729	0.0945	0.1489	0.1908	0.151775	0.107067	0.0432206	0.0411632	0.0499732	0.0084	0.00361608	0.0273667	0.0136244	0.139367	0.0797529								3835.5	0.0468367	0.0547876	0.129726	0.000302876	0.000175676	0.000486155	-0.0174033	-0.0132543	0.0220489		0.107067	0.607067	0.0084	-0.5916	0.0273667	-0.572633	0.139367	-0.460633
3835	0.026	0.0241	0.0371	0.0290667	0.0509	0.0311	0.0421	0.0413667	0.1719	0.0936	0.1478	0.19	0.150825	0.106933	0.0431668	0.041112	0.049911	0.00893333	0.00384567	0.0278333	0.0138567	0.139467	0.0798101								3835	0.0470124	0.0549687	0.129721	0.00032205	0.000185015	0.000445376	-0.0179458	-0.013602	0.0211039		0.106933	0.606933	0.00893333	-0.591067	0.0278333	-0.572167	0.139467	-0.460533
3834.5	0.0257	0.0243	0.0372	0.0290667	0.0513	0.0312	0.0423	0.0416	0.1719	0.0945	0.1487	0.1903	0.15135	0.1069	0.0431533	0.0410992	0.0498954	0.00896667	0.00386002	0.0278	0.0138401	0.139933	0.0800771								3834.5	0.0470133	0.0549393	0.129973	0.000322083	0.000177936	0.000456995	-0.0179467	-0.0133393	0.0213774		0.1069	0.6069	0.00896667	-0.591033	0.0278	-0.5722	0.139933	-0.460067
3834	0.0258	0.0246	0.0357	0.0287	0.0504	0.031	0.042	0.0411333	0.1702	0.0929	0.1454	0.1919	0.1501	0.1064	0.0429515	0.0409069	0.0496621	0.0084	0.00361608	0.0271	0.0134916	0.138367	0.0791806								3834	0.0465675	0.0543986	0.128843	0.000319249	0.000175966	0.000451875	-0.0178675	-0.0132652	0.0212573		0.1064	0.6064	0.0084	-0.5916	0.0271	-0.5729	0.138367	-0.461633
3833.5	0.0265	0.0247	0.0353	0.0288333	0.0505	0.0306	0.0415	0.0408667	0.1691	0.0929	0.145	0.1929	0.149975	0.106733	0.043086	0.0410351	0.0498176	0.00846667	0.00364478	0.0270667	0.013475	0.1377	0.0787991								3833.5	0.0467308	0.0545101	0.128617	0.000320319	0.000186144	0.000456175	-0.0178975	-0.0136434	0.0213583		0.106733	0.606733	0.00846667	-0.591533	0.0270667	-0.572933	0.1377	-0.4623
3833	0.0265	0.0245	0.0359	0.0289667	0.0509	0.0305	0.0414	0.0409333	0.1699	0.0938	0.1465	0.1924	0.15065	0.106967	0.0431802	0.0411248	0.0499265	0.00836667	0.00360173	0.0267667	0.0133257	0.137867	0.0788945								3833	0.0467819	0.0544505	0.128821	0.000317384	0.000182713	0.000476504	-0.0178153	-0.0135171	0.021829		0.106967	0.606967	0.00836667	-0.591633	0.0267667	-0.573233	0.137867	-0.462133
3832.5	0.0259	0.0242	0.037	0.0290333	0.0517	0.0312	0.042	0.0416333	0.172	0.0947	0.1489	0.1904	0.1515	0.1068	0.0431129	0.0410607	0.0498488	0.008	0.00344388	0.0265667	0.0132261	0.138633	0.0793332								3832.5	0.0465568	0.0542868	0.129182	0.000307073	0.000160111	0.000498095	-0.0175235	-0.0126535	0.022318		0.1068	0.6068	0.008	-0.592	0.0265667	-0.573433	0.138633	-0.461367
3832	0.0256	0.0238	0.0361	0.0285	0.0506	0.031	0.0415	0.0410333	0.1709	0.0933	0.1467	0.1904	0.150325	0.106733	0.043086	0.0410351	0.0498176	0.008	0.00344388	0.0266667	0.0132759	0.1383	0.0791424								3832	0.0465299	0.054311	0.12896	0.000325078	0.000176296	0.00045646	-0.0180299	-0.0132776	0.0213649		0.106733	0.606733	0.008	-0.592	0.0266667	-0.573333	0.1383	-0.4617
3831.5	0.0255	0.0239	0.0366	0.0286667	0.0506	0.0308	0.0418	0.0410667	0.171	0.0941	0.1479	0.1907	0.150925	0.107033	0.0432071	0.0411504	0.0499577	0.00903333	0.00388872	0.0275667	0.0137239	0.139533	0.0798482								3831.5	0.0470958	0.0548744	0.129806	0.000339635	0.000190653	0.000446017	-0.0184292	-0.0138077	0.0211191		0.107033	0.607033	0.00903333	-0.590967	0.0275667	-0.572433	0.139533	-0.460467
3831	0.0256	0.0243	0.0361	0.0286667	0.0506	0.0308	0.0421	0.0411667	0.1706	0.0939	0.1468	0.1908	0.150525	0.106567	0.0430187	0.040971	0.0497398	0.0089	0.00383132	0.0274333	0.0136576	0.139467	0.0798101								3831	0.0468501	0.0546286	0.12955	0.000330636	0.000181223	0.000439954	-0.0181834	-0.0134619	0.0209751		0.106567	0.606567	0.0089	-0.5911	0.0274333	-0.572567	0.139467	-0.460533
3830.5	0.0264	0.0246	0.035	0.0286667	0.0503	0.0306	0.0421	0.041	0.1694	0.093	0.1447	0.1925	0.1499	0.106833	0.0431264	0.0410735	0.0498643	0.00913333	0.00393177	0.0278	0.0138401	0.138667	0.0793523								3830.5	0.0470582	0.0549136	0.129217	0.000338247	0.000193589	0.000427804	-0.0183915	-0.0139136	0.0206834		0.106833	0.606833	0.00913333	-0.590867	0.0278	-0.5722	0.138667	-0.461333
3830	0.0271	0.0248	0.035	0.0289667	0.0507	0.0303	0.0419	0.0409667	0.1687	0.0932	0.1449	0.1938	0.15015	0.106967	0.0431802	0.0411248	0.0499265	0.00903333	0.00388872	0.0277333	0.0138069	0.1382	0.0790852								3830	0.0470689	0.0549317	0.129012	0.000327692	0.000195023	0.000446825	-0.0181023	-0.013965	0.0211382		0.106967	0.606967	0.00903333	-0.590967	0.0277333	-0.572267	0.1382	-0.4618
3829.5	0.0274	0.0252	0.0353	0.0293	0.0511	0.0308	0.0423	0.0414	0.1689	0.0937	0.1454	0.1942	0.15055	0.106833	0.0431264	0.0410735	0.0498643	0.00856667	0.00368782	0.0274333	0.0136576	0.138	0.0789708								3829.5	0.0468142	0.0547311	0.128835	0.000306748	0.000177718	0.000471537	-0.0175142	-0.0133311	0.0217149		0.106833	0.606833	0.00856667	-0.591433	0.0274333	-0.572567	0.138	-0.462
3829	0.0271	0.0253	0.0355	0.0293	0.0509	0.031	0.0421	0.0413333	0.1687	0.0936	0.1453	0.1929	0.150125	0.1066	0.0430322	0.0409838	0.0497554	0.00833333	0.00358738	0.0272333	0.013558	0.1378	0.0788563								3829	0.0466196	0.0545418	0.128612	0.000299968	0.000174464	0.000462821	-0.0173196	-0.0132085	0.0215133		0.1066	0.6066	0.00833333	-0.591667	0.0272333	-0.572767	0.1378	-0.4622
3828.5	0.0268	0.0251	0.0355	0.0291333	0.0503	0.0307	0.0414	0.0408	0.1681	0.093	0.1449	0.1925	0.149625	0.1065	0.0429918	0.0409454	0.0497087	0.00833333	0.00358738	0.0269667	0.0134252	0.137633	0.0787609								3828.5	0.0465792	0.0543706	0.12847	0.000304359	0.000184162	0.000447548	-0.0174459	-0.0135706	0.0211553		0.1065	0.6065	0.00833333	-0.591667	0.0269667	-0.573033	0.137633	-0.462367
3828	0.0265	0.0249	0.0357	0.0290333	0.0502	0.0303	0.041	0.0405	0.1682	0.0928	0.1455	0.1922	0.149675	0.106767	0.0430995	0.0410479	0.0498332	0.0085	0.00365913	0.027	0.0134418	0.137833	0.0788754								3828	0.0467586	0.0544897	0.128709	0.000314185	0.000195713	0.00043959	-0.0177253	-0.0139897	0.0209664		0.106767	0.606767	0.0085	-0.5915	0.027	-0.573	0.137833	-0.462167
3827.5	0.026	0.0245	0.0362	0.0289	0.0506	0.0302	0.0409	0.0405667	0.1693	0.0932	0.1466	0.1904	0.149875	0.1069	0.0431533	0.0410992	0.0498954	0.0083	0.00357303	0.0270333	0.0134584	0.137967	0.0789517								3827.5	0.0467263	0.0545576	0.128847	0.000317778	0.000195746	0.000442171	-0.0178263	-0.0139909	0.0210279		0.1069	0.6069	0.0083	-0.5917	0.0270333	-0.572967	0.137967	-0.462033
3827	0.026	0.0243	0.036	0.0287667	0.0504	0.0303	0.0407	0.0404667	0.1691	0.0929	0.1456	0.1902	0.14945	0.106533	0.0430053	0.0409582	0.0497243	0.00823333	0.00354433	0.0270667	0.013475	0.137467	0.0786656								3827	0.0465496	0.0544332	0.12839	0.000316233	0.000195065	0.000443529	-0.017783	-0.0139666	0.0210601		0.106533	0.606533	0.00823333	-0.591767	0.0270667	-0.572933	0.137467	-0.462533
3826.5	0.026	0.0242	0.0362	0.0288	0.0509	0.0301	0.0409	0.0406333	0.1689	0.0934	0.1465	0.1908	0.1499	0.106467	0.0429784	0.0409326	0.0496932	0.00856667	0.00368782	0.0275333	0.0137073	0.137933	0.0789326								3826.5	0.0466662	0.0546399	0.128626	0.000319201	0.000196184	0.000452592	-0.0178662	-0.0140066	0.0212742		0.106467	0.606467	0.00856667	-0.591433	0.0275333	-0.572467	0.137933	-0.462067
3826	0.0261	0.0244	0.0357	0.0287333	0.0507	0.03	0.0412	0.0406333	0.1688	0.0933	0.1456	0.1912	0.149725	0.106233	0.0428842	0.0408429	0.0495843	0.00826667	0.00355868	0.0272	0.0135414	0.137767	0.0788372								3826	0.0464429	0.0543843	0.128422	0.000313628	0.000189088	0.000453839	-0.0177095	-0.0137509	0.0213035		0.106233	0.606233	0.00826667	-0.591733	0.0272	-0.5728	0.137767	-0.462233
3825.5	0.0264	0.0247	0.0355	0.0288667	0.0506	0.0302	0.0413	0.0407	0.1687	0.093	0.1449	0.1928	0.14985	0.106433	0.0429649	0.0409198	0.0496776	0.00846667	0.00364478	0.0272333	0.013558	0.1376	0.0787419								3825.5	0.0466097	0.0544777	0.128419	0.000314815	0.000189826	0.000459267	-0.017743	-0.0137777	0.0214305		0.106433	0.606433	0.00846667	-0.591533	0.0272333	-0.572767	0.1376	-0.4624
3825	0.0265	0.0247	0.0353	0.0288333	0.0506	0.0301	0.0411	0.0406	0.1684	0.0929	0.145	0.193	0.149825	0.106833	0.0431264	0.0410735	0.0498643	0.00893333	0.00384567	0.0275667	0.0137239	0.137933	0.0789326								3825	0.0469721	0.0547975	0.128797	0.000329014	0.000201568	0.000442179	-0.0181387	-0.0141975	0.0210281		0.106833	0.606833	0.00893333	-0.591067	0.0275667	-0.572433	0.137933	-0.462067
3824.5	0.0266	0.0249	0.0351	0.0288667	0.0505	0.0302	0.0413	0.0406667	0.1681	0.0928	0.1449	0.1929	0.149675	0.106833	0.0431264	0.0410735	0.0498643	0.00896667	0.00386002	0.0276667	0.0137737	0.1381	0.079028								3824.5	0.0469864	0.0548473	0.128892	0.000328325	0.000201089	0.00043192	-0.0181197	-0.0141806	0.0207827		0.106833	0.606833	0.00896667	-0.591033	0.0276667	-0.572333	0.1381	-0.4619
3824	0.0265	0.025	0.0354	0.0289667	0.0503	0.0304	0.0416	0.0407667	0.168	0.0932	0.145	0.1927	0.149725	0.106567	0.0430187	0.040971	0.0497398	0.00863333	0.00371652	0.0271333	0.0135082	0.137633	0.0787609								3824	0.0467353	0.0544792	0.128501	0.000315723	0.000188034	0.000450467	-0.0177686	-0.0137126	0.0212242		0.106567	0.606567	0.00863333	-0.591367	0.0271333	-0.572867	0.137633	-0.462367
3823.5	0.0267	0.0251	0.0357	0.0291667	0.0504	0.0305	0.0416	0.0408333	0.1682	0.0932	0.145	0.1919	0.149575	0.1065	0.0429918	0.0409454	0.0497087	0.0084	0.00361608	0.0266333	0.0132593	0.137167	0.0784939								3823.5	0.0466079	0.0542047	0.128203	0.000304197	0.000178793	0.000456778	-0.0174412	-0.0133713	0.0213724		0.1065	0.6065	0.0084	-0.5916	0.0266333	-0.573367	0.137167	-0.462833
3823	0.0266	0.025	0.0368	0.0294667	0.051	0.0308	0.0417	0.0411667	0.1701	0.0939	0.1473	0.1902	0.150375	0.1069	0.0431533	0.0410992	0.0498954	0.00846667	0.00364478	0.0267	0.0132925	0.137933	0.0789326								3823	0.0467981	0.0543916	0.128828	0.000300378	0.0001749	0.000464271	-0.0173314	-0.013225	0.0215469		0.1069	0.6069	0.00846667	-0.591533	0.0267	-0.5733	0.137933	-0.462067
3822.5	0.0258	0.0245	0.0383	0.0295333	0.0519	0.0319	0.0425	0.0421	0.174	0.0956	0.1509	0.1879	0.1521	0.106933	0.0431668	0.041112	0.049911	0.00806667	0.00347258	0.0264	0.0131431	0.139833	0.0800199								3822.5	0.0466393	0.0542551	0.129931	0.000292616	0.000147747	0.000491469	-0.017106	-0.0121551	0.0221691		0.106933	0.606933	0.00806667	-0.591933	0.0264	-0.5736	0.139833	-0.460167
3822	0.0261	0.0246	0.0384	0.0297	0.0501	0.0318	0.0421	0.0413333	0.1744	0.0945	0.1497	0.1894	0.152	0.107167	0.043261	0.0412017	0.0500199	0.00643333	0.00276946	0.0246	0.012247	0.1386	0.0793141								3822	0.0460304	0.0534487	0.129334	0.000266682	0.000146782	0.000513747	-0.0163304	-0.0121154	0.022666		0.107167	0.607167	0.00643333	-0.593567	0.0246	-0.5754	0.1386	-0.4614
3821.5	0.0248	0.0236	0.0394	0.0292667	0.0499	0.0311	0.0414	0.0408	0.1748	0.0942	0.1505	0.1847	0.15105	0.106367	0.042938	0.0408941	0.0496465	0.00593333	0.00255421	0.0249	0.0123964	0.138367	0.0791806								3821.5	0.0454922	0.0532905	0.128827	0.000263269	0.000156012	0.000493857	-0.0162256	-0.0124905	0.0222229		0.106367	0.606367	0.00593333	-0.594067	0.0249	-0.5751	0.138367	-0.461633
3821	0.0238	0.0226	0.0382	0.0282	0.0496	0.0301	0.0409	0.0402	0.1736	0.0922	0.1475	0.1831	0.1491	0.105333	0.0425209	0.0404968	0.0491642	0.00636667	0.00274076	0.0257667	0.0128278	0.138067	0.0790089								3821	0.0452616	0.0533247	0.128173	0.000291099	0.000172257	0.000437935	-0.0170616	-0.0131247	0.0209269		0.105333	0.605333	0.00636667	-0.593633	0.0257667	-0.574233	0.138067	-0.461933
3820.5	0.0247	0.0234	0.0383	0.0288	0.0504	0.0302	0.0411	0.0405667	0.1724	0.0931	0.1483	0.1863	0.150025	0.1063	0.0429111	0.0408685	0.0496154	0.00796667	0.00342953	0.0268667	0.0133755	0.1384	0.0791997								3820.5	0.0463406	0.0542439	0.128815	0.000307674	0.000187068	0.000449862	-0.0175406	-0.0136773	0.0212099		0.1063	0.6063	0.00796667	-0.592033	0.0268667	-0.573133	0.1384	-0.4616
3820	0.0251	0.0241	0.0372	0.0288	0.0505	0.0302	0.0411	0.0406	0.1704	0.0932	0.1467	0.1883	0.14965	0.106333	0.0429246	0.0408813	0.0496309	0.00846667	0.00364478	0.0272	0.0135414	0.138067	0.0790089								3820	0.0465693	0.0544227	0.12864	0.000315749	0.000191067	0.000441426	-0.0177693	-0.0138227	0.0210101		0.106333	0.606333	0.00846667	-0.591533	0.0272	-0.5728	0.138067	-0.461933
3819.5	0.0257	0.0245	0.0358	0.0286667	0.0501	0.0302	0.0411	0.0404667	0.1686	0.0927	0.1445	0.1903	0.149025	0.106367	0.042938	0.0408941	0.0496465	0.0086	0.00370217	0.0272667	0.0135746	0.1373	0.0785702								3819.5	0.0466402	0.0544687	0.128217	0.000323047	0.000196057	0.000432986	-0.0179735	-0.014002	0.0208083		0.106367	0.606367	0.0086	-0.5914	0.0272667	-0.572733	0.1373	-0.4627
3819	0.0259	0.0245	0.0352	0.0285333	0.0499	0.0299	0.041	0.0402667	0.168	0.0926	0.1442	0.191	0.14895	0.106333	0.0429246	0.0408813	0.0496309	0.00846667	0.00364478	0.0270667	0.013475	0.137	0.0783985								3819	0.0465693	0.0543563	0.128029	0.000325297	0.000198518	0.000437669	-0.018036	-0.0140897	0.0209205		0.106333	0.606333	0.00846667	-0.591533	0.0270667	-0.572933	0.137	-0.463
3818.5	0.0261	0.0247	0.035	0.0286	0.05	0.0299	0.0411	0.0403333	0.168	0.0924	0.1444	0.1915	0.149075	0.106467	0.0429784	0.0409326	0.0496932	0.00853333	0.00367347	0.0269667	0.0134252	0.136967	0.0783794								3818.5	0.0466519	0.0543578	0.128073	0.000325869	0.000196686	0.0004411	-0.0180519	-0.0140245	0.0210024		0.106467	0.606467	0.00853333	-0.591467	0.0269667	-0.573033	0.136967	-0.463033
3818	0.0264	0.0248	0.0354	0.0288667	0.0502	0.0301	0.0411	0.0404667	0.1681	0.0926	0.1451	0.192	0.14945	0.1066	0.0430322	0.0409838	0.0497554	0.00823333	0.00354433	0.0267333	0.0133091	0.136833	0.0783031								3818	0.0465765	0.0542929	0.128059	0.000313639	0.000191165	0.000457594	-0.0177099	-0.0138262	0.0213914		0.1066	0.6066	0.00823333	-0.591767	0.0267333	-0.573267	0.136833	-0.463167
3817.5	0.0265	0.0249	0.0366	0.0293333	0.0508	0.0306	0.0416	0.041	0.1697	0.0937	0.1473	0.1919	0.15065	0.106867	0.0431399	0.0410864	0.0498799	0.00786667	0.00338648	0.0262667	0.0130767	0.137367	0.0786083								3817.5	0.0465263	0.0541631	0.128488	0.000295599	0.000173267	0.000491145	-0.017193	-0.0131631	0.0221618		0.106867	0.606867	0.00786667	-0.592133	0.0262667	-0.573733	0.137367	-0.462633
3817	0.0253	0.0243	0.0388	0.0294667	0.0528	0.0322	0.0436	0.0428667	0.1751	0.0973	0.1536	0.1879	0.153475	0.106867	0.0431399	0.0410864	0.0498799	0.00836667	0.00360173	0.0271	0.0134916	0.140967	0.0806685								3817	0.0467416	0.054578	0.130548	0.000298423	0.000137155	0.000525632	-0.0172749	-0.0117113	0.0229267		0.106867	0.606867	0.00836667	-0.591633	0.0271	-0.5729	0.140967	-0.459033
3816.5	0.0249	0.0237	0.0379	0.0288333	0.0524	0.0323	0.044	0.0429	0.1761	0.0967	0.1517	0.1904	0.153725	0.107033	0.0432071	0.0411504	0.0499577	0.00823333	0.00354433	0.0274333	0.0136576	0.1417	0.0810881								3816.5	0.0467515	0.054808	0.131046	0.000321059	0.0001418	0.000514348	-0.0179181	-0.011908	0.0226792		0.107033	0.607033	0.00823333	-0.591767	0.0274333	-0.572567	0.1417	-0.4583
3816	0.0247	0.0237	0.0379	0.0287667	0.0519	0.0325	0.0437	0.0427	0.175	0.0959	0.1503	0.1872	0.1521	0.106733	0.043086	0.0410351	0.0498176	0.00886667	0.00381697	0.028	0.0139397	0.141067	0.0807257								3816	0.046903	0.0549748	0.130543	0.000328926	0.00015067	0.000464691	-0.0181363	-0.0122748	0.0215567		0.106733	0.606733	0.00886667	-0.591133	0.028	-0.572	0.141067	-0.458933
3815.5	0.0249	0.0237	0.0377	0.0287667	0.0518	0.0321	0.0429	0.0422667	0.1738	0.0955	0.1494	0.1872	0.151475	0.106467	0.0429784	0.0409326	0.0496932	0.00846667	0.00364478	0.0274667	0.0136742	0.139967	0.0800962								3815.5	0.0466232	0.0546067	0.129789	0.000318854	0.000152277	0.000470266	-0.0178565	-0.0123401	0.0216856		0.106467	0.606467	0.00846667	-0.591533	0.0274667	-0.572533	0.139967	-0.460033
3815	0.0254	0.0242	0.0356	0.0284	0.0501	0.0311	0.042	0.0410667	0.1702	0.0924	0.1442	0.1904	0.1493	0.1061	0.0428304	0.0407916	0.049522	0.00836667	0.00360173	0.0272667	0.0135746	0.137667	0.07878								3815	0.0464321	0.0543662	0.128302	0.000325156	0.000176877	0.000440914	-0.0180321	-0.0132995	0.0209979		0.1061	0.6061	0.00836667	-0.591633	0.0272667	-0.572733	0.137667	-0.462333
3814.5	0.0261	0.0247	0.0353	0.0287	0.0505	0.0305	0.0415	0.0408333	0.1681	0.0924	0.1443	0.193	0.14945	0.1064	0.0429515	0.0409069	0.0496621	0.00853333	0.00367347	0.0273333	0.0136078	0.137233	0.078532								3814.5	0.0466249	0.0545147	0.128194	0.000321304	0.00018718	0.000451813	-0.0179249	-0.0136814	0.0212559		0.1064	0.6064	0.00853333	-0.591467	0.0273333	-0.572667	0.137233	-0.462767
3814	0.0264	0.0247	0.035	0.0287	0.0509	0.0305	0.0414	0.0409333	0.1678	0.0931	0.1446	0.1939	0.14985	0.106333	0.0429246	0.0408813	0.0496309	0.00856667	0.00368782	0.0272667	0.0135746	0.137267	0.0785511								3814	0.0466124	0.0544559	0.128182	0.000320853	0.00018286	0.0004695	-0.0179124	-0.0135226	0.0216679		0.106333	0.606333	0.00856667	-0.591433	0.0272667	-0.572733	0.137267	-0.462733
3813.5	0.0264	0.0248	0.0347	0.0286333	0.0509	0.0304	0.0414	0.0409	0.1678	0.0933	0.1448	0.1935	0.14985	0.106367	0.042938	0.0408941	0.0496465	0.00883333	0.00380262	0.0274333	0.0136576	0.137433	0.0786465								3813.5	0.0467406	0.0545517	0.128293	0.000327874	0.000186368	0.000464704	-0.0181073	-0.0136517	0.021557		0.106367	0.606367	0.00883333	-0.591167	0.0274333	-0.572567	0.137433	-0.462567
3813	0.0263	0.0246	0.0345	0.0284667	0.0506	0.0301	0.0413	0.0406667	0.1674	0.0929	0.1447	0.1927	0.149425	0.1067	0.0430726	0.0410223	0.0498021	0.00916667	0.00394612	0.0278667	0.0138733	0.137767	0.0788372								3813	0.0470187	0.0548956	0.128639	0.000344177	0.000202462	0.000432044	-0.018552	-0.0142289	0.0207857		0.1067	0.6067	0.00916667	-0.590833	0.0278667	-0.572133	0.137767	-0.462233
3812.5	0.0263	0.0244	0.0345	0.0284	0.0503	0.0299	0.0413	0.0405	0.1669	0.0925	0.1444	0.1927	0.149125	0.1068	0.0431129	0.0410607	0.0498488	0.00923333	0.00397481	0.0279667	0.0139231	0.137933	0.0789326								3812.5	0.0470878	0.0549838	0.128781	0.000349232	0.000209781	0.000413863	-0.0186878	-0.0144838	0.0203436		0.1068	0.6068	0.00923333	-0.590767	0.0279667	-0.572033	0.137933	-0.462067
3812	0.0264	0.0246	0.0347	0.0285667	0.0503	0.0301	0.0416	0.0406667	0.1671	0.0928	0.1446	0.1936	0.149525	0.1067	0.0430726	0.0410223	0.0498021	0.00906667	0.00390307	0.0277333	0.0138069	0.137933	0.0789326								3812	0.0469756	0.0548292	0.128735	0.00033889	0.000200577	0.000432236	-0.018409	-0.0141625	0.0207903		0.1067	0.6067	0.00906667	-0.590933	0.0277333	-0.572267	0.137933	-0.462067
3811.5	0.0264	0.0246	0.0348	0.0286	0.0505	0.0302	0.0415	0.0407333	0.1676	0.0929	0.1443	0.1941	0.149725	0.106567	0.0430187	0.040971	0.0497398	0.00896667	0.00386002	0.0274667	0.0136742	0.137833	0.0788754								3811.5	0.0468788	0.0546452	0.128615	0.000334113	0.000193539	0.000445622	-0.0182788	-0.0139118	0.0211098		0.106567	0.606567	0.00896667	-0.591033	0.0274667	-0.572533	0.137833	-0.462167
3811	0.0265	0.0247	0.0347	0.0286333	0.0507	0.0301	0.0413	0.0407	0.1678	0.0928	0.144	0.1937	0.149575	0.106567	0.0430187	0.040971	0.0497398	0.00903333	0.00388872	0.0274	0.013641	0.1376	0.0787419								3811	0.0469075	0.054612	0.128482	0.000333944	0.000193543	0.000444926	-0.0182741	-0.013912	0.0210933		0.106567	0.606567	0.00903333	-0.590967	0.0274	-0.5726	0.1376	-0.4624
3810.5	0.0267	0.0248	0.0347	0.0287333	0.0508	0.0302	0.0415	0.0408333	0.168	0.093	0.1444	0.1933	0.149675	0.106533	0.0430053	0.0409582	0.0497243	0.0091	0.00391742	0.0275	0.0136908	0.137633	0.0787609								3810.5	0.0469227	0.054649	0.128485	0.000330853	0.000190871	0.000449006	-0.0181894	-0.0138156	0.0211898		0.106533	0.606533	0.0091	-0.5909	0.0275	-0.5725	0.137633	-0.462367
3810	0.0268	0.0248	0.0347	0.0287667	0.0509	0.0304	0.0418	0.0410333	0.168	0.093	0.1446	0.1929	0.149625	0.106633	0.0430457	0.0409966	0.049771	0.00916667	0.00394612	0.0276667	0.0137737	0.1379	0.0789135								3810	0.0469918	0.0547704	0.128685	0.000332155	0.000188706	0.000438504	-0.0182251	-0.013737	0.0209405		0.106633	0.606633	0.00916667	-0.590833	0.0276667	-0.572333	0.1379	-0.4621
3809.5	0.0269	0.025	0.0348	0.0289	0.0507	0.0305	0.0418	0.041	0.1679	0.093	0.1447	0.1925	0.149525	0.106967	0.0431802	0.0411248	0.0499265	0.00913333	0.00393177	0.0277	0.0137903	0.1379	0.0789135								3809.5	0.047112	0.0549151	0.12884	0.000331676	0.000193631	0.000427865	-0.018212	-0.0139151	0.0206849		0.106967	0.606967	0.00913333	-0.590867	0.0277	-0.5723	0.1379	-0.4621
3809	0.0267	0.025	0.0351	0.0289333	0.0505	0.0304	0.0413	0.0407333	0.1681	0.0931	0.1447	0.1923	0.14955	0.106767	0.0430995	0.0410479	0.0498332	0.00846667	0.00364478	0.0271	0.0134916	0.137267	0.0785511								3809	0.0467443	0.0545395	0.128384	0.000317229	0.000190611	0.000447986	-0.0178109	-0.0138062	0.0211657		0.106767	0.606767	0.00846667	-0.591533	0.0271	-0.5729	0.137267	-0.462733
3808.5	0.0265	0.0248	0.0359	0.0290667	0.0506	0.0304	0.041	0.0406667	0.169	0.093	0.1457	0.1926	0.150075	0.1066	0.0430322	0.0409838	0.0497554	0.00786667	0.00338648	0.0264	0.0131431	0.136967	0.0783794								3808.5	0.0464187	0.054127	0.128135	0.000301093	0.000181179	0.00048137	-0.017352	-0.0134603	0.0219401		0.1066	0.6066	0.00786667	-0.592133	0.0264	-0.5736	0.136967	-0.463033
3808	0.026	0.0243	0.038	0.0294333	0.0522	0.0314	0.0419	0.0418333	0.1728	0.0951	0.1503	0.1901	0.152075	0.106533	0.0430053	0.0409582	0.0497243	0.00806667	0.00347258	0.0265	0.0131929	0.138967	0.079524								3808	0.0464779	0.0541511	0.129248	0.000290516	0.000151728	0.000521061	-0.0170445	-0.0123178	0.0228268		0.106533	0.606533	0.00806667	-0.591933	0.0265	-0.5735	0.138967	-0.461033
3807.5	0.0259	0.0239	0.0384	0.0294	0.0527	0.0321	0.0425	0.0424333	0.1747	0.0956	0.1507	0.1902	0.1528	0.106467	0.0429784	0.0409326	0.0496932	0.00773333	0.00332909	0.0264	0.0131431	0.139967	0.0800962								3807.5	0.0463075	0.0540757	0.129789	0.000285862	0.000135544	0.000529489	-0.0169075	-0.0116424	0.0230106		0.106467	0.606467	0.00773333	-0.592267	0.0264	-0.5736	0.139967	-0.460033
3807	0.0253	0.0237	0.0372	0.0287333	0.0509	0.0315	0.0424	0.0416	0.1727	0.0938	0.1481	0.1888	0.15085	0.1062	0.0428707	0.04083	0.0495687	0.00806667	0.00347258	0.0268333	0.0133589	0.1392	0.0796575								3807	0.0463433	0.0541889	0.129226	0.000310111	0.00015848	0.00046759	-0.01761	-0.0125889	0.0216238		0.1062	0.6062	0.00806667	-0.591933	0.0268333	-0.573167	0.1392	-0.4608
3806.5	0.025	0.0236	0.0372	0.0286	0.0512	0.0314	0.0425	0.0417	0.1723	0.0944	0.1491	0.1882	0.151	0.106	0.04279	0.0407531	0.0494754	0.00803333	0.00345823	0.0269	0.013392	0.139433	0.079791								3806.5	0.0462482	0.0541452	0.129266	0.00031146	0.000154883	0.000472351	-0.0176482	-0.0124452	0.0217336		0.106	0.606	0.00803333	-0.591967	0.0269	-0.5731	0.139433	-0.460567
3806	0.0253	0.0238	0.035	0.0280333	0.05	0.0308	0.0417	0.0408333	0.1691	0.0919	0.1443	0.1897	0.14875	0.1056	0.0426285	0.0405994	0.0492887	0.00796667	0.00342953	0.0268	0.0133423	0.137467	0.0786656								3806	0.0460581	0.0539416	0.127954	0.000324891	0.000171827	0.000432464	-0.0180247	-0.0131083	0.0207958		0.1056	0.6056	0.00796667	-0.592033	0.0268	-0.5732	0.137467	-0.462533
3805.5	0.026	0.0243	0.0345	0.0282667	0.05	0.0298	0.0409	0.0402333	0.1672	0.0921	0.1438	0.1919	0.14875	0.106133	0.0428438	0.0408044	0.0495376	0.00863333	0.00371652	0.0273333	0.0136078	0.1369	0.0783413								3805.5	0.0465603	0.0544122	0.127879	0.000334659	0.00020104	0.000435603	-0.0182937	-0.0141789	0.0208711		0.106133	0.606133	0.00863333	-0.591367	0.0273333	-0.572667	0.1369	-0.4631
3805	0.0264	0.0245	0.0347	0.0285333	0.0503	0.0296	0.0408	0.0402333	0.1669	0.0927	0.1442	0.1924	0.14905	0.106333	0.0429246	0.0408813	0.0496309	0.00873333	0.00375957	0.0274	0.013641	0.137067	0.0784367								3805	0.0466841	0.0545223	0.128068	0.000329451	0.000204174	0.000440261	-0.0181508	-0.0142889	0.0209824		0.106333	0.606333	0.00873333	-0.591267	0.0274	-0.5726	0.137067	-0.462933
3804.5	0.0267	0.025	0.0352	0.0289667	0.0506	0.0301	0.0413	0.0406667	0.1678	0.0929	0.1448	0.1921	0.1494	0.1065	0.0429918	0.0409454	0.0497087	0.00866667	0.00373087	0.0272667	0.0135746	0.1373	0.0785702								3804.5	0.0467227	0.05452	0.128279	0.000315277	0.000191914	0.0004461	-0.017756	-0.0138533	0.0211211		0.1065	0.6065	0.00866667	-0.591333	0.0272667	-0.572733	0.1373	-0.4627
3804	0.0264	0.025	0.0359	0.0291	0.0505	0.0303	0.0414	0.0407333	0.1686	0.0931	0.1455	0.1909	0.149525	0.106733	0.043086	0.0410351	0.0498176	0.0086	0.00370217	0.0270667	0.013475	0.1375	0.0786846								3804	0.0467882	0.0545101	0.128502	0.000312872	0.0001898	0.000441955	-0.0176882	-0.0137768	0.0210227		0.106733	0.606733	0.0086	-0.5914	0.0270667	-0.572933	0.1375	-0.4625
3803.5	0.0261	0.0247	0.0363	0.0290333	0.0499	0.03	0.0406	0.0401667	0.1686	0.0925	0.1447	0.1898	0.1489	0.1063	0.0429111	0.0408685	0.0496154	0.00786667	0.00338648	0.0262	0.0130436	0.136567	0.0781505								3803.5	0.0462976	0.053912	0.127766	0.000298054	0.000188935	0.000446649	-0.0172642	-0.0137454	0.0211341		0.1063	0.6063	0.00786667	-0.592133	0.0262	-0.5738	0.136567	-0.463433
3803	0.0264	0.0246	0.037	0.0293333	0.0502	0.0301	0.0403	0.0402	0.1691	0.0925	0.1453	0.1899	0.1492	0.106267	0.0428976	0.0408557	0.0495998	0.00756667	0.00325734	0.0258667	0.0128776	0.136033	0.0778453								3803	0.046155	0.0537333	0.127445	0.000282968	0.00018315	0.000473273	-0.0168216	-0.0135333	0.0217548		0.106267	0.606267	0.00756667	-0.592433	0.0258667	-0.574133	0.136033	-0.463967
3802.5	0.0257	0.0239	0.039	0.0295333	0.0522	0.0315	0.0416	0.0417667	0.1731	0.0954	0.1507	0.1869	0.151525	0.106533	0.0430053	0.0409582	0.0497243	0.00826667	0.00355868	0.0266333	0.0132593	0.138767	0.0794095								3802.5	0.046564	0.0542175	0.129134	0.000290043	0.000155023	0.000501366	-0.0170306	-0.0124508	0.0223912		0.106533	0.606533	0.00826667	-0.591733	0.0266333	-0.573367	0.138767	-0.461233
3802	0.024	0.0234	0.0391	0.0288333	0.0527	0.0332	0.0433	0.0430667	0.1762	0.0968	0.1529	0.1852	0.152775	0.106467	0.0429784	0.0409326	0.0496932	0.0087	0.00374522	0.0274667	0.0136742	0.1417	0.0810881								3802	0.0467236	0.0546067	0.130781	0.000320062	0.000133173	0.000483724	-0.0178903	-0.0115401	0.0219937		0.106467	0.606467	0.0087	-0.5913	0.0274667	-0.572533	0.1417	-0.4583
3801.5	0.0239	0.0234	0.0372	0.0281667	0.0505	0.0316	0.042	0.0413667	0.1731	0.0932	0.1474	0.1858	0.149875	0.105367	0.0425343	0.0405097	0.0491797	0.0072	0.00309949	0.0261	0.0129938	0.138133	0.0790471								3801.5	0.0456338	0.0535034	0.128227	0.000305102	0.000147301	0.000468644	-0.0174672	-0.0121368	0.0216482		0.105367	0.605367	0.0072	-0.5928	0.0261	-0.5739	0.138133	-0.461867
3801	0.0247	0.0238	0.0394	0.0293	0.0526	0.0324	0.043	0.0426667	0.1747	0.0958	0.1516	0.1863	0.1521	0.1056	0.0426285	0.0405994	0.0492887	0.00753333	0.00324299	0.0264333	0.0131597	0.138933	0.0795049								3801	0.0458715	0.0537591	0.128794	0.000274615	0.000123042	0.000543191	-0.0165715	-0.0110924	0.0233065		0.1056	0.6056	0.00753333	-0.592467	0.0264333	-0.573567	0.138933	-0.461067
3800.5	0.025	0.0238	0.0366	0.0284667	0.0504	0.0313	0.0417	0.0411333	0.1702	0.0929	0.1455	0.1885	0.149275	0.105467	0.0425747	0.0405481	0.0492264	0.00786667	0.00338648	0.0264333	0.0131597	0.136867	0.0783222								3800.5	0.0459612	0.0537078	0.127549	0.000306058	0.000158118	0.000472035	-0.0174945	-0.0125745	0.0217264		0.105467	0.605467	0.00786667	-0.592133	0.0264333	-0.573567	0.136867	-0.463133
3800	0.0257	0.024	0.0354	0.0283667	0.0496	0.03	0.0406	0.0400667	0.1673	0.092	0.1439	0.1905	0.148425	0.105967	0.0427765	0.0407403	0.0494598	0.00836667	0.00360173	0.027	0.0134418	0.136267	0.0779789								3800	0.0463783	0.0541822	0.127439	0.000324418	0.000199247	0.000440426	-0.0180116	-0.0141155	0.0209863		0.105967	0.605967	0.00836667	-0.591633	0.027	-0.573	0.136267	-0.463733
3799.5	0.0263	0.0243	0.0353	0.0286333	0.0502	0.0298	0.0409	0.0403	0.1672	0.0922	0.1441	0.1909	0.1486	0.106067	0.0428169	0.0407788	0.0495065	0.00836667	0.00360173	0.0270667	0.013475	0.1365	0.0781124								3799.5	0.0464186	0.0542538	0.127619	0.000316317	0.000194709	0.000440208	-0.0177853	-0.0139538	0.0209811		0.106067	0.606067	0.00836667	-0.591633	0.0270667	-0.572933	0.1365	-0.4635
3799	0.0267	0.0246	0.0353	0.0288667	0.0506	0.0301	0.0414	0.0407	0.1678	0.0926	0.1444	0.1914	0.14905	0.1063	0.0429111	0.0408685	0.0496154	0.00866667	0.00373087	0.0273	0.0135912	0.137033	0.0784176								3799	0.046642	0.0544597	0.128033	0.000315961	0.000189329	0.000441715	-0.0177753	-0.0137597	0.021017		0.1063	0.6063	0.00866667	-0.591333	0.0273	-0.5727	0.137033	-0.462967
3798.5	0.0265	0.0248	0.0355	0.0289333	0.0505	0.0303	0.0411	0.0406333	0.1682	0.0927	0.1448	0.1918	0.149375	0.106467	0.0429784	0.0409326	0.0496932	0.00873333	0.00375957	0.0273	0.0135912	0.137233	0.078532								3798.5	0.046738	0.0545238	0.128225	0.000317004	0.000192944	0.000447313	-0.0178046	-0.0138904	0.0211498		0.106467	0.606467	0.00873333	-0.591267	0.0273	-0.5727	0.137233	-0.462767
3798	0.0262	0.0248	0.0355	0.0288333	0.0502	0.0302	0.0408	0.0404	0.1679	0.0922	0.1446	0.191	0.148925	0.1061	0.0428304	0.0407916	0.049522	0.00843333	0.00363043	0.0269	0.013392	0.1365	0.0781124								3798	0.0464608	0.0541836	0.127634	0.000310727	0.000189989	0.000453289	-0.0176275	-0.0137836	0.0212906		0.1061	0.6061	0.00843333	-0.591567	0.0269	-0.5731	0.1365	-0.4635
3797.5	0.0258	0.0244	0.0364	0.0288667	0.0505	0.0302	0.0409	0.0405333	0.1688	0.0929	0.1461	0.1894	0.1493	0.106267	0.0428976	0.0408557	0.0495998	0.00856667	0.00368782	0.0268	0.0133423	0.137233	0.078532								3797.5	0.0465855	0.0541979	0.128132	0.000313956	0.000186721	0.00044809	-0.0177188	-0.0136646	0.0211681		0.106267	0.606267	0.00856667	-0.591433	0.0268	-0.5732	0.137233	-0.462767
3797	0.0259	0.0241	0.0367	0.0289	0.0503	0.0303	0.0411	0.0405667	0.1698	0.093	0.1462	0.1889	0.149475	0.106267	0.0428976	0.0408557	0.0495998	0.00843333	0.00363043	0.0267333	0.0133091	0.137867	0.0788945								3797	0.0465281	0.0541647	0.128494	0.000310749	0.000184908	0.00044019	-0.0176281	-0.0135981	0.0209807		0.106267	0.606267	0.00843333	-0.591567	0.0267333	-0.573267	0.137867	-0.462133
3796.5	0.0263	0.0243	0.0365	0.0290333	0.0499	0.0301	0.0414	0.0404667	0.1693	0.0925	0.1457	0.1895	0.14925	0.106	0.04279	0.0407531	0.0494754	0.00856667	0.00368782	0.0271667	0.0135248	0.137433	0.0786465								3796.5	0.0464778	0.054278	0.128122	0.00030431	0.000190752	0.000446399	-0.0174445	-0.0138113	0.0211281		0.106	0.606	0.00856667	-0.591433	0.0271667	-0.572833	0.137433	-0.462567
3796	0.0259	0.0242	0.0366	0.0289	0.0505	0.0301	0.0415	0.0407	0.1691	0.0934	0.147	0.1897	0.1498	0.1062	0.0428707	0.04083	0.0495687	0.00893333	0.00384567	0.0276333	0.0137571	0.138133	0.0790471								3796	0.0467164	0.0545872	0.128616	0.000317424	0.000192854	0.000448771	-0.0178164	-0.0138872	0.0211842		0.1062	0.6062	0.00893333	-0.591067	0.0276333	-0.572367	0.138133	-0.461867
3795.5	0.0258	0.0242	0.0351	0.0283667	0.0501	0.0302	0.0413	0.0405333	0.168	0.0924	0.1445	0.1911	0.149	0.106033	0.0428035	0.040766	0.0494909	0.00873333	0.00375957	0.0273333	0.0136078	0.137533	0.0787037								3795.5	0.046563	0.0543737	0.128195	0.000331107	0.000191557	0.000432863	-0.0181964	-0.0138404	0.0208054		0.106033	0.606033	0.00873333	-0.591267	0.0273333	-0.572667	0.137533	-0.462467
3795	0.0262	0.0245	0.0347	0.0284667	0.0503	0.0302	0.0412	0.0405667	0.1673	0.0924	0.1439	0.1926	0.14905	0.106067	0.0428169	0.0407788	0.0495065	0.00883333	0.00380262	0.0275	0.0136908	0.137	0.0783985								3795	0.0466195	0.0544695	0.127905	0.000329526	0.00019329	0.000447111	-0.0181529	-0.0139029	0.021145		0.106067	0.606067	0.00883333	-0.591167	0.0275	-0.5725	0.137	-0.463
3794.5	0.0266	0.0247	0.0348	0.0287	0.0505	0.0302	0.0413	0.0406667	0.1671	0.0927	0.1441	0.1928	0.149175	0.106167	0.0428573	0.0408172	0.0495531	0.00903333	0.00388872	0.0275	0.0136908	0.1372	0.078513								3794.5	0.046746	0.054508	0.128066	0.000325658	0.000191582	0.000445585	-0.018046	-0.0138413	0.0211089		0.106167	0.606167	0.00903333	-0.590967	0.0275	-0.5725	0.1372	-0.4628
3794	0.0266	0.0248	0.0348	0.0287333	0.0504	0.0303	0.0415	0.0407333	0.167	0.0926	0.1438	0.1925	0.148975	0.106133	0.0428438	0.0408044	0.0495376	0.0092	0.00396047	0.0274667	0.0136742	0.137333	0.0785893								3794	0.0468043	0.0544786	0.128127	0.000326559	0.000188932	0.000434645	-0.018071	-0.0137452	0.0208481		0.106133	0.606133	0.0092	-0.5908	0.0274667	-0.572533	0.137333	-0.462667
3793.5	0.0265	0.0247	0.0348	0.0286667	0.0504	0.0302	0.0416	0.0407333	0.1671	0.0922	0.1439	0.1929	0.149025	0.1064	0.0429515	0.0409069	0.0496621	0.0094	0.00404656	0.0278333	0.0138567	0.1377	0.0787991								3793.5	0.046998	0.0547636	0.128461	0.000336039	0.000196849	0.000422872	-0.0183314	-0.0140303	0.0205638		0.1064	0.6064	0.0094	-0.5906	0.0278333	-0.572167	0.1377	-0.4623
3793	0.0263	0.0245	0.0345	0.0284333	0.0506	0.03	0.0414	0.0406667	0.1669	0.0921	0.1441	0.1928	0.148975	0.106567	0.0430187	0.040971	0.0497398	0.00963333	0.00414701	0.0281333	0.0140061	0.137833	0.0788754								3793	0.0471658	0.0549771	0.128615	0.000350904	0.000204788	0.00041452	-0.0187324	-0.0143104	0.0203598		0.106567	0.606567	0.00963333	-0.590367	0.0281333	-0.571867	0.137833	-0.462167
3792.5	0.0262	0.0245	0.0343	0.0283333	0.0507	0.0302	0.0414	0.0407667	0.167	0.0924	0.1443	0.1929	0.14915	0.106567	0.0430187	0.040971	0.0497398	0.00963333	0.00414701	0.0282	0.0140392	0.1378	0.0788563								3792.5	0.0471658	0.0550103	0.128596	0.00035466	0.00020288	0.00042246	-0.0188324	-0.0142436	0.0205538		0.106567	0.606567	0.00963333	-0.590367	0.0282	-0.5718	0.1378	-0.4622
3792	0.0264	0.0246	0.0346	0.0285333	0.0507	0.0305	0.0417	0.0409667	0.1672	0.0927	0.1445	0.1934	0.14945	0.1062	0.0428707	0.04083	0.0495687	0.00933333	0.00401786	0.0280667	0.0139729	0.137633	0.0787609								3792	0.0468886	0.0548029	0.12833	0.000336916	0.000191442	0.000446069	-0.0183553	-0.0138362	0.0211203		0.1062	0.6062	0.00933333	-0.590667	0.0280667	-0.571933	0.137633	-0.462367
3791.5	0.0265	0.0247	0.0347	0.0286333	0.0506	0.0304	0.0419	0.0409667	0.1673	0.0928	0.1445	0.1932	0.14945	0.1057	0.0426689	0.0406378	0.0493353	0.00883333	0.00380262	0.0275	0.0136908	0.137067	0.0784367								3791.5	0.0464715	0.0543286	0.127772	0.000318201	0.00017854	0.000469936	-0.0178382	-0.0133619	0.021678		0.1057	0.6057	0.00883333	-0.591167	0.0275	-0.5725	0.137067	-0.462933
3791	0.0265	0.0248	0.0345	0.0286	0.0505	0.0303	0.0417	0.0408333	0.1674	0.0928	0.1445	0.1929	0.1494	0.106	0.04279	0.0407531	0.0494754	0.0088	0.00378827	0.0273	0.0135912	0.137	0.0783985								3791	0.0465783	0.0543443	0.127874	0.000323218	0.000182547	0.000463374	-0.0179783	-0.013511	0.0215261		0.106	0.606	0.0088	-0.5912	0.0273	-0.5727	0.137	-0.463
3790.5	0.0267	0.0248	0.0345	0.0286667	0.0506	0.0303	0.0415	0.0408	0.1673	0.0927	0.1443	0.193	0.149325	0.106733	0.043086	0.0410351	0.0498176	0.00933333	0.00401786	0.0277667	0.0138235	0.137467	0.0786656								3790.5	0.0471039	0.0548586	0.128483	0.000339931	0.000197644	0.00043438	-0.0184372	-0.0140586	0.0208418		0.106733	0.606733	0.00933333	-0.590667	0.0277667	-0.572233	0.137467	-0.462533
3790	0.0268	0.0248	0.0347	0.0287667	0.0506	0.0302	0.0415	0.0407667	0.1672	0.0926	0.1441	0.1928	0.149175	0.1067	0.0430726	0.0410223	0.0498021	0.00943333	0.00406091	0.0279667	0.0139231	0.137567	0.0787228								3790	0.0471335	0.0549454	0.128525	0.00033734	0.000201035	0.000426428	-0.0183668	-0.0141787	0.0206501		0.1067	0.6067	0.00943333	-0.590567	0.0279667	-0.572033	0.137567	-0.462433
3789.5	0.0266	0.0247	0.0346	0.0286333	0.0507	0.0302	0.0413	0.0407333	0.1673	0.0928	0.1441	0.1926	0.1492	0.106133	0.0428438	0.0408044	0.0495376	0.00913333	0.00393177	0.0276667	0.0137737	0.1372	0.078513								3789.5	0.0467756	0.0545781	0.128051	0.000329141	0.000191679	0.000447299	-0.0181423	-0.0138448	0.0211494		0.106133	0.606133	0.00913333	-0.590867	0.0276667	-0.572333	0.1372	-0.4628
3789	0.0265	0.0246	0.0346	0.0285667	0.0507	0.0302	0.0412	0.0407	0.1674	0.0927	0.1439	0.193	0.14925	0.105667	0.0426554	0.040625	0.0493198	0.0088	0.00378827	0.0272667	0.0135746	0.136867	0.0783222								3789	0.0464437	0.0541996	0.127642	0.000319589	0.000182239	0.000466906	-0.017877	-0.0134996	0.021608		0.105667	0.605667	0.0088	-0.5912	0.0272667	-0.572733	0.136867	-0.463133
3788.5	0.0265	0.0246	0.0347	0.0286	0.0507	0.0303	0.0411	0.0407	0.1674	0.0926	0.1439	0.1931	0.14925	0.105667	0.0426554	0.040625	0.0493198	0.0087	0.00374522	0.0272	0.0135414	0.136967	0.0783794								3788.5	0.0464007	0.0541664	0.127699	0.000316863	0.000181344	0.000464436	-0.0178007	-0.0134664	0.0215508		0.105667	0.605667	0.0087	-0.5913	0.0272	-0.5728	0.136967	-0.463033
3788	0.0264	0.0245	0.0349	0.0286	0.0505	0.0302	0.0411	0.0406	0.1671	0.0926	0.144	0.1929	0.14915	0.1058	0.0427093	0.0406763	0.049382	0.00876667	0.00377392	0.0271333	0.0135082	0.137	0.0783985								3788	0.0464832	0.0541845	0.127781	0.000319808	0.000184538	0.000456654	-0.0178832	-0.0135845	0.0213695		0.1058	0.6058	0.00876667	-0.591233	0.0271333	-0.572867	0.137	-0.463
3787.5	0.0264	0.0245	0.0349	0.0286	0.0503	0.03	0.041	0.0404333	0.1669	0.0925	0.1438	0.1927	0.148975	0.106067	0.0428169	0.0407788	0.0495065	0.00906667	0.00390307	0.0272667	0.0135746	0.1371	0.0784557								3787.5	0.04672	0.0543534	0.127962	0.000328333	0.000193767	0.000441537	-0.01812	-0.01392	0.0210128		0.106067	0.606067	0.00906667	-0.590933	0.0272667	-0.572733	0.1371	-0.4629
3787	0.0265	0.0247	0.0348	0.0286667	0.0504	0.03	0.0411	0.0405	0.1672	0.0924	0.1439	0.1921	0.1489	0.106333	0.0429246	0.0408813	0.0496309	0.0094	0.00404656	0.0275667	0.0137239	0.137333	0.0785893								3787	0.0469711	0.0546052	0.12822	0.000335053	0.000198958	0.000427654	-0.0183045	-0.0141052	0.0206798		0.106333	0.606333	0.0094	-0.5906	0.0275667	-0.572433	0.137333	-0.462667
3786.5	0.0265	0.0248	0.0349	0.0287333	0.0505	0.0304	0.0411	0.0406667	0.1677	0.0925	0.1443	0.1923	0.1492	0.1063	0.0429111	0.0408685	0.0496154	0.00916667	0.00394612	0.0275667	0.0137239	0.137233	0.078532								3786.5	0.0468572	0.0545924	0.128147	0.000328475	0.000193927	0.000443211	-0.0181239	-0.0139258	0.0210526		0.1063	0.6063	0.00916667	-0.590833	0.0275667	-0.572433	0.137233	-0.462767
3786	0.0263	0.0247	0.0352	0.0287333	0.0506	0.0303	0.041	0.0406333	0.1679	0.0925	0.1446	0.1922	0.1493	0.106233	0.0428842	0.0408429	0.0495843	0.00876667	0.00377392	0.0273	0.0135912	0.137	0.0783985								3786	0.0466581	0.054434	0.127983	0.000321298	0.00019046	0.000454424	-0.0179248	-0.0138007	0.0213172		0.106233	0.606233	0.00876667	-0.591233	0.0273	-0.5727	0.137	-0.463
3785.5	0.0259	0.0245	0.0353	0.0285667	0.0504	0.0297	0.0407	0.0402667	0.1674	0.0921	0.1443	0.1911	0.148725	0.105867	0.0427362	0.0407019	0.0494131	0.00846667	0.00364478	0.0269	0.013392	0.1367	0.0782268								3785.5	0.0463809	0.0540939	0.12764	0.000317349	0.000191193	0.000444579	-0.0178143	-0.0138273	0.021085		0.105867	0.605867	0.00846667	-0.591533	0.0269	-0.5731	0.1367	-0.4633
3785	0.0258	0.0243	0.0351	0.0284	0.0501	0.0293	0.0405	0.0399667	0.1665	0.092	0.1434	0.1902	0.148025	0.105467	0.0425747	0.0405481	0.0492264	0.00846667	0.00364478	0.0268333	0.0133589	0.136133	0.0779026								3785	0.0462195	0.053907	0.127129	0.000317534	0.000194332	0.000436643	-0.0178195	-0.0139403	0.020896		0.105467	0.605467	0.00846667	-0.591533	0.0268333	-0.573167	0.136133	-0.463867
3784.5	0.026	0.0246	0.0355	0.0287	0.0504	0.0295	0.041	0.0403	0.1668	0.0927	0.1442	0.1903	0.1485	0.1057	0.0426689	0.0406378	0.0493353	0.0089	0.00383132	0.0274	0.013641	0.1364	0.0780552								3784.5	0.0465002	0.0542788	0.127391	0.000316847	0.000195406	0.000445611	-0.0178002	-0.0139788	0.0211095		0.1057	0.6057	0.0089	-0.5911	0.0274	-0.5726	0.1364	-0.4636
3784	0.0263	0.0249	0.0355	0.0289	0.0506	0.0298	0.0414	0.0406	0.1675	0.0929	0.1446	0.1913	0.149075	0.1061	0.0428304	0.0407916	0.049522	0.00933333	0.00401786	0.0278	0.0138401	0.1371	0.0784557								3784	0.0468482	0.0546317	0.127978	0.000322139	0.000196889	0.000445093	-0.0179482	-0.0140317	0.0210972		0.1061	0.6061	0.00933333	-0.590667	0.0278	-0.5722	0.1371	-0.4629
3783.5	0.0265	0.0249	0.035	0.0288	0.0505	0.0303	0.0415	0.0407667	0.1676	0.0926	0.1438	0.1923	0.149075	0.1064	0.0429515	0.0409069	0.0496621	0.0095	0.00408961	0.0277667	0.0138235	0.137333	0.0785893								3783.5	0.0470411	0.0547304	0.128251	0.000332737	0.000194987	0.000433625	-0.0182411	-0.0139638	0.0208237		0.1064	0.6064	0.0095	-0.5905	0.0277667	-0.572233	0.137333	-0.462667
3783	0.0265	0.0248	0.035	0.0287667	0.0503	0.0303	0.0415	0.0407	0.1671	0.0925	0.1437	0.1924	0.148925	0.1064	0.0429515	0.0409069	0.0496621	0.00943333	0.00406091	0.0277667	0.0138235	0.137467	0.0786656								3783	0.0470124	0.0547304	0.128328	0.000332906	0.000196853	0.000424252	-0.0182457	-0.0140304	0.0205974		0.1064	0.6064	0.00943333	-0.590567	0.0277667	-0.572233	0.137467	-0.462533
3782.5	0.0266	0.0248	0.0351	0.0288333	0.0503	0.0303	0.0416	0.0407333	0.1673	0.0927	0.1441	0.1923	0.1491	0.1063	0.0429111	0.0408685	0.0496154	0.00923333	0.00397481	0.0277333	0.0138069	0.137533	0.0787037								3782.5	0.0468859	0.0546754	0.128319	0.000325896	0.000194381	0.000431846	-0.0180526	-0.0139421	0.0207809		0.1063	0.6063	0.00923333	-0.590767	0.0277333	-0.572267	0.137533	-0.462467
3782	0.0266	0.0248	0.0351	0.0288333	0.0504	0.0303	0.0415	0.0407333	0.1673	0.0927	0.144	0.1922	0.14905	0.1061	0.0428304	0.0407916	0.049522	0.0091	0.00391742	0.0275333	0.0137073	0.1373	0.0785702								3782	0.0467478	0.0544989	0.128092	0.000320927	0.000189492	0.000439228	-0.0179144	-0.0137656	0.0209578		0.1061	0.6061	0.0091	-0.5909	0.0275333	-0.572467	0.1373	-0.4627
3781.5	0.0264	0.0247	0.0349	0.0286667	0.0503	0.0303	0.0412	0.0406	0.1671	0.0926	0.1439	0.1919	0.148875	0.105933	0.0427631	0.0407275	0.0494442	0.00873333	0.00375957	0.0272	0.0135414	0.1368	0.0782841								3781.5	0.0465227	0.0542689	0.127728	0.000318836	0.000186839	0.000447182	-0.017856	-0.0136689	0.0211467		0.105933	0.605933	0.00873333	-0.591267	0.0272	-0.5728	0.1368	-0.4632
3781	0.0262	0.0245	0.0351	0.0286	0.0502	0.0302	0.0411	0.0405	0.1675	0.0926	0.1442	0.1914	0.148925	0.105933	0.0427631	0.0407275	0.0494442	0.00846667	0.00364478	0.0267667	0.0133257	0.136667	0.0782078								3781	0.0464079	0.0540532	0.127652	0.00031712	0.000183689	0.00045254	-0.0178079	-0.0135532	0.021273		0.105933	0.605933	0.00846667	-0.591533	0.0267667	-0.573233	0.136667	-0.463333
3780.5	0.026	0.0245	0.0362	0.0289	0.0506	0.0303	0.0412	0.0407	0.169	0.0932	0.1458	0.1892	0.1493	0.106267	0.0428976	0.0408557	0.0495998	0.00856667	0.00368782	0.0267333	0.0133091	0.137733	0.0788182								3780.5	0.0465855	0.0541647	0.128418	0.000312776	0.000181299	0.000436058	-0.0176855	-0.0134647	0.020882		0.106267	0.606267	0.00856667	-0.591433	0.0267333	-0.573267	0.137733	-0.462267
3780	0.0257	0.0245	0.0364	0.0288667	0.0505	0.0301	0.0408	0.0404667	0.1691	0.0925	0.1452	0.1881	0.148725	0.106233	0.0428842	0.0408429	0.0495843	0.00846667	0.00364478	0.0266667	0.0132759	0.1376	0.0787419								3780	0.046529	0.0541187	0.128326	0.000311957	0.000186379	0.000416114	-0.0176623	-0.0136521	0.0203989		0.106233	0.606233	0.00846667	-0.591533	0.0266667	-0.573333	0.1376	-0.4624
3779.5	0.0255	0.0242	0.0364	0.0287	0.0505	0.03	0.0408	0.0404333	0.1687	0.0926	0.1454	0.1882	0.148725	0.106167	0.0428573	0.0408172	0.0495531	0.0089	0.00383132	0.0274333	0.0136576	0.137133	0.0784748								3779.5	0.0466886	0.0544748	0.128028	0.00032359	0.000197163	0.000428367	-0.0179886	-0.0140415	0.020697		0.106167	0.606167	0.0089	-0.5911	0.0274333	-0.572567	0.137133	-0.462867
3779	0.0255	0.0242	0.0366	0.0287667	0.0506	0.0302	0.0411	0.0406333	0.1692	0.0932	0.1461	0.1887	0.1493	0.106133	0.0428438	0.0408044	0.0495376	0.00876667	0.00377392	0.0274333	0.0136576	0.137433	0.0786465								3779	0.0466177	0.054462	0.128184	0.000318661	0.000191231	0.000445882	-0.0178511	-0.0138286	0.0211159		0.106133	0.606133	0.00876667	-0.591233	0.0274333	-0.572567	0.137433	-0.462567
3778.5	0.0259	0.0242	0.0353	0.0284667	0.0499	0.0303	0.0412	0.0404667	0.1681	0.0922	0.1438	0.1907	0.1487	0.105833	0.0427227	0.0406891	0.0493976	0.0084	0.00361608	0.0271	0.0134916	0.1369	0.0783413								3778.5	0.0463388	0.0541807	0.127739	0.000319413	0.000188074	0.000439369	-0.0178721	-0.013714	0.0209611		0.105833	0.605833	0.0084	-0.5916	0.0271	-0.5729	0.1369	-0.4631
3778	0.0262	0.0243	0.0348	0.0284333	0.05	0.0299	0.0409	0.0402667	0.1669	0.0923	0.1436	0.1925	0.148825	0.106	0.04279	0.0407531	0.0494754	0.00863333	0.00371652	0.0273333	0.0136078	0.136567	0.0781505								3778	0.0465065	0.0543609	0.127626	0.00032664	0.000198648	0.000449402	-0.0180732	-0.0140943	0.0211991		0.106	0.606	0.00863333	-0.591367	0.0273333	-0.572667	0.136567	-0.463433
3777.5	0.0262	0.0243	0.0348	0.0284333	0.0502	0.0297	0.0409	0.0402667	0.1669	0.0926	0.1439	0.1926	0.149	0.106233	0.0428842	0.0408429	0.0495843	0.00903333	0.00388872	0.0275667	0.0137239	0.136767	0.078265								3777.5	0.0467729	0.0545668	0.127849	0.00033634	0.000204494	0.000447354	-0.0183396	-0.0143001	0.0211507		0.106233	0.606233	0.00903333	-0.590967	0.0275667	-0.572433	0.136767	-0.463233
3777	0.0264	0.0244	0.0349	0.0285667	0.0503	0.03	0.0412	0.0405	0.1669	0.0925	0.1437	0.1921	0.1488	0.106267	0.0428976	0.0408557	0.0495998	0.0093	0.00400351	0.0278	0.0138401	0.137	0.0783985								3777	0.0469012	0.0546958	0.127998	0.000336154	0.00020152	0.000432709	-0.0183345	-0.0141958	0.0208017		0.106267	0.606267	0.0093	-0.5907	0.0278	-0.5722	0.137	-0.463
3776.5	0.0265	0.0246	0.0349	0.0286667	0.0504	0.0304	0.0417	0.0408333	0.1668	0.0924	0.1438	0.1921	0.148775	0.106467	0.0429784	0.0409326	0.0496932	0.00946667	0.00407526	0.0282	0.0140392	0.137433	0.0786465								3776.5	0.0470536	0.0549718	0.12834	0.000338081	0.000199897	0.000417603	-0.018387	-0.0141385	0.0204353		0.106467	0.606467	0.00946667	-0.590533	0.0282	-0.5718	0.137433	-0.462567
3776	0.0264	0.0247	0.0347	0.0286	0.0503	0.0304	0.0419	0.0408667	0.1667	0.0924	0.1437	0.1924	0.1488	0.106367	0.042938	0.0408941	0.0496465	0.00936667	0.00403221	0.0281333	0.0140061	0.137433	0.0786465								3776	0.0469702	0.0549002	0.128293	0.000337465	0.000196939	0.000420537	-0.0183702	-0.0140335	0.020507		0.106367	0.606367	0.00936667	-0.590633	0.0281333	-0.571867	0.137433	-0.462567
3775.5	0.0264	0.0248	0.0345	0.0285667	0.0502	0.0303	0.0416	0.0407	0.1668	0.0927	0.1435	0.1926	0.1489	0.106067	0.0428169	0.0407788	0.0495065	0.0092	0.00396047	0.0279	0.0138899	0.1373	0.0785702								3775.5	0.0467774	0.0546687	0.128077	0.00033163	0.000195124	0.000433611	-0.0182107	-0.0139687	0.0208233		0.106067	0.606067	0.0092	-0.5908	0.0279	-0.5721	0.1373	-0.4627
3775	0.0264	0.0248	0.0345	0.0285667	0.0503	0.03	0.0412	0.0405	0.1666	0.0927	0.1435	0.1928	0.1489	0.106133	0.0428438	0.0408044	0.0495376	0.00926667	0.00398916	0.0278	0.0138401	0.137267	0.0785511								3775	0.046833	0.0546445	0.128089	0.000333658	0.000200067	0.00043311	-0.0182663	-0.0141445	0.0208113		0.106133	0.606133	0.00926667	-0.590733	0.0278	-0.5722	0.137267	-0.462733
3774.5	0.0263	0.0247	0.0345	0.0285	0.0503	0.0299	0.041	0.0404	0.1667	0.0925	0.1434	0.1928	0.14885	0.106333	0.0429246	0.0408813	0.0496309	0.0093	0.00400351	0.0277	0.0137903	0.137267	0.0785511								3774.5	0.0469281	0.0546716	0.128182	0.000339594	0.000203679	0.000427164	-0.0184281	-0.0142716	0.0206679		0.106333	0.606333	0.0093	-0.5907	0.0277	-0.5723	0.137267	-0.462733
3774	0.0264	0.0248	0.0346	0.0286	0.0503	0.0302	0.0411	0.0405333	0.167	0.0925	0.1436	0.1926	0.148925	0.106267	0.0428976	0.0408557	0.0495998	0.00906667	0.00390307	0.0275667	0.0137239	0.1372	0.078513								3774	0.0468007	0.0545796	0.128113	0.000331266	0.000197298	0.000433148	-0.0182007	-0.0140463	0.0208122		0.106267	0.606267	0.00906667	-0.590933	0.0275667	-0.572433	0.1372	-0.4628
3773.5	0.0264	0.0247	0.0347	0.0286	0.0502	0.0303	0.0414	0.0406333	0.1666	0.0926	0.1436	0.1924	0.1488	0.106033	0.0428035	0.040766	0.0494909	0.0089	0.00383132	0.0274667	0.0136742	0.137067	0.0784367								3773.5	0.0466348	0.0544401	0.127928	0.000325253	0.000190627	0.000435658	-0.0180348	-0.0138068	0.0208724		0.106033	0.606033	0.0089	-0.5911	0.0274667	-0.572533	0.137067	-0.462933
3773	0.0265	0.0244	0.0346	0.0285	0.0502	0.0302	0.0417	0.0407	0.1663	0.0927	0.1435	0.1923	0.1487	0.106	0.04279	0.0407531	0.0494754	0.00896667	0.00386002	0.0273667	0.0136244	0.136933	0.0783604								3773	0.04665	0.0543775	0.127836	0.000329423	0.000187075	0.000435318	-0.01815	-0.0136775	0.0208643		0.106	0.606	0.00896667	-0.591033	0.0273667	-0.572633	0.136933	-0.463067
3772.5	0.0265	0.0245	0.0346	0.0285333	0.0503	0.0301	0.0415	0.0406333	0.1666	0.0925	0.1437	0.1922	0.14875	0.106367	0.042938	0.0408941	0.0496465	0.00916667	0.00394612	0.0275	0.0136908	0.1371	0.0784557								3772.5	0.0468841	0.0545849	0.128102	0.000336752	0.000194645	0.00042633	-0.0183508	-0.0139515	0.0206478		0.106367	0.606367	0.00916667	-0.590833	0.0275	-0.5725	0.1371	-0.4629
3772	0.0263	0.0248	0.035	0.0287	0.0505	0.0303	0.0414	0.0407333	0.1671	0.0923	0.144	0.1922	0.1489	0.1067	0.0430726	0.0410223	0.0498021	0.0092	0.00396047	0.0274667	0.0136742	0.137133	0.0784748								3772	0.047033	0.0546964	0.128277	0.0003361	0.000194968	0.000425312	-0.018333	-0.0139631	0.0206231		0.1067	0.6067	0.0092	-0.5908	0.0274667	-0.572533	0.137133	-0.462867
3771.5	0.0263	0.0249	0.0356	0.0289333	0.0504	0.0304	0.0411	0.0406333	0.1677	0.0923	0.1444	0.1914	0.14895	0.106633	0.0430457	0.0409966	0.049771	0.00876667	0.00377392	0.0271667	0.0135248	0.1369	0.0783413								3771.5	0.0468196	0.0545214	0.128112	0.000319918	0.00019288	0.000434211	-0.0178862	-0.0138881	0.0208377		0.106633	0.606633	0.00876667	-0.591233	0.0271667	-0.572833	0.1369	-0.4631
3771	0.0258	0.0246	0.0366	0.029	0.0506	0.0303	0.041	0.0406333	0.1694	0.0931	0.1465	0.1889	0.149475	0.1065	0.0429918	0.0409454	0.0497087	0.0087	0.00374522	0.0268333	0.0133589	0.1375	0.0786846								3771	0.0467371	0.0543042	0.128393	0.000314603	0.000186894	0.000444435	-0.0177371	-0.0136709	0.0210816		0.1065	0.6065	0.0087	-0.5913	0.0268333	-0.573167	0.1375	-0.4625
3770.5	0.025	0.0242	0.037	0.0287333	0.0506	0.0302	0.0412	0.0406667	0.1705	0.0933	0.1479	0.1872	0.149725	0.105667	0.0426554	0.040625	0.0493198	0.008	0.00344388	0.0260333	0.0129606	0.137467	0.0786656								3770.5	0.0460993	0.0535856	0.127985	0.000301577	0.000166898	0.000472613	-0.017366	-0.0129189	0.0217397		0.105667	0.605667	0.008	-0.592	0.0260333	-0.573967	0.137467	-0.462533
3770	0.0252	0.0241	0.0363	0.0285333	0.0497	0.0301	0.0412	0.0403333	0.1693	0.0921	0.1465	0.1875	0.14885	0.105	0.0423863	0.0403687	0.0490086	0.00746667	0.00321429	0.0258667	0.0128776	0.136367	0.0780361								3770	0.0456006	0.0532463	0.127045	0.000291292	0.000166745	0.000475471	-0.0170673	-0.012913	0.0218053		0.105	0.605	0.00746667	-0.592533	0.0258667	-0.574133	0.136367	-0.463633
3769.5	0.0254	0.0239	0.037	0.0287667	0.0509	0.0307	0.0417	0.0411	0.1703	0.0934	0.1481	0.1888	0.15015	0.1057	0.0426689	0.0406378	0.0493353	0.00833333	0.00358738	0.0269333	0.0134086	0.138	0.0789708								3769.5	0.0462563	0.0540465	0.128306	0.000305886	0.000167611	0.000477156	-0.0174896	-0.0129465	0.0218439		0.1057	0.6057	0.00833333	-0.591667	0.0269333	-0.573067	0.138	-0.462
3769	0.0257	0.0239	0.0355	0.0283667	0.0501	0.0306	0.0414	0.0407	0.1686	0.0922	0.1443	0.1899	0.14875	0.105867	0.0427362	0.0407019	0.0494131	0.00866667	0.00373087	0.0273667	0.0136244	0.137733	0.0788182								3769	0.046467	0.0543263	0.128231	0.000327624	0.000185675	0.000421017	-0.0181004	-0.0136263	0.0205187		0.105867	0.605867	0.00866667	-0.591333	0.0273667	-0.572633	0.137733	-0.462267
3768.5	0.0261	0.0243	0.0347	0.0283667	0.0496	0.0302	0.041	0.0402667	0.1666	0.0918	0.143	0.191	0.1481	0.106267	0.0428976	0.0408557	0.0495998	0.00916667	0.00394612	0.0278	0.0138401	0.1372	0.078513								3768.5	0.0468438	0.0546958	0.128113	0.000341403	0.000208199	0.000399488	-0.0184771	-0.0144291	0.0199872		0.106267	0.606267	0.00916667	-0.590833	0.0278	-0.5722	0.1372	-0.4628
3768	0.0263	0.0245	0.0348	0.0285333	0.0497	0.03	0.0411	0.0402667	0.1664	0.0922	0.1432	0.1912	0.14825	0.106	0.04279	0.0407531	0.0494754	0.00903333	0.00388872	0.0275	0.0136908	0.1369	0.0783413								3768	0.0466787	0.0544439	0.127817	0.000329255	0.000200994	0.000417522	-0.0181454	-0.0141772	0.0204333		0.106	0.606	0.00903333	-0.590967	0.0275	-0.5725	0.1369	-0.4631
3767.5	0.0265	0.0245	0.0351	0.0287	0.05	0.0302	0.0412	0.0404667	0.167	0.0924	0.1435	0.1911	0.1485	0.1055	0.0425882	0.0405609	0.049242	0.00836667	0.00360173	0.0268333	0.0133589	0.136333	0.078017								3767.5	0.0461899	0.0539198	0.127259	0.000305896	0.000180986	0.00045118	-0.0174899	-0.0134531	0.021241		0.1055	0.6055	0.00836667	-0.591633	0.0268333	-0.573167	0.136333	-0.463667
3767	0.0264	0.0246	0.0357	0.0289	0.0506	0.0304	0.0413	0.0407667	0.1681	0.0926	0.1449	0.1905	0.149025	0.105367	0.0425343	0.0405097	0.0491797	0.0082	0.00352998	0.0266667	0.0132759	0.136467	0.0780933								3767	0.0460643	0.0537855	0.127273	0.000294614	0.000169491	0.000473147	-0.0171643	-0.0130189	0.0217519		0.105367	0.605367	0.0082	-0.5918	0.0266667	-0.573333	0.136467	-0.463533
3766.5	0.0259	0.0245	0.0363	0.0289	0.0508	0.0306	0.0416	0.041	0.1692	0.0931	0.146	0.1886	0.149225	0.105333	0.0425209	0.0404968	0.0491642	0.00836667	0.00360173	0.0266333	0.0132593	0.137233	0.078532								3766.5	0.0461226	0.0537561	0.127696	0.000296618	0.000162719	0.000463488	-0.0172226	-0.0127561	0.0215288		0.105333	0.605333	0.00836667	-0.591633	0.0266333	-0.573367	0.137233	-0.462767
3766	0.0254	0.0243	0.0357	0.0284667	0.05	0.03	0.0412	0.0404	0.1685	0.0923	0.1443	0.1882	0.148325	0.105633	0.042642	0.0406122	0.0493042	0.0087	0.00374522	0.0268667	0.0133755	0.137	0.0783985								3766	0.0463872	0.0539876	0.127703	0.000321146	0.000184624	0.000425278	-0.0179205	-0.0135876	0.0206223		0.105633	0.605633	0.0087	-0.5913	0.0268667	-0.573133	0.137	-0.463
3765.5	0.0254	0.024	0.036	0.0284667	0.0505	0.0299	0.0411	0.0405	0.1688	0.0929	0.1458	0.189	0.149125	0.106167	0.0428573	0.0408172	0.0495531	0.00903333	0.00388872	0.0275333	0.0137073	0.137533	0.0787037								3765.5	0.046746	0.0545246	0.128257	0.000334134	0.000196689	0.000435479	-0.0182793	-0.0140246	0.0208681		0.106167	0.606167	0.00903333	-0.590967	0.0275333	-0.572467	0.137533	-0.462467
3765	0.0254	0.0239	0.0351	0.0281333	0.05	0.0299	0.041	0.0403	0.1682	0.0925	0.1443	0.1896	0.14865	0.105633	0.042642	0.0406122	0.0493042	0.00846667	0.00364478	0.027	0.0134418	0.1368	0.0782841								3765	0.0462868	0.054054	0.127588	0.000329547	0.000189173	0.000443596	-0.0181534	-0.013754	0.0210617		0.105633	0.605633	0.00846667	-0.591533	0.027	-0.573	0.1368	-0.4632
3764.5	0.026	0.0244	0.0347	0.0283667	0.0497	0.0301	0.0412	0.0403333	0.1674	0.0922	0.1429	0.1908	0.148325	0.1056	0.0426285	0.0405994	0.0492887	0.0086	0.00370217	0.0270333	0.0134584	0.136433	0.0780742								3764.5	0.0463307	0.0540578	0.127363	0.000322706	0.000188361	0.00043941	-0.017964	-0.0137245	0.0209621		0.1056	0.6056	0.0086	-0.5914	0.0270333	-0.572967	0.136433	-0.463567
3764	0.0264	0.0247	0.0351	0.0287333	0.0501	0.0301	0.0412	0.0404667	0.167	0.0924	0.1432	0.1919	0.148625	0.105933	0.0427631	0.0407275	0.0494442	0.00913333	0.00393177	0.0275	0.0136908	0.1371	0.0784557								3764	0.0466948	0.0544183	0.1279	0.000322616	0.000194647	0.000429526	-0.0179615	-0.0139516	0.020725		0.105933	0.605933	0.00913333	-0.590867	0.0275	-0.5725	0.1371	-0.4629
3763.5	0.0266	0.0247	0.0351	0.0288	0.0502	0.0303	0.0413	0.0406	0.1666	0.0925	0.1434	0.1924	0.148725	0.1063	0.0429111	0.0408685	0.0496154	0.0095	0.00408961	0.0277667	0.0138235	0.137333	0.0785893								3763.5	0.0470007	0.054692	0.128205	0.000331266	0.000198585	0.000421085	-0.0182007	-0.014092	0.0205203		0.1063	0.6063	0.0095	-0.5905	0.0277667	-0.572233	0.137333	-0.462667
3763	0.0267	0.0249	0.0349	0.0288333	0.0501	0.0302	0.0412	0.0405	0.1663	0.0924	0.1435	0.1916	0.14845	0.1063	0.0429111	0.0408685	0.0496154	0.00936667	0.00403221	0.0277333	0.0138069	0.137033	0.0784176								3763	0.0469433	0.0546754	0.128033	0.000327971	0.000200942	0.000416855	-0.01811	-0.0141754	0.020417		0.1063	0.6063	0.00936667	-0.590633	0.0277333	-0.572267	0.137033	-0.462967
3762.5	0.0263	0.0249	0.0347	0.0286333	0.0499	0.0298	0.0409	0.0402	0.1661	0.092	0.1435	0.1911	0.148175	0.1056	0.0426285	0.0405994	0.0492887	0.0087	0.00374522	0.0272	0.0135414	0.136367	0.0780361								3762.5	0.0463737	0.0541408	0.127325	0.000314722	0.000194345	0.000434733	-0.0177404	-0.0139408	0.0208502		0.1056	0.6056	0.0087	-0.5913	0.0272	-0.5728	0.136367	-0.463633
3762	0.026	0.0248	0.0347	0.0285	0.0501	0.0299	0.041	0.0403333	0.1664	0.0921	0.1434	0.1911	0.14825	0.105467	0.0425747	0.0405481	0.0492264	0.00846667	0.00364478	0.0269667	0.0134252	0.136133	0.0779026								3762	0.0462195	0.0539733	0.127129	0.00031398	0.00018605	0.000446097	-0.0177195	-0.01364	0.021121		0.105467	0.605467	0.00846667	-0.591533	0.0269667	-0.573033	0.136133	-0.463867
3761.5	0.0264	0.0248	0.0348	0.0286667	0.0503	0.0302	0.0412	0.0405667	0.1671	0.0924	0.1435	0.1916	0.14865	0.1059	0.0427496	0.0407147	0.0494287	0.0085	0.00365913	0.0270333	0.0134584	0.136233	0.0779598								3761.5	0.0464088	0.0541731	0.127388	0.000314782	0.000185136	0.000452052	-0.0177421	-0.0136065	0.0212615		0.1059	0.6059	0.0085	-0.5915	0.0270333	-0.572967	0.136233	-0.463767
3761	0.0266	0.0246	0.0356	0.0289333	0.0504	0.0303	0.0412	0.0406333	0.1684	0.0928	0.1452	0.1914	0.14945	0.106367	0.042938	0.0408941	0.0496465	0.00853333	0.00367347	0.0270667	0.013475	0.137033	0.0784176								3761	0.0466115	0.0543691	0.128064	0.000312517	0.000188672	0.000457357	-0.0176782	-0.0137358	0.0213859		0.106367	0.606367	0.00853333	-0.591467	0.0270667	-0.572933	0.137033	-0.462967
3760.5	0.0259	0.0243	0.0364	0.0288667	0.0505	0.03	0.0409	0.0404667	0.1695	0.0928	0.1461	0.1887	0.149275	0.1064	0.0429515	0.0409069	0.0496621	0.00826667	0.00355868	0.0268333	0.0133589	0.137767	0.0788372								3760.5	0.0465101	0.0542658	0.128499	0.000311292	0.000190416	0.00043163	-0.0176435	-0.0137991	0.0207757		0.1064	0.6064	0.00826667	-0.591733	0.0268333	-0.573167	0.137767	-0.462233
3760	0.0253	0.0241	0.0362	0.0285333	0.0497	0.0292	0.0404	0.0397667	0.1683	0.092	0.1446	0.1852	0.147525	0.105967	0.0427765	0.0407403	0.0494598	0.008	0.00344388	0.0264333	0.0131597	0.136533	0.0781315								3760	0.0462204	0.0539001	0.127591	0.000312833	0.000199753	0.000397354	-0.0176871	-0.0141334	0.0199337		0.105967	0.605967	0.008	-0.592	0.0264333	-0.573567	0.136533	-0.463467
3759.5	0.0252	0.024	0.0368	0.0286667	0.0502	0.0295	0.0405	0.0400667	0.1683	0.0929	0.1461	0.1852	0.148125	0.105633	0.042642	0.0406122	0.0493042	0.0086	0.00370217	0.0268667	0.0133755	0.136633	0.0781887								3759.5	0.0463442	0.0539876	0.127493	0.000312494	0.000193793	0.000425683	-0.0176775	-0.013921	0.0206321		0.105633	0.605633	0.0086	-0.5914	0.0268667	-0.573133	0.136633	-0.463367
3759	0.0255	0.0243	0.0359	0.0285667	0.0499	0.0298	0.0404	0.0400333	0.1678	0.0922	0.1444	0.1874	0.14795	0.105233	0.0424805	0.0404584	0.0491175	0.00833333	0.00358738	0.0267333	0.0133091	0.135967	0.0778072								3759	0.0460679	0.0537675	0.126925	0.000306293	0.000188626	0.000442063	-0.0175012	-0.0137341	0.0210253		0.105233	0.605233	0.00833333	-0.591667	0.0267333	-0.573267	0.135967	-0.464033
3758.5	0.0261	0.0246	0.0352	0.0286333	0.0498	0.0298	0.0407	0.0401	0.1674	0.0917	0.1432	0.1894	0.147925	0.1056	0.0426285	0.0405994	0.0492887	0.00846667	0.00364478	0.0269	0.013392	0.135867	0.07775								3758.5	0.0462733	0.0539914	0.127039	0.000311168	0.000192971	0.000436241	-0.01764	-0.0138914	0.0208864		0.1056	0.6056	0.00846667	-0.591533	0.0269	-0.5731	0.135867	-0.464133
3758	0.0263	0.0245	0.0355	0.0287667	0.0498	0.0298	0.0411	0.0402333	0.1674	0.092	0.1436	0.1906	0.1484	0.106367	0.042938	0.0408941	0.0496465	0.00903333	0.00388872	0.0274	0.013641	0.1368	0.0782841								3758	0.0468267	0.0545351	0.127931	0.000326166	0.00020454	0.000418998	-0.0180601	-0.0143018	0.0204694		0.106367	0.606367	0.00903333	-0.590967	0.0274	-0.5726	0.1368	-0.4632
3757.5	0.0261	0.0242	0.0362	0.0288333	0.05	0.0299	0.0412	0.0403667	0.1678	0.0924	0.145	0.189	0.14855	0.106067	0.0428169	0.0407788	0.0495065	0.0087	0.00374522	0.0269	0.013392	0.136833	0.0783031								3757.5	0.0465621	0.0541708	0.12781	0.00031431	0.000190555	0.000430163	-0.0177288	-0.0138042	0.0207404		0.106067	0.606067	0.0087	-0.5913	0.0269	-0.5731	0.136833	-0.463167
3757	0.0256	0.0241	0.0357	0.0284667	0.0498	0.0297	0.0408	0.0401	0.1673	0.0916	0.1443	0.1878	0.14775	0.1046	0.0422248	0.0402149	0.0488219	0.00733333	0.00315689	0.0256333	0.0127614	0.135067	0.0772922								3757	0.0453817	0.0529763	0.126114	0.00028612	0.0001658	0.000468113	-0.0169151	-0.0128763	0.0216359		0.1046	0.6046	0.00733333	-0.592667	0.0256333	-0.574367	0.135067	-0.464933
3756.5	0.0256	0.0243	0.0356	0.0285	0.05	0.0295	0.0405	0.04	0.1672	0.0922	0.1444	0.1884	0.14805	0.104367	0.0421307	0.0401252	0.048713	0.00743333	0.00319994	0.0261333	0.0130104	0.1353	0.0774257								3756.5	0.0453306	0.0531356	0.126139	0.000283269	0.000172543	0.000480105	-0.0168306	-0.0131356	0.0219113		0.104367	0.604367	0.00743333	-0.592567	0.0261333	-0.573867	0.1353	-0.4647
3756	0.0256	0.0241	0.0353	0.0283333	0.0501	0.0295	0.0404	0.04	0.1671	0.0921	0.1442	0.1886	0.148	0.104633	0.0422383	0.0402277	0.0488375	0.00773333	0.00332909	0.0262667	0.0130767	0.135867	0.07775								3756	0.0455674	0.0533045	0.126587	0.000297013	0.000177009	0.000458498	-0.0172341	-0.0133045	0.0214126		0.104633	0.604633	0.00773333	-0.592267	0.0262667	-0.573733	0.135867	-0.464133
3755.5	0.026	0.0245	0.0348	0.0284333	0.0499	0.03	0.0407	0.0402	0.1666	0.0916	0.1432	0.1901	0.147875	0.105333	0.0425209	0.0404968	0.0491642	0.00836667	0.00360173	0.0267	0.0132925	0.136033	0.0778453								3755.5	0.0461226	0.0537893	0.12701	0.00031291	0.00018467	0.000435368	-0.0176893	-0.0135893	0.0208655		0.105333	0.605333	0.00836667	-0.591633	0.0267	-0.5733	0.136033	-0.463967
3755	0.0262	0.025	0.035	0.0287333	0.0502	0.0303	0.0409	0.0404667	0.1665	0.0922	0.1435	0.192	0.14855	0.1066	0.0430322	0.0409838	0.0497554	0.00946667	0.00407526	0.0278667	0.0138733	0.137033	0.0784176								3755	0.0471075	0.0548571	0.128173	0.000337609	0.000207085	0.000415222	-0.0183741	-0.0143905	0.020377		0.1066	0.6066	0.00946667	-0.590533	0.0278667	-0.572133	0.137033	-0.462967
3754.5	0.0263	0.0253	0.0353	0.0289667	0.0502	0.03	0.0408	0.0403333	0.1668	0.0923	0.1433	0.1913	0.148425	0.106867	0.0431399	0.0410864	0.0498799	0.00923333	0.00397481	0.0277	0.0137903	0.137067	0.0784367								3754.5	0.0471147	0.0548767	0.128317	0.00032935	0.000211509	0.00040435	-0.018148	-0.0145433	0.0201085		0.106867	0.606867	0.00923333	-0.590767	0.0277	-0.5723	0.137067	-0.462933
3754	0.0264	0.0253	0.0359	0.0292	0.05	0.0298	0.0405	0.0401	0.1673	0.0921	0.1435	0.1899	0.1482	0.105933	0.0427631	0.0407275	0.0494442	0.00793333	0.00341518	0.0262333	0.0130601	0.1357	0.0776546								3754	0.0461783	0.0537877	0.127099	0.000288262	0.000187352	0.000445259	-0.0169783	-0.0136877	0.0211012		0.105933	0.605933	0.00793333	-0.592067	0.0262333	-0.573767	0.1357	-0.4643
3753.5	0.026	0.025	0.0378	0.0296	0.0508	0.0305	0.0412	0.0408333	0.1705	0.094	0.1475	0.1892	0.1503	0.1045	0.0421845	0.0401765	0.0487752	0.00656667	0.00282685	0.0246667	0.0122802	0.135467	0.0775211								3753.5	0.0450113	0.0524566	0.126296	0.000237509	0.000135101	0.000576178	-0.0154113	-0.0116233	0.0240037		0.1045	0.6045	0.00656667	-0.593433	0.0246667	-0.575333	0.135467	-0.464533
3753	0.0242	0.0236	0.0401	0.0293	0.0529	0.0331	0.0443	0.0434333	0.1779	0.098	0.1547	0.1828	0.15335	0.102133	0.0412291	0.0392666	0.0476706	0.00553333	0.00238202	0.0239	0.0118985	0.138067	0.0790089								3753	0.0436111	0.0511651	0.12668	0.000204808	5.97797e-05	0.000711315	-0.0143111	-0.00773173	0.0266705		0.102133	0.602133	0.00553333	-0.594467	0.0239	-0.5761	0.138067	-0.461933
3752.5	0.0242	0.0234	0.0377	0.0284333	0.0502	0.0323	0.0437	0.0420667	0.1749	0.094	0.1489	0.1767	0.148625	0.102733	0.0414713	0.0394972	0.0479506	0.0052	0.00223852	0.0233	0.0115998	0.136367	0.0780361								3752.5	0.0437098	0.051097	0.125987	0.000233371	8.15476e-05	0.000512491	-0.0152765	-0.00903037	0.0226383		0.102733	0.602733	0.0052	-0.5948	0.0233	-0.5767	0.136367	-0.463633
3752	0.0241	0.0239	0.0395	0.0291667	0.0519	0.0327	0.0439	0.0428333	0.1755	0.0957	0.1514	0.1801	0.150675	0.1056	0.0426285	0.0405994	0.0492887	0.0077	0.00331474	0.0257333	0.0128112	0.139433	0.079791								3752	0.0459433	0.0534106	0.12908	0.000281454	0.000111878	0.000466359	-0.0167766	-0.0105773	0.0215953		0.1056	0.6056	0.0077	-0.5923	0.0257333	-0.574267	0.139433	-0.460567
3751.5	0.0241	0.0238	0.0375	0.0284667	0.0503	0.0306	0.0415	0.0408	0.1709	0.0926	0.1448	0.1853	0.1484	0.1052	0.0424671	0.0404456	0.049102	0.0071	0.00305645	0.0252333	0.0125623	0.136333	0.078017								3751.5	0.0455235	0.0530079	0.127119	0.000290935	0.000149032	0.000452882	-0.0170568	-0.0122079	0.021281		0.1052	0.6052	0.0071	-0.5929	0.0252333	-0.574767	0.136333	-0.463667
3751	0.0249	0.0241	0.037	0.0286667	0.049	0.0293	0.04	0.0394333	0.1678	0.0906	0.1429	0.1887	0.1475	0.105333	0.0425209	0.0404968	0.0491642	0.00713333	0.0030708	0.0253667	0.0126287	0.134633	0.0770442								3751	0.0455917	0.0531255	0.126208	0.000286456	0.000187476	0.000453333	-0.016925	-0.0136922	0.0212916		0.105333	0.605333	0.00713333	-0.592867	0.0253667	-0.574633	0.134633	-0.465367
3750.5	0.0249	0.0237	0.0395	0.0293667	0.051	0.0304	0.0411	0.0408333	0.172	0.0944	0.1498	0.1855	0.150425	0.105333	0.0425209	0.0404968	0.0491642	0.0078	0.00335779	0.026	0.012944	0.137433	0.0786465								3750.5	0.0458787	0.0534408	0.127811	0.000272646	0.000158949	0.000511407	-0.016512	-0.0126075	0.0226143		0.105333	0.605333	0.0078	-0.5922	0.026	-0.574	0.137433	-0.462567
3750	0.0248	0.0237	0.0406	0.0297	0.0538	0.034	0.045	0.0442667	0.1801	0.0995	0.1566	0.1845	0.155175	0.105167	0.0424536	0.0404328	0.0490864	0.00856667	0.00368782	0.0268333	0.0133589	0.141867	0.0811835								3750	0.0461414	0.0537916	0.13027	0.00027032	9.07247e-05	0.000620265	-0.0164414	-0.00952495	0.0249051		0.105167	0.605167	0.00856667	-0.591433	0.0268333	-0.573167	0.141867	-0.458133
3749.5	0.0244	0.0236	0.038	0.0286667	0.0516	0.0334	0.0441	0.0430333	0.1768	0.0949	0.149	0.185	0.151425	0.105733	0.0426823	0.0406506	0.0493509	0.00863333	0.00371652	0.0267333	0.0133091	0.140567	0.0804396								3749.5	0.0463989	0.0539597	0.12979	0.000314431	0.000119385	0.000468054	-0.0177322	-0.0109264	0.0216346		0.105733	0.605733	0.00863333	-0.591367	0.0267333	-0.573267	0.140567	-0.459433
3749	0.0242	0.0233	0.0398	0.0291	0.0529	0.0339	0.0449	0.0439	0.1775	0.0965	0.1525	0.1848	0.152825	0.106567	0.0430187	0.040971	0.0497398	0.0091	0.00391742	0.0276	0.0137405	0.142733	0.0816794								3749	0.0469362	0.0547116	0.131419	0.000318129	0.00011689	0.000458205	-0.0178362	-0.0108116	0.0214057		0.106567	0.606567	0.0091	-0.5909	0.0276	-0.5724	0.142733	-0.457267
3748.5	0.0243	0.0231	0.0362	0.0278667	0.0496	0.0314	0.042	0.041	0.1706	0.0917	0.1436	0.1847	0.14765	0.105167	0.0424536	0.0404328	0.0490864	0.00783333	0.00337214	0.0262	0.0130436	0.137233	0.078532								3748.5	0.0458257	0.0534763	0.127618	0.000322528	0.000155659	0.000401263	-0.0179591	-0.0124763	0.0200316		0.105167	0.605167	0.00783333	-0.592167	0.0262	-0.5738	0.137233	-0.462767
3748	0.0253	0.0237	0.0353	0.0281	0.0491	0.03	0.0403	0.0398	0.1671	0.091	0.142	0.1868	0.146725	0.104833	0.042319	0.0403046	0.0489308	0.00746667	0.00321429	0.0258667	0.0128776	0.134867	0.0771777								3748	0.0455333	0.0531822	0.126109	0.000303921	0.000179084	0.000425039	-0.0174333	-0.0133822	0.0206165		0.104833	0.604833	0.00746667	-0.592533	0.0258667	-0.574133	0.134867	-0.465133
3747.5	0.0261	0.0244	0.0355	0.0286667	0.0499	0.0296	0.04	0.0398333	0.1667	0.0919	0.1429	0.1883	0.14745	0.1046	0.0422248	0.0402149	0.0488219	0.00726667	0.00312819	0.0258	0.0128444	0.1344	0.0769107								3747.5	0.045353	0.0530593	0.125733	0.000278435	0.000174927	0.000471647	-0.0166864	-0.013226	0.0217174		0.1046	0.6046	0.00726667	-0.592733	0.0258	-0.5742	0.1344	-0.4656
3747	0.0261	0.0244	0.0355	0.0286667	0.05	0.0295	0.0399	0.0398	0.1669	0.0917	0.1435	0.1875	0.1474	0.105	0.0423863	0.0403687	0.0490086	0.0073	0.00314254	0.0257667	0.0128278	0.134567	0.077006								3747	0.0455289	0.0531965	0.126015	0.000284334	0.000179466	0.000457333	-0.0168622	-0.0133965	0.0213854		0.105	0.605	0.0073	-0.5927	0.0257667	-0.574233	0.134567	-0.465433
3746.5	0.0258	0.0245	0.0359	0.0287333	0.0496	0.0296	0.0402	0.0398	0.1675	0.0916	0.144	0.1871	0.14755	0.105833	0.0427227	0.0406891	0.0493976	0.0078	0.00335779	0.0258	0.0128444	0.1353	0.0774257								3746.5	0.0460805	0.0535335	0.126823	0.000300924	0.000188609	0.000429598	-0.0173472	-0.0137335	0.0207267		0.105833	0.605833	0.0078	-0.5922	0.0258	-0.5742	0.1353	-0.4647
3746	0.0251	0.0246	0.0384	0.0293667	0.0511	0.0308	0.0418	0.0412333	0.1716	0.0944	0.1489	0.1845	0.14985	0.106567	0.0430187	0.040971	0.0497398	0.00876667	0.00377392	0.0266667	0.0132759	0.1384	0.0791997								3746	0.0467927	0.0542469	0.12894	0.000303666	0.000169353	0.000437248	-0.017426	-0.0130136	0.0209105		0.106567	0.606567	0.00876667	-0.591233	0.0266667	-0.573333	0.1384	-0.4616
3745.5	0.0244	0.0241	0.0432	0.0305667	0.0561	0.0361	0.0471	0.0464333	0.1835	0.1026	0.1622	0.1792	0.156875	0.106833	0.0431264	0.0410735	0.0498643	0.0106333	0.00457749	0.0290333	0.0144541	0.146367	0.0837586								3745.5	0.0477039	0.0555277	0.133623	0.000293684	8.27067e-05	0.000540659	-0.0171372	-0.00909432	0.0232521		0.106833	0.606833	0.0106333	-0.589367	0.0290333	-0.570967	0.146367	-0.453633
3745	0.0254	0.0241	0.042	0.0305	0.0558	0.0361	0.0472	0.0463667	0.1853	0.1018	0.1639	0.1956	0.16165	0.106733	0.043086	0.0410351	0.0498176	0.00756667	0.00325734	0.0263	0.0130933	0.144833	0.0828812								3745	0.0463434	0.0541284	0.132699	0.000251012	6.0245e-05	0.000838172	-0.0158434	-0.00776176	0.0289512		0.106733	0.606733	0.00756667	-0.592433	0.0263	-0.5737	0.144833	-0.455167
3744.5	0.0207	0.0205	0.0407	0.0273	0.0513	0.0331	0.0443	0.0429	0.1812	0.0953	0.1558	0.1747	0.15175	0.101933	0.0411484	0.0391897	0.0475772	0.00676667	0.00291295	0.0262	0.0130436	0.141367	0.0808974								3744.5	0.0440613	0.0522332	0.128475	0.000280942	8.7109e-05	0.000541744	-0.0167613	-0.00933322	0.0232754		0.101933	0.601933	0.00676667	-0.593233	0.0262	-0.5738	0.141367	-0.458633
3744	0.0228	0.0222	0.0412	0.0287333	0.0526	0.0342	0.0448	0.0438667	0.1809	0.0975	0.1562	0.1787	0.153325	0.1039	0.0419423	0.0399458	0.0484952	0.0075	0.00322864	0.0266333	0.0132593	0.141667	0.081069								3744	0.0451709	0.0532051	0.129564	0.000270194	8.72057e-05	0.000564575	-0.0164376	-0.0093384	0.0237608		0.1039	0.6039	0.0075	-0.5925	0.0266333	-0.573367	0.141667	-0.458333
3743.5	0.0244	0.0233	0.0372	0.0283	0.0502	0.0319	0.0433	0.0418	0.1735	0.093	0.1472	0.1844	0.149525	0.104567	0.0422114	0.0402021	0.0488063	0.0076	0.00327169	0.0261	0.0129938	0.138333	0.0791615								3743.5	0.0454831	0.0531959	0.127968	0.000295258	0.000129866	0.00046471	-0.0171831	-0.0113959	0.0215571		0.104567	0.604567	0.0076	-0.5924	0.0261	-0.5739	0.138333	-0.461667
3743	0.0254	0.024	0.0355	0.0283	0.0494	0.0303	0.0416	0.0404333	0.1684	0.0913	0.1435	0.188	0.1478	0.104633	0.0422383	0.0402277	0.0488375	0.0077	0.00331474	0.0261667	0.013027	0.1359	0.077769								3743	0.045553	0.0532547	0.126607	0.000297667	0.000164387	0.000449164	-0.017253	-0.0128213	0.0211935		0.104633	0.604633	0.0077	-0.5923	0.0261667	-0.573833	0.1359	-0.4641
3742.5	0.0262	0.0246	0.0356	0.0288	0.0498	0.0298	0.0409	0.0401667	0.1672	0.0917	0.1435	0.1897	0.148025	0.105167	0.0424536	0.0404328	0.0490864	0.00793333	0.00341518	0.0263333	0.0131099	0.135467	0.0775211								3742.5	0.0458688	0.0535427	0.126607	0.000291343	0.000178918	0.000458711	-0.0170688	-0.013376	0.0214175		0.105167	0.605167	0.00793333	-0.592067	0.0263333	-0.573667	0.135467	-0.464533
3742	0.026	0.0244	0.0357	0.0287	0.0502	0.0297	0.0406	0.0401667	0.1673	0.0922	0.1439	0.1892	0.14815	0.1054	0.0425478	0.0405225	0.0491953	0.00793333	0.00341518	0.0260667	0.0129772	0.135733	0.0776737								3742	0.045963	0.0534996	0.126869	0.00029801	0.000177768	0.000452882	-0.017263	-0.013333	0.021281		0.1054	0.6054	0.00793333	-0.592067	0.0260667	-0.573933	0.135733	-0.464267
3741.5	0.0255	0.024	0.035	0.0281667	0.0497	0.0293	0.0397	0.0395667	0.166	0.0914	0.1429	0.1882	0.147125	0.104667	0.0422518	0.0402405	0.048853	0.0076	0.00327169	0.0255667	0.0127283	0.134667	0.0770633								3741.5	0.0455234	0.0529688	0.125916	0.000301258	0.000179617	0.000449809	-0.0173568	-0.0134021	0.0212087		0.104667	0.604667	0.0076	-0.5924	0.0255667	-0.574433	0.134667	-0.465333
3741	0.0255	0.0238	0.035	0.0281	0.0501	0.0294	0.0399	0.0398	0.1661	0.0919	0.1436	0.1876	0.1473	0.104767	0.0422921	0.040279	0.0488997	0.00806667	0.00347258	0.0264667	0.0131763	0.134867	0.0771777								3741	0.0457647	0.0534553	0.126077	0.000312042	0.000186467	0.000450398	-0.0176647	-0.0136553	0.0212226		0.104767	0.604767	0.00806667	-0.591933	0.0264667	-0.573533	0.134867	-0.465133
3740.5	0.0257	0.0238	0.0349	0.0281333	0.0501	0.0297	0.0404	0.0400667	0.1666	0.092	0.1434	0.1883	0.147575	0.1053	0.0425074	0.040484	0.0491486	0.00853333	0.00367347	0.0270333	0.0134584	0.135467	0.0775211								3740.5	0.0461809	0.0539425	0.12667	0.000325714	0.000192537	0.000437032	-0.0180476	-0.0138758	0.0209053		0.1053	0.6053	0.00853333	-0.591467	0.0270333	-0.572967	0.135467	-0.464533
3740	0.026	0.0241	0.0349	0.0283333	0.0498	0.03	0.0406	0.0401333	0.1663	0.092	0.1432	0.189	0.147625	0.1057	0.0426689	0.0406378	0.0493353	0.0087	0.00374522	0.0271333	0.0135082	0.135933	0.0777881								3740	0.0464141	0.054146	0.127123	0.000326915	0.000196355	0.000420314	-0.0180808	-0.0140127	0.0205015		0.1057	0.6057	0.0087	-0.5913	0.0271333	-0.572867	0.135933	-0.464067
3739.5	0.0262	0.0244	0.0354	0.0286667	0.0502	0.0302	0.0408	0.0404	0.1667	0.0925	0.1442	0.1891	0.148125	0.1057	0.0426689	0.0406378	0.0493353	0.0085	0.00365913	0.0265667	0.0132261	0.136167	0.0779216								3739.5	0.046328	0.0538639	0.127257	0.000311923	0.000181277	0.000435474	-0.0176613	-0.0134639	0.020868		0.1057	0.6057	0.0085	-0.5915	0.0265667	-0.573433	0.136167	-0.463833
3739	0.0261	0.0244	0.0356	0.0287	0.05	0.0297	0.0406	0.0401	0.1672	0.0925	0.1439	0.189	0.14815	0.104767	0.0422921	0.040279	0.0488997	0.00746667	0.00321429	0.0251667	0.0125291	0.135033	0.0772731								3739	0.0455064	0.0528081	0.126173	0.000282456	0.000161496	0.000482998	-0.0168064	-0.0127081	0.0219772		0.104767	0.604767	0.00746667	-0.592533	0.0251667	-0.574833	0.135033	-0.464967
3738.5	0.0259	0.0241	0.0355	0.0285	0.0498	0.0291	0.0402	0.0397	0.1665	0.0918	0.1434	0.1887	0.1476	0.104567	0.0422114	0.0402021	0.0488063	0.00716667	0.00308514	0.0252	0.0125457	0.1342	0.0767962								3738.5	0.0452965	0.0527478	0.125603	0.000282124	0.000170245	0.000483887	-0.0167965	-0.0130478	0.0219974		0.104567	0.604567	0.00716667	-0.592833	0.0252	-0.5748	0.1342	-0.4658
3738	0.0258	0.024	0.0369	0.0289	0.051	0.0297	0.0405	0.0404	0.1681	0.0926	0.1461	0.1882	0.14875	0.105367	0.0425343	0.0405097	0.0491797	0.00786667	0.00338648	0.0261333	0.0130104	0.135967	0.0778072								3738	0.0459208	0.05352	0.126987	0.000289708	0.000172135	0.000473631	-0.0170208	-0.01312	0.0217631		0.105367	0.605367	0.00786667	-0.592133	0.0261333	-0.573867	0.135967	-0.464033
3737.5	0.0252	0.024	0.0378	0.029	0.0521	0.0317	0.0421	0.0419667	0.1719	0.0941	0.1483	0.1875	0.15045	0.105533	0.0426016	0.0405737	0.0492575	0.00833333	0.00358738	0.0268667	0.0133755	0.1384	0.0791997								3737.5	0.046189	0.0539492	0.128457	0.000295461	0.000143581	0.000483683	-0.017189	-0.0119825	0.0219928		0.105533	0.605533	0.00833333	-0.591667	0.0268667	-0.573133	0.1384	-0.4616
3737	0.0257	0.0245	0.0368	0.029	0.0509	0.0322	0.0423	0.0418	0.1709	0.0929	0.1454	0.1878	0.14925	0.1054	0.0425478	0.0405225	0.0491953	0.0075	0.00322864	0.0259667	0.0129274	0.1374	0.0786274								3737	0.0457764	0.0534499	0.127823	0.000281449	0.000135719	0.000459128	-0.0167764	-0.0116499	0.0214273		0.1054	0.6054	0.0075	-0.5925	0.0259667	-0.574033	0.1374	-0.4626
3736.5	0.0259	0.0245	0.0382	0.0295333	0.0513	0.0318	0.0427	0.0419333	0.1721	0.0937	0.1479	0.1841	0.14945	0.105533	0.0426016	0.0405737	0.0492575	0.00696667	0.00299905	0.0250667	0.0124793	0.1372	0.078513								3736.5	0.0456007	0.0530531	0.127771	0.000258159	0.000123648	0.00047	-0.0160673	-0.0111197	0.0216795		0.105533	0.605533	0.00696667	-0.593033	0.0250667	-0.574933	0.1372	-0.4628
3736	0.0249	0.0238	0.0385	0.0290667	0.0507	0.0308	0.0417	0.0410667	0.173	0.0926	0.1475	0.1804	0.148375	0.104467	0.042171	0.0401636	0.0487597	0.00586667	0.00252551	0.0238	0.0118487	0.1362	0.0779407								3736	0.0446965	0.0520124	0.1267	0.000244293	0.000119808	0.000469789	-0.0156299	-0.0109457	0.0216746		0.104467	0.604467	0.00586667	-0.594133	0.0238	-0.5762	0.1362	-0.4638
3735.5	0.0244	0.0238	0.0385	0.0289	0.0493	0.0295	0.0399	0.0395667	0.1712	0.0908	0.1454	0.1807	0.147025	0.1046	0.0422248	0.0402149	0.0488219	0.00593333	0.00255421	0.0234667	0.0116828	0.1348	0.0771396								3735.5	0.0447791	0.0518977	0.125961	0.000252144	0.000152054	0.000443672	-0.0158791	-0.012331	0.0210635		0.1046	0.6046	0.00593333	-0.594067	0.0234667	-0.576533	0.1348	-0.4652
3735	0.0237	0.0229	0.038	0.0282	0.0487	0.0283	0.0389	0.0386333	0.1691	0.0905	0.1442	0.1797	0.145875	0.104733	0.0422787	0.0402662	0.0488841	0.0073	0.00314254	0.0249333	0.012413	0.134567	0.077006								3735	0.0454212	0.0526791	0.12589	0.00029657	0.000197284	0.000399393	-0.0172212	-0.0140458	0.0199848		0.104733	0.604733	0.0073	-0.5927	0.0249333	-0.575067	0.134567	-0.465433
3734.5	0.0243	0.023	0.0374	0.0282333	0.0496	0.029	0.0399	0.0395	0.1694	0.0919	0.1453	0.1828	0.14735	0.1051	0.0424267	0.0404071	0.0490553	0.0083	0.00357303	0.0265	0.0131929	0.135767	0.0776927								3734.5	0.0459997	0.0536	0.126748	0.000315644	0.000198811	0.000424441	-0.0177664	-0.0141	0.020602		0.1051	0.6051	0.0083	-0.5917	0.0265	-0.5735	0.135767	-0.464233
3734	0.0251	0.0238	0.0363	0.0284	0.0497	0.0298	0.0408	0.0401	0.1685	0.092	0.1448	0.1859	0.1478	0.105433	0.0425612	0.0405353	0.0492109	0.00816667	0.00351563	0.0264667	0.0131763	0.1358	0.0777118								3734	0.0460769	0.0537116	0.126923	0.000312472	0.000185276	0.000435862	-0.0176769	-0.0136116	0.0208773		0.105433	0.605433	0.00816667	-0.591833	0.0264667	-0.573533	0.1358	-0.4642
3733.5	0.0255	0.0242	0.0364	0.0287	0.0495	0.0298	0.0407	0.04	0.1681	0.0916	0.1445	0.1873	0.147875	0.105233	0.0424805	0.0404584	0.0491175	0.00756667	0.00325734	0.0256667	0.012778	0.1356	0.0775974								3733.5	0.0457378	0.0532364	0.126715	0.000290288	0.000175203	0.000447751	-0.0170378	-0.0132364	0.0211601		0.105233	0.605233	0.00756667	-0.592433	0.0256667	-0.574333	0.1356	-0.4644
3733	0.0253	0.0237	0.0381	0.0290333	0.0513	0.031	0.0419	0.0414	0.1718	0.0937	0.1488	0.1856	0.149975	0.1049	0.0423459	0.0403302	0.0489619	0.0075	0.00322864	0.0256	0.0127448	0.137367	0.0786083								3733	0.0455746	0.0530751	0.12757	0.000273613	0.000136308	0.000501972	-0.0165413	-0.0116751	0.0224047		0.1049	0.6049	0.0075	-0.5925	0.0256	-0.5744	0.137367	-0.462633
3732.5	0.0253	0.0233	0.0372	0.0286	0.0505	0.0311	0.0418	0.0411333	0.1715	0.0926	0.147	0.1868	0.149475	0.104933	0.0423594	0.0403431	0.0489775	0.00776667	0.00334344	0.0255667	0.0127283	0.1373	0.0785702								3732.5	0.0457028	0.0530713	0.127548	0.000292507	0.000142515	0.000480807	-0.0171028	-0.011938	0.0219273		0.104933	0.604933	0.00776667	-0.592233	0.0255667	-0.574433	0.1373	-0.4627
3732	0.0253	0.0236	0.0376	0.0288333	0.051	0.0317	0.0423	0.0416667	0.1715	0.0938	0.1483	0.1854	0.14975	0.105267	0.042494	0.0404712	0.0491331	0.00873333	0.00375957	0.0268667	0.0133755	0.1384	0.0791997								3732	0.0462535	0.0538467	0.128333	0.000303463	0.000148352	0.000458699	-0.0174202	-0.01218	0.0214173		0.105267	0.605267	0.00873333	-0.591267	0.0268667	-0.573133	0.1384	-0.4616
3731.5	0.0251	0.0236	0.0365	0.0284	0.0509	0.0313	0.0422	0.0414667	0.1703	0.0934	0.1465	0.1849	0.148775	0.104967	0.0423729	0.0403559	0.048993	0.00816667	0.00351563	0.0265333	0.0132095	0.137767	0.0788372								3731.5	0.0458885	0.0535654	0.12783	0.000305847	0.000146379	0.000438681	-0.0174885	-0.0120987	0.0209447		0.104967	0.604967	0.00816667	-0.591833	0.0265333	-0.573467	0.137767	-0.462233
3731	0.0255	0.0237	0.0346	0.0279333	0.0494	0.0304	0.0411	0.0403	0.167	0.0911	0.1423	0.1867	0.146775	0.104767	0.0422921	0.040279	0.0488997	0.00813333	0.00350128	0.0266333	0.0132593	0.1361	0.0778835								3731	0.0457934	0.0535383	0.126783	0.000318982	0.000175252	0.000399672	-0.0178601	-0.0132383	0.0199918		0.104767	0.604767	0.00813333	-0.591867	0.0266333	-0.573367	0.1361	-0.4639
3730.5	0.0258	0.0242	0.0348	0.0282667	0.0499	0.0303	0.0408	0.0403333	0.1663	0.0919	0.1429	0.1891	0.14755	0.1054	0.0425478	0.0405225	0.0491953	0.00876667	0.00377392	0.0272667	0.0135746	0.1359	0.077769								3730.5	0.0463217	0.0540971	0.126964	0.000325985	0.00018944	0.000423769	-0.018055	-0.0137637	0.0205856		0.1054	0.6054	0.00876667	-0.591233	0.0272667	-0.572733	0.1359	-0.4641
3730	0.0259	0.0243	0.0345	0.0282333	0.0497	0.03	0.0406	0.0401	0.1657	0.0918	0.1426	0.1907	0.1477	0.105633	0.042642	0.0406122	0.0493042	0.00916667	0.00394612	0.0274333	0.0136576	0.136067	0.0778644								3730	0.0465881	0.0542697	0.127169	0.000336897	0.000200782	0.000421537	-0.0183548	-0.0141697	0.0205314		0.105633	0.605633	0.00916667	-0.590833	0.0274333	-0.572567	0.136067	-0.463933
3729.5	0.0259	0.0241	0.0342	0.0280667	0.0499	0.0298	0.0407	0.0401333	0.1658	0.0916	0.1426	0.1906	0.14765	0.105267	0.042494	0.0404712	0.0491331	0.00906667	0.00390307	0.0272333	0.013558	0.136	0.0778263								3729.5	0.046397	0.0540292	0.126959	0.000336002	0.000193095	0.000428103	-0.0183304	-0.0138959	0.0206907		0.105267	0.605267	0.00906667	-0.590933	0.0272333	-0.572767	0.136	-0.464
3729	0.0264	0.0244	0.0343	0.0283667	0.0506	0.0305	0.0415	0.0408667	0.1666	0.0924	0.1435	0.1904	0.148225	0.105233	0.0424805	0.0404584	0.0491175	0.00886667	0.00381697	0.0271	0.0134916	0.135833	0.0777309								3729	0.0462975	0.05395	0.126848	0.000321514	0.000171174	0.000456959	-0.0179308	-0.0130833	0.0213766		0.105233	0.605233	0.00886667	-0.591133	0.0271	-0.5729	0.135833	-0.464167
3728.5	0.0264	0.0246	0.0345	0.0285	0.05	0.0303	0.0413	0.0405333	0.166	0.0923	0.1433	0.1895	0.147775	0.105033	0.0423998	0.0403815	0.0490242	0.0086	0.00370217	0.0267	0.0132925	0.135667	0.0776355								3728.5	0.0461019	0.053674	0.12666	0.000309828	0.000172677	0.000445857	-0.0176019	-0.0131406	0.0211153		0.105033	0.605033	0.0086	-0.5914	0.0267	-0.5733	0.135667	-0.464333
3728	0.0261	0.0246	0.0351	0.0286	0.05	0.0305	0.0416	0.0407	0.167	0.0925	0.1443	0.1895	0.148325	0.1052	0.0424671	0.0404456	0.049102	0.0085	0.00365913	0.0266	0.0132427	0.135967	0.0778072								3728	0.0461262	0.0536883	0.126909	0.000307167	0.000168695	0.000458639	-0.0175262	-0.0129883	0.0214158		0.1052	0.6052	0.0085	-0.5915	0.0266	-0.5734	0.135967	-0.464033
3727.5	0.0258	0.0246	0.0358	0.0287333	0.0508	0.0307	0.0418	0.0411	0.1687	0.0932	0.1457	0.1895	0.149275	0.105567	0.0426151	0.0405865	0.0492731	0.0086	0.00370217	0.0267667	0.0133257	0.137	0.0783985								3727.5	0.0463172	0.0539122	0.127672	0.000309194	0.000164153	0.000466706	-0.0175839	-0.0128122	0.0216034		0.105567	0.605567	0.0086	-0.5914	0.0267667	-0.573233	0.137	-0.463
3727	0.0256	0.0243	0.0355	0.0284667	0.0506	0.0303	0.0415	0.0408	0.1685	0.0923	0.1439	0.1884	0.148275	0.105	0.0423863	0.0403687	0.0490086	0.00813333	0.00350128	0.0263	0.0130933	0.136633	0.0781887								3727	0.0458876	0.053462	0.127197	0.000303489	0.000160327	0.000444269	-0.0174209	-0.012662	0.0210777		0.105	0.605	0.00813333	-0.591867	0.0263	-0.5737	0.136633	-0.463367
3726.5	0.0255	0.0241	0.0354	0.0283333	0.051	0.0303	0.0418	0.0410333	0.1684	0.0924	0.1443	0.187	0.148025	0.104867	0.0423325	0.0403174	0.0489464	0.00816667	0.00351563	0.0264	0.0131431	0.1363	0.0779979								3726.5	0.0458481	0.0534605	0.126944	0.000306768	0.000154436	0.000444395	-0.0175148	-0.0124272	0.0210807		0.104867	0.604867	0.00816667	-0.591833	0.0264	-0.5736	0.1363	-0.4637
3726	0.0253	0.0238	0.0355	0.0282	0.0505	0.0301	0.0413	0.0406333	0.168	0.0923	0.1443	0.1865	0.147775	0.104767	0.0422921	0.040279	0.0488997	0.00816667	0.00351563	0.0263	0.0130933	0.1363	0.0779979								3726	0.0458078	0.0533723	0.126898	0.000310033	0.000162282	0.000435864	-0.0176078	-0.012739	0.0208774		0.104767	0.604767	0.00816667	-0.591833	0.0263	-0.5737	0.1363	-0.4637
3725.5	0.0257	0.0238	0.0353	0.0282667	0.0499	0.0302	0.0415	0.0405333	0.1675	0.0916	0.1433	0.187	0.14735	0.104467	0.042171	0.0401636	0.0487597	0.00786667	0.00338648	0.0260333	0.0129606	0.135633	0.0776164								3725.5	0.0455575	0.0531242	0.126376	0.000298973	0.00015853	0.000439904	-0.0172908	-0.0125909	0.0209739		0.104467	0.604467	0.00786667	-0.592133	0.0260333	-0.573967	0.135633	-0.464367
3725	0.0259	0.0241	0.035	0.0283333	0.05	0.0299	0.0417	0.0405333	0.1671	0.0919	0.1436	0.188	0.14765	0.104433	0.0421576	0.0401508	0.0487441	0.00786667	0.00338648	0.0262333	0.0130601	0.1353	0.0774257								3725	0.045544	0.053211	0.12617	0.000296209	0.000160723	0.000461399	-0.0172107	-0.0126776	0.0214802		0.104433	0.604433	0.00786667	-0.592133	0.0262333	-0.573767	0.1353	-0.4647
3724.5	0.0256	0.0242	0.0349	0.0282333	0.0498	0.0292	0.041	0.04	0.1666	0.0916	0.1431	0.1886	0.147475	0.105033	0.0423998	0.0403815	0.0490242	0.00856667	0.00368782	0.0268	0.0133423	0.136067	0.0778644								3724.5	0.0460876	0.0537238	0.126889	0.000318775	0.000188342	0.0004238	-0.0178543	-0.0137238	0.0205864		0.105033	0.605033	0.00856667	-0.591433	0.0268	-0.5732	0.136067	-0.463933
3724	0.0258	0.0241	0.035	0.0283	0.0496	0.0297	0.0411	0.0401333	0.1667	0.0917	0.1432	0.1889	0.147625	0.1056	0.0426285	0.0405994	0.0492887	0.0092	0.00396047	0.0273333	0.0136078	0.136567	0.0781505								3724	0.046589	0.0542071	0.127439	0.000334487	0.000198072	0.000407466	-0.018289	-0.0140738	0.0201858		0.1056	0.6056	0.0092	-0.5908	0.0273333	-0.572667	0.136567	-0.463433
3723.5	0.0262	0.0244	0.0357	0.0287667	0.05	0.0303	0.0412	0.0405	0.1672	0.0922	0.1443	0.1884	0.148025	0.106067	0.0428169	0.0407788	0.0495065	0.0093	0.00400351	0.0274	0.013641	0.1367	0.0782268								3723.5	0.0468204	0.0544198	0.127733	0.000325938	0.000193759	0.000411752	-0.0180538	-0.0139198	0.0202917		0.106067	0.606067	0.0093	-0.5907	0.0274	-0.5726	0.1367	-0.4633
3723	0.0256	0.0242	0.0363	0.0287	0.0498	0.0297	0.0404	0.0399667	0.1677	0.092	0.1442	0.1856	0.147375	0.1053	0.0425074	0.040484	0.0491486	0.00846667	0.00364478	0.0263667	0.0131265	0.1362	0.0779407								3723	0.0461522	0.0536106	0.127089	0.000304579	0.000186156	0.000411508	-0.0174522	-0.0136439	0.0202856		0.1053	0.6053	0.00846667	-0.591533	0.0263667	-0.573633	0.1362	-0.4638
3722.5	0.025	0.0237	0.036	0.0282333	0.0495	0.0296	0.0398	0.0396333	0.1674	0.0913	0.143	0.1849	0.14665	0.104067	0.0420095	0.0400099	0.048573	0.00753333	0.00324299	0.0255667	0.0127283	0.134667	0.0770633								3722.5	0.0452525	0.0527381	0.125636	0.000289653	0.000171735	0.000441578	-0.0170192	-0.0131048	0.0210138		0.104067	0.604067	0.00753333	-0.592467	0.0255667	-0.574433	0.134667	-0.465333
3722	0.0253	0.0241	0.0361	0.0285	0.0501	0.0301	0.0403	0.0401667	0.1672	0.0922	0.1442	0.1866	0.14755	0.104533	0.0421979	0.0401893	0.0487908	0.0082	0.00352998	0.0265	0.0131929	0.135133	0.0773303								3722	0.0457279	0.0533822	0.126121	0.000296801	0.00017465	0.000459197	-0.0172279	-0.0132155	0.0214289		0.104533	0.604533	0.0082	-0.5918	0.0265	-0.5735	0.135133	-0.464867
3721.5	0.0253	0.024	0.0348	0.0280333	0.0495	0.0296	0.0402	0.0397667	0.1661	0.0916	0.143	0.1882	0.147225	0.104567	0.0422114	0.0402021	0.0488063	0.00823333	0.00354433	0.0267	0.0132925	0.135567	0.0775783								3721.5	0.0457557	0.0534946	0.126385	0.000314083	0.000188455	0.00043432	-0.0177224	-0.0137279	0.0208404		0.104567	0.604567	0.00823333	-0.591767	0.0267	-0.5733	0.135567	-0.464433
3721	0.0256	0.024	0.0339	0.0278333	0.0494	0.0296	0.0404	0.0398	0.1655	0.0914	0.1421	0.1894	0.1471	0.1045	0.0421845	0.0401765	0.0487752	0.00823333	0.00354433	0.0266333	0.0132593	0.1353	0.0774257								3721	0.0457288	0.0534357	0.126201	0.000320248	0.000185933	0.000436771	-0.0178955	-0.0136357	0.0208991		0.1045	0.6045	0.00823333	-0.591767	0.0266333	-0.573367	0.1353	-0.4647
3720.5	0.0264	0.0244	0.0345	0.0284333	0.0499	0.0299	0.0408	0.0402	0.1654	0.0918	0.1428	0.1898	0.14745	0.104867	0.0423325	0.0403174	0.0489464	0.00846667	0.00364478	0.0265667	0.0132261	0.135333	0.0774448								3720.5	0.0459773	0.0535435	0.126391	0.00030779	0.00017805	0.000443475	-0.0175439	-0.0133435	0.0210589		0.104867	0.604867	0.00846667	-0.591533	0.0265667	-0.573433	0.135333	-0.464667
3720	0.0266	0.0246	0.0352	0.0288	0.0501	0.03	0.041	0.0403667	0.1662	0.0917	0.1435	0.1894	0.1477	0.105133	0.0424401	0.0404199	0.0490708	0.0086	0.00370217	0.0268	0.0133423	0.136	0.0778263								3720	0.0461423	0.0537622	0.126897	0.000300756	0.000179441	0.00043276	-0.0173423	-0.0133955	0.0208029		0.105133	0.605133	0.0086	-0.5914	0.0268	-0.5732	0.136	-0.464
3719.5	0.0259	0.0242	0.0352	0.0284333	0.0498	0.0296	0.0408	0.0400667	0.1664	0.0914	0.143	0.189	0.14745	0.1052	0.0424671	0.0404456	0.049102	0.00846667	0.00364478	0.0266667	0.0132759	0.136	0.0778263								3719.5	0.0461118	0.0537215	0.126928	0.000312529	0.000186453	0.000421143	-0.0176785	-0.0136548	0.0205218		0.1052	0.6052	0.00846667	-0.591533	0.0266667	-0.573333	0.136	-0.464
3719	0.0254	0.024	0.0348	0.0280667	0.0493	0.0292	0.0405	0.0396667	0.1653	0.0913	0.1423	0.1883	0.1468	0.1049	0.0423459	0.0403302	0.0489619	0.00853333	0.00367347	0.0266	0.0132427	0.135267	0.0774066								3719	0.0460194	0.0535729	0.126369	0.000322301	0.000193384	0.000417444	-0.0179528	-0.0139063	0.0204314		0.1049	0.6049	0.00853333	-0.591467	0.0266	-0.5734	0.135267	-0.464733
3718.5	0.0253	0.024	0.035	0.0281	0.0496	0.0294	0.0407	0.0399	0.1655	0.092	0.1429	0.188	0.1471	0.104633	0.0422383	0.0402277	0.0488375	0.0087	0.00374522	0.0268333	0.0133589	0.135567	0.0775783								3718.5	0.0459835	0.0535866	0.126416	0.00031982	0.000187322	0.000427838	-0.0178835	-0.0136866	0.0206842		0.104633	0.604633	0.0087	-0.5913	0.0268333	-0.573167	0.135567	-0.464433
3718	0.0255	0.0241	0.0345	0.0280333	0.0496	0.0298	0.041	0.0401333	0.1657	0.092	0.1427	0.1893	0.147425	0.104567	0.0422114	0.0402021	0.0488063	0.0085	0.00365913	0.0268667	0.0133755	0.135567	0.0775783								3718	0.0458705	0.0535775	0.126385	0.000318165	0.000180747	0.000442697	-0.0178372	-0.0134442	0.0210404		0.104567	0.604567	0.0085	-0.5915	0.0268667	-0.573133	0.135567	-0.464433
3717.5	0.0257	0.0239	0.0342	0.0279333	0.0496	0.0296	0.0406	0.0399333	0.1652	0.0915	0.1425	0.1906	0.14745	0.104633	0.0422383	0.0402277	0.0488375	0.00846667	0.00364478	0.0269	0.013392	0.1354	0.0774829								3717.5	0.0458831	0.0536198	0.12632	0.000322193	0.000187318	0.000446461	-0.0179497	-0.0136864	0.0211296		0.104633	0.604633	0.00846667	-0.591533	0.0269	-0.5731	0.1354	-0.4646
3717	0.0256	0.0238	0.0341	0.0278333	0.0497	0.0293	0.0404	0.0398	0.165	0.0911	0.1423	0.1907	0.147275	0.104933	0.0423594	0.0403431	0.0489775	0.00866667	0.00373087	0.027	0.0134418	0.135567	0.0775783								3717	0.0460903	0.0537849	0.126556	0.000333316	0.000195577	0.000429286	-0.0182569	-0.0139849	0.0207192		0.104933	0.604933	0.00866667	-0.591333	0.027	-0.573	0.135567	-0.464433
3716.5	0.0256	0.0239	0.034	0.0278333	0.0496	0.0294	0.0404	0.0398	0.1648	0.0914	0.1423	0.1903	0.1472	0.105033	0.0423998	0.0403815	0.0490242	0.00883333	0.00380262	0.027	0.0134418	0.135467	0.0775211								3716.5	0.0462024	0.0538233	0.126545	0.000337422	0.000196654	0.000426619	-0.0183691	-0.0140233	0.0206548		0.105033	0.605033	0.00883333	-0.591167	0.027	-0.573	0.135467	-0.464533
3716	0.0258	0.024	0.0343	0.0280333	0.0495	0.0295	0.0403	0.0397667	0.1652	0.0916	0.1425	0.1898	0.147275	0.105	0.0423863	0.0403687	0.0490086	0.00883333	0.00380262	0.027	0.0134418	0.135633	0.0776164								3716	0.0461889	0.0538105	0.126625	0.000329626	0.00019723	0.00042642	-0.0181556	-0.0140439	0.0206499		0.105	0.605	0.00883333	-0.591167	0.027	-0.573	0.135633	-0.464367
3715.5	0.0259	0.0242	0.0346	0.0282333	0.0497	0.0296	0.0406	0.0399667	0.1658	0.0916	0.1424	0.1889	0.147175	0.104933	0.0423594	0.0403431	0.0489775	0.00876667	0.00377392	0.0268333	0.0133589	0.135967	0.0778072								3715.5	0.0461333	0.0537019	0.126785	0.00032041	0.000188657	0.000415765	-0.0179	-0.0137352	0.0203903		0.104933	0.604933	0.00876667	-0.591233	0.0268333	-0.573167	0.135967	-0.464033
3715	0.0259	0.0245	0.0346	0.0283333	0.0499	0.0299	0.0411	0.0403	0.1659	0.0916	0.1423	0.1886	0.1471	0.104833	0.042319	0.0403046	0.0489308	0.00853333	0.00367347	0.0264	0.0131431	0.135567	0.0775783								3715	0.0459925	0.0534477	0.126509	0.000311847	0.000172863	0.000423985	-0.0176592	-0.0131477	0.0205909		0.104833	0.604833	0.00853333	-0.591467	0.0264	-0.5736	0.135567	-0.464433
3714.5	0.0256	0.0246	0.0346	0.0282667	0.0499	0.0299	0.0411	0.0403	0.1659	0.0916	0.1431	0.1888	0.14735	0.1049	0.0423459	0.0403302	0.0489619	0.00816667	0.00351563	0.0261	0.0129938	0.1353	0.0774257								3714.5	0.0458616	0.053324	0.126388	0.000309581	0.000169625	0.000439421	-0.0175949	-0.013024	0.0209624		0.1049	0.6049	0.00816667	-0.591833	0.0261	-0.5739	0.1353	-0.4647
3714	0.0257	0.0242	0.0347	0.0282	0.0497	0.0299	0.0408	0.0401333	0.1661	0.0915	0.143	0.1891	0.147425	0.105	0.0423863	0.0403687	0.0490086	0.0078	0.00335779	0.0258667	0.0128776	0.135233	0.0773875								3714	0.0457441	0.0532463	0.126396	0.000307795	0.00017195	0.000442213	-0.0175441	-0.013113	0.0210288		0.105	0.605	0.0078	-0.5922	0.0258667	-0.574133	0.135233	-0.464767
3713.5	0.0261	0.024	0.0363	0.0288	0.0501	0.0305	0.0411	0.0405667	0.168	0.0922	0.1447	0.1881	0.14825	0.105433	0.0425612	0.0405353	0.0492109	0.00786667	0.00338648	0.0259	0.0128942	0.136067	0.0778644								3713.5	0.0459477	0.0534295	0.127075	0.000294045	0.000165452	0.000448369	-0.0171477	-0.0128628	0.0211747		0.105433	0.605433	0.00786667	-0.592133	0.0259	-0.5741	0.136067	-0.463933
3713	0.0256	0.0238	0.0388	0.0294	0.0513	0.0321	0.0427	0.0420333	0.1721	0.0945	0.1495	0.184	0.150025	0.105667	0.0426554	0.040625	0.0493198	0.0082	0.00352998	0.0265	0.0131929	0.138533	0.079276								3713	0.0461854	0.0538179	0.128596	0.00028175	0.000138876	0.000459213	-0.0167854	-0.0117846	0.0214293		0.105667	0.605667	0.0082	-0.5918	0.0265	-0.5735	0.138533	-0.461467
3712.5	0.0247	0.0238	0.0374	0.0286333	0.0501	0.0313	0.0419	0.0411	0.1704	0.0926	0.1462	0.1846	0.14845	0.105267	0.042494	0.0404712	0.0491331	0.00736667	0.00317124	0.0256333	0.0127614	0.136967	0.0783794								3712.5	0.0456652	0.0532327	0.127513	0.000290085	0.000147201	0.000438378	-0.0170319	-0.0121327	0.0209375		0.105267	0.605267	0.00736667	-0.592633	0.0256333	-0.574367	0.136967	-0.463033
3712	0.0242	0.0238	0.0381	0.0287	0.0509	0.0309	0.0419	0.0412333	0.1712	0.093	0.1476	0.1838	0.1489	0.105267	0.042494	0.0404712	0.0491331	0.00826667	0.00355868	0.0264667	0.0131763	0.137667	0.07878								3712	0.0460526	0.0536475	0.127913	0.000301114	0.000154112	0.00044045	-0.0173526	-0.0124142	0.0209869		0.105267	0.605267	0.00826667	-0.591733	0.0264667	-0.573533	0.137667	-0.462333
3711.5	0.0242	0.0235	0.0368	0.0281667	0.0497	0.0298	0.0409	0.0401333	0.1692	0.0915	0.1443	0.1827	0.146925	0.1044	0.0421441	0.040138	0.0487286	0.00783333	0.00337214	0.0260667	0.0129772	0.136033	0.0778453								3711.5	0.0455162	0.0531152	0.126574	0.000301008	0.000168528	0.000414167	-0.0173496	-0.0129818	0.0203511		0.1044	0.6044	0.00783333	-0.592167	0.0260667	-0.573933	0.136033	-0.463967
3711	0.025	0.0238	0.0353	0.0280333	0.0489	0.0293	0.0402	0.0394667	0.1664	0.0904	0.1418	0.1849	0.145875	0.104	0.0419826	0.0399842	0.0485419	0.00736667	0.00317124	0.0256667	0.012778	0.133933	0.0766436								3711	0.0451539	0.0527623	0.125185	0.000293113	0.000176773	0.000428056	-0.0171205	-0.0132956	0.0206895		0.104	0.604	0.00736667	-0.592633	0.0256667	-0.574333	0.133933	-0.466067
3710.5	0.0258	0.0245	0.0365	0.0289333	0.0501	0.0297	0.0406	0.0401333	0.1673	0.092	0.1448	0.1863	0.1476	0.1043	0.0421037	0.0400996	0.0486819	0.00696667	0.00299905	0.0253667	0.0126287	0.134333	0.0768725								3710.5	0.0451028	0.0527282	0.125554	0.000261451	0.000158632	0.000486009	-0.0161695	-0.0125949	0.0220456		0.1043	0.6043	0.00696667	-0.593033	0.0253667	-0.574633	0.134333	-0.465667
3710	0.0255	0.0243	0.0374	0.0290667	0.0502	0.0305	0.0411	0.0406	0.1692	0.0925	0.146	0.1864	0.148525	0.104333	0.0421172	0.0401124	0.0486974	0.00676667	0.00291295	0.0251	0.0124959	0.135367	0.0774638								3710	0.0450301	0.0526083	0.126161	0.000254833	0.000144199	0.000500136	-0.0159635	-0.0120083	0.0223637		0.104333	0.604333	0.00676667	-0.593233	0.0251	-0.5749	0.135367	-0.464633
3709.5	0.0254	0.0238	0.0367	0.0286333	0.0497	0.0302	0.0406	0.0401667	0.1682	0.0917	0.1447	0.1856	0.14755	0.1042	0.0420634	0.0400611	0.0486352	0.00746667	0.00321429	0.0257667	0.0128278	0.135233	0.0773875								3709.5	0.0452777	0.0528889	0.126023	0.000277034	0.000161856	0.000463422	-0.0166443	-0.0127223	0.0215272		0.1042	0.6042	0.00746667	-0.592533	0.0257667	-0.574233	0.135233	-0.464767
3709	0.0254	0.0235	0.0367	0.0285333	0.0508	0.0303	0.0408	0.0406333	0.1683	0.0931	0.1466	0.1858	0.14845	0.1046	0.0422248	0.0402149	0.0488219	0.0085	0.00365913	0.0269	0.013392	0.136333	0.078017								3709	0.045884	0.0536069	0.126839	0.000301045	0.000168315	0.000467038	-0.0173506	-0.0129736	0.0216111		0.1046	0.6046	0.0085	-0.5915	0.0269	-0.5731	0.136333	-0.463667
3708.5	0.0255	0.0234	0.0348	0.0279	0.0496	0.03	0.0408	0.0401333	0.1667	0.0914	0.1432	0.1875	0.1472	0.104733	0.0422787	0.0402662	0.0488841	0.00896667	0.00386002	0.0273	0.0135912	0.136233	0.0779598								3708.5	0.0461387	0.0538573	0.126844	0.00033265	0.000188349	0.000414369	-0.0182387	-0.013724	0.0203561		0.104733	0.604733	0.00896667	-0.591033	0.0273	-0.5727	0.136233	-0.463767
3708	0.0258	0.0235	0.034	0.0277667	0.0491	0.0296	0.0406	0.0397667	0.1652	0.091	0.1421	0.1891	0.14685	0.1052	0.0424671	0.0404456	0.049102	0.0093	0.00400351	0.0275333	0.0137073	0.135933	0.0777881								3708	0.0464706	0.0541529	0.12689	0.000349836	0.000206965	0.000398399	-0.0187039	-0.0143863	0.0199599		0.1052	0.6052	0.0093	-0.5907	0.0275333	-0.572467	0.135933	-0.464067
3707.5	0.026	0.0238	0.034	0.0279333	0.0497	0.0298	0.0408	0.0401	0.1652	0.0917	0.1426	0.1899	0.14735	0.105033	0.0423998	0.0403815	0.0490242	0.00886667	0.00381697	0.0270667	0.013475	0.135467	0.0775211								3707.5	0.0462167	0.0538565	0.126545	0.000334283	0.000189242	0.000432838	-0.0182834	-0.0137565	0.0208048		0.105033	0.605033	0.00886667	-0.591133	0.0270667	-0.572933	0.135467	-0.464533
3707	0.0261	0.0243	0.0342	0.0282	0.0498	0.0299	0.0412	0.0403	0.1652	0.0918	0.1423	0.1903	0.1474	0.104467	0.042171	0.0401636	0.0487597	0.0082	0.00352998	0.0265	0.0131929	0.134967	0.0772349								3707	0.045701	0.0533565	0.125995	0.000306285	0.000170473	0.00045819	-0.017501	-0.0130565	0.0214054		0.104467	0.604467	0.0082	-0.5918	0.0265	-0.5735	0.134967	-0.465033
3706.5	0.0261	0.0245	0.0347	0.0284333	0.0498	0.0298	0.0411	0.0402333	0.1651	0.0917	0.1424	0.1897	0.147225	0.104267	0.0420903	0.0400867	0.0486663	0.00823333	0.00354433	0.0262667	0.0130767	0.135033	0.0772731								3706.5	0.0456346	0.0531635	0.125939	0.000295884	0.000167189	0.000453076	-0.0172013	-0.0129302	0.0212856		0.104267	0.604267	0.00823333	-0.591767	0.0262667	-0.573733	0.135033	-0.464967
3706	0.026	0.0243	0.0348	0.0283667	0.05	0.0302	0.0412	0.0404667	0.1651	0.0917	0.1426	0.1891	0.147125	0.104533	0.0421979	0.0401893	0.0487908	0.00863333	0.00371652	0.0265	0.0131929	0.1352	0.0773685								3706	0.0459145	0.0533822	0.126159	0.000307925	0.00016681	0.000439562	-0.0175478	-0.0129155	0.0209657		0.104533	0.604533	0.00863333	-0.591367	0.0265	-0.5735	0.1352	-0.4648
3705.5	0.026	0.0245	0.0345	0.0283333	0.0502	0.0301	0.0413	0.0405333	0.1653	0.0918	0.1425	0.1896	0.1473	0.1051	0.0424267	0.0404071	0.0490553	0.0091	0.00391742	0.0272333	0.013558	0.135567	0.0775783								3705.5	0.0463441	0.0539651	0.126634	0.000324388	0.000180413	0.000427101	-0.0180108	-0.0134318	0.0206664		0.1051	0.6051	0.0091	-0.5909	0.0272333	-0.572767	0.135567	-0.464433
3705	0.0261	0.0246	0.0344	0.0283667	0.0498	0.0297	0.041	0.0401667	0.1654	0.0915	0.1422	0.19	0.147275	0.105067	0.0424132	0.0403943	0.0490397	0.00916667	0.00394612	0.0274667	0.0136742	0.135833	0.0777309								3705	0.0463593	0.0540685	0.126771	0.000323736	0.00019326	0.00042043	-0.0179927	-0.0139018	0.0205044		0.105067	0.605067	0.00916667	-0.590833	0.0274667	-0.572533	0.135833	-0.464167
3704.5	0.0263	0.0244	0.0345	0.0284	0.0497	0.03	0.0411	0.0402667	0.1657	0.0917	0.1426	0.1907	0.147675	0.104733	0.0422787	0.0402662	0.0488841	0.0087	0.00374522	0.0270333	0.0134584	0.135433	0.077502								3704.5	0.0460239	0.0537246	0.126386	0.000310602	0.000181116	0.000453216	-0.0176239	-0.0134579	0.0212889		0.104733	0.604733	0.0087	-0.5913	0.0270333	-0.572967	0.135433	-0.464567
3704	0.0262	0.0245	0.0344	0.0283667	0.0501	0.0303	0.0414	0.0406	0.166	0.092	0.1431	0.1906	0.147925	0.104933	0.0423594	0.0403431	0.0489775	0.00856667	0.00368782	0.0268	0.0133423	0.1354	0.0774829								3704	0.0460472	0.0536853	0.12646	0.000312602	0.000171226	0.000460729	-0.0176806	-0.0130853	0.0214646		0.104933	0.604933	0.00856667	-0.591433	0.0268	-0.5732	0.1354	-0.4646
3703.5	0.0263	0.0246	0.0345	0.0284667	0.05	0.03	0.041	0.0403333	0.1656	0.0916	0.1428	0.1898	0.14745	0.105233	0.0424805	0.0404584	0.0491175	0.00863333	0.00371652	0.0268667	0.0133755	0.1357	0.0776546								3703.5	0.046197	0.0538338	0.126772	0.000314366	0.000182264	0.000427575	-0.0177304	-0.0135005	0.0206779		0.105233	0.605233	0.00863333	-0.591367	0.0268667	-0.573133	0.1357	-0.4643
3703	0.0262	0.0244	0.0353	0.0286333	0.05	0.0298	0.0407	0.0401667	0.1662	0.0916	0.1439	0.1882	0.147475	0.1051	0.0424267	0.0404071	0.0490553	0.00836667	0.00360173	0.0266333	0.0132593	0.135867	0.07775								3703	0.0460284	0.0536664	0.126805	0.000302589	0.000182243	0.000427239	-0.0173951	-0.0134998	0.0206697		0.1051	0.6051	0.00836667	-0.591633	0.0266333	-0.573367	0.135867	-0.464133
3702.5	0.0254	0.0241	0.0362	0.0285667	0.0506	0.0302	0.0411	0.0406333	0.1678	0.0923	0.1456	0.1862	0.147975	0.1044	0.0421441	0.040138	0.0487286	0.00786667	0.00338648	0.0258333	0.012861	0.135833	0.0777309								3702.5	0.0455306	0.052999	0.126459	0.000287775	0.00015291	0.000462919	-0.0169639	-0.0123657	0.0215155		0.1044	0.6044	0.00786667	-0.592133	0.0258333	-0.574167	0.135833	-0.464167
3702	0.0252	0.0239	0.0356	0.0282333	0.05	0.0301	0.041	0.0403667	0.1667	0.0916	0.1437	0.1859	0.146975	0.103833	0.0419154	0.0399201	0.0484641	0.00796667	0.00342953	0.0258333	0.012861	0.135133	0.0773303								3702	0.0453449	0.0527812	0.125794	0.000292805	0.00015412	0.000448618	-0.0171116	-0.0124145	0.0211806		0.103833	0.603833	0.00796667	-0.592033	0.0258333	-0.574167	0.135133	-0.464867
3701.5	0.0254	0.0237	0.0361	0.0284	0.05	0.0301	0.0413	0.0404667	0.167	0.0924	0.1453	0.1861	0.1477	0.104767	0.0422921	0.040279	0.0488997	0.0092	0.00396047	0.0272333	0.013558	0.1366	0.0781696								3701.5	0.0462526	0.053837	0.127069	0.000318715	0.000178765	0.000425625	-0.0178526	-0.0133703	0.0206307		0.104767	0.604767	0.0092	-0.5908	0.0272333	-0.572767	0.1366	-0.4634
3701	0.0254	0.0237	0.0352	0.0281	0.0496	0.0301	0.0412	0.0403	0.167	0.0918	0.1436	0.1867	0.147275	0.1045	0.0421845	0.0401765	0.0487752	0.00876667	0.00377392	0.0268	0.0133423	0.1361	0.0778835								3701	0.0459584	0.0535187	0.126659	0.000318922	0.000174734	0.000425031	-0.0178584	-0.0132187	0.0206163		0.1045	0.6045	0.00876667	-0.591233	0.0268	-0.5732	0.1361	-0.4639
3700.5	0.0258	0.0243	0.0342	0.0281	0.0498	0.0302	0.041	0.0403333	0.1661	0.0916	0.1422	0.1891	0.14725	0.104067	0.0420095	0.0400099	0.048573	0.0082	0.00352998	0.0264	0.0131431	0.1349	0.0771968								3700.5	0.0455395	0.053153	0.12577	0.000304137	0.000164343	0.0004614	-0.0174395	-0.0128196	0.0214802		0.104067	0.604067	0.0082	-0.5918	0.0264	-0.5736	0.1349	-0.4651
3700	0.0264	0.0247	0.0342	0.0284333	0.0499	0.0301	0.0407	0.0402333	0.1653	0.0917	0.1422	0.1903	0.147375	0.104133	0.0420365	0.0400355	0.0486041	0.0082	0.00352998	0.0265667	0.0132261	0.134833	0.0771586								3700	0.0455664	0.0532616	0.125763	0.000293543	0.000169735	0.00046709	-0.0171331	-0.0130282	0.0216123		0.104133	0.604133	0.0082	-0.5918	0.0265667	-0.573433	0.134833	-0.465167
3699.5	0.0261	0.0243	0.0343	0.0282333	0.0494	0.03	0.0404	0.0399333	0.1649	0.0916	0.142	0.1896	0.147025	0.104467	0.042171	0.0401636	0.0487597	0.0086	0.00370217	0.0269667	0.0134252	0.135433	0.077502								3699.5	0.0458732	0.0535889	0.126262	0.000311165	0.000186474	0.000431116	-0.0176399	-0.0136555	0.0207633		0.104467	0.604467	0.0086	-0.5914	0.0269667	-0.573033	0.135433	-0.464567
3699	0.0259	0.0239	0.0344	0.0280667	0.0497	0.0302	0.0408	0.0402333	0.1651	0.0918	0.1424	0.1896	0.147225	0.104833	0.042319	0.0403046	0.0489308	0.009	0.00387437	0.0271667	0.0135248	0.135833	0.0777309								3699	0.0461934	0.0538294	0.126662	0.000328579	0.000184853	0.000422849	-0.0181267	-0.0135961	0.0205633		0.104833	0.604833	0.009	-0.591	0.0271667	-0.572833	0.135833	-0.464167
3698.5	0.0258	0.0239	0.0342	0.0279667	0.05	0.03	0.0411	0.0403667	0.1648	0.0919	0.1423	0.1901	0.147275	0.104967	0.0423729	0.0403559	0.048993	0.009	0.00387437	0.0271	0.0134916	0.135733	0.0776737								3698.5	0.0462472	0.0538475	0.126667	0.000334179	0.000181732	0.000424701	-0.0182806	-0.0134808	0.0206083		0.104967	0.604967	0.009	-0.591	0.0271	-0.5729	0.135733	-0.464267
3698	0.0258	0.0241	0.0341	0.028	0.0498	0.0295	0.0408	0.0400333	0.1647	0.0916	0.142	0.1897	0.147	0.1046	0.0422248	0.0402149	0.0488219	0.0088	0.00378827	0.027	0.0134418	0.1356	0.0775974								3698	0.0460131	0.0536567	0.126419	0.000324472	0.000185597	0.000423566	-0.0180131	-0.0136234	0.0205807		0.1046	0.6046	0.0088	-0.5912	0.027	-0.573	0.1356	-0.4644
3697.5	0.0257	0.0243	0.0345	0.0281667	0.0498	0.0297	0.0407	0.0400667	0.1654	0.0917	0.1428	0.1896	0.147375	0.104367	0.0421307	0.0401252	0.048713	0.00876667	0.00377392	0.0269333	0.0134086	0.1357	0.0776546								3697.5	0.0459046	0.0535338	0.126368	0.000314633	0.000181365	0.000441311	-0.0177379	-0.0134672	0.0210074		0.104367	0.604367	0.00876667	-0.591233	0.0269333	-0.573067	0.1357	-0.4643
3697	0.0259	0.0245	0.0347	0.0283667	0.05	0.0301	0.041	0.0403667	0.1657	0.0917	0.143	0.1899	0.147575	0.104333	0.0421172	0.0401124	0.0486974	0.00856667	0.00368782	0.0268333	0.0133589	0.135167	0.0773494								3697	0.045805	0.0534712	0.126047	0.000304096	0.00017173	0.000463462	-0.0174384	-0.0131046	0.0215282		0.104333	0.604333	0.00856667	-0.591433	0.0268333	-0.573167	0.135167	-0.464833
3696.5	0.0262	0.0244	0.0347	0.0284333	0.0501	0.0301	0.0411	0.0404333	0.1654	0.0915	0.1426	0.1896	0.147275	0.104467	0.042171	0.0401636	0.0487597	0.0086	0.00370217	0.027	0.0134418	0.1349	0.0771968								3696.5	0.0458732	0.0536055	0.125956	0.000304149	0.000173505	0.00045448	-0.0174399	-0.0131721	0.0213185		0.104467	0.604467	0.0086	-0.5914	0.027	-0.573	0.1349	-0.4651
3696	0.026	0.0243	0.0346	0.0283	0.0497	0.0297	0.0407	0.0400333	0.1652	0.0912	0.1425	0.1892	0.147025	0.104667	0.0422518	0.0402405	0.048853	0.0088	0.00378827	0.0271	0.0134916	0.135133	0.0773303								3696	0.04604	0.0537321	0.126183	0.000314709	0.000187658	0.000434375	-0.01774	-0.0136988	0.0208417		0.104667	0.604667	0.0088	-0.5912	0.0271	-0.5729	0.135133	-0.464867
3695.5	0.0261	0.0244	0.0345	0.0283333	0.0497	0.0298	0.0407	0.0400667	0.1653	0.0914	0.1426	0.1892	0.147125	0.1046	0.0422248	0.0402149	0.0488219	0.00866667	0.00373087	0.0268667	0.0133755	0.1351	0.0773112								3695.5	0.0459557	0.0535904	0.126133	0.000310548	0.00018289	0.000440658	-0.0176224	-0.0135237	0.0209918		0.1046	0.6046	0.00866667	-0.591333	0.0268667	-0.573133	0.1351	-0.4649
3695	0.0262	0.0244	0.0343	0.0283	0.0499	0.0299	0.0409	0.0402333	0.1651	0.0917	0.1425	0.1893	0.14715	0.104367	0.0421307	0.0401252	0.048713	0.00853333	0.00367347	0.0266667	0.0132759	0.134933	0.0772159								3695	0.0458041	0.0534011	0.125929	0.000306394	0.000173389	0.000450336	-0.0175041	-0.0131677	0.0212211		0.104367	0.604367	0.00853333	-0.591467	0.0266667	-0.573333	0.134933	-0.465067
3694.5	0.0261	0.0244	0.0343	0.0282667	0.0498	0.0298	0.0409	0.0401667	0.1649	0.0916	0.1423	0.1894	0.14705	0.1045	0.0421845	0.0401765	0.0487752	0.00856667	0.00368782	0.0268333	0.0133589	0.135067	0.0772922								3694.5	0.0458723	0.0535353	0.126067	0.000309958	0.000178721	0.000440269	-0.0176056	-0.0133686	0.0209826		0.1045	0.6045	0.00856667	-0.591433	0.0268333	-0.573167	0.135067	-0.464933
3694	0.0262	0.0245	0.0347	0.0284667	0.0498	0.0299	0.0408	0.0401667	0.1649	0.0914	0.1422	0.1893	0.14695	0.1048	0.0423056	0.0402918	0.0489153	0.00873333	0.00375957	0.0270333	0.0134584	0.1353	0.0774257								3694	0.0460652	0.0537502	0.126341	0.000309707	0.000184513	0.000424733	-0.0175985	-0.0135836	0.020609		0.1048	0.6048	0.00873333	-0.591267	0.0270333	-0.572967	0.1353	-0.4647
3693.5	0.0261	0.0245	0.0345	0.0283667	0.0497	0.0298	0.0405	0.04	0.1648	0.0915	0.1422	0.1894	0.146975	0.105067	0.0424132	0.0403943	0.0490397	0.0088	0.00378827	0.0270667	0.013475	0.135433	0.077502								3693.5	0.0462015	0.0538693	0.126542	0.000318081	0.000192359	0.000417519	-0.0178348	-0.0138693	0.0204333		0.105067	0.605067	0.0088	-0.5912	0.0270667	-0.572933	0.135433	-0.464567
3693	0.026	0.0243	0.0342	0.0281667	0.0496	0.0297	0.0404	0.0399	0.1651	0.0914	0.1423	0.189	0.14695	0.105133	0.0424401	0.0404199	0.0490708	0.00873333	0.00375957	0.0269	0.013392	0.135367	0.0774638								3693	0.0461997	0.053812	0.126535	0.000325191	0.000193544	0.000416785	-0.018033	-0.013912	0.0204153		0.105133	0.605133	0.00873333	-0.591267	0.0269	-0.5731	0.135367	-0.464633
3692.5	0.0256	0.0245	0.0353	0.0284667	0.0499	0.0301	0.0408	0.0402667	0.1666	0.0918	0.1438	0.1872	0.14735	0.105	0.0423863	0.0403687	0.0490086	0.0086	0.00370217	0.0265667	0.0132261	0.136033	0.0778453								3692.5	0.0460885	0.0535948	0.126854	0.000310529	0.000177639	0.000420088	-0.0176218	-0.0133281	0.020496		0.105	0.605	0.0086	-0.5914	0.0265667	-0.573433	0.136033	-0.463967
3692	0.0249	0.0241	0.0367	0.0285667	0.0503	0.0305	0.0411	0.0406333	0.1688	0.0924	0.1457	0.1853	0.14805	0.1046	0.0422248	0.0402149	0.0488219	0.00806667	0.00347258	0.0258667	0.0128776	0.1368	0.0782841								3692	0.0456974	0.0530925	0.127106	0.000293463	0.000155231	0.000438652	-0.0171308	-0.0124592	0.020944		0.1046	0.6046	0.00806667	-0.591933	0.0258667	-0.574133	0.1368	-0.4632
3691.5	0.025	0.0238	0.0367	0.0285	0.0497	0.0301	0.0406	0.0401333	0.1681	0.0913	0.1445	0.1856	0.147375	0.1044	0.0421441	0.040138	0.0487286	0.00743333	0.00319994	0.0250667	0.0124793	0.135067	0.0772922								3691.5	0.045344	0.0526173	0.126021	0.000283722	0.00015585	0.000456005	-0.016844	-0.012484	0.0213543		0.1044	0.6044	0.00743333	-0.592567	0.0250667	-0.574933	0.135067	-0.464933
3691	0.0249	0.024	0.0372	0.0287	0.0501	0.0296	0.0406	0.0401	0.1677	0.0918	0.1453	0.1832	0.147	0.1043	0.0421037	0.0400996	0.0486819	0.00783333	0.00337214	0.0259	0.0128942	0.135033	0.0772731								3691	0.0454759	0.0529938	0.125955	0.00028143	0.000166249	0.000442893	-0.0167759	-0.0128938	0.021045		0.1043	0.6043	0.00783333	-0.592167	0.0259	-0.5741	0.135033	-0.464967
3690.5	0.0247	0.0238	0.0359	0.0281333	0.0491	0.0289	0.0402	0.0394	0.1665	0.0909	0.143	0.1842	0.14615	0.103633	0.0418346	0.0398433	0.0483707	0.00733333	0.00315689	0.0257333	0.0128112	0.1341	0.076739								3690.5	0.0449915	0.0526545	0.12511	0.000284198	0.000175681	0.000442694	-0.0168582	-0.0132545	0.0210403		0.103633	0.603633	0.00733333	-0.592667	0.0257333	-0.574267	0.1341	-0.4659
3690	0.0249	0.0235	0.0355	0.0279667	0.0485	0.0286	0.0398	0.0389667	0.1661	0.0906	0.1426	0.1862	0.146375	0.103667	0.0418481	0.0398561	0.0483863	0.00696667	0.00299905	0.0252333	0.0125623	0.133467	0.0763766								3690	0.0448471	0.0524184	0.124763	0.00028495	0.000180948	0.000467085	-0.0168805	-0.0134517	0.0216122		0.103667	0.603667	0.00696667	-0.593033	0.0252333	-0.574767	0.133467	-0.466533
3689.5	0.0245	0.0228	0.0373	0.0282	0.0497	0.03	0.0408	0.0401667	0.17	0.0935	0.1473	0.1831	0.148475	0.1039	0.0419423	0.0399458	0.0484952	0.00746667	0.00321429	0.0256333	0.0127614	0.136233	0.0779598								3689.5	0.0451566	0.0527072	0.126455	0.000287525	0.000157265	0.000484881	-0.0169566	-0.0125406	0.02202		0.1039	0.6039	0.00746667	-0.592533	0.0256333	-0.574367	0.136233	-0.463767
3689	0.0246	0.0226	0.0384	0.0285333	0.0514	0.0322	0.0424	0.042	0.1739	0.096	0.1507	0.1849	0.151375	0.1048	0.0423056	0.0402918	0.0489153	0.00783333	0.00337214	0.0260333	0.0129606	0.1396	0.0798864								3689	0.0456777	0.0532524	0.128802	0.00029393	0.000126616	0.000509557	-0.0171444	-0.0112524	0.0225734		0.1048	0.6048	0.00783333	-0.592167	0.0260333	-0.573967	0.1396	-0.4604
3688.5	0.0244	0.023	0.037	0.0281333	0.0506	0.0314	0.0418	0.0412667	0.1711	0.0929	0.1461	0.186	0.149025	0.104833	0.042319	0.0403046	0.0489308	0.00776667	0.00334344	0.0258	0.0128444	0.138033	0.0789898								3688.5	0.0456625	0.053149	0.127921	0.000307271	0.00014119	0.000445393	-0.0175291	-0.0118824	0.0211043		0.104833	0.604833	0.00776667	-0.592233	0.0258	-0.5742	0.138033	-0.461967
3688	0.0246	0.0232	0.0378	0.0285333	0.052	0.0322	0.0427	0.0423	0.1724	0.0945	0.1486	0.184	0.149875	0.104733	0.0422787	0.0402662	0.0488841	0.00816667	0.00351563	0.0266333	0.0132593	0.1386	0.0793141								3688	0.0457943	0.0535255	0.128198	0.000297941	0.000126011	0.000469881	-0.017261	-0.0112255	0.0216767		0.104733	0.604733	0.00816667	-0.591833	0.0266333	-0.573367	0.1386	-0.4614
3687.5	0.025	0.0235	0.0353	0.0279333	0.05	0.0311	0.0416	0.0409	0.1682	0.0912	0.1425	0.1855	0.14685	0.103767	0.0418884	0.0398945	0.048433	0.008	0.00344388	0.0263	0.0130933	0.1356	0.0775974								3687.5	0.0453323	0.0529879	0.12603	0.000302725	0.000146116	0.000433459	-0.017399	-0.0120879	0.0208197		0.103767	0.603767	0.008	-0.592	0.0263	-0.5737	0.1356	-0.4644
3687	0.0255	0.024	0.0347	0.0280667	0.0494	0.03	0.0407	0.0400333	0.1654	0.0907	0.1417	0.1882	0.1465	0.104167	0.0420499	0.0400483	0.0486196	0.00846667	0.00364478	0.0266333	0.0132593	0.1346	0.0770251								3687	0.0456947	0.0533076	0.125645	0.000310747	0.000176206	0.000434941	-0.017628	-0.0132743	0.0208552		0.104167	0.604167	0.00846667	-0.591533	0.0266333	-0.573367	0.1346	-0.4654
3686.5	0.026	0.0244	0.0347	0.0283667	0.0495	0.0296	0.0405	0.0398667	0.1647	0.0913	0.1423	0.1889	0.1468	0.104767	0.0422921	0.040279	0.0488997	0.00893333	0.00384567	0.0270333	0.0134584	0.135067	0.0772922								3686.5	0.0461378	0.0537374	0.126192	0.000315813	0.000192397	0.000424695	-0.0177711	-0.0138707	0.0206081		0.104767	0.604767	0.00893333	-0.591067	0.0270333	-0.572967	0.135067	-0.464933
3686	0.0261	0.0246	0.0346	0.0284333	0.0498	0.0297	0.0406	0.0400333	0.1647	0.0917	0.1422	0.1897	0.147075	0.1052	0.0424671	0.0404456	0.049102	0.00933333	0.00401786	0.0274	0.013641	0.1357	0.0776546								3686	0.0464849	0.0540865	0.126757	0.00032586	0.000197493	0.000412839	-0.0180516	-0.0140532	0.0203184		0.1052	0.6052	0.00933333	-0.590667	0.0274	-0.5726	0.1357	-0.4643
3685.5	0.026	0.0245	0.0345	0.0283333	0.0503	0.0299	0.0409	0.0403667	0.1647	0.0918	0.142	0.19	0.147125	0.105033	0.0423998	0.0403815	0.0490242	0.00913333	0.00393177	0.0274667	0.0136742	0.1355	0.0775401								3685.5	0.0463315	0.0540557	0.126564	0.000323935	0.000187389	0.000422742	-0.0179982	-0.013689	0.0205607		0.105033	0.605033	0.00913333	-0.590867	0.0274667	-0.572533	0.1355	-0.4645
3685	0.0259	0.0243	0.0342	0.0281333	0.05	0.0298	0.0406	0.0401333	0.1646	0.0915	0.1416	0.1894	0.146775	0.1045	0.0421845	0.0401765	0.0487752	0.00886667	0.00381697	0.0271333	0.0135082	0.134967	0.0772349								3685	0.0460014	0.0536847	0.12601	0.000319269	0.000183639	0.000431178	-0.0178681	-0.0135513	0.0207648		0.1045	0.6045	0.00886667	-0.591133	0.0271333	-0.572867	0.134967	-0.465033
3684.5	0.0259	0.0242	0.0343	0.0281333	0.0494	0.0297	0.0403	0.0398	0.1652	0.0913	0.1417	0.1896	0.14695	0.104367	0.0421307	0.0401252	0.048713	0.00896667	0.00386002	0.0271333	0.0135082	0.135267	0.0774066								3684.5	0.0459907	0.0536334	0.12612	0.000318884	0.000191363	0.000433905	-0.0178573	-0.0138334	0.0208304		0.104367	0.604367	0.00896667	-0.591033	0.0271333	-0.572867	0.135267	-0.464733
3684	0.0259	0.0243	0.0344	0.0282	0.0495	0.0295	0.0405	0.0398333	0.1655	0.0913	0.1423	0.1896	0.147175	0.104533	0.0421979	0.0401893	0.0487908	0.00893333	0.00384567	0.0271	0.0134916	0.135533	0.0775592								3684	0.0460436	0.0536809	0.12635	0.000318394	0.000191755	0.00043368	-0.0178436	-0.0138476	0.020825		0.104533	0.604533	0.00893333	-0.591067	0.0271	-0.5729	0.135533	-0.464467
3683.5	0.0258	0.0244	0.0342	0.0281333	0.0496	0.0294	0.0407	0.0399	0.165	0.091	0.1423	0.1893	0.1469	0.1046	0.0422248	0.0402149	0.0488219	0.00893333	0.00384567	0.0270667	0.013475	0.135467	0.0775211								3683.5	0.0460705	0.0536899	0.126343	0.000321742	0.000190162	0.000422591	-0.0179372	-0.0137899	0.020557		0.1046	0.6046	0.00893333	-0.591067	0.0270667	-0.572933	0.135467	-0.464533
3683	0.0259	0.0243	0.034	0.0280667	0.0495	0.0295	0.0408	0.0399333	0.1645	0.0907	0.1421	0.1898	0.146775	0.104333	0.0421172	0.0401124	0.0486974	0.00883333	0.00380262	0.027	0.0134418	0.135267	0.0774066								3683	0.0459198	0.0535542	0.126104	0.000318735	0.000185528	0.000427288	-0.0178531	-0.0136209	0.0206709		0.104333	0.604333	0.00883333	-0.591167	0.027	-0.573	0.135267	-0.464733
3682.5	0.0259	0.0241	0.0339	0.0279667	0.0495	0.0295	0.0407	0.0399	0.1644	0.091	0.142	0.1898	0.1468	0.104133	0.0420365	0.0400355	0.0486041	0.00873333	0.00375957	0.0268333	0.0133589	0.135233	0.0773875								3682.5	0.045796	0.0533943	0.125992	0.000317886	0.000182097	0.000432988	-0.0178294	-0.0134943	0.0208084		0.104133	0.604133	0.00873333	-0.591267	0.0268333	-0.573167	0.135233	-0.464767
3682	0.026	0.024	0.034	0.028	0.0497	0.0297	0.0407	0.0400333	0.1647	0.0915	0.142	0.1898	0.147	0.104267	0.0420903	0.0400867	0.0486663	0.00876667	0.00377392	0.0268	0.0133423	0.135167	0.0773494								3682	0.0458642	0.053429	0.126016	0.00031913	0.000179444	0.00044034	-0.0178642	-0.0133957	0.0209843		0.104267	0.604267	0.00876667	-0.591233	0.0268	-0.5732	0.135167	-0.464833
3681.5	0.0262	0.0242	0.0345	0.0283	0.0497	0.0297	0.0407	0.0400333	0.1651	0.0917	0.1421	0.1898	0.147175	0.104367	0.0421307	0.0401252	0.048713	0.0087	0.00374522	0.0267667	0.0133257	0.1349	0.0771968								3681.5	0.0458759	0.0534509	0.12591	0.000308911	0.00018003	0.000452209	-0.0175759	-0.0134175	0.0212652		0.104367	0.604367	0.0087	-0.5913	0.0267667	-0.573233	0.1349	-0.4651
3681	0.0261	0.0243	0.0347	0.0283667	0.0495	0.0295	0.0405	0.0398333	0.1651	0.0914	0.1423	0.1892	0.147	0.1042	0.0420634	0.0400611	0.0486352	0.0084	0.00361608	0.0263667	0.0131265	0.134567	0.077006								3681	0.0456794	0.0531876	0.125641	0.000299732	0.000178338	0.000456196	-0.0173128	-0.0133543	0.0213588		0.1042	0.6042	0.0084	-0.5916	0.0263667	-0.573633	0.134567	-0.465433
3680.5	0.0256	0.0242	0.0351	0.0283	0.0494	0.0294	0.0402	0.0396667	0.1657	0.0913	0.1429	0.1885	0.1471	0.104233	0.0420768	0.0400739	0.0486508	0.00823333	0.00354433	0.0262333	0.0130601	0.1347	0.0770823								3680.5	0.0456212	0.0531341	0.125733	0.000300022	0.000181371	0.000456544	-0.0173212	-0.0134674	0.0213669		0.104233	0.604233	0.00823333	-0.591767	0.0262333	-0.573767	0.1347	-0.4653
3680	0.0252	0.0239	0.0354	0.0281667	0.0494	0.0293	0.0399	0.0395333	0.1662	0.0913	0.1423	0.1873	0.146775	0.1043	0.0421037	0.0400996	0.0486819	0.00793333	0.00341518	0.0259333	0.0129108	0.134733	0.0771014								3680	0.0455189	0.0530104	0.125783	0.000301101	0.00018163	0.000440651	-0.0173523	-0.013477	0.0209917		0.1043	0.6043	0.00793333	-0.592067	0.0259333	-0.574067	0.134733	-0.465267
3679.5	0.0253	0.0239	0.0355	0.0282333	0.0495	0.0293	0.0398	0.0395333	0.1657	0.091	0.1422	0.1866	0.146375	0.1042	0.0420634	0.0400611	0.0486352	0.00816667	0.00351563	0.0264	0.0131431	0.1344	0.0769107								3679.5	0.045579	0.0532042	0.125546	0.000300872	0.000186894	0.000433852	-0.0173457	-0.0136709	0.0208291		0.1042	0.6042	0.00816667	-0.591833	0.0264	-0.5736	0.1344	-0.4656
3679	0.0256	0.0242	0.0359	0.0285667	0.0501	0.0296	0.0403	0.04	0.1658	0.0914	0.1434	0.1869	0.146875	0.104233	0.0420768	0.0400739	0.0486508	0.00846667	0.00364478	0.0267667	0.0133257	0.134833	0.0771586								3679	0.0457216	0.0533996	0.125809	0.000294292	0.000179549	0.000443759	-0.0171549	-0.0133996	0.0210656		0.104233	0.604233	0.00846667	-0.591533	0.0267667	-0.573233	0.134833	-0.465167
3678.5	0.0256	0.0243	0.0352	0.0283667	0.0498	0.0297	0.0408	0.0401	0.1655	0.0911	0.1424	0.187	0.1465	0.104067	0.0420095	0.0400099	0.048573	0.0081	0.00348693	0.0261	0.0129938	0.134633	0.0770442								3678.5	0.0454965	0.0530036	0.125617	0.00029343	0.000166503	0.000436093	-0.0171298	-0.0129036	0.0208828		0.104067	0.604067	0.0081	-0.5919	0.0261	-0.5739	0.134633	-0.465367
3678	0.0255	0.0245	0.0351	0.0283667	0.0495	0.0298	0.0407	0.04	0.1652	0.0912	0.1421	0.1871	0.1464	0.104167	0.0420499	0.0400483	0.0486196	0.0079	0.00340083	0.0256333	0.0127614	0.134267	0.0768344								3678	0.0454508	0.0528097	0.125454	0.000291866	0.000164089	0.000438734	-0.0170841	-0.0128097	0.020946		0.104167	0.604167	0.0079	-0.5921	0.0256333	-0.574367	0.134267	-0.465733
3677.5	0.0254	0.0245	0.0356	0.0285	0.0492	0.03	0.0401	0.0397667	0.1657	0.0912	0.143	0.1873	0.1468	0.104667	0.0422518	0.0402405	0.048853	0.00766667	0.00330039	0.0255667	0.0127283	0.134433	0.0769297								3677.5	0.0455521	0.0529688	0.125783	0.000290776	0.000174296	0.000441724	-0.0170521	-0.0132021	0.0210172		0.104667	0.604667	0.00766667	-0.592333	0.0255667	-0.574433	0.134433	-0.465567
3677	0.0248	0.0241	0.0378	0.0289	0.0508	0.0313	0.0413	0.0411333	0.1701	0.0938	0.1478	0.1835	0.1488	0.1047	0.0422652	0.0402533	0.0488686	0.00776667	0.00334344	0.0258333	0.012861	0.136367	0.0780361								3677	0.0456086	0.0531144	0.126905	0.000279179	0.000143545	0.000479405	-0.0167086	-0.011981	0.0218953		0.1047	0.6047	0.00776667	-0.592233	0.0258333	-0.574167	0.136367	-0.463633
3676.5	0.0249	0.0241	0.0393	0.0294333	0.0517	0.0324	0.0425	0.0422	0.174	0.0954	0.1497	0.1827	0.15045	0.104567	0.0422114	0.0402021	0.0488063	0.0067	0.00288425	0.0247	0.0122968	0.1371	0.0784557								3676.5	0.0450956	0.0524989	0.127262	0.000245308	0.000106067	0.000537679	-0.0156623	-0.0102989	0.0231879		0.104567	0.604567	0.0067	-0.5933	0.0247	-0.5753	0.1371	-0.4629
3676	0.0243	0.0232	0.0393	0.0289333	0.0491	0.0298	0.04	0.0396333	0.1721	0.0924	0.1467	0.1808	0.148	0.104933	0.0423594	0.0403431	0.0489775	0.0064	0.00275511	0.0236667	0.0117823	0.135467	0.0775211								3676	0.0451145	0.0521254	0.126499	0.00026183	0.000156052	0.000462312	-0.0161812	-0.0124921	0.0215014		0.104933	0.604933	0.0064	-0.5936	0.0236667	-0.576333	0.135467	-0.464533
3675.5	0.0223	0.0213	0.0399	0.0278333	0.0483	0.0291	0.0395	0.0389667	0.1722	0.0911	0.1468	0.1733	0.14585	0.1034	0.0417404	0.0397535	0.0482618	0.00656667	0.00282685	0.0238667	0.0118819	0.1353	0.0774257								3675.5	0.0445673	0.0516355	0.125688	0.000280025	0.000160498	0.000406526	-0.0167339	-0.0126688	0.0201625		0.1034	0.6034	0.00656667	-0.593433	0.0238667	-0.576133	0.1353	-0.4647
3675	0.0229	0.022	0.0383	0.0277333	0.0477	0.0296	0.04	0.0391	0.1701	0.0899	0.1442	0.1758	0.145	0.102033	0.0411887	0.0392281	0.0476239	0.00676667	0.00291295	0.0248333	0.0123632	0.133833	0.0765864								3675	0.0441017	0.0515913	0.12421	0.000267923	0.000156032	0.000432211	-0.0163684	-0.0124913	0.0207897		0.102033	0.602033	0.00676667	-0.593233	0.0248333	-0.575167	0.133833	-0.466167
3674.5	0.0242	0.0234	0.0383	0.0286333	0.0499	0.0301	0.0404	0.0401333	0.169	0.0922	0.146	0.1816	0.1472	0.103167	0.0416462	0.0396638	0.0481529	0.00786667	0.00338648	0.0265667	0.0132261	0.135133	0.0773303								3674.5	0.0450327	0.0528899	0.125483	0.00026894	0.000162731	0.000471619	-0.0163994	-0.0127566	0.0217168		0.103167	0.603167	0.00786667	-0.592133	0.0265667	-0.573433	0.135133	-0.464867
3674	0.025	0.0238	0.0365	0.0284333	0.0497	0.0303	0.0406	0.0402	0.1673	0.0912	0.1432	0.1845	0.14655	0.103667	0.0418481	0.0398561	0.0483863	0.00816667	0.00351563	0.0267667	0.0133257	0.135033	0.0772731								3674	0.0453637	0.0531817	0.125659	0.000286638	0.000168525	0.000436418	-0.0169304	-0.0129817	0.0208906		0.103667	0.603667	0.00816667	-0.591833	0.0267667	-0.573233	0.135033	-0.464967
3673.5	0.0256	0.0239	0.0351	0.0282	0.0491	0.0297	0.0405	0.0397667	0.1656	0.0904	0.1418	0.1866	0.1461	0.104	0.0419826	0.0399842	0.0485419	0.00836667	0.00360173	0.0267333	0.0133091	0.134667	0.0770633								3673.5	0.0455844	0.0532933	0.125605	0.000302216	0.00018297	0.00042004	-0.0173844	-0.0135266	0.0204949		0.104	0.604	0.00836667	-0.591633	0.0267333	-0.573267	0.134667	-0.465333
3673	0.026	0.0241	0.0344	0.0281667	0.0491	0.0298	0.0407	0.0398667	0.1649	0.091	0.1418	0.1879	0.1464	0.104067	0.0420095	0.0400099	0.048573	0.00823333	0.00354433	0.0264333	0.0131597	0.134333	0.0768725								3673	0.0455539	0.0531696	0.125445	0.000302315	0.000176967	0.000439091	-0.0173872	-0.0133029	0.0209545		0.104067	0.604067	0.00823333	-0.591767	0.0264333	-0.573567	0.134333	-0.465667
3672.5	0.026	0.0241	0.0346	0.0282333	0.0494	0.0299	0.0405	0.0399333	0.1646	0.0913	0.1421	0.1882	0.14655	0.104067	0.0420095	0.0400099	0.048573	0.00803333	0.00345823	0.026	0.012944	0.134133	0.0767581								3672.5	0.0454678	0.0529538	0.125331	0.000297026	0.000169534	0.000450244	-0.0172344	-0.0130205	0.021219		0.104067	0.604067	0.00803333	-0.591967	0.026	-0.574	0.134133	-0.465867
3672	0.0253	0.0239	0.036	0.0284	0.0502	0.0304	0.0405	0.0403667	0.1668	0.0922	0.145	0.1878	0.14795	0.1045	0.0421845	0.0401765	0.0487752	0.00833333	0.00358738	0.0260333	0.0129606	0.1355	0.0775401								3672	0.0457719	0.053137	0.126315	0.000301781	0.000163082	0.000468057	-0.0173719	-0.0127704	0.0216346		0.1045	0.6045	0.00833333	-0.591667	0.0260333	-0.573967	0.1355	-0.4645
3671.5	0.0241	0.0236	0.0379	0.0285333	0.0521	0.0323	0.0424	0.0422667	0.1725	0.0954	0.1502	0.1848	0.150725	0.1043	0.0421037	0.0400996	0.0486819	0.00883333	0.00380262	0.0268333	0.0133589	0.138667	0.0793523								3671.5	0.0459064	0.0534584	0.128034	0.000301822	0.000125255	0.000514874	-0.017373	-0.0111918	0.0226908		0.1043	0.6043	0.00883333	-0.591167	0.0268333	-0.573167	0.138667	-0.461333
3671	0.0242	0.0243	0.037	0.0285	0.0502	0.0321	0.0422	0.0415	0.1713	0.0938	0.1457	0.1844	0.1488	0.103667	0.0418481	0.0398561	0.0483863	0.00783333	0.00337214	0.0255333	0.0127117	0.136533	0.0781315								3671	0.0452202	0.0525677	0.126518	0.000279565	0.000122495	0.000496499	-0.0167202	-0.0110677	0.0222823		0.103667	0.603667	0.00783333	-0.592167	0.0255333	-0.574467	0.136533	-0.463467
3670.5	0.0247	0.0241	0.0383	0.0290333	0.0507	0.0322	0.0427	0.0418667	0.1722	0.0944	0.1481	0.1834	0.149525	0.104067	0.0420095	0.0400099	0.048573	0.00816667	0.00351563	0.0260333	0.0129606	0.137433	0.0786465								3670.5	0.0455252	0.0529704	0.127219	0.000271981	0.000123294	0.000497537	-0.0164918	-0.0111038	0.0223055		0.104067	0.604067	0.00816667	-0.591833	0.0260333	-0.573967	0.137433	-0.462567
3670	0.0246	0.0234	0.0371	0.0283667	0.0495	0.0308	0.0413	0.0405333	0.1698	0.0922	0.1449	0.1828	0.147425	0.103533	0.0417943	0.0398048	0.048324	0.00736667	0.00317124	0.0252	0.0125457	0.1359	0.077769								3670	0.0449655	0.0523505	0.126093	0.000275521	0.000139646	0.000455051	-0.0165988	-0.0118172	0.0213319		0.103533	0.603533	0.00736667	-0.592633	0.0252	-0.5748	0.1359	-0.4641
3669.5	0.0244	0.0233	0.0369	0.0282	0.0493	0.0305	0.041	0.0402667	0.1681	0.0915	0.144	0.1822	0.14645	0.103567	0.0418077	0.0398176	0.0483396	0.00763333	0.00328604	0.0255	0.0126951	0.135467	0.0775211								3669.5	0.0450937	0.0525127	0.125861	0.000285399	0.000149965	0.000423921	-0.0168937	-0.012246	0.0205893		0.103567	0.603567	0.00763333	-0.592367	0.0255	-0.5745	0.135467	-0.464533
3669	0.0245	0.0236	0.0362	0.0281	0.049	0.0301	0.0404	0.0398333	0.1667	0.0909	0.1433	0.183	0.145975	0.103467	0.0417673	0.0397792	0.0482929	0.00786667	0.00338648	0.0257333	0.0128112	0.1344	0.0769107								3669	0.0451538	0.0525904	0.125204	0.000290833	0.000162743	0.000431451	-0.0170538	-0.0127571	0.0207714		0.103467	0.603467	0.00786667	-0.592133	0.0257333	-0.574267	0.1344	-0.4656
3668.5	0.0247	0.0236	0.0364	0.0282333	0.0498	0.03	0.041	0.0402667	0.1673	0.092	0.1453	0.1843	0.147225	0.103933	0.0419557	0.0399586	0.0485107	0.00826667	0.00355868	0.0264333	0.0131597	0.135267	0.0774066								3668.5	0.0455144	0.0531183	0.125917	0.000298635	0.000165165	0.000454016	-0.0172811	-0.0128516	0.0213076		0.103933	0.603933	0.00826667	-0.591733	0.0264333	-0.573567	0.135267	-0.464733
3668	0.025	0.0236	0.0351	0.0279	0.0493	0.0298	0.0412	0.0401	0.1662	0.0912	0.1431	0.1862	0.146675	0.103833	0.0419154	0.0399201	0.0484641	0.00813333	0.00350128	0.0264667	0.0131763	0.135067	0.0772922								3668	0.0454166	0.0530965	0.125756	0.000306833	0.000168908	0.000437595	-0.0175166	-0.0129965	0.0209188		0.103833	0.603833	0.00813333	-0.591867	0.0264667	-0.573533	0.135067	-0.464933
3667.5	0.0255	0.024	0.0343	0.0279333	0.0489	0.0298	0.0408	0.0398333	0.1647	0.0905	0.1412	0.1888	0.1463	0.1043	0.0421037	0.0400996	0.0486819	0.00876667	0.00377392	0.0271667	0.0135248	0.1349	0.0771968								3667.5	0.0458777	0.0536244	0.125879	0.000321999	0.000190193	0.00041703	-0.0179443	-0.013791	0.0204213		0.1043	0.6043	0.00876667	-0.591233	0.0271667	-0.572833	0.1349	-0.4651
3667	0.0257	0.0243	0.0343	0.0281	0.0494	0.0296	0.0405	0.0398333	0.1646	0.0909	0.1414	0.1892	0.146525	0.1047	0.0422652	0.0402533	0.0488686	0.0092	0.00396047	0.0276333	0.0137571	0.1354	0.0774829								3667	0.0462257	0.0540105	0.126352	0.00032854	0.000200991	0.00040697	-0.0181257	-0.0141771	0.0201735		0.1047	0.6047	0.0092	-0.5908	0.0276333	-0.572367	0.1354	-0.4646
3666.5	0.0258	0.0243	0.0342	0.0281	0.0499	0.0297	0.0407	0.0401	0.1647	0.0913	0.1419	0.1891	0.14675	0.1046	0.0422248	0.0402149	0.0488219	0.0092	0.00396047	0.0275333	0.0137073	0.1354	0.0774829								3666.5	0.0461853	0.0539222	0.126305	0.000327078	0.000191055	0.000418005	-0.0180853	-0.0138222	0.0204452		0.1046	0.6046	0.0092	-0.5908	0.0275333	-0.572467	0.1354	-0.4646
3666	0.0258	0.0242	0.034	0.028	0.05	0.0297	0.0408	0.0401667	0.1645	0.0912	0.1419	0.1898	0.14685	0.1044	0.0421441	0.040138	0.0487286	0.0092	0.00396047	0.0275333	0.0137073	0.135267	0.0774066								3666	0.0461046	0.0538454	0.126135	0.000327776	0.000187107	0.000429104	-0.0181046	-0.0136787	0.0207148		0.1044	0.6044	0.0092	-0.5908	0.0275333	-0.572467	0.135267	-0.464733
3665.5	0.0256	0.0242	0.0339	0.0279	0.0497	0.0295	0.0408	0.04	0.1641	0.091	0.1415	0.1897	0.146575	0.1043	0.0421037	0.0400996	0.0486819	0.00926667	0.00398916	0.0274667	0.0136742	0.135	0.077254								3665.5	0.0460929	0.0537737	0.125936	0.000330982	0.000189715	0.000425972	-0.0181929	-0.0137737	0.0206391		0.1043	0.6043	0.00926667	-0.590733	0.0274667	-0.572533	0.135	-0.465
3665	0.0258	0.0243	0.0343	0.0281333	0.0496	0.0298	0.0412	0.0402	0.1643	0.0913	0.1418	0.1896	0.14675	0.104133	0.0420365	0.0400355	0.0486041	0.00896667	0.00386002	0.0271	0.0134916	0.134667	0.0770633								3665	0.0458965	0.0535271	0.125667	0.000315529	0.000177612	0.000444478	-0.0177631	-0.0133271	0.0210826		0.104133	0.604133	0.00896667	-0.591033	0.0271	-0.5729	0.134667	-0.465333
3664.5	0.0261	0.0244	0.0347	0.0284	0.0497	0.0301	0.0414	0.0404	0.1649	0.0917	0.1422	0.1902	0.14725	0.104067	0.0420095	0.0400099	0.048573	0.00866667	0.00373087	0.0269667	0.0134252	0.134633	0.0770442								3664.5	0.0457404	0.0534351	0.125617	0.00030069	0.000169914	0.000467979	-0.0173404	-0.0130351	0.0216328		0.104067	0.604067	0.00866667	-0.591333	0.0269667	-0.573033	0.134633	-0.465367
3664	0.0264	0.0243	0.0347	0.0284667	0.0497	0.0299	0.0414	0.0403333	0.165	0.0916	0.1421	0.1899	0.14715	0.1041	0.042023	0.0400227	0.0485885	0.00866667	0.00373087	0.0270333	0.0134584	0.134767	0.0771205								3664	0.0457539	0.0534811	0.125709	0.000298848	0.000172864	0.000459715	-0.0172872	-0.0131478	0.021441		0.1041	0.6041	0.00866667	-0.591333	0.0270333	-0.572967	0.134767	-0.465233
3663.5	0.0263	0.0242	0.0344	0.0283	0.0494	0.0297	0.0415	0.0402	0.1646	0.0914	0.1417	0.1894	0.146775	0.104233	0.0420768	0.0400739	0.0486508	0.00883333	0.00380262	0.0269333	0.0134086	0.135	0.077254								3663.5	0.0458794	0.0534826	0.125905	0.000309037	0.000176427	0.000435566	-0.0175794	-0.0132826	0.0208702		0.104233	0.604233	0.00883333	-0.591167	0.0269333	-0.573067	0.135	-0.465
3663	0.0258	0.0241	0.0342	0.0280333	0.0492	0.0296	0.0412	0.04	0.1642	0.0912	0.1415	0.1899	0.1467	0.1044	0.0421441	0.040138	0.0487286	0.0091	0.00391742	0.0272	0.0135414	0.135267	0.0774066								3663	0.0460615	0.0536794	0.126135	0.000325016	0.000187126	0.000422912	-0.0180282	-0.0136794	0.0205648		0.1044	0.6044	0.0091	-0.5909	0.0272	-0.5728	0.135267	-0.464733
3662.5	0.026	0.0246	0.0344	0.0283333	0.0496	0.0301	0.0411	0.0402667	0.1643	0.0913	0.1417	0.1902	0.146875	0.104467	0.042171	0.0401636	0.0487597	0.00913333	0.00393177	0.0272667	0.0135746	0.1354	0.0774829								3662.5	0.0461028	0.0537382	0.126243	0.000315753	0.000181483	0.000425696	-0.0177695	-0.0134716	0.0206324		0.104467	0.604467	0.00913333	-0.590867	0.0272667	-0.572733	0.1354	-0.4646
3662	0.0261	0.0248	0.0343	0.0284	0.0497	0.0301	0.0412	0.0403333	0.1646	0.0912	0.1417	0.1898	0.146825	0.1042	0.0420634	0.0400611	0.0486352	0.0089	0.00383132	0.0270667	0.013475	0.1352	0.0773685								3662	0.0458947	0.0535361	0.126004	0.000306064	0.000174314	0.000433528	-0.0174947	-0.0132028	0.0208213		0.1042	0.6042	0.0089	-0.5911	0.0270667	-0.572933	0.1352	-0.4648
3661.5	0.0257	0.0243	0.0339	0.0279667	0.0496	0.0298	0.0408	0.0400667	0.1644	0.091	0.1416	0.1898	0.1467	0.104033	0.0419961	0.039997	0.0485574	0.00876667	0.00377392	0.0269333	0.0134086	0.135033	0.0772731								3661.5	0.04577	0.0534057	0.125831	0.000316959	0.000177929	0.000435536	-0.0178033	-0.013339	0.0208695		0.104033	0.604033	0.00876667	-0.591233	0.0269333	-0.573067	0.135033	-0.464967
3661	0.0258	0.0243	0.0341	0.0280667	0.0497	0.0299	0.0407	0.0401	0.1644	0.0911	0.1418	0.1901	0.14685	0.104433	0.0421576	0.0401508	0.0487441	0.00883333	0.00380262	0.0270667	0.013475	0.1352	0.0773685								3661	0.0459602	0.0536258	0.126113	0.000320178	0.000182948	0.00043004	-0.0178935	-0.0135258	0.0207374		0.104433	0.604433	0.00883333	-0.591167	0.0270667	-0.572933	0.1352	-0.4648
3660.5	0.0257	0.0246	0.0343	0.0282	0.0499	0.03	0.0408	0.0402333	0.1644	0.0912	0.1417	0.1901	0.14685	0.1046	0.0422248	0.0402149	0.0488219	0.00863333	0.00371652	0.027	0.0134418	0.135133	0.0773303								3660.5	0.0459414	0.0536567	0.126152	0.000314756	0.000180188	0.000428398	-0.0177414	-0.0134234	0.0206978		0.1046	0.6046	0.00863333	-0.591367	0.027	-0.573	0.135133	-0.464867
3660	0.0254	0.0246	0.0341	0.0280333	0.0496	0.0297	0.0408	0.0400333	0.1644	0.0912	0.1415	0.1898	0.146725	0.104267	0.0420903	0.0400867	0.0486663	0.00846667	0.00364478	0.0268667	0.0133755	0.134867	0.0771777								3660	0.0457351	0.0534622	0.125844	0.000313351	0.000180334	0.000436014	-0.0177017	-0.0134289	0.020881		0.104267	0.604267	0.00846667	-0.591533	0.0268667	-0.573133	0.134867	-0.465133
3659.5	0.0253	0.0243	0.034	0.0278667	0.0494	0.0296	0.0405	0.0398333	0.1644	0.0914	0.1416	0.1891	0.146625	0.104167	0.0420499	0.0400483	0.0486196	0.00873333	0.00375957	0.0270667	0.013475	0.135	0.077254								3659.5	0.0458095	0.0535233	0.125874	0.000321945	0.000187416	0.000430618	-0.0179428	-0.01369	0.0207513		0.104167	0.604167	0.00873333	-0.591267	0.0270667	-0.572933	0.135	-0.465
3659	0.0258	0.0243	0.0343	0.0281333	0.0496	0.0298	0.0406	0.04	0.1646	0.0915	0.1418	0.1889	0.1467	0.1044	0.0421441	0.040138	0.0487286	0.00906667	0.00390307	0.0273333	0.0136078	0.135267	0.0774066								3659	0.0460472	0.0537458	0.126135	0.000320906	0.000188947	0.000422912	-0.0179138	-0.0137458	0.0205648		0.1044	0.6044	0.00906667	-0.590933	0.0273333	-0.572667	0.135267	-0.464733
3658.5	0.0262	0.0244	0.0343	0.0283	0.0496	0.0298	0.0408	0.0400667	0.1646	0.0913	0.142	0.1895	0.14685	0.104733	0.0422787	0.0402662	0.0488841	0.0091	0.00391742	0.0272333	0.013558	0.1353	0.0774257								3658.5	0.0461961	0.0538242	0.12631	0.00032027	0.000189269	0.000421898	-0.0178961	-0.0137575	0.0205402		0.104733	0.604733	0.0091	-0.5909	0.0272333	-0.572767	0.1353	-0.4647
3658	0.026	0.0244	0.0342	0.0282	0.0492	0.0295	0.0407	0.0398	0.1649	0.0909	0.142	0.1894	0.1468	0.104533	0.0421979	0.0401893	0.0487908	0.00856667	0.00368782	0.0265667	0.0132261	0.134833	0.0771586								3658	0.0458858	0.0534154	0.125949	0.000312786	0.000185378	0.000434746	-0.0176858	-0.0136154	0.0208506		0.104533	0.604533	0.00856667	-0.591433	0.0265667	-0.573433	0.134833	-0.465167
3657.5	0.0259	0.0245	0.0355	0.0286333	0.05	0.0298	0.0411	0.0403	0.167	0.0916	0.1443	0.1883	0.1478	0.1047	0.0422652	0.0402533	0.0488686	0.00856667	0.00368782	0.0265667	0.0132261	0.135533	0.0775592								3657.5	0.045953	0.0534794	0.126428	0.000299972	0.000173698	0.000456771	-0.0173197	-0.0131794	0.0213722		0.1047	0.6047	0.00856667	-0.591433	0.0265667	-0.573433	0.135533	-0.464467
3657	0.0253	0.024	0.0369	0.0287333	0.0512	0.0308	0.0422	0.0414	0.17	0.0936	0.1473	0.1863	0.1493	0.104833	0.042319	0.0403046	0.0489308	0.0088	0.00378827	0.0270667	0.013475	0.137633	0.0787609								3657	0.0461073	0.0537796	0.127692	0.000301855	0.000153255	0.000466916	-0.017374	-0.0123796	0.0216082		0.104833	0.604833	0.0088	-0.5912	0.0270667	-0.572933	0.137633	-0.462367
3656.5	0.0249	0.0235	0.0359	0.0281	0.0497	0.0309	0.0416	0.0407333	0.1681	0.0919	0.1436	0.1849	0.147125	0.104	0.0419826	0.0399842	0.0485419	0.0083	0.00357303	0.0265667	0.0132261	0.1367	0.0782268								3656.5	0.0455557	0.0532103	0.126769	0.0003047	0.000155675	0.000414379	-0.0174557	-0.012477	0.0203563		0.104	0.604	0.0083	-0.5917	0.0265667	-0.573433	0.1367	-0.4633
3656	0.0248	0.0232	0.0367	0.0282333	0.0504	0.0311	0.0421	0.0412	0.1689	0.0927	0.1458	0.1843	0.147925	0.1041	0.042023	0.0400227	0.0485885	0.00873333	0.00375957	0.0269667	0.0134252	0.137567	0.0787228								3656	0.0457826	0.0534479	0.127311	0.000307976	0.000150011	0.000424923	-0.0175492	-0.0122479	0.0206137		0.1041	0.6041	0.00873333	-0.591267	0.0269667	-0.573033	0.137567	-0.462433
3655.5	0.0247	0.0231	0.0351	0.0276333	0.0491	0.0302	0.0414	0.0402333	0.167	0.0911	0.1426	0.1855	0.14655	0.103733	0.041875	0.0398817	0.0484174	0.0084	0.00361608	0.0265667	0.0132261	0.1358	0.0777118								3655.5	0.0454911	0.0531078	0.126129	0.000318899	0.000165752	0.000417009	-0.0178577	-0.0128745	0.0204208		0.103733	0.603733	0.0084	-0.5916	0.0265667	-0.573433	0.1358	-0.4642
3655	0.0253	0.0234	0.0341	0.0276	0.0485	0.0296	0.0407	0.0396	0.1645	0.0905	0.1409	0.1885	0.1461	0.103967	0.0419692	0.0399714	0.0485263	0.00883333	0.00380262	0.0270667	0.013475	0.1348	0.0771396								3655	0.0457718	0.0534464	0.125666	0.000330214	0.000191724	0.000417554	-0.0181718	-0.0138464	0.0204341		0.103967	0.603967	0.00883333	-0.591167	0.0270667	-0.572933	0.1348	-0.4652
3654.5	0.0258	0.0239	0.0342	0.0279667	0.049	0.0296	0.0405	0.0397	0.1641	0.0909	0.1413	0.19	0.146575	0.1042	0.0420634	0.0400611	0.0486352	0.00906667	0.00390307	0.0273667	0.0136244	0.134933	0.0772159								3654.5	0.0459664	0.0536855	0.125851	0.000323992	0.000195594	0.000429481	-0.0179998	-0.0139855	0.0207239		0.1042	0.6042	0.00906667	-0.590933	0.0273667	-0.572633	0.134933	-0.465067
3654	0.0257	0.0241	0.0341	0.0279667	0.0494	0.0298	0.0405	0.0399	0.1644	0.091	0.1416	0.1894	0.1466	0.104367	0.0421307	0.0401252	0.048713	0.0091	0.00391742	0.0272	0.0135414	0.134967	0.0772349								3654	0.0460481	0.0536666	0.125948	0.000326937	0.000189519	0.000426507	-0.0180814	-0.0137666	0.0206521		0.104367	0.604367	0.0091	-0.5909	0.0272	-0.5728	0.134967	-0.465033
3653.5	0.0254	0.0242	0.0339	0.0278333	0.0493	0.0296	0.0404	0.0397667	0.1643	0.0908	0.1417	0.1888	0.1464	0.104467	0.042171	0.0401636	0.0487597	0.00896667	0.00386002	0.0268333	0.0133589	0.134733	0.0771014								3653.5	0.046031	0.0535225	0.125861	0.000331156	0.000189223	0.000421847	-0.0181977	-0.0137558	0.0205389		0.104467	0.604467	0.00896667	-0.591033	0.0268333	-0.573167	0.134733	-0.465267
3653	0.0256	0.0246	0.0344	0.0282	0.0493	0.0299	0.0405	0.0399	0.1644	0.0908	0.1419	0.1886	0.146425	0.104367	0.0421307	0.0401252	0.048713	0.00866667	0.00373087	0.0266	0.0132427	0.1346	0.0770251								3653	0.0458615	0.0533679	0.125738	0.000311929	0.000181384	0.000427947	-0.0176615	-0.0134679	0.0206869		0.104367	0.604367	0.00866667	-0.591333	0.0266	-0.5734	0.1346	-0.4654
3652.5	0.0259	0.0247	0.0359	0.0288333	0.05	0.0304	0.0409	0.0404333	0.1657	0.092	0.1437	0.1874	0.1472	0.104667	0.0422518	0.0402405	0.048853	0.0087	0.00374522	0.0267	0.0132925	0.1354	0.0774829								3652.5	0.045997	0.053533	0.126336	0.000294591	0.000171602	0.000435309	-0.0171636	-0.0130997	0.0208641		0.104667	0.604667	0.0087	-0.5913	0.0267	-0.5733	0.1354	-0.4646
3652	0.0255	0.0241	0.0372	0.0289333	0.0503	0.0306	0.0409	0.0406	0.1678	0.0927	0.1458	0.1849	0.1478	0.105033	0.0423998	0.0403815	0.0490242	0.00856667	0.00368782	0.0264333	0.0131597	0.136333	0.078017								3652	0.0460876	0.0535412	0.127041	0.000294269	0.000167475	0.000430928	-0.0171543	-0.0129412	0.0207588		0.105033	0.605033	0.00856667	-0.591433	0.0264333	-0.573567	0.136333	-0.463667
3651.5	0.0247	0.0237	0.0373	0.0285667	0.0493	0.0296	0.0398	0.0395667	0.1678	0.091	0.145	0.182	0.14645	0.104667	0.0422518	0.0402405	0.048853	0.00733333	0.00315689	0.0248	0.0123466	0.1351	0.0773112								3651.5	0.0454086	0.0525871	0.126164	0.000283652	0.000169532	0.000411511	-0.016842	-0.0130204	0.0202857		0.104667	0.604667	0.00733333	-0.592667	0.0248	-0.5752	0.1351	-0.4649
3651	0.0238	0.0234	0.0374	0.0282	0.0489	0.0294	0.0395	0.0392667	0.1677	0.0905	0.1442	0.1795	0.145475	0.1029	0.0415386	0.0395613	0.0480284	0.00623333	0.00268336	0.0237333	0.0118155	0.1334	0.0763384								3651	0.0442219	0.0513768	0.124367	0.000256703	0.000146656	0.000445554	-0.0160219	-0.0121102	0.0211082		0.1029	0.6029	0.00623333	-0.593767	0.0237333	-0.576267	0.1334	-0.4666
3650.5	0.0237	0.023	0.0382	0.0283	0.0489	0.0298	0.0398	0.0395	0.1692	0.0915	0.1462	0.1813	0.14705	0.103367	0.041727	0.0397407	0.0482463	0.00623333	0.00268336	0.0243667	0.0121308	0.1342	0.0767962								3650.5	0.0444103	0.0518716	0.125042	0.000259543	0.000153056	0.000484332	-0.0161103	-0.0123716	0.0220075		0.103367	0.603367	0.00623333	-0.593767	0.0243667	-0.575633	0.1342	-0.4658
3650	0.0231	0.0225	0.039	0.0282	0.0492	0.0305	0.0408	0.0401667	0.1724	0.0925	0.1479	0.1804	0.1483	0.104333	0.0421172	0.0401124	0.0486974	0.007	0.0030134	0.0257667	0.0128278	0.137533	0.0787037								3650	0.0451306	0.0529402	0.127401	0.000286645	0.000163163	0.000436761	-0.0169306	-0.0127735	0.0208988		0.104333	0.604333	0.007	-0.593	0.0257667	-0.574233	0.137533	-0.462467
3649.5	0.0238	0.023	0.0372	0.028	0.0485	0.0304	0.0411	0.04	0.1706	0.0912	0.1437	0.1812	0.146675	0.103833	0.0419154	0.0399201	0.0484641	0.00656667	0.00282685	0.0251667	0.0125291	0.136067	0.0778644								3649.5	0.0447422	0.0524493	0.126328	0.000280302	0.000154984	0.000413981	-0.0167422	-0.0124493	0.0203465		0.103833	0.603833	0.00656667	-0.593433	0.0251667	-0.574833	0.136067	-0.463933
3649	0.0243	0.0235	0.0379	0.0285667	0.05	0.0311	0.0419	0.041	0.1709	0.0929	0.1468	0.1814	0.148	0.1039	0.0419423	0.0399458	0.0484952	0.00703333	0.00302775	0.0252333	0.0125623	0.136433	0.0780742								3649	0.04497	0.0525081	0.126569	0.00026907	0.000132436	0.000459269	-0.0164033	-0.0115081	0.0214306		0.1039	0.6039	0.00703333	-0.592967	0.0252333	-0.574767	0.136433	-0.463567
3648.5	0.0245	0.0236	0.0374	0.0285	0.0491	0.0305	0.0412	0.0402667	0.1699	0.0916	0.1448	0.1809	0.1468	0.103567	0.0418077	0.0398176	0.0483396	0.00703333	0.00302775	0.0248	0.0123466	0.135767	0.0776927								3648.5	0.0448355	0.0521642	0.126032	0.000266847	0.000141551	0.000431296	-0.0163355	-0.0118975	0.0207677		0.103567	0.603567	0.00703333	-0.592967	0.0248	-0.5752	0.135767	-0.464233
3648	0.025	0.0239	0.0378	0.0289	0.0486	0.0298	0.0404	0.0396	0.1691	0.0912	0.1442	0.1818	0.146575	0.103833	0.0419154	0.0399201	0.0484641	0.0073	0.00314254	0.0248333	0.0123632	0.135433	0.077502								3648	0.0450579	0.0522833	0.125966	0.000261078	0.000160866	0.000424728	-0.0161579	-0.0126833	0.0206089		0.103833	0.603833	0.0073	-0.5927	0.0248333	-0.575167	0.135433	-0.464567
3647.5	0.0246	0.0234	0.0373	0.0284333	0.0483	0.0282	0.0389	0.0384667	0.167	0.0902	0.1433	0.181	0.145375	0.1032	0.0416597	0.0396767	0.0481685	0.00703333	0.00302775	0.0246667	0.0122802	0.133833	0.0765864								3647.5	0.0446874	0.0519568	0.124755	0.000264196	0.000181985	0.000425191	-0.0162541	-0.0134902	0.0206202		0.1032	0.6032	0.00703333	-0.592967	0.0246667	-0.575333	0.133833	-0.466167
3647	0.0239	0.0231	0.037	0.028	0.0492	0.0284	0.0395	0.0390333	0.1668	0.0912	0.1446	0.1807	0.145825	0.1028	0.0414982	0.0395229	0.0479818	0.00763333	0.00328604	0.0257333	0.0128112	0.134267	0.0768344								3647	0.0447843	0.0523341	0.124816	0.000281711	0.00017691	0.000441373	-0.0167843	-0.0133008	0.0210089		0.1028	0.6028	0.00763333	-0.592367	0.0257333	-0.574267	0.134267	-0.465733
3646.5	0.0245	0.0237	0.0359	0.0280333	0.0492	0.0292	0.0402	0.0395333	0.1661	0.091	0.143	0.1838	0.145975	0.103033	0.0415924	0.0396126	0.0480907	0.00783333	0.00337214	0.0261	0.0129938	0.1343	0.0768534								3646.5	0.0449645	0.0526063	0.124944	0.000286666	0.000170904	0.000442298	-0.0169312	-0.013073	0.0210309		0.103033	0.603033	0.00783333	-0.592167	0.0261	-0.5739	0.1343	-0.4657
3646	0.0251	0.024	0.0354	0.0281667	0.0492	0.0294	0.0404	0.0396667	0.1651	0.0909	0.142	0.1862	0.14605	0.103333	0.0417135	0.0397279	0.0482307	0.00813333	0.00350128	0.0262	0.0130436	0.134367	0.0768916								3646	0.0452148	0.0527715	0.125122	0.000290639	0.000171736	0.000437969	-0.0170481	-0.0131048	0.0209277		0.103333	0.603333	0.00813333	-0.591867	0.0262	-0.5738	0.134367	-0.465633
3645.5	0.0256	0.0244	0.035	0.0283333	0.0492	0.0296	0.0407	0.0398333	0.1648	0.091	0.1419	0.188	0.146425	0.1039	0.0419423	0.0399458	0.0484952	0.0088	0.00378827	0.0267	0.0132925	0.134967	0.0772349								3645.5	0.0457305	0.0532383	0.12573	0.000302663	0.000179692	0.000428278	-0.0173972	-0.0134049	0.0206949		0.1039	0.6039	0.0088	-0.5912	0.0267	-0.5733	0.134967	-0.465033
3645	0.0263	0.0245	0.0347	0.0285	0.0495	0.0298	0.0409	0.0400667	0.1649	0.0913	0.1421	0.1896	0.146975	0.104433	0.0421576	0.0401508	0.0487441	0.00923333	0.00397481	0.0273	0.0135912	0.135567	0.0775783								3645	0.0461324	0.053742	0.126322	0.000310901	0.000187015	0.000426529	-0.0176324	-0.0136753	0.0206526		0.104433	0.604433	0.00923333	-0.590767	0.0273	-0.5727	0.135567	-0.464433
3644.5	0.0264	0.0242	0.0344	0.0283333	0.0496	0.0296	0.0409	0.0400333	0.1648	0.0914	0.1421	0.1895	0.14695	0.104133	0.0420365	0.0400355	0.0486041	0.00906667	0.00390307	0.0271333	0.0135082	0.135567	0.0775783								3644.5	0.0459395	0.0535437	0.126182	0.000309978	0.00018253	0.000431294	-0.0176062	-0.0135104	0.0207676		0.104133	0.604133	0.00906667	-0.590933	0.0271333	-0.572867	0.135567	-0.464433
3644	0.0259	0.0241	0.0341	0.0280333	0.0496	0.0294	0.0407	0.0399	0.1644	0.0915	0.1417	0.1892	0.1467	0.1039	0.0419423	0.0399458	0.0484952	0.00883333	0.00380262	0.0268	0.0133423	0.1352	0.0773685								3644	0.0457449	0.053288	0.125864	0.000313699	0.00017924	0.000434153	-0.0177116	-0.013388	0.0208363		0.1039	0.6039	0.00883333	-0.591167	0.0268	-0.5732	0.1352	-0.4648
3643.5	0.0257	0.0243	0.0344	0.0281333	0.0498	0.0296	0.0406	0.04	0.1644	0.0917	0.1418	0.189	0.146725	0.104067	0.0420095	0.0400099	0.048573	0.00863333	0.00371652	0.0267333	0.0133091	0.134967	0.0772349								3643.5	0.0457261	0.0533189	0.125808	0.000309504	0.000177394	0.000437524	-0.0175927	-0.0133189	0.0209171		0.104067	0.604067	0.00863333	-0.591367	0.0267333	-0.573267	0.134967	-0.465033
3643	0.0258	0.0243	0.0348	0.0283	0.0498	0.0299	0.0405	0.0400667	0.1646	0.0917	0.1416	0.1884	0.146575	0.104167	0.0420499	0.0400483	0.0486196	0.00866667	0.00373087	0.0268333	0.0133589	0.135	0.077254								3643	0.0457808	0.0534072	0.125874	0.000305578	0.000177969	0.000428545	-0.0174808	-0.0133405	0.0207013		0.104167	0.604167	0.00866667	-0.591333	0.0268333	-0.573167	0.135	-0.465
3642.5	0.0257	0.024	0.0346	0.0281	0.0495	0.0294	0.0403	0.0397333	0.1646	0.0914	0.1416	0.1886	0.14655	0.104267	0.0420903	0.0400867	0.0486663	0.0091	0.00391742	0.0271667	0.0135248	0.135367	0.0774638								3642.5	0.0460077	0.0536116	0.12613	0.000320686	0.000192605	0.00041697	-0.0179077	-0.0138782	0.0204198		0.104267	0.604267	0.0091	-0.5909	0.0271667	-0.572833	0.135367	-0.464633
3642	0.0254	0.0237	0.034	0.0277	0.0493	0.029	0.0401	0.0394667	0.1646	0.091	0.1414	0.1894	0.1466	0.104267	0.0420903	0.0400867	0.0486663	0.00936667	0.00403221	0.0273667	0.0136244	0.135533	0.0775592								3642	0.0461225	0.0537111	0.126226	0.000339388	0.000202904	0.000415118	-0.0184225	-0.0142445	0.0203745		0.104267	0.604267	0.00936667	-0.590633	0.0273667	-0.572633	0.135533	-0.464467
3641.5	0.0254	0.0236	0.0338	0.0276	0.0492	0.0292	0.0402	0.0395333	0.1644	0.0908	0.141	0.1889	0.146275	0.104167	0.0420499	0.0400483	0.0486196	0.00916667	0.00394612	0.0273333	0.0136078	0.135467	0.0775211								3641.5	0.045996	0.0536561	0.126141	0.000338414	0.000199452	0.000405389	-0.018396	-0.0141227	0.0201343		0.104167	0.604167	0.00916667	-0.590833	0.0273333	-0.572667	0.135467	-0.464533
3641	0.0258	0.0241	0.0344	0.0281	0.0496	0.0296	0.0407	0.0399667	0.1645	0.0911	0.1414	0.1887	0.146425	0.104133	0.0420365	0.0400355	0.0486041	0.00883333	0.00380262	0.0272333	0.013558	0.1355	0.0775401								3641	0.0458391	0.0535935	0.126144	0.000314675	0.00018569	0.000411309	-0.0177391	-0.0136268	0.0202808		0.104133	0.604133	0.00883333	-0.591167	0.0272333	-0.572767	0.1355	-0.4645
3640.5	0.026	0.0245	0.0346	0.0283667	0.0499	0.03	0.0408	0.0402333	0.1648	0.0915	0.1419	0.1897	0.146975	0.104133	0.0420365	0.0400355	0.0486041	0.00866667	0.00373087	0.027	0.0134418	0.135433	0.077502								3640.5	0.0457673	0.0534773	0.126106	0.000302783	0.000175403	0.000435512	-0.0174007	-0.013244	0.0208689		0.104133	0.604133	0.00866667	-0.591333	0.027	-0.573	0.135433	-0.464567
3640	0.0256	0.0242	0.0342	0.028	0.0495	0.0299	0.0404	0.0399333	0.1649	0.0911	0.142	0.1899	0.146975	0.104133	0.0420365	0.0400355	0.0486041	0.00883333	0.00380262	0.0268667	0.0133755	0.1352	0.0773685								3640	0.0458391	0.0534109	0.125973	0.000318233	0.000181646	0.000441103	-0.0178391	-0.0134776	0.0210024		0.104133	0.604133	0.00883333	-0.591167	0.0268667	-0.573133	0.1352	-0.4648
3639.5	0.0257	0.024	0.0341	0.0279333	0.0494	0.0298	0.0405	0.0399	0.165	0.0911	0.1424	0.19	0.147125	0.104133	0.0420365	0.0400355	0.0486041	0.00916667	0.00394612	0.0269	0.013392	0.1352	0.0773685								3639.5	0.0459826	0.0534275	0.125973	0.000325775	0.000182994	0.000447426	-0.0180492	-0.0135275	0.0211524		0.104133	0.604133	0.00916667	-0.590833	0.0269	-0.5731	0.1352	-0.4648
3639	0.0259	0.024	0.0344	0.0281	0.0493	0.03	0.0406	0.0399667	0.1648	0.0915	0.1423	0.1894	0.147	0.104	0.0419826	0.0399842	0.0485419	0.0091	0.00391742	0.0268333	0.0133589	0.135233	0.0773875								3639	0.0459001	0.0533431	0.125929	0.000316842	0.000178928	0.00044397	-0.0178001	-0.0133764	0.0210706		0.104	0.604	0.0091	-0.5909	0.0268333	-0.573167	0.135233	-0.464767
3638.5	0.0257	0.0238	0.0341	0.0278667	0.0491	0.0298	0.0403	0.0397333	0.1641	0.0912	0.1417	0.1881	0.146275	0.103833	0.0419154	0.0399201	0.0484641	0.00853333	0.00367347	0.0264667	0.0131763	0.1347	0.0770823								3638.5	0.0455888	0.0530965	0.125546	0.000314075	0.000178573	0.000429674	-0.0177222	-0.0133631	0.0207286		0.103833	0.603833	0.00853333	-0.591467	0.0264667	-0.573533	0.1347	-0.4653
3638	0.0254	0.0236	0.0339	0.0276333	0.0491	0.0294	0.0402	0.0395667	0.1636	0.0911	0.1413	0.1885	0.146125	0.103767	0.0418884	0.0398945	0.048433	0.0085	0.00365913	0.0267	0.0132925	0.134633	0.0770442								3638	0.0455476	0.053187	0.125477	0.00032092	0.000185513	0.000426334	-0.0179142	-0.0136203	0.0206479		0.103767	0.603767	0.0085	-0.5915	0.0267	-0.5733	0.134633	-0.465367
3637.5	0.0255	0.0239	0.0339	0.0277667	0.0495	0.0296	0.0405	0.0398667	0.164	0.0914	0.1414	0.1897	0.146625	0.103833	0.0419154	0.0399201	0.0484641	0.00886667	0.00381697	0.0269667	0.0134252	0.135	0.077254								3637.5	0.0457323	0.0533454	0.125718	0.000322765	0.000181676	0.000437099	-0.0179657	-0.0134787	0.0209069		0.103833	0.603833	0.00886667	-0.591133	0.0269667	-0.573033	0.135	-0.465
3637	0.0259	0.0243	0.0339	0.0280333	0.0497	0.0298	0.0407	0.0400667	0.1647	0.0914	0.1412	0.1896	0.146725	0.103933	0.0419557	0.0399586	0.0485107	0.00913333	0.00393177	0.0271	0.0134916	0.1353	0.0774257								3637	0.0458875	0.0534502	0.125936	0.000318771	0.000179119	0.000432164	-0.0178542	-0.0133835	0.0207886		0.103933	0.603933	0.00913333	-0.590867	0.0271	-0.5729	0.1353	-0.4647
3636.5	0.0261	0.0245	0.034	0.0282	0.0496	0.0296	0.0406	0.0399333	0.1649	0.0913	0.1413	0.1889	0.1466	0.104233	0.0420768	0.0400739	0.0486508	0.0093	0.00400351	0.0272667	0.0135746	0.1356	0.0775974								3636.5	0.0460803	0.0536485	0.126248	0.000319707	0.000188106	0.000414198	-0.0178803	-0.0137152	0.0203519		0.104233	0.604233	0.0093	-0.5907	0.0272667	-0.572733	0.1356	-0.4644
3636	0.026	0.0244	0.0339	0.0281	0.0494	0.0294	0.0404	0.0397333	0.1645	0.0912	0.1415	0.1892	0.1466	0.1042	0.0420634	0.0400611	0.0486352	0.00883333	0.00380262	0.0270667	0.013475	0.1353	0.0774257								3636	0.045866	0.0535361	0.126061	0.00031563	0.000190517	0.000421855	-0.017766	-0.0138028	0.0205391		0.1042	0.6042	0.00883333	-0.591167	0.0270667	-0.572933	0.1353	-0.4647
3635.5	0.0258	0.0242	0.0339	0.0279667	0.0493	0.0292	0.0403	0.0396	0.1642	0.0911	0.1416	0.189	0.146475	0.103867	0.0419288	0.039933	0.0484796	0.00836667	0.00360173	0.0266	0.0132427	0.1347	0.0770823								3635.5	0.0455305	0.0531757	0.125562	0.00030849	0.000184298	0.000437355	-0.0175639	-0.0135757	0.020913		0.103867	0.603867	0.00836667	-0.591633	0.0266	-0.5734	0.1347	-0.4653
3635	0.0258	0.0243	0.0347	0.0282667	0.0495	0.0296	0.0408	0.0399667	0.1651	0.0919	0.1427	0.1881	0.14695	0.104067	0.0420095	0.0400099	0.048573	0.0084	0.00361608	0.0266	0.0132427	0.135	0.077254								3635	0.0456256	0.0532525	0.125827	0.000301333	0.000176515	0.000446181	-0.017359	-0.0132859	0.021123		0.104067	0.604067	0.0084	-0.5916	0.0266	-0.5734	0.135	-0.465
3634.5	0.0253	0.0241	0.0353	0.0282333	0.0491	0.0298	0.0405	0.0398	0.1655	0.0917	0.1427	0.1873	0.1468	0.104167	0.0420499	0.0400483	0.0486196	0.00856667	0.00368782	0.0265667	0.0132261	0.135467	0.0775211								3634.5	0.0457377	0.0532744	0.126141	0.000306404	0.000181559	0.000426806	-0.0175044	-0.0134744	0.0206593		0.104167	0.604167	0.00856667	-0.591433	0.0265667	-0.573433	0.135467	-0.464533
3634	0.0251	0.0239	0.0347	0.0279	0.049	0.0295	0.0401	0.0395333	0.1648	0.0905	0.1416	0.1874	0.146075	0.103833	0.0419154	0.0399201	0.0484641	0.00873333	0.00375957	0.0266333	0.0132593	0.1349	0.0771968								3634	0.0456749	0.0531794	0.125661	0.000315948	0.000186216	0.000416737	-0.0177749	-0.0136461	0.0204141		0.103833	0.603833	0.00873333	-0.591267	0.0266333	-0.573367	0.1349	-0.4651
3633.5	0.0253	0.024	0.0348	0.0280333	0.0498	0.0297	0.0402	0.0399	0.1651	0.091	0.1428	0.1875	0.1466	0.1038	0.0419019	0.0399073	0.0484485	0.0089	0.00383132	0.0269667	0.0134252	0.135133	0.0773303								3633.5	0.0457332	0.0533326	0.125779	0.000313286	0.000180434	0.000433521	-0.0176999	-0.0134326	0.0208212		0.1038	0.6038	0.0089	-0.5911	0.0269667	-0.573033	0.135133	-0.464867
3633	0.0253	0.0239	0.0342	0.0278	0.0495	0.0296	0.0401	0.0397333	0.1649	0.0908	0.1418	0.1877	0.1463	0.103667	0.0418481	0.0398561	0.0483863	0.00883333	0.00380262	0.0269	0.013392	0.135233	0.0773875								3633	0.0456507	0.0532481	0.125774	0.000318647	0.000182649	0.000421324	-0.0178507	-0.0135148	0.0205262		0.103667	0.603667	0.00883333	-0.591167	0.0269	-0.5731	0.135233	-0.464767
3632.5	0.0257	0.0241	0.0341	0.0279667	0.0496	0.0296	0.0404	0.0398667	0.1644	0.0911	0.1416	0.1885	0.1464	0.103633	0.0418346	0.0398433	0.0483707	0.00853333	0.00367347	0.0266	0.0132427	0.134833	0.0771586								3632.5	0.0455081	0.0530859	0.125529	0.000307702	0.000174749	0.000435584	-0.0175414	-0.0132193	0.0208706		0.103633	0.603633	0.00853333	-0.591467	0.0266	-0.5734	0.134833	-0.465167
3632	0.0258	0.024	0.0342	0.028	0.0493	0.0295	0.0403	0.0397	0.1638	0.0911	0.1414	0.1894	0.146425	0.103533	0.0417943	0.0398048	0.048324	0.0081	0.00348693	0.0260667	0.0129772	0.134533	0.076987								3632	0.0452812	0.052782	0.125311	0.000298639	0.000171138	0.000445801	-0.0172812	-0.013082	0.021114		0.103533	0.603533	0.0081	-0.5919	0.0260667	-0.573933	0.134533	-0.465467
3631.5	0.0258	0.0241	0.0345	0.0281333	0.0493	0.0298	0.0405	0.0398667	0.1643	0.0912	0.1417	0.1892	0.1466	0.103767	0.0418884	0.0398945	0.048433	0.008	0.00344388	0.026	0.012944	0.1344	0.0769107								3631.5	0.0453323	0.0528385	0.125344	0.000295805	0.000168268	0.000451834	-0.017199	-0.0129718	0.0212564		0.103767	0.603767	0.008	-0.592	0.026	-0.574	0.1344	-0.4656
3631	0.0259	0.0245	0.0355	0.0286333	0.0496	0.0301	0.0408	0.0401667	0.1656	0.0915	0.1432	0.1885	0.1472	0.104433	0.0421576	0.0401508	0.0487441	0.00826667	0.00355868	0.0261	0.0129938	0.134733	0.0771014								3631	0.0457162	0.0531446	0.125846	0.000291826	0.000168427	0.000456013	-0.0170829	-0.0129779	0.0213545		0.104433	0.604433	0.00826667	-0.591733	0.0261	-0.5739	0.134733	-0.465267
3630.5	0.025	0.0238	0.0374	0.0287333	0.0509	0.0314	0.0419	0.0414	0.1696	0.094	0.148	0.185	0.14915	0.1044	0.0421441	0.040138	0.0487286	0.00836667	0.00360173	0.0263	0.0130933	0.137033	0.0784176								3630.5	0.0457458	0.0532313	0.127146	0.000289425	0.000139981	0.000484169	-0.0170125	-0.0118313	0.0220038		0.1044	0.6044	0.00836667	-0.591633	0.0263	-0.5737	0.137033	-0.462967
3630	0.0246	0.0233	0.0381	0.0286667	0.051	0.0331	0.043	0.0423667	0.1723	0.0955	0.1491	0.1857	0.15065	0.1044	0.0421441	0.040138	0.0487286	0.00726667	0.00312819	0.0251667	0.0125291	0.137733	0.0788182								3630	0.0452723	0.0526671	0.127547	0.000275747	0.000106099	0.000533761	-0.0166056	-0.0103005	0.0231033		0.1044	0.6044	0.00726667	-0.592733	0.0251667	-0.574833	0.137733	-0.462267
3629.5	0.0243	0.023	0.0392	0.0288333	0.0495	0.032	0.0427	0.0414	0.1723	0.0938	0.1486	0.1832	0.149475	0.104133	0.0420365	0.0400355	0.0486041	0.00673333	0.0028986	0.0241333	0.0120147	0.1371	0.0784557								3629.5	0.0449351	0.0520502	0.12706	0.000259266	0.000113426	0.000502439	-0.0161017	-0.0106502	0.0224152		0.104133	0.604133	0.00673333	-0.593267	0.0241333	-0.575867	0.1371	-0.4629
3629	0.0228	0.0218	0.0394	0.028	0.0496	0.0312	0.0427	0.0411667	0.1727	0.093	0.1485	0.1752	0.14735	0.102467	0.0413637	0.0393947	0.0478262	0.00676667	0.00291295	0.0243667	0.0121308	0.1377	0.0787991								3629	0.0442766	0.0515255	0.126625	0.000264928	0.000107306	0.000429514	-0.0162766	-0.0103589	0.0207247		0.102467	0.602467	0.00676667	-0.593233	0.0243667	-0.575633	0.1377	-0.4623
3628.5	0.0235	0.0224	0.0368	0.0275667	0.0488	0.0312	0.0424	0.0408	0.1698	0.0907	0.1442	0.1746	0.144825	0.1028	0.0414982	0.0395229	0.0479818	0.00846667	0.00364478	0.0264	0.0131431	0.136733	0.0782459								3628.5	0.045143	0.052666	0.126228	0.000308927	0.000140802	0.00034586	-0.0175763	-0.011866	0.0185973		0.1028	0.6028	0.00846667	-0.591533	0.0264	-0.5736	0.136733	-0.463267
3628	0.0248	0.0231	0.0369	0.0282667	0.0495	0.0306	0.0417	0.0406	0.1695	0.092	0.1457	0.1802	0.14685	0.104633	0.0422383	0.0402277	0.0488375	0.00956667	0.00411831	0.0276667	0.0137737	0.137733	0.0788182								3628	0.0463566	0.0540014	0.127656	0.000327246	0.000179599	0.000368423	-0.0180899	-0.0134014	0.0191944		0.104633	0.604633	0.00956667	-0.590433	0.0276667	-0.572333	0.137733	-0.462267
3627.5	0.0254	0.0234	0.0351	0.0279667	0.049	0.0302	0.0413	0.0401667	0.1677	0.0909	0.1422	0.1849	0.146425	0.103967	0.0419692	0.0399714	0.0485263	0.00856667	0.00368782	0.0266667	0.0132759	0.136033	0.0778453								3627.5	0.045657	0.0532473	0.126372	0.000312948	0.000171103	0.000402137	-0.0176903	-0.0130806	0.0200534		0.103967	0.603967	0.00856667	-0.591433	0.0266667	-0.573333	0.136033	-0.463967
3627	0.0257	0.0238	0.0342	0.0279	0.0488	0.0296	0.0404	0.0396	0.1654	0.0904	0.141	0.1897	0.146625	0.1033	0.0417001	0.0397151	0.0482151	0.0078	0.00335779	0.0257667	0.0128278	0.134067	0.0767199								3627	0.0450578	0.0525429	0.124935	0.000294392	0.000167519	0.000470454	-0.0171578	-0.0129429	0.0216899		0.1033	0.6033	0.0078	-0.5922	0.0257667	-0.574233	0.134067	-0.465933
3626.5	0.0254	0.0239	0.034	0.0277667	0.0487	0.0292	0.04	0.0393	0.1643	0.0904	0.1405	0.1906	0.14645	0.1027	0.0414579	0.0394844	0.0479351	0.00756667	0.00325734	0.0255667	0.0127283	0.1334	0.0763384								3626.5	0.0447152	0.0522127	0.124273	0.000287253	0.000166737	0.000491797	-0.0169485	-0.0129127	0.0221765		0.1027	0.6027	0.00756667	-0.592433	0.0255667	-0.574433	0.1334	-0.4666
3626	0.0253	0.0239	0.0343	0.0278333	0.0494	0.0295	0.0405	0.0398	0.1644	0.0909	0.1411	0.1894	0.14645	0.103033	0.0415924	0.0396126	0.0480907	0.00803333	0.00345823	0.0261667	0.013027	0.133667	0.076491								3626	0.0450506	0.0526395	0.124582	0.000296436	0.000164854	0.000478223	-0.0172173	-0.0128395	0.0218683		0.103033	0.603033	0.00803333	-0.591967	0.0261667	-0.573833	0.133667	-0.466333
3625.5	0.0255	0.024	0.0341	0.0278667	0.0495	0.0294	0.0407	0.0398667	0.1643	0.0909	0.1415	0.1887	0.14635	0.104067	0.0420095	0.0400099	0.048573	0.009	0.00387437	0.0271333	0.0135082	0.1349	0.0771968								3625.5	0.0458839	0.0535181	0.12577	0.000324621	0.000186361	0.000423546	-0.0180172	-0.0136514	0.0205802		0.104067	0.604067	0.009	-0.591	0.0271333	-0.572867	0.1349	-0.4651
3625	0.0258	0.0241	0.0339	0.0279333	0.0492	0.0296	0.0408	0.0398667	0.164	0.0906	0.1416	0.1891	0.146325	0.1048	0.0423056	0.0402918	0.0489153	0.00976667	0.00420441	0.0277667	0.0138235	0.135733	0.0776737								3625	0.04651	0.0541153	0.126589	0.000345092	0.000203024	0.000389513	-0.0185767	-0.0142486	0.0197361		0.1048	0.6048	0.00976667	-0.590233	0.0277667	-0.572233	0.135733	-0.464267
3624.5	0.0259	0.0242	0.0344	0.0281667	0.0494	0.0302	0.041	0.0402	0.1641	0.0909	0.1419	0.1906	0.146875	0.104967	0.0423729	0.0403559	0.048993	0.00983333	0.00423311	0.0278333	0.0138567	0.135833	0.0777309								3624.5	0.046606	0.0542126	0.126724	0.000340008	0.000196352	0.000406065	-0.0184393	-0.0140126	0.0201511		0.104967	0.604967	0.00983333	-0.590167	0.0278333	-0.572167	0.135833	-0.464167
3624	0.0259	0.0242	0.0344	0.0281667	0.0492	0.03	0.0409	0.0400333	0.164	0.091	0.1417	0.1903	0.14675	0.104467	0.042171	0.0401636	0.0487597	0.00963333	0.00414701	0.0274	0.013641	0.135533	0.0775592								3624	0.046318	0.0538046	0.126319	0.000329472	0.000189648	0.00041743	-0.0181514	-0.0137713	0.0204311		0.104467	0.604467	0.00963333	-0.590367	0.0274	-0.5726	0.135533	-0.464467
3623.5	0.0258	0.0242	0.0341	0.0280333	0.0491	0.0298	0.0409	0.0399333	0.1642	0.0908	0.1419	0.1887	0.1464	0.103967	0.0419692	0.0399714	0.0485263	0.00923333	0.00397481	0.0272	0.0135414	0.135	0.077254								3623.5	0.045944	0.0535128	0.12578	0.000320792	0.000184402	0.000425171	-0.0179107	-0.0135795	0.0206197		0.103967	0.603967	0.00923333	-0.590767	0.0272	-0.5728	0.135	-0.465
3623	0.0256	0.024	0.0336	0.0277333	0.0492	0.0297	0.0405	0.0398	0.164	0.0904	0.1416	0.1884	0.1461	0.104267	0.0420903	0.0400867	0.0486663	0.0094	0.00404656	0.0274333	0.0136576	0.134967	0.0772349								3623	0.0461368	0.0537443	0.125901	0.000338689	0.000194444	0.000407989	-0.0184035	-0.0139443	0.0201987		0.104267	0.604267	0.0094	-0.5906	0.0274333	-0.572567	0.134967	-0.465033
3622.5	0.0257	0.024	0.0339	0.0278667	0.0492	0.0296	0.0403	0.0397	0.164	0.0905	0.1413	0.1888	0.14615	0.104367	0.0421307	0.0401252	0.048713	0.00933333	0.00401786	0.0271667	0.0135248	0.135233	0.0773875								3622.5	0.0461485	0.05365	0.126101	0.000334226	0.000194602	0.000401981	-0.0182818	-0.01395	0.0200495		0.104367	0.604367	0.00933333	-0.590667	0.0271667	-0.572833	0.135233	-0.464767
3622	0.0257	0.0241	0.0345	0.0281	0.0494	0.0296	0.0405	0.0398333	0.1651	0.0911	0.142	0.1883	0.146625	0.103767	0.0418884	0.0398945	0.048433	0.00846667	0.00364478	0.0261333	0.0130104	0.1346	0.0770251								3622	0.0455332	0.0529049	0.125458	0.000303917	0.000170865	0.000448039	-0.0174332	-0.0130715	0.0211669		0.103767	0.603767	0.00846667	-0.591533	0.0261333	-0.573867	0.1346	-0.4654
3621.5	0.0256	0.0238	0.0344	0.0279333	0.0488	0.029	0.0401	0.0393	0.1647	0.0907	0.1416	0.1879	0.146225	0.1031	0.0416193	0.0396382	0.0481218	0.00746667	0.00321429	0.0251333	0.0125125	0.133333	0.0763003								3621.5	0.0448336	0.0521507	0.124422	0.00028562	0.000165141	0.000475369	-0.0169003	-0.0128507	0.021803		0.1031	0.6031	0.00746667	-0.592533	0.0251333	-0.574867	0.133333	-0.466667
3621	0.0253	0.0238	0.035	0.0280333	0.0487	0.0289	0.0399	0.0391667	0.1649	0.0907	0.1422	0.1878	0.1464	0.103667	0.0418481	0.0398561	0.0483863	0.0078	0.00335779	0.0257	0.0127946	0.134033	0.0767008								3621	0.0452059	0.0526507	0.125087	0.000294896	0.000181819	0.000454239	-0.0171725	-0.013484	0.0213129		0.103667	0.603667	0.0078	-0.5922	0.0257	-0.5743	0.134033	-0.465967
3620.5	0.0245	0.0234	0.0366	0.0281667	0.0498	0.0298	0.0407	0.0401	0.1676	0.0919	0.1449	0.1851	0.147375	0.104567	0.0422114	0.0402021	0.0488063	0.0088	0.00378827	0.0270333	0.0134584	0.136767	0.078265								3620.5	0.0459997	0.0536605	0.127071	0.000318016	0.000183887	0.000412238	-0.017833	-0.0135605	0.0203037		0.104567	0.604567	0.0088	-0.5912	0.0270333	-0.572967	0.136767	-0.463233
3620	0.0237	0.0228	0.036	0.0275	0.0489	0.0297	0.0404	0.0396667	0.1672	0.0907	0.143	0.1841	0.14625	0.1045	0.0421845	0.0401765	0.0487752	0.00906667	0.00390307	0.0272	0.0135414	0.1374	0.0786274								3620	0.0460875	0.0537179	0.127403	0.000345497	0.000197436	0.000355222	-0.0185875	-0.0140512	0.0188473		0.1045	0.6045	0.00906667	-0.590933	0.0272	-0.5728	0.1374	-0.4626
3619.5	0.0239	0.0229	0.0357	0.0275	0.0488	0.0299	0.0405	0.0397333	0.1674	0.091	0.1443	0.1844	0.146775	0.1042	0.0420634	0.0400611	0.0486352	0.00906667	0.00390307	0.0272	0.0135414	0.137267	0.0785511								3619.5	0.0459664	0.0536025	0.127186	0.000341009	0.000192354	0.000383716	-0.0184664	-0.0138692	0.0195887		0.1042	0.6042	0.00906667	-0.590933	0.0272	-0.5728	0.137267	-0.462733
3619	0.0243	0.0232	0.0359	0.0278	0.0493	0.0301	0.0406	0.04	0.1675	0.0913	0.1447	0.185	0.147125	0.1036	0.0418212	0.0398304	0.0483552	0.00816667	0.00351563	0.0260667	0.0129772	0.136233	0.0779598								3619	0.0453368	0.0528076	0.126315	0.000307539	0.000164035	0.000433058	-0.0175368	-0.0128076	0.02081		0.1036	0.6036	0.00816667	-0.591833	0.0260667	-0.573933	0.136233	-0.463767
3618.5	0.0243	0.0232	0.0355	0.0276667	0.0488	0.0295	0.0402	0.0395	0.1661	0.0904	0.1424	0.1861	0.14625	0.1028	0.0414982	0.0395229	0.0479818	0.00756667	0.00325734	0.0252333	0.0125623	0.1343	0.0768534								3618.5	0.0447556	0.0520852	0.124835	0.00029203	0.000158387	0.000458594	-0.0170889	-0.0125852	0.0214148		0.1028	0.6028	0.00756667	-0.592433	0.0252333	-0.574767	0.1343	-0.4657
3618	0.0242	0.0232	0.0352	0.0275333	0.0484	0.0288	0.0395	0.0389	0.1649	0.0897	0.1414	0.1861	0.145525	0.102467	0.0413637	0.0393947	0.0478262	0.0077	0.00331474	0.0254	0.0126453	0.132933	0.0760714								3618	0.0446784	0.05204	0.123898	0.000293953	0.000172659	0.000467747	-0.0171451	-0.01314	0.0216275		0.102467	0.602467	0.0077	-0.5923	0.0254	-0.5746	0.132933	-0.467067
3617.5	0.025	0.0237	0.0354	0.0280333	0.0493	0.0293	0.04	0.0395333	0.1653	0.091	0.1432	0.1859	0.14635	0.1033	0.0417001	0.0397151	0.0482151	0.0086	0.00370217	0.0265333	0.0132095	0.1341	0.076739								3617.5	0.0454022	0.0529246	0.124954	0.000301679	0.000179326	0.000457783	-0.0173689	-0.0133913	0.0213959		0.1033	0.6033	0.0086	-0.5914	0.0265333	-0.573467	0.1341	-0.4659
3617	0.0256	0.0239	0.0348	0.0281	0.0493	0.0298	0.0405	0.0398667	0.1652	0.0911	0.1424	0.1868	0.146375	0.103833	0.0419154	0.0399201	0.0484641	0.0088	0.00378827	0.0266667	0.0132759	0.1349	0.0771968								3617	0.0457036	0.053196	0.125661	0.000309888	0.000177672	0.000429076	-0.0176036	-0.0133294	0.0207141		0.103833	0.603833	0.0088	-0.5912	0.0266667	-0.573333	0.1349	-0.4651
3616.5	0.0258	0.0241	0.0343	0.0280667	0.0487	0.0296	0.0406	0.0396333	0.1645	0.0905	0.1409	0.1879	0.14595	0.103933	0.0419557	0.0399586	0.0485107	0.00876667	0.00377392	0.0265667	0.0132261	0.134733	0.0771014								3616.5	0.0457296	0.0531847	0.125612	0.000311981	0.000183639	0.000413628	-0.017663	-0.0135514	0.0203378		0.103933	0.603933	0.00876667	-0.591233	0.0265667	-0.573433	0.134733	-0.465267
3616	0.0257	0.0242	0.0346	0.0281667	0.0488	0.0293	0.0404	0.0395	0.1643	0.0907	0.1412	0.1883	0.146125	0.1041	0.042023	0.0400227	0.0485885	0.00873333	0.00375957	0.0266333	0.0132593	0.134767	0.0771205								3616	0.0457826	0.053282	0.125709	0.00031032	0.000189942	0.000416812	-0.0176159	-0.013782	0.020416		0.1041	0.6041	0.00873333	-0.591267	0.0266333	-0.573367	0.134767	-0.465233
3615.5	0.0255	0.0244	0.0352	0.0283667	0.0489	0.0293	0.0401	0.0394333	0.1646	0.0907	0.1421	0.1875	0.146225	0.104033	0.0419961	0.039997	0.0485574	0.00863333	0.00371652	0.0265	0.0131929	0.134633	0.0770442								3615.5	0.0457126	0.0531899	0.125602	0.000300882	0.000189244	0.000425324	-0.0173459	-0.0137566	0.0206234		0.104033	0.604033	0.00863333	-0.591367	0.0265	-0.5735	0.134633	-0.465367
3615	0.0252	0.0241	0.035	0.0281	0.0485	0.0288	0.0395	0.0389333	0.1644	0.0903	0.1417	0.1861	0.145625	0.103533	0.0417943	0.0398048	0.048324	0.0083	0.00357303	0.0261333	0.0130104	0.133733	0.0765292								3615	0.0453673	0.0528152	0.124853	0.000298159	0.000192705	0.000431467	-0.0172673	-0.0138818	0.0207718		0.103533	0.603533	0.0083	-0.5917	0.0261333	-0.573867	0.133733	-0.466267
3614.5	0.0253	0.0237	0.0345	0.0278333	0.0485	0.0287	0.0394	0.0388667	0.1642	0.0903	0.1416	0.1858	0.145475	0.103133	0.0416328	0.039651	0.0481373	0.0081	0.00348693	0.0261333	0.0130104	0.133267	0.0762621								3614.5	0.0451197	0.0526614	0.124399	0.000298819	0.000190294	0.000444179	-0.0172864	-0.0137947	0.0210755		0.103133	0.603133	0.0081	-0.5919	0.0261333	-0.573867	0.133267	-0.466733
3614	0.0254	0.024	0.0349	0.0281	0.0491	0.0292	0.0399	0.0394	0.165	0.0907	0.1423	0.1865	0.146125	0.103433	0.0417539	0.0397664	0.0482774	0.00803333	0.00345823	0.0259333	0.0129108	0.133833	0.0765864								3614	0.0452121	0.0526772	0.124864	0.000292825	0.000176283	0.00045204	-0.0171121	-0.0132772	0.0212612		0.103433	0.603433	0.00803333	-0.591967	0.0259333	-0.574067	0.133833	-0.466167
3613.5	0.0251	0.0241	0.0357	0.0283	0.0496	0.03	0.0408	0.0401333	0.1665	0.0914	0.1435	0.1857	0.146775	0.103633	0.0418346	0.0398433	0.0483707	0.008	0.00344388	0.0257333	0.0128112	0.134733	0.0771014								3613.5	0.0452785	0.0526545	0.125472	0.00028827	0.000156779	0.000453812	-0.0169785	-0.0125211	0.0213029		0.103633	0.603633	0.008	-0.592	0.0257333	-0.574267	0.134733	-0.465267
3613	0.025	0.0238	0.0357	0.0281667	0.0497	0.03	0.0407	0.0401333	0.1666	0.0911	0.143	0.1853	0.1465	0.103467	0.0417673	0.0397792	0.0482929	0.00796667	0.00342953	0.0258	0.0128444	0.1347	0.0770823								3613	0.0451969	0.0526236	0.125375	0.000290028	0.000156007	0.000446254	-0.0170302	-0.0124903	0.0211247		0.103467	0.603467	0.00796667	-0.592033	0.0258	-0.5742	0.1347	-0.4653
3612.5	0.0249	0.0233	0.0357	0.0279667	0.0494	0.0297	0.0404	0.0398333	0.1662	0.0907	0.1431	0.1859	0.146475	0.103167	0.0416462	0.0396638	0.0481529	0.00843333	0.00363043	0.0264667	0.0131763	0.134933	0.0772159								3612.5	0.0452767	0.0528401	0.125369	0.000299636	0.000169177	0.000445473	-0.01731	-0.0130068	0.0211062		0.103167	0.603167	0.00843333	-0.591567	0.0264667	-0.573533	0.134933	-0.465067
3612	0.025	0.0231	0.0356	0.0279	0.0492	0.0296	0.0405	0.0397667	0.1658	0.0908	0.1432	0.1868	0.14665	0.103433	0.0417539	0.0397664	0.0482774	0.00863333	0.00371652	0.0267	0.0132925	0.135333	0.0774448								3612	0.0454704	0.0530588	0.125722	0.000308719	0.000176682	0.000437976	-0.0175704	-0.0132922	0.0209279		0.103433	0.603433	0.00863333	-0.591367	0.0267	-0.5733	0.135333	-0.464667
3611.5	0.0255	0.0236	0.0347	0.0279333	0.0487	0.0297	0.0405	0.0396333	0.1645	0.09	0.1409	0.1875	0.145725	0.103567	0.0418077	0.0398176	0.0483396	0.00843333	0.00363043	0.0264	0.0131431	0.134233	0.0768153								3611.5	0.0454381	0.0529607	0.125155	0.000306418	0.00017762	0.000423129	-0.0175048	-0.0133274	0.0205701		0.103567	0.603567	0.00843333	-0.591567	0.0264	-0.5736	0.134233	-0.465767
3611	0.0259	0.0242	0.0346	0.0282333	0.049	0.0297	0.0404	0.0397	0.164	0.0903	0.1407	0.1882	0.1458	0.103433	0.0417539	0.0397664	0.0482774	0.00813333	0.00350128	0.0260333	0.0129606	0.133733	0.0765292								3611	0.0452552	0.0527269	0.124807	0.000289743	0.000169701	0.000440726	-0.0170218	-0.0130269	0.0209935		0.103433	0.603433	0.00813333	-0.591867	0.0260333	-0.573967	0.133733	-0.466267
3610.5	0.0259	0.0243	0.0354	0.0285333	0.0498	0.0301	0.0408	0.0402333	0.1656	0.0914	0.1429	0.1885	0.1471	0.103933	0.0419557	0.0399586	0.0485107	0.0085	0.00365913	0.0264	0.0131431	0.135033	0.0772731								3610.5	0.0456148	0.0531017	0.125784	0.000291778	0.000165595	0.000454379	-0.0170815	-0.0128684	0.0213162		0.103933	0.603933	0.0085	-0.5915	0.0264	-0.5736	0.135033	-0.464967
3610	0.0253	0.0238	0.0363	0.0284667	0.0511	0.031	0.042	0.0413667	0.1684	0.0933	0.146	0.1881	0.14895	0.104333	0.0421172	0.0401124	0.0486974	0.00906667	0.00390307	0.0270333	0.0134584	0.137433	0.0786465								3610	0.0460203	0.0535708	0.127344	0.000308129	0.000148941	0.000466822	-0.0175536	-0.0122041	0.0216061		0.104333	0.604333	0.00906667	-0.590933	0.0270333	-0.572967	0.137433	-0.462567
3609.5	0.0252	0.0237	0.0353	0.0280667	0.05	0.0309	0.042	0.0409667	0.1678	0.092	0.1433	0.1882	0.147825	0.1034	0.0417404	0.0397535	0.0482618	0.0084	0.00361608	0.0263667	0.0131265	0.136333	0.078017								3609.5	0.0453565	0.0528801	0.126279	0.000298939	0.000141929	0.000464237	-0.0172898	-0.0119134	0.0215462		0.1034	0.6034	0.0084	-0.5916	0.0263667	-0.573633	0.136333	-0.463667
3609	0.0254	0.024	0.0361	0.0285	0.0502	0.031	0.0424	0.0412	0.1688	0.0924	0.1446	0.1866	0.1481	0.103533	0.0417943	0.0398048	0.048324	0.00833333	0.00358738	0.0262667	0.0130767	0.1363	0.0779979								3609	0.0453816	0.0528816	0.126322	0.000284989	0.000136459	0.000474282	-0.0168816	-0.0116816	0.021778		0.103533	0.603533	0.00833333	-0.591667	0.0262667	-0.573733	0.1363	-0.4637
3608.5	0.0256	0.0241	0.0356	0.0284333	0.0495	0.0306	0.0419	0.0406667	0.1676	0.0912	0.1427	0.1861	0.1469	0.103567	0.0418077	0.0398176	0.0483396	0.00823333	0.00354433	0.0261	0.0129938	0.135333	0.0774448								3608.5	0.045352	0.0528114	0.125784	0.000286243	0.000147494	0.00044587	-0.0169187	-0.0121447	0.0211156		0.103567	0.603567	0.00823333	-0.591767	0.0261	-0.5739	0.135333	-0.464667
3608	0.0258	0.0242	0.0355	0.0285	0.0493	0.03	0.041	0.0401	0.166	0.0909	0.1422	0.1861	0.1463	0.1039	0.0419423	0.0399458	0.0484952	0.00846667	0.00364478	0.0261333	0.0130104	0.134567	0.077006								3608	0.045587	0.0529561	0.125501	0.000291967	0.00016528	0.000432589	-0.017087	-0.0128561	0.0207988		0.1039	0.6039	0.00846667	-0.591533	0.0261333	-0.573867	0.134567	-0.465433
3607.5	0.0257	0.0239	0.0352	0.0282667	0.0493	0.0296	0.0404	0.0397667	0.1649	0.0905	0.1418	0.1858	0.14575	0.1036	0.0418212	0.0398304	0.0483552	0.00836667	0.00360173	0.0259	0.0128942	0.133667	0.076491								3607.5	0.0454229	0.0527246	0.124846	0.000294336	0.000167909	0.00043697	-0.0171562	-0.012958	0.0209038		0.1036	0.6036	0.00836667	-0.591633	0.0259	-0.5741	0.133667	-0.466333
3607	0.0258	0.0238	0.0351	0.0282333	0.0494	0.0298	0.0404	0.0398667	0.1645	0.0906	0.1417	0.1856	0.1456	0.103033	0.0415924	0.0396126	0.0480907	0.0085	0.00365913	0.0262667	0.0130767	0.133367	0.0763193								3607	0.0452515	0.0526893	0.12441	0.000289619	0.00016442	0.000449016	-0.0170182	-0.0128227	0.02119		0.103033	0.603033	0.0085	-0.5915	0.0262667	-0.573733	0.133367	-0.466633
3606.5	0.0258	0.0242	0.0351	0.0283667	0.0495	0.0299	0.0405	0.0399667	0.1649	0.091	0.1423	0.1867	0.146225	0.103133	0.0416328	0.039651	0.0481373	0.00853333	0.00367347	0.0264667	0.0131763	0.133967	0.0766627								3606.5	0.0453063	0.0528273	0.1248	0.00028695	0.000165397	0.000459029	-0.0169396	-0.0128607	0.021425		0.103133	0.603133	0.00853333	-0.591467	0.0264667	-0.573533	0.133967	-0.466033
3606	0.0257	0.0242	0.0341	0.028	0.0493	0.03	0.0406	0.0399667	0.1642	0.0906	0.1415	0.1886	0.146225	0.103567	0.0418077	0.0398176	0.0483396	0.0088	0.00378827	0.0267667	0.0133257	0.1342	0.0767962								3606	0.045596	0.0531433	0.125136	0.000309619	0.000173623	0.000444754	-0.017596	-0.0131766	0.0210892		0.103567	0.603567	0.0088	-0.5912	0.0267667	-0.573233	0.1342	-0.4658
3605.5	0.0257	0.0241	0.0337	0.0278333	0.0496	0.0298	0.0404	0.0399333	0.1639	0.0909	0.1415	0.1902	0.146625	0.104267	0.0420903	0.0400867	0.0486663	0.0094	0.00404656	0.0273	0.0135912	0.134567	0.077006								3605.5	0.0461368	0.0536779	0.125672	0.000335019	0.000188914	0.000439013	-0.0183035	-0.0137446	0.0209526		0.104267	0.604267	0.0094	-0.5906	0.0273	-0.5727	0.134567	-0.465433
3605	0.0259	0.024	0.0337	0.0278667	0.0494	0.0294	0.0403	0.0397	0.1642	0.0908	0.1413	0.1902	0.146625	0.104433	0.0421576	0.0401508	0.0487441	0.00943333	0.00406091	0.0272333	0.013558	0.1348	0.0771396								3605	0.0462185	0.0537088	0.125884	0.000336789	0.000196247	0.000430202	-0.0183518	-0.0140088	0.0207413		0.104433	0.604433	0.00943333	-0.590567	0.0272333	-0.572767	0.1348	-0.4652
3604.5	0.0261	0.0242	0.0339	0.0280667	0.0492	0.0296	0.0405	0.0397667	0.1645	0.0908	0.1413	0.1896	0.14655	0.104333	0.0421172	0.0401124	0.0486974	0.0093	0.00400351	0.0272	0.0135414	0.134867	0.0771777								3604.5	0.0461207	0.0536538	0.125875	0.000325948	0.000192852	0.000427449	-0.018054	-0.0138871	0.0206748		0.104333	0.604333	0.0093	-0.5907	0.0272	-0.5728	0.134867	-0.465133
3604	0.026	0.0243	0.034	0.0281	0.0494	0.03	0.0409	0.0401	0.1645	0.091	0.1413	0.1895	0.146575	0.1044	0.0421441	0.040138	0.0487286	0.00933333	0.00401786	0.0273	0.0135912	0.134967	0.0772349								3604	0.046162	0.0537292	0.125964	0.000326235	0.000185755	0.000424834	-0.018062	-0.0136292	0.0206115		0.1044	0.6044	0.00933333	-0.590667	0.0273	-0.5727	0.134967	-0.465033
3603.5	0.026	0.024	0.034	0.028	0.0494	0.0298	0.0408	0.04	0.1638	0.0906	0.1407	0.1895	0.14615	0.104233	0.0420768	0.0400739	0.0486508	0.00926667	0.00398916	0.0271	0.0134916	0.134833	0.0771586								3603.5	0.046066	0.0535655	0.125809	0.00032638	0.000184024	0.00041374	-0.018066	-0.0135655	0.0203406		0.104233	0.604233	0.00926667	-0.590733	0.0271	-0.5729	0.134833	-0.465167
3603	0.0259	0.0238	0.0338	0.0278333	0.049	0.0296	0.0403	0.0396333	0.1634	0.0904	0.1405	0.1894	0.145925	0.1041	0.042023	0.0400227	0.0485885	0.00923333	0.00397481	0.0269667	0.0134252	0.134633	0.0770442								3603	0.0459978	0.0534479	0.125633	0.000329949	0.000190842	0.000411776	-0.0181645	-0.0138146	0.0202923		0.1041	0.6041	0.00923333	-0.590767	0.0269667	-0.573033	0.134633	-0.465367
3602.5	0.0256	0.0236	0.0337	0.0276333	0.049	0.0294	0.04	0.0394667	0.1635	0.0905	0.141	0.1889	0.145975	0.1041	0.042023	0.0400227	0.0485885	0.00923333	0.00397481	0.0268	0.0133423	0.134333	0.0768725								3602.5	0.0459978	0.0533649	0.125461	0.000337254	0.000193162	0.000420822	-0.0183645	-0.0138983	0.020514		0.1041	0.6041	0.00923333	-0.590767	0.0268	-0.5732	0.134333	-0.465667
3602	0.0256	0.0235	0.034	0.0277	0.0492	0.0294	0.0399	0.0395	0.1639	0.0906	0.1415	0.1884	0.1461	0.104067	0.0420095	0.0400099	0.048573	0.00896667	0.00386002	0.0265	0.0131929	0.134267	0.0768344								3602	0.0458696	0.0532028	0.125407	0.000330133	0.000187766	0.000428186	-0.0181696	-0.0137028	0.0206927		0.104067	0.604067	0.00896667	-0.591033	0.0265	-0.5735	0.134267	-0.465733
3601.5	0.0257	0.0237	0.0343	0.0279	0.0492	0.0293	0.0399	0.0394667	0.164	0.0901	0.1411	0.1884	0.1459	0.103667	0.0418481	0.0398561	0.0483863	0.00863333	0.00371652	0.0263	0.0130933	0.133767	0.0765482								3601.5	0.0455646	0.0529494	0.124935	0.000312038	0.000181784	0.000439552	-0.0176646	-0.0134827	0.0209655		0.103667	0.603667	0.00863333	-0.591367	0.0263	-0.5737	0.133767	-0.466233
3601	0.0256	0.0238	0.0344	0.0279333	0.0491	0.0291	0.04	0.0394	0.1641	0.09	0.1411	0.1874	0.14565	0.103433	0.0417539	0.0397664	0.0482774	0.00856667	0.00368782	0.0264667	0.0131763	0.1334	0.0763384								3601	0.0454417	0.0529427	0.124616	0.000306543	0.000183404	0.000442438	-0.0175084	-0.0135427	0.0210342		0.103433	0.603433	0.00856667	-0.591433	0.0264667	-0.573533	0.1334	-0.4666
3600.5	0.0257	0.0239	0.0347	0.0281	0.0497	0.0294	0.0404	0.0398333	0.1642	0.0908	0.1419	0.1865	0.14585	0.103533	0.0417943	0.0398048	0.048324	0.00856667	0.00368782	0.0265333	0.0132095	0.133667	0.076491								3600.5	0.0454821	0.0530143	0.124815	0.000302137	0.000173738	0.000442469	-0.0173821	-0.013181	0.0210349		0.103533	0.603533	0.00856667	-0.591433	0.0265333	-0.573467	0.133667	-0.466333
3600	0.026	0.0242	0.0347	0.0283	0.0497	0.0298	0.0405	0.04	0.1641	0.0907	0.1416	0.188	0.1461	0.103767	0.0418884	0.0398945	0.048433	0.00866667	0.00373087	0.0266333	0.0132593	0.1339	0.0766245								3600	0.0456193	0.0531538	0.125057	0.000299959	0.000173023	0.000442787	-0.0173193	-0.0131538	0.0210425		0.103767	0.603767	0.00866667	-0.591333	0.0266333	-0.573367	0.1339	-0.4661
3599.5	0.0261	0.0245	0.0345	0.0283667	0.0495	0.0299	0.0406	0.04	0.1644	0.0909	0.1418	0.1898	0.146725	0.104133	0.0420365	0.0400355	0.0486041	0.00893333	0.00384567	0.0267667	0.0133257	0.134233	0.0768153								3599.5	0.0458821	0.0533612	0.125419	0.000306791	0.00017852	0.000453929	-0.0175155	-0.0133612	0.0213056		0.104133	0.604133	0.00893333	-0.591067	0.0267667	-0.573233	0.134233	-0.465767
3599	0.0259	0.0245	0.0342	0.0282	0.0492	0.0297	0.0406	0.0398333	0.1647	0.091	0.1419	0.1893	0.146725	0.104167	0.0420499	0.0400483	0.0486196	0.00866667	0.00373087	0.0266333	0.0132593	0.134167	0.0767771								3599	0.0457808	0.0533076	0.125397	0.000309084	0.000181556	0.000454893	-0.0175808	-0.0134743	0.0213282		0.104167	0.604167	0.00866667	-0.591333	0.0266333	-0.573367	0.134167	-0.465833
3598.5	0.0256	0.024	0.0338	0.0278	0.0489	0.0293	0.04	0.0394	0.1638	0.0902	0.1413	0.1879	0.1458	0.1039	0.0419423	0.0399458	0.0484952	0.00856667	0.00368782	0.0266667	0.0132759	0.1337	0.0765101								3598.5	0.0456301	0.0532217	0.125005	0.000317912	0.000191038	0.000432421	-0.0178301	-0.0138217	0.0207947		0.1039	0.6039	0.00856667	-0.591433	0.0266667	-0.573333	0.1337	-0.4663
3598	0.0256	0.0239	0.0339	0.0278	0.049	0.0292	0.0398	0.0393333	0.1633	0.0898	0.141	0.1877	0.14545	0.103767	0.0418884	0.0398945	0.048433	0.00893333	0.00384567	0.0268333	0.0133589	0.133867	0.0766055								3598	0.0457341	0.0532534	0.125038	0.000321632	0.000193767	0.000416633	-0.0179341	-0.01392	0.0204116		0.103767	0.603767	0.00893333	-0.591067	0.0268333	-0.573167	0.133867	-0.466133
3597.5	0.0257	0.0241	0.0341	0.0279667	0.0491	0.0295	0.0401	0.0395667	0.1637	0.0902	0.1408	0.1881	0.1457	0.103867	0.0419288	0.039933	0.0484796	0.00916667	0.00394612	0.027	0.0134418	0.134267	0.0768344								3597.5	0.0458749	0.0533748	0.125314	0.000320706	0.000190664	0.000415589	-0.0179083	-0.0138081	0.020386		0.103867	0.603867	0.00916667	-0.590833	0.027	-0.573	0.134267	-0.465733
3597	0.0258	0.0239	0.0343	0.028	0.0493	0.0298	0.0403	0.0398	0.1641	0.0905	0.1408	0.1888	0.14605	0.1042	0.0420634	0.0400611	0.0486352	0.00923333	0.00397481	0.0271	0.0134916	0.1344	0.0769107								3597	0.0460382	0.0535527	0.125546	0.000325376	0.000189138	0.000420419	-0.0180382	-0.0137527	0.0205041		0.1042	0.6042	0.00923333	-0.590767	0.0271	-0.5729	0.1344	-0.4656
3596.5	0.0258	0.0238	0.0348	0.0281333	0.0497	0.0297	0.0404	0.0399333	0.1644	0.0907	0.1417	0.1885	0.146325	0.104133	0.0420365	0.0400355	0.0486041	0.00903333	0.00388872	0.0268	0.0133423	0.1342	0.0767962								3596.5	0.0459252	0.0533777	0.1254	0.00031655	0.000180752	0.000437843	-0.0177918	-0.0134444	0.0209247		0.104133	0.604133	0.00903333	-0.590967	0.0268	-0.5732	0.1342	-0.4658
3596	0.0253	0.0238	0.0353	0.0281333	0.0497	0.0296	0.0406	0.0399667	0.1649	0.0906	0.1421	0.1869	0.146125	0.103733	0.041875	0.0398817	0.0484174	0.0087	0.00374522	0.0263333	0.0131099	0.134067	0.0767199								3596	0.0456202	0.0529916	0.125137	0.000305791	0.00016965	0.000440483	-0.0174869	-0.013025	0.0209877		0.103733	0.603733	0.0087	-0.5913	0.0263333	-0.573667	0.134067	-0.465933
3595.5	0.0252	0.0237	0.0348	0.0279	0.0494	0.0299	0.0405	0.0399333	0.1652	0.0906	0.1417	0.1868	0.146075	0.1033	0.0417001	0.0397151	0.0482151	0.00843333	0.00363043	0.0262	0.0130436	0.133567	0.0764338								3595.5	0.0453305	0.0527587	0.124649	0.000303822	0.000164489	0.000459077	-0.0174305	-0.0128253	0.0214261		0.1033	0.6033	0.00843333	-0.591567	0.0262	-0.5738	0.133567	-0.466433
3595	0.0255	0.0239	0.0347	0.0280333	0.0497	0.0301	0.0405	0.0401	0.1652	0.0909	0.1422	0.1872	0.146375	0.103367	0.041727	0.0397407	0.0482463	0.0085	0.00365913	0.0264333	0.0131597	0.1338	0.0765673								3595	0.0453861	0.0529004	0.124814	0.000301118	0.000163851	0.000464895	-0.0173528	-0.0128004	0.0215614		0.103367	0.603367	0.0085	-0.5915	0.0264333	-0.573567	0.1338	-0.4662
3594.5	0.0255	0.0242	0.0347	0.0281333	0.0494	0.0298	0.0406	0.0399333	0.1647	0.0905	0.1415	0.1876	0.146075	0.1036	0.0418212	0.0398304	0.0483552	0.00866667	0.00373087	0.0266333	0.0132593	0.134433	0.0769297								3594.5	0.045552	0.0530897	0.125285	0.000303411	0.000173091	0.000432228	-0.0174187	-0.0131564	0.0207901		0.1036	0.6036	0.00866667	-0.591333	0.0266333	-0.573367	0.134433	-0.465567
3594	0.0252	0.0242	0.0345	0.0279667	0.049	0.0295	0.0404	0.0396333	0.1641	0.0904	0.1413	0.1881	0.145975	0.103967	0.0419692	0.0399714	0.0485263	0.00873333	0.00375957	0.0268	0.0133423	0.1346	0.0770251								3594	0.0457288	0.0533137	0.125551	0.000315492	0.000187152	0.000417123	-0.0177621	-0.0136803	0.0204236		0.103967	0.603967	0.00873333	-0.591267	0.0268	-0.5732	0.1346	-0.4654
3593.5	0.0251	0.0238	0.0343	0.0277333	0.049	0.0294	0.0403	0.0395667	0.1637	0.0902	0.1414	0.1884	0.145925	0.103767	0.0418884	0.0398945	0.048433	0.00883333	0.00380262	0.0268333	0.0133589	0.134033	0.0767008								3593.5	0.0456911	0.0532534	0.125134	0.00032248	0.000187326	0.000432274	-0.0179577	-0.0136867	0.0207912		0.103767	0.603767	0.00883333	-0.591167	0.0268333	-0.573167	0.134033	-0.465967
3593	0.0258	0.0241	0.0347	0.0282	0.0496	0.0299	0.0405	0.04	0.1641	0.0903	0.1415	0.1878	0.145925	0.103733	0.041875	0.0398817	0.0484174	0.00926667	0.00398916	0.0272	0.0135414	0.134067	0.0767199								3593	0.0458642	0.0534231	0.125137	0.000312022	0.00018018	0.000432128	-0.0176642	-0.0134231	0.0207877		0.103733	0.603733	0.00926667	-0.590733	0.0272	-0.5728	0.134067	-0.465933
3592.5	0.0264	0.0242	0.0345	0.0283667	0.0497	0.0301	0.0406	0.0401333	0.1643	0.0903	0.141	0.1882	0.14595	0.103833	0.0419154	0.0399201	0.0484641	0.00933333	0.00401786	0.0272	0.0135414	0.134533	0.076987								3592.5	0.0459332	0.0534615	0.125451	0.000308584	0.000177641	0.000420208	-0.0175666	-0.0133282	0.020499		0.103833	0.603833	0.00933333	-0.590667	0.0272	-0.5728	0.134533	-0.465467
3592	0.0262	0.024	0.0338	0.028	0.0494	0.0299	0.0405	0.0399333	0.164	0.0903	0.1406	0.1895	0.1461	0.1037	0.0418615	0.0398689	0.0484018	0.0091	0.00391742	0.0269	0.013392	0.1343	0.0768534								3592	0.0457789	0.0532609	0.125255	0.000316091	0.000177625	0.000434503	-0.0177789	-0.0133276	0.0208447		0.1037	0.6037	0.0091	-0.5909	0.0269	-0.5731	0.1343	-0.4657
3591.5	0.0259	0.0242	0.0337	0.0279333	0.0494	0.0298	0.0406	0.0399333	0.1636	0.0906	0.141	0.1906	0.14645	0.103667	0.0418481	0.0398561	0.0483863	0.00893333	0.00384567	0.0268	0.0133423	0.134033	0.0767008								3591.5	0.0456937	0.0531983	0.125087	0.000315432	0.00017596	0.000456373	-0.0177604	-0.013265	0.0213629		0.103667	0.603667	0.00893333	-0.591067	0.0268	-0.5732	0.134033	-0.465967
3591	0.0257	0.0242	0.0337	0.0278667	0.0492	0.0297	0.0404	0.0397667	0.1634	0.0903	0.1409	0.1905	0.146275	0.1038	0.0419019	0.0399073	0.0484485	0.00886667	0.00381697	0.0266667	0.0132759	0.133933	0.0766436								3591	0.0457189	0.0531832	0.125092	0.000318701	0.000180004	0.000448714	-0.0178522	-0.0134165	0.0211829		0.1038	0.6038	0.00886667	-0.591133	0.0266667	-0.573333	0.133933	-0.466067
3590.5	0.0256	0.0243	0.0337	0.0278667	0.0489	0.0295	0.0402	0.0395333	0.1636	0.0903	0.1409	0.1893	0.146025	0.104	0.0419826	0.0399842	0.0485419	0.00886667	0.00381697	0.0266333	0.0132593	0.1339	0.0766245								3590.5	0.0457996	0.0532435	0.125166	0.00032159	0.000187969	0.000435081	-0.0179329	-0.0137102	0.0208586		0.104	0.604	0.00886667	-0.591133	0.0266333	-0.573367	0.1339	-0.4661
3590	0.0257	0.0243	0.0344	0.0281333	0.0493	0.0296	0.0405	0.0398	0.1644	0.0909	0.1424	0.1882	0.146475	0.104267	0.0420903	0.0400867	0.0486663	0.0091	0.00391742	0.0269	0.013392	0.134467	0.0769488								3590	0.0460077	0.0534788	0.125615	0.000319493	0.000187109	0.000435134	-0.0178744	-0.0136788	0.0208599		0.104267	0.604267	0.0091	-0.5909	0.0269	-0.5731	0.134467	-0.465533
3589.5	0.0253	0.0241	0.0358	0.0284	0.0505	0.0305	0.0415	0.0408333	0.1672	0.0926	0.1451	0.1865	0.14785	0.1046	0.0422248	0.0402149	0.0488219	0.0094	0.00404656	0.0272667	0.0135746	0.136367	0.0780361								3589.5	0.0462714	0.0537895	0.126858	0.000319387	0.000167862	0.000440664	-0.0178714	-0.0129562	0.020992		0.1046	0.6046	0.0094	-0.5906	0.0272667	-0.572733	0.136367	-0.463633
3589	0.0252	0.0242	0.0359	0.0284333	0.0498	0.0306	0.0415	0.0406333	0.1678	0.0918	0.1435	0.1858	0.147225	0.1046	0.0422248	0.0402149	0.0488219	0.0092	0.00396047	0.0268333	0.0133589	0.136267	0.0779789								3589	0.0461853	0.0535738	0.126801	0.000315133	0.000167455	0.000417149	-0.017752	-0.0129404	0.0204242		0.1046	0.6046	0.0092	-0.5908	0.0268333	-0.573167	0.136267	-0.463733
3588.5	0.0249	0.0238	0.0361	0.0282667	0.0493	0.0302	0.0413	0.0402667	0.167	0.091	0.1433	0.1845	0.14645	0.1041	0.042023	0.0400227	0.0485885	0.0088	0.00378827	0.0264	0.0131431	0.1355	0.0775401								3588.5	0.0458113	0.0531658	0.126129	0.000307813	0.000166387	0.000412956	-0.0175446	-0.0128991	0.0203213		0.1041	0.6041	0.0088	-0.5912	0.0264	-0.5736	0.1355	-0.4645
3588	0.0245	0.0232	0.0357	0.0278	0.0491	0.0297	0.0406	0.0398	0.1662	0.0902	0.1428	0.1841	0.145825	0.103567	0.0418077	0.0398176	0.0483396	0.00793333	0.00341518	0.0256667	0.012778	0.134467	0.0769488								3588	0.0452229	0.0525957	0.125288	0.000303557	0.000163729	0.000421751	-0.0174229	-0.0127957	0.0205366		0.103567	0.603567	0.00793333	-0.592067	0.0256667	-0.574333	0.134467	-0.465533
3587.5	0.0244	0.0233	0.0358	0.0278333	0.0492	0.0295	0.0403	0.0396667	0.166	0.09	0.1431	0.1841	0.1458	0.1035	0.0417808	0.039792	0.0483085	0.0079	0.00340083	0.0256	0.0127448	0.134033	0.0767008								3587.5	0.0451816	0.0525368	0.125009	0.000300963	0.000165641	0.000432252	-0.0173483	-0.0128702	0.0207907		0.1035	0.6035	0.0079	-0.5921	0.0256	-0.5744	0.134033	-0.465967
3587	0.0246	0.0233	0.0358	0.0279	0.0489	0.0291	0.0397	0.0392333	0.1653	0.09	0.1422	0.1839	0.14535	0.102667	0.0414444	0.0394716	0.0479195	0.00766667	0.00330039	0.0254	0.0126453	0.1332	0.076224								3587	0.0447448	0.0521169	0.124143	0.000283747	0.000165986	0.000449716	-0.0168448	-0.0128835	0.0212065		0.102667	0.602667	0.00766667	-0.592333	0.0254	-0.5746	0.1332	-0.4668
3586.5	0.0249	0.0234	0.0355	0.0279333	0.0489	0.0294	0.0398	0.0393667	0.1656	0.0905	0.1424	0.1845	0.14575	0.103233	0.0416731	0.0396895	0.048184	0.00843333	0.00363043	0.0264	0.0131431	0.133967	0.0766627								3586.5	0.0453036	0.0528326	0.124847	0.000301725	0.000181331	0.000436948	-0.0173702	-0.0134659	0.0209033		0.103233	0.603233	0.00843333	-0.591567	0.0264	-0.5736	0.133967	-0.466033
3586	0.025	0.0236	0.0347	0.0277667	0.0491	0.0295	0.0403	0.0396333	0.166	0.0907	0.1423	0.1861	0.146275	0.104067	0.0420095	0.0400099	0.048573	0.0088	0.00378827	0.0268333	0.0133589	0.134733	0.0771014								3586	0.0457978	0.0533687	0.125674	0.000325122	0.000188661	0.000424385	-0.0180312	-0.0137354	0.0206006		0.104067	0.604067	0.0088	-0.5912	0.0268333	-0.573167	0.134733	-0.465267
3585.5	0.0255	0.0237	0.0337	0.0276333	0.0489	0.0297	0.0405	0.0397	0.1649	0.0901	0.1407	0.1887	0.1461	0.104167	0.0420499	0.0400483	0.0486196	0.0091	0.00391742	0.0269667	0.0134252	0.134333	0.0768725								3585.5	0.0459673	0.0534735	0.125492	0.000336136	0.00018971	0.000424683	-0.018334	-0.0137735	0.0206078		0.104167	0.604167	0.0091	-0.5909	0.0269667	-0.573033	0.134333	-0.465667
3585	0.0258	0.024	0.0337	0.0278333	0.0489	0.0294	0.0404	0.0395667	0.164	0.0904	0.1411	0.1904	0.146475	0.1043	0.0421037	0.0400996	0.0486819	0.00926667	0.00398916	0.0271	0.0134916	0.134267	0.0768344								3585	0.0460929	0.0535912	0.125516	0.000333412	0.000196687	0.000439269	-0.0182596	-0.0140245	0.0209588		0.1043	0.6043	0.00926667	-0.590733	0.0271	-0.5729	0.134267	-0.465733
3584.5	0.0258	0.0242	0.0342	0.0280667	0.0491	0.0294	0.0407	0.0397333	0.1639	0.0905	0.1414	0.1899	0.146425	0.1041	0.042023	0.0400227	0.0485885	0.00893333	0.00384567	0.0268667	0.0133755	0.1341	0.076739								3584.5	0.0458687	0.0533981	0.125328	0.000316911	0.000186726	0.000445103	-0.017802	-0.0136648	0.0210975		0.1041	0.6041	0.00893333	-0.591067	0.0268667	-0.573133	0.1341	-0.4659
3584	0.0261	0.0241	0.0345	0.0282333	0.0493	0.0296	0.0408	0.0399	0.1636	0.0904	0.1412	0.1893	0.146125	0.1039	0.0419423	0.0399458	0.0484952	0.00893333	0.00384567	0.0268333	0.0133589	0.133833	0.0765864								3584	0.0457879	0.0533046	0.125082	0.000308164	0.000179684	0.000442826	-0.0175546	-0.0134046	0.0210434		0.1039	0.6039	0.00893333	-0.591067	0.0268333	-0.573167	0.133833	-0.466167
3583.5	0.0259	0.0239	0.0343	0.0280333	0.0494	0.0294	0.0404	0.0397333	0.1629	0.0903	0.1409	0.189	0.145775	0.103733	0.041875	0.0398817	0.0484174	0.0092	0.00396047	0.0271667	0.0135248	0.133833	0.0765864								3583.5	0.0458355	0.0534065	0.125004	0.000316915	0.000186956	0.000431443	-0.0178021	-0.0136732	0.0207712		0.103733	0.603733	0.0092	-0.5908	0.0271667	-0.572833	0.133833	-0.466167
3583	0.0258	0.024	0.0341	0.0279667	0.0492	0.0296	0.0402	0.0396667	0.1628	0.0903	0.1407	0.1888	0.14565	0.1038	0.0419019	0.0399073	0.0484485	0.00936667	0.00403221	0.0272667	0.0135746	0.134	0.0766818								3583	0.0459341	0.0534819	0.12513	0.000322829	0.000190861	0.000421059	-0.0179674	-0.0138153	0.0205197		0.1038	0.6038	0.00936667	-0.590633	0.0272667	-0.572733	0.134	-0.466
3582.5	0.026	0.0246	0.0342	0.0282667	0.0495	0.0301	0.0404	0.04	0.1636	0.0906	0.1412	0.1895	0.146225	0.104167	0.0420499	0.0400483	0.0486196	0.00956667	0.00411831	0.0273333	0.0136078	0.1343	0.0768534								3582.5	0.0461682	0.0536561	0.125473	0.000320466	0.000186489	0.000430642	-0.0179016	-0.0136561	0.0207519		0.104167	0.604167	0.00956667	-0.590433	0.0273333	-0.572667	0.1343	-0.4657
3582	0.026	0.0248	0.0342	0.0283333	0.0498	0.0303	0.0407	0.0402667	0.1641	0.0908	0.1416	0.19	0.146625	0.104333	0.0421172	0.0401124	0.0486974	0.0095	0.00408961	0.0273333	0.0136078	0.1345	0.0769679								3582	0.0462068	0.0537202	0.125665	0.000319461	0.000180996	0.000439308	-0.0178735	-0.0134535	0.0209597		0.104333	0.604333	0.0095	-0.5905	0.0273333	-0.572667	0.1345	-0.4655
3581.5	0.026	0.0245	0.0339	0.0281333	0.0496	0.0301	0.0409	0.0402	0.1639	0.0907	0.1413	0.1899	0.14645	0.1043	0.0421037	0.0400996	0.0486819	0.00953333	0.00410396	0.0273667	0.0136244	0.134533	0.076987								3581.5	0.0462077	0.0537239	0.125669	0.000326683	0.000182897	0.000431856	-0.0180744	-0.0135239	0.0207812		0.1043	0.6043	0.00953333	-0.590467	0.0273667	-0.572633	0.134533	-0.465467
3581	0.0261	0.0244	0.0341	0.0282	0.0495	0.0299	0.041	0.0401333	0.1638	0.0906	0.1413	0.1893	0.14625	0.104333	0.0421172	0.0401124	0.0486974	0.00946667	0.00407526	0.0273333	0.0136078	0.134467	0.0769488								3581	0.0461925	0.0537202	0.125646	0.000323729	0.000184602	0.000424514	-0.0179925	-0.0135868	0.0206037		0.104333	0.604333	0.00946667	-0.590533	0.0273333	-0.572667	0.134467	-0.465533
3580.5	0.0261	0.0242	0.034	0.0281	0.0493	0.0297	0.0407	0.0399	0.1636	0.0903	0.1409	0.1889	0.145925	0.104067	0.0420095	0.0400099	0.048573	0.00923333	0.00397481	0.0271	0.0134916	0.134133	0.0767581								3580.5	0.0459844	0.0535015	0.125331	0.00031985	0.000185	0.000424111	-0.0178844	-0.0136015	0.020594		0.104067	0.604067	0.00923333	-0.590767	0.0271	-0.5729	0.134133	-0.465867
3580	0.026	0.024	0.0338	0.0279333	0.0495	0.0297	0.0403	0.0398333	0.1635	0.0903	0.1407	0.1886	0.145775	0.1039	0.0419423	0.0399458	0.0484952	0.00926667	0.00398916	0.0271667	0.0135248	0.134133	0.0767581								3580	0.0459314	0.0534706	0.125253	0.000323932	0.000185975	0.000421142	-0.0179981	-0.0136372	0.0205218		0.1039	0.6039	0.00926667	-0.590733	0.0271667	-0.572833	0.134133	-0.465867
3579.5	0.0259	0.024	0.034	0.0279667	0.0497	0.0297	0.0405	0.0399667	0.1635	0.0903	0.1407	0.1893	0.14595	0.1039	0.0419423	0.0399458	0.0484952	0.0093	0.00400351	0.0271333	0.0135082	0.134233	0.0768153								3579.5	0.0459458	0.053454	0.12531	0.000323249	0.000181908	0.00042599	-0.0179791	-0.0134873	0.0206395		0.1039	0.6039	0.0093	-0.5907	0.0271333	-0.572867	0.134233	-0.465767
3579	0.0256	0.0239	0.0339	0.0278	0.0493	0.0294	0.0405	0.0397333	0.163	0.0902	0.1405	0.1902	0.145975	0.103667	0.0418481	0.0398561	0.0483863	0.00913333	0.00393177	0.0269667	0.0134252	0.133967	0.0766627								3579	0.0457798	0.0532813	0.125049	0.000323275	0.000183548	0.000437899	-0.0179798	-0.013548	0.020926		0.103667	0.603667	0.00913333	-0.590867	0.0269667	-0.573033	0.133967	-0.466033
3578.5	0.0255	0.0238	0.0339	0.0277333	0.0492	0.0295	0.0407	0.0398	0.163	0.0903	0.1406	0.1895	0.14585	0.103467	0.0417673	0.0397792	0.0482929	0.00903333	0.00388872	0.0269	0.013392	0.133867	0.0766055								3578.5	0.0456561	0.0531712	0.124898	0.000321224	0.00017879	0.00043897	-0.0179227	-0.0133712	0.0209516		0.103467	0.603467	0.00903333	-0.590967	0.0269	-0.5731	0.133867	-0.466133
3578	0.0258	0.0242	0.0341	0.0280333	0.0492	0.0299	0.0407	0.0399333	0.1636	0.0905	0.1409	0.1889	0.145975	0.103633	0.0418346	0.0398433	0.0483707	0.00906667	0.00390307	0.0268333	0.0133589	0.1339	0.0766245								3578	0.0457377	0.0532021	0.124995	0.000313444	0.00017606	0.00044015	-0.0177044	-0.0132688	0.0209797		0.103633	0.603633	0.00906667	-0.590933	0.0268333	-0.573167	0.1339	-0.4661
3577.5	0.0262	0.0244	0.0343	0.0283	0.0492	0.0302	0.0404	0.0399333	0.1638	0.0906	0.1412	0.1892	0.1462	0.1039	0.0419423	0.0399458	0.0484952	0.00923333	0.00397481	0.0270333	0.0134584	0.134	0.0766818								3577.5	0.0459171	0.0534042	0.125177	0.000310362	0.000181464	0.000441969	-0.0176171	-0.0134709	0.0210231		0.1039	0.6039	0.00923333	-0.590767	0.0270333	-0.572967	0.134	-0.466
3577	0.0259	0.0241	0.0342	0.0280667	0.0492	0.0299	0.04	0.0397	0.1634	0.0905	0.1411	0.1891	0.146025	0.1041	0.042023	0.0400227	0.0485885	0.00943333	0.00406091	0.0274333	0.0136576	0.1342	0.0767962								3577	0.0460839	0.0536802	0.125385	0.000324621	0.000195447	0.00042602	-0.0180172	-0.0139802	0.0206403		0.1041	0.6041	0.00943333	-0.590567	0.0274333	-0.572567	0.1342	-0.4658
3576.5	0.0253	0.024	0.0339	0.0277333	0.0489	0.0294	0.0398	0.0393667	0.1629	0.0903	0.1406	0.1897	0.145875	0.1041	0.042023	0.0400227	0.0485885	0.00966667	0.00416136	0.0275333	0.0137073	0.134367	0.0768916								3576.5	0.0461844	0.05373	0.12548	0.00034044	0.000206306	0.000415951	-0.018451	-0.0143634	0.0203949		0.1041	0.6041	0.00966667	-0.590333	0.0275333	-0.572467	0.134367	-0.465633
3576	0.0254	0.0242	0.0339	0.0278333	0.0491	0.0297	0.0404	0.0397333	0.163	0.0903	0.1405	0.1898	0.1459	0.104033	0.0419961	0.039997	0.0485574	0.00953333	0.00410396	0.0273	0.0135912	0.134233	0.0768153								3576	0.0461001	0.0535882	0.125373	0.000333673	0.000191958	0.00042137	-0.0182667	-0.0138549	0.0205273		0.104033	0.604033	0.00953333	-0.590467	0.0273	-0.5727	0.134233	-0.465767
3575.5	0.026	0.0244	0.0341	0.0281667	0.0494	0.0297	0.0408	0.0399667	0.1636	0.0907	0.1407	0.1885	0.145875	0.1039	0.0419423	0.0399458	0.0484952	0.0092	0.00396047	0.0270333	0.0134584	0.1341	0.076739								3575.5	0.0459027	0.0534042	0.125234	0.000314568	0.000180567	0.000426044	-0.0177361	-0.0134375	0.0206408		0.1039	0.6039	0.0092	-0.5908	0.0270333	-0.572967	0.1341	-0.4659
3575	0.0263	0.0243	0.0342	0.0282667	0.0494	0.0295	0.0406	0.0398333	0.1634	0.0903	0.1406	0.1884	0.145675	0.103733	0.041875	0.0398817	0.0484174	0.00896667	0.00386002	0.027	0.0134418	0.133967	0.0766627								3575	0.045735	0.0533235	0.12508	0.000305143	0.000181985	0.000424151	-0.0174683	-0.0134902	0.0205949		0.103733	0.603733	0.00896667	-0.591033	0.027	-0.573	0.133967	-0.466033
3574.5	0.0261	0.024	0.0339	0.028	0.0492	0.0296	0.0405	0.0397667	0.1629	0.0898	0.1406	0.1891	0.1456	0.103633	0.0418346	0.0398433	0.0483707	0.00906667	0.00390307	0.0271667	0.0135248	0.133933	0.0766436								3574.5	0.0457377	0.0533681	0.125014	0.000314626	0.000184998	0.00042377	-0.0177377	-0.0136014	0.0205857		0.103633	0.603633	0.00906667	-0.590933	0.0271667	-0.572833	0.133933	-0.466067
3574	0.0258	0.0241	0.0338	0.0279	0.0491	0.0298	0.0405	0.0398	0.1629	0.0902	0.1406	0.1895	0.1458	0.103867	0.0419288	0.039933	0.0484796	0.00946667	0.00407526	0.0274	0.013641	0.1341	0.076739								3574	0.0460041	0.0535739	0.125219	0.000327757	0.000189721	0.000423593	-0.0181041	-0.0137739	0.0205814		0.103867	0.603867	0.00946667	-0.590533	0.0274	-0.5726	0.1341	-0.4659
3573.5	0.0258	0.0243	0.0337	0.0279333	0.0491	0.0299	0.0406	0.0398667	0.1632	0.0906	0.1404	0.19	0.14605	0.104067	0.0420095	0.0400099	0.048573	0.00976667	0.00420441	0.0276	0.0137405	0.134333	0.0768725								3573.5	0.046214	0.0537504	0.125445	0.000334181	0.000192758	0.000424546	-0.0182806	-0.0138837	0.0206045		0.104067	0.604067	0.00976667	-0.590233	0.0276	-0.5724	0.134333	-0.465667
3573	0.026	0.0243	0.0337	0.028	0.0494	0.0298	0.0408	0.04	0.1632	0.0907	0.1404	0.1895	0.14595	0.104133	0.0420365	0.0400355	0.0486041	0.00973333	0.00419006	0.0276333	0.0137571	0.134467	0.0769488								3573	0.0462265	0.0537926	0.125553	0.000332206	0.000190236	0.000416041	-0.0182265	-0.0137926	0.0203971		0.104133	0.604133	0.00973333	-0.590267	0.0276333	-0.572367	0.134467	-0.465533
3572.5	0.0259	0.0242	0.0337	0.0279333	0.0494	0.0296	0.0408	0.0399333	0.163	0.0904	0.1405	0.189	0.145725	0.104067	0.0420095	0.0400099	0.048573	0.00943333	0.00406091	0.0274333	0.0136576	0.134233	0.0768153								3572.5	0.0460705	0.0536674	0.125388	0.000328955	0.000188625	0.000413583	-0.0181371	-0.0137341	0.0203367		0.104067	0.604067	0.00943333	-0.590567	0.0274333	-0.572567	0.134233	-0.465767
3572	0.026	0.0241	0.034	0.0280333	0.0493	0.0298	0.0407	0.0399333	0.1631	0.0902	0.1406	0.1898	0.145925	0.104067	0.0420095	0.0400099	0.048573	0.0093	0.00400351	0.0273333	0.0136078	0.134067	0.0767199								3572	0.0460131	0.0536176	0.125293	0.000323271	0.00018726	0.000425684	-0.0179797	-0.0136843	0.0206321		0.104067	0.604067	0.0093	-0.5907	0.0273333	-0.572667	0.134067	-0.465933
3571.5	0.0263	0.0243	0.0343	0.0283	0.0495	0.0302	0.0408	0.0401667	0.1632	0.0904	0.1408	0.1902	0.14615	0.104167	0.0420499	0.0400483	0.0486196	0.0093	0.00400351	0.0273667	0.0136244	0.134133	0.0767581								3571.5	0.0460534	0.0536727	0.125378	0.000315184	0.000182412	0.000431488	-0.0177534	-0.013506	0.0207723		0.104167	0.604167	0.0093	-0.5907	0.0273667	-0.572633	0.134133	-0.465867
3571	0.0264	0.0243	0.0342	0.0283	0.0495	0.0301	0.0408	0.0401333	0.1632	0.0905	0.141	0.1896	0.146075	0.1039	0.0419423	0.0399458	0.0484952	0.0092	0.00396047	0.0273333	0.0136078	0.134	0.0766818								3571	0.0459027	0.0535536	0.125177	0.000309856	0.000180102	0.000436729	-0.0176027	-0.0134202	0.0208981		0.1039	0.6039	0.0092	-0.5908	0.0273333	-0.572667	0.134	-0.466
3570.5	0.0263	0.0243	0.0342	0.0282667	0.0496	0.03	0.0408	0.0401333	0.1636	0.0907	0.1412	0.1893	0.1462	0.1041	0.042023	0.0400227	0.0485885	0.00943333	0.00406091	0.0273	0.0135912	0.134033	0.0767008								3570.5	0.0460839	0.0536139	0.125289	0.000317454	0.000181724	0.000437254	-0.0178172	-0.0134805	0.0209106		0.1041	0.6041	0.00943333	-0.590567	0.0273	-0.5727	0.134033	-0.465967
3570	0.0262	0.0243	0.0342	0.0282333	0.0497	0.03	0.0407	0.0401333	0.1639	0.0906	0.1412	0.1894	0.146275	0.104233	0.0420768	0.0400739	0.0486508	0.00916667	0.00394612	0.0270333	0.0134584	0.1342	0.0767962								3570	0.0460229	0.0535324	0.125447	0.00031647	0.000179534	0.000433806	-0.0177896	-0.013399	0.020828		0.104233	0.604233	0.00916667	-0.590833	0.0270333	-0.572967	0.1342	-0.4658
3569.5	0.0262	0.0244	0.0348	0.0284667	0.0498	0.0304	0.0408	0.0403333	0.1646	0.0908	0.1417	0.1893	0.1466	0.104167	0.0420499	0.0400483	0.0486196	0.00876667	0.00377392	0.0267667	0.0133257	0.134233	0.0768153								3569.5	0.0458238	0.053374	0.125435	0.000301271	0.000170058	0.00044796	-0.0173572	-0.0130406	0.0211651		0.104167	0.604167	0.00876667	-0.591233	0.0267667	-0.573233	0.134233	-0.465767
3569	0.0262	0.0245	0.0363	0.029	0.0503	0.0308	0.0411	0.0407333	0.1664	0.0919	0.1434	0.1876	0.147325	0.104133	0.0420365	0.0400355	0.0486041	0.00863333	0.00371652	0.0264333	0.0131597	0.134633	0.0770442								3569	0.045753	0.0531952	0.125648	0.000280662	0.000155298	0.00046988	-0.016753	-0.0124619	0.0216767		0.104133	0.604133	0.00863333	-0.591367	0.0264333	-0.573567	0.134633	-0.465367
3568.5	0.0256	0.0243	0.0362	0.0287	0.0496	0.0299	0.0408	0.0401	0.1661	0.0912	0.1425	0.1856	0.14635	0.103767	0.0418884	0.0398945	0.048433	0.0083	0.00357303	0.0259667	0.0129274	0.133733	0.0765292								3568.5	0.0454615	0.0528219	0.124962	0.000280947	0.000161847	0.000457442	-0.0167615	-0.0127219	0.0213879		0.103767	0.603767	0.0083	-0.5917	0.0259667	-0.574033	0.133733	-0.466267
3568	0.0252	0.0241	0.0359	0.0284	0.0495	0.0294	0.0408	0.0399	0.1657	0.0908	0.1429	0.1845	0.145975	0.103867	0.0419288	0.039933	0.0484796	0.00876667	0.00377392	0.0262667	0.0130767	0.134067	0.0767199								3568	0.0457027	0.0530097	0.1252	0.000299385	0.000171864	0.00043162	-0.0173027	-0.0131097	0.0207755		0.103867	0.603867	0.00876667	-0.591233	0.0262667	-0.573733	0.134067	-0.465933
3567.5	0.025	0.0238	0.0359	0.0282333	0.0495	0.0296	0.0405	0.0398667	0.1662	0.0906	0.1431	0.1839	0.14595	0.104333	0.0421172	0.0401124	0.0486974	0.0087	0.00374522	0.0261	0.0129938	0.134767	0.0771205								3567.5	0.0458624	0.0531061	0.125818	0.000310785	0.000175284	0.0004053	-0.0176291	-0.0132395	0.0201321		0.104333	0.604333	0.0087	-0.5913	0.0261	-0.5739	0.134767	-0.465233
3567	0.0252	0.0239	0.0357	0.0282667	0.0486	0.0298	0.0398	0.0394	0.1658	0.0898	0.1418	0.1835	0.145225	0.104033	0.0419961	0.039997	0.0485574	0.00816667	0.00351563	0.0256667	0.012778	0.133633	0.0764719								3567	0.0455117	0.0527751	0.125029	0.000297392	0.000178893	0.000407864	-0.0172451	-0.0133751	0.0201956		0.104033	0.604033	0.00816667	-0.591833	0.0256667	-0.574333	0.133633	-0.466367
3566.5	0.0254	0.0244	0.0358	0.0285333	0.0486	0.0292	0.0392	0.039	0.1651	0.0898	0.142	0.1835	0.1451	0.103167	0.0416462	0.0396638	0.0481529	0.0081	0.00348693	0.0257667	0.0128278	0.1323	0.0757089								3566.5	0.0451332	0.0524917	0.123862	0.000275555	0.000182025	0.00045106	-0.0165998	-0.0134917	0.0212382		0.103167	0.603167	0.0081	-0.5919	0.0257667	-0.574233	0.1323	-0.4677
3566	0.0252	0.0243	0.0353	0.0282667	0.0488	0.029	0.0394	0.0390667	0.1642	0.0898	0.1412	0.1843	0.144875	0.102933	0.041552	0.0395741	0.048044	0.00873333	0.00375957	0.0264333	0.0131597	0.132533	0.0758425								3566	0.0453116	0.0527338	0.123886	0.00029053	0.000186792	0.000440519	-0.017045	-0.0136672	0.0209885		0.102933	0.602933	0.00873333	-0.591267	0.0264333	-0.573567	0.132533	-0.467467
3565.5	0.0255	0.024	0.035	0.0281667	0.0491	0.0294	0.0401	0.0395333	0.1639	0.0897	0.1406	0.1858	0.145	0.103333	0.0417135	0.0397279	0.0482307	0.00906667	0.00390307	0.0267667	0.0133257	0.1332	0.076224								3565.5	0.0456166	0.0530536	0.124455	0.0003045	0.000182797	0.000422111	-0.0174499	-0.0135202	0.0205453		0.103333	0.603333	0.00906667	-0.590933	0.0267667	-0.573233	0.1332	-0.4668
3565	0.0258	0.024	0.0347	0.0281667	0.0493	0.0298	0.0406	0.0399	0.164	0.0897	0.1408	0.1874	0.145475	0.103667	0.0418481	0.0398561	0.0483863	0.00913333	0.00393177	0.0267333	0.0133091	0.133633	0.0764719								3565	0.0457798	0.0531651	0.124858	0.000310224	0.000175964	0.000425052	-0.0176132	-0.0132651	0.0206168		0.103667	0.603667	0.00913333	-0.590867	0.0267333	-0.573267	0.133633	-0.466367
3564.5	0.0259	0.0242	0.0346	0.0282333	0.0493	0.0297	0.0407	0.0399	0.1639	0.09	0.1411	0.1883	0.145825	0.103967	0.0419692	0.0399714	0.0485263	0.0093	0.00400351	0.0268667	0.0133755	0.133767	0.0765482								3564.5	0.0459727	0.0533469	0.125075	0.000314685	0.000180818	0.000430582	-0.0177394	-0.0134469	0.0207505		0.103967	0.603967	0.0093	-0.5907	0.0268667	-0.573133	0.133767	-0.466233
3564	0.0258	0.0241	0.0344	0.0281	0.0493	0.0295	0.0403	0.0397	0.1636	0.09	0.1411	0.1888	0.145875	0.104	0.0419826	0.0399842	0.0485419	0.00923333	0.00397481	0.027	0.0134418	0.133433	0.0763575								3564	0.0459575	0.0534261	0.124899	0.000318889	0.000188405	0.000439978	-0.0178575	-0.0137261	0.0209757		0.104	0.604	0.00923333	-0.590767	0.027	-0.573	0.133433	-0.466567
3563.5	0.0257	0.0241	0.0343	0.0280333	0.0492	0.0295	0.0399	0.0395333	0.1633	0.0901	0.141	0.189	0.14585	0.104033	0.0419961	0.039997	0.0485574	0.00956667	0.00411831	0.0273667	0.0136244	0.1335	0.0763956								3563.5	0.0461144	0.0536214	0.124953	0.000326925	0.000198474	0.000436682	-0.0180811	-0.0140881	0.0208969		0.104033	0.604033	0.00956667	-0.590433	0.0273667	-0.572633	0.1335	-0.4665
3563	0.0258	0.0243	0.0343	0.0281333	0.0491	0.0296	0.0401	0.0396	0.1636	0.0904	0.1408	0.1887	0.145875	0.104233	0.0420768	0.0400739	0.0486508	0.0097	0.00417571	0.0275	0.0136908	0.133933	0.0766436								3563	0.0462525	0.0537647	0.125294	0.000328306	0.000200638	0.000423562	-0.0181192	-0.0141647	0.0205806		0.104233	0.604233	0.0097	-0.5903	0.0275	-0.5725	0.133933	-0.466067
3562.5	0.0262	0.0245	0.0342	0.0283	0.0493	0.0298	0.0405	0.0398667	0.1637	0.0906	0.1405	0.1883	0.145775	0.103967	0.0419692	0.0399714	0.0485263	0.0094	0.00404656	0.0273333	0.0136078	0.1338	0.0765673								3562.5	0.0460157	0.0535792	0.125094	0.000313848	0.000188033	0.00042772	-0.0177157	-0.0137125	0.0206814		0.103967	0.603967	0.0094	-0.5906	0.0273333	-0.572667	0.1338	-0.4662
3562	0.0263	0.0246	0.0344	0.0284333	0.0495	0.0299	0.0406	0.04	0.1638	0.0907	0.141	0.1893	0.1462	0.103933	0.0419557	0.0399586	0.0485107	0.0092	0.00396047	0.0272333	0.013558	0.133733	0.0765292								3562	0.0459162	0.0535166	0.12504	0.00030565	0.000182698	0.00044775	-0.0174829	-0.0135166	0.0211601		0.103933	0.603933	0.0092	-0.5908	0.0272333	-0.572767	0.133733	-0.466267
3561.5	0.0264	0.0248	0.0346	0.0286	0.0496	0.0302	0.0409	0.0402333	0.1641	0.0906	0.1416	0.1901	0.1466	0.104167	0.0420499	0.0400483	0.0486196	0.00916667	0.00394612	0.0270667	0.013475	0.1339	0.0766245								3561.5	0.045996	0.0535233	0.125244	0.000302622	0.000176624	0.000456071	-0.017396	-0.01329	0.0213558		0.104167	0.604167	0.00916667	-0.590833	0.0270667	-0.572933	0.1339	-0.4661
3561	0.0263	0.0247	0.0346	0.0285333	0.0495	0.0302	0.0408	0.0401667	0.1643	0.0906	0.1417	0.1893	0.146475	0.104267	0.0420903	0.0400867	0.0486663	0.00906667	0.00390307	0.0269	0.013392	0.133867	0.0766055								3561	0.0459934	0.0534788	0.125272	0.000304852	0.000177213	0.000449576	-0.01746	-0.0133121	0.0212032		0.104267	0.604267	0.00906667	-0.590933	0.0269	-0.5731	0.133867	-0.466133
3560.5	0.026	0.0242	0.0343	0.0281667	0.0491	0.0298	0.0406	0.0398333	0.1636	0.0902	0.1409	0.1891	0.14595	0.103933	0.0419557	0.0399586	0.0485107	0.009	0.00387437	0.0268333	0.0133589	0.133467	0.0763766								3560.5	0.0458301	0.0533174	0.124887	0.000311997	0.000181821	0.000443637	-0.0176634	-0.0134841	0.0210627		0.103933	0.603933	0.009	-0.591	0.0268333	-0.573167	0.133467	-0.466533
3560	0.0258	0.0239	0.0344	0.0280333	0.0493	0.0296	0.0407	0.0398667	0.1634	0.0901	0.1412	0.1891	0.14595	0.103633	0.0418346	0.0398433	0.0483707	0.00926667	0.00398916	0.0270667	0.013475	0.133533	0.0764147								3560	0.0458238	0.0533183	0.124785	0.0003165	0.000180946	0.000447939	-0.0177905	-0.0134516	0.0211646		0.103633	0.603633	0.00926667	-0.590733	0.0270667	-0.572933	0.133533	-0.466467
3559.5	0.0263	0.0241	0.0348	0.0284	0.0496	0.0301	0.041	0.0402333	0.164	0.0906	0.1413	0.1891	0.14625	0.103767	0.0418884	0.0398945	0.048433	0.00946667	0.00407526	0.0272	0.0135414	0.134	0.0766818								3559.5	0.0459637	0.0534359	0.125115	0.000308484	0.000174308	0.0004467	-0.0175637	-0.0132026	0.0211353		0.103767	0.603767	0.00946667	-0.590533	0.0272	-0.5728	0.134	-0.466
3559	0.0267	0.0244	0.0345	0.0285333	0.0498	0.0303	0.0411	0.0404	0.1639	0.0907	0.1408	0.1896	0.14625	0.103967	0.0419692	0.0399714	0.0485263	0.0096	0.00413266	0.0273	0.0135912	0.1341	0.076739								3559	0.0461018	0.0535626	0.125265	0.000308652	0.000173254	0.000440358	-0.0175685	-0.0131626	0.0209847		0.103967	0.603967	0.0096	-0.5904	0.0273	-0.5727	0.1341	-0.4659
3558.5	0.0265	0.0244	0.0341	0.0283333	0.0498	0.0303	0.0409	0.0403333	0.1639	0.0905	0.1406	0.1901	0.146275	0.104167	0.0420499	0.0400483	0.0486196	0.0097	0.00417571	0.0274333	0.0136576	0.1341	0.076739								3558.5	0.0462256	0.0537059	0.125359	0.000320134	0.000178825	0.000437494	-0.0178923	-0.0133725	0.0209164		0.104167	0.604167	0.0097	-0.5903	0.0274333	-0.572567	0.1341	-0.4659
3558	0.0263	0.0244	0.0339	0.0282	0.0496	0.0302	0.0408	0.0402	0.1636	0.0903	0.1406	0.1907	0.1463	0.1045	0.0421845	0.0401765	0.0487752	0.00976667	0.00420441	0.0276	0.0137405	0.1344	0.0769107								3558	0.0463889	0.053917	0.125686	0.000330835	0.000188156	0.000424941	-0.0181889	-0.013717	0.0206141		0.1045	0.6045	0.00976667	-0.590233	0.0276	-0.5724	0.1344	-0.4656
3557.5	0.026	0.0243	0.0337	0.028	0.0493	0.03	0.0406	0.0399667	0.1631	0.0901	0.1406	0.1902	0.146	0.104533	0.0421979	0.0401893	0.0487908	0.0098	0.00421876	0.0278667	0.0138733	0.134667	0.0770633								3557.5	0.0464167	0.0540626	0.125854	0.000339174	0.000198694	0.000405859	-0.0184167	-0.0140959	0.0201459		0.104533	0.604533	0.0098	-0.5902	0.0278667	-0.572133	0.134667	-0.465333
3557	0.0261	0.0243	0.0339	0.0281	0.0494	0.0301	0.0407	0.0400667	0.1633	0.0904	0.1407	0.1894	0.14595	0.1042	0.0420634	0.0400611	0.0486352	0.00976667	0.00420441	0.0278667	0.0138733	0.134467	0.0769488								3557	0.0462678	0.0539344	0.125584	0.000330068	0.000192314	0.000414773	-0.0181678	-0.0138677	0.020366		0.1042	0.6042	0.00976667	-0.590233	0.0278667	-0.572133	0.134467	-0.465533
3556.5	0.0263	0.0245	0.0344	0.0284	0.0496	0.0302	0.0407	0.0401667	0.1638	0.0906	0.1407	0.1897	0.1462	0.104033	0.0419961	0.039997	0.0485574	0.0095	0.00408961	0.0275333	0.0137073	0.1341	0.076739								3556.5	0.0460857	0.0537044	0.125296	0.000312784	0.00018327	0.00043696	-0.0176857	-0.0135377	0.0209036		0.104033	0.604033	0.0095	-0.5905	0.0275333	-0.572467	0.1341	-0.4659
3556	0.0262	0.0245	0.0343	0.0283333	0.0495	0.0302	0.0404	0.0400333	0.1638	0.0902	0.1407	0.1904	0.146275	0.1038	0.0419019	0.0399073	0.0484485	0.00926667	0.00398916	0.0270667	0.013475	0.133833	0.0765864								3556	0.0458911	0.0533824	0.125035	0.000308274	0.000178196	0.000451142	-0.0175577	-0.013349	0.0212401		0.1038	0.6038	0.00926667	-0.590733	0.0270667	-0.572933	0.133833	-0.466167
3555.5	0.0261	0.0244	0.034	0.0281667	0.0494	0.0301	0.0405	0.04	0.1636	0.0902	0.1408	0.1904	0.14625	0.103833	0.0419154	0.0399201	0.0484641	0.00943333	0.00406091	0.0271667	0.0135248	0.133933	0.0766436								3555.5	0.0459763	0.053445	0.125108	0.000317182	0.000180767	0.000446998	-0.0178096	-0.013445	0.0211423		0.103833	0.603833	0.00943333	-0.590567	0.0271667	-0.572833	0.133933	-0.466067
3555	0.0261	0.0243	0.0341	0.0281667	0.0496	0.03	0.0407	0.0401	0.1637	0.0904	0.141	0.1904	0.146375	0.1044	0.0421441	0.040138	0.0487286	0.00993333	0.00427615	0.0277333	0.0138069	0.1343	0.0768534								3555	0.0464203	0.0539449	0.125582	0.000333194	0.000191682	0.000432349	-0.0182536	-0.0138449	0.020793		0.1044	0.6044	0.00993333	-0.590067	0.0277333	-0.572267	0.1343	-0.4657
3554.5	0.026	0.0243	0.0341	0.0281333	0.0494	0.0299	0.0408	0.0400333	0.1636	0.0903	0.1408	0.1901	0.1462	0.104633	0.0422383	0.0402277	0.0488375	0.0101667	0.0043766	0.0279	0.0138899	0.1345	0.0769679								3554.5	0.0466149	0.0541176	0.125805	0.000341568	0.000198367	0.000415941	-0.0184816	-0.0140843	0.0203946		0.104633	0.604633	0.0101667	-0.589833	0.0279	-0.5721	0.1345	-0.4655
3554	0.0261	0.0243	0.0342	0.0282	0.0491	0.0299	0.0408	0.0399333	0.1635	0.0905	0.1404	0.1888	0.1458	0.1042	0.0420634	0.0400611	0.0486352	0.00976667	0.00420441	0.0275333	0.0137073	0.133967	0.0766627								3554	0.0462678	0.0537685	0.125298	0.000326445	0.000191411	0.000420336	-0.0180678	-0.0138351	0.0205021		0.1042	0.6042	0.00976667	-0.590233	0.0275333	-0.572467	0.133967	-0.466033
3553.5	0.0262	0.0244	0.0345	0.0283667	0.0494	0.0299	0.0407	0.04	0.1637	0.0907	0.141	0.1883	0.145925	0.1038	0.0419019	0.0399073	0.0484485	0.0093	0.00400351	0.027	0.0134418	0.1336	0.0764529								3553.5	0.0459054	0.0533492	0.124901	0.000307608	0.0001782	0.000441993	-0.0175387	-0.0133492	0.0210236		0.1038	0.6038	0.0093	-0.5907	0.027	-0.573	0.1336	-0.4664
3553	0.0261	0.0245	0.0347	0.0284333	0.0498	0.0299	0.0407	0.0401333	0.164	0.0902	0.1414	0.1883	0.145975	0.104067	0.0420095	0.0400099	0.048573	0.0092	0.00396047	0.0268333	0.0133589	0.133733	0.0765292								3553	0.04597	0.0533687	0.125102	0.000307535	0.000175175	0.000435676	-0.0175367	-0.0132354	0.0208729		0.104067	0.604067	0.0092	-0.5908	0.0268333	-0.573167	0.133733	-0.466267
3552.5	0.0262	0.0242	0.0344	0.0282667	0.0493	0.0297	0.0404	0.0398	0.1635	0.0895	0.1408	0.188	0.14545	0.104033	0.0419961	0.039997	0.0485574	0.00936667	0.00403221	0.0270667	0.013475	0.1335	0.0763956								3552.5	0.0460283	0.0534721	0.124953	0.000315476	0.000186925	0.000420125	-0.0177616	-0.0136721	0.0204969		0.104033	0.604033	0.00936667	-0.590633	0.0270667	-0.572933	0.1335	-0.4665
3552	0.026	0.0241	0.0345	0.0282	0.0491	0.0296	0.0403	0.0396667	0.1632	0.0899	0.1408	0.1883	0.14555	0.1042	0.0420634	0.0400611	0.0486352	0.00986667	0.00424746	0.0276	0.0137405	0.133833	0.0765864								3552	0.0463108	0.0538017	0.125222	0.000328002	0.000199798	0.000413244	-0.0181108	-0.014135	0.0203284		0.1042	0.6042	0.00986667	-0.590133	0.0276	-0.5724	0.133833	-0.466167
3551.5	0.0259	0.0243	0.0346	0.0282667	0.0494	0.0302	0.0407	0.0401	0.1638	0.0905	0.1411	0.189	0.1461	0.104567	0.0422114	0.0402021	0.0488063	0.00993333	0.00427615	0.0278667	0.0138733	0.134433	0.0769297								3551.5	0.0464875	0.0540754	0.125736	0.000332	0.000195311	0.000414689	-0.0182209	-0.0139754	0.0203639		0.104567	0.604567	0.00993333	-0.590067	0.0278667	-0.572133	0.134433	-0.465567
3551	0.0262	0.0245	0.0343	0.0283333	0.0494	0.0305	0.0411	0.0403333	0.1637	0.0905	0.1407	0.1895	0.1461	0.1045	0.0421845	0.0401765	0.0487752	0.0097	0.00417571	0.0278	0.0138401	0.134567	0.077006								3551	0.0463602	0.0540166	0.125781	0.000324967	0.000187231	0.000412851	-0.0180269	-0.0136832	0.0203187		0.1045	0.6045	0.0097	-0.5903	0.0278	-0.5722	0.134567	-0.465433
3550.5	0.0265	0.0244	0.0342	0.0283667	0.0493	0.0303	0.0409	0.0401667	0.1632	0.0904	0.1405	0.1904	0.146125	0.104367	0.0421307	0.0401252	0.048713	0.0097	0.00417571	0.0276667	0.0137737	0.134333	0.0768725								3550.5	0.0463064	0.0538989	0.125586	0.000321833	0.000188575	0.00042187	-0.0179397	-0.0137323	0.0205395		0.104367	0.604367	0.0097	-0.5903	0.0276667	-0.572333	0.134333	-0.465667
3550	0.0261	0.0243	0.0342	0.0282	0.0491	0.0301	0.0407	0.0399667	0.1633	0.0903	0.1405	0.1908	0.146225	0.1043	0.0421037	0.0400996	0.0486819	0.00966667	0.00416136	0.0276	0.0137405	0.134033	0.0767008								3550	0.0462651	0.0538401	0.125383	0.000326348	0.000192472	0.0004344	-0.0180651	-0.0138734	0.0208423		0.1043	0.6043	0.00966667	-0.590333	0.0276	-0.5724	0.134033	-0.465967
3549.5	0.026	0.0243	0.0342	0.0281667	0.0491	0.0302	0.0405	0.0399333	0.1631	0.0904	0.1406	0.1903	0.1461	0.104067	0.0420095	0.0400099	0.048573	0.0094	0.00404656	0.0274	0.013641	0.1338	0.0765673								3549.5	0.0460561	0.0536508	0.12514	0.000320032	0.00018817	0.000439309	-0.0178894	-0.0137175	0.0209597		0.104067	0.604067	0.0094	-0.5906	0.0274	-0.5726	0.1338	-0.4662
3549	0.026	0.0242	0.0343	0.0281667	0.0492	0.0301	0.0404	0.0399	0.1629	0.0904	0.1406	0.1897	0.1459	0.103767	0.0418884	0.0398945	0.048433	0.00913333	0.00393177	0.0271333	0.0135082	0.133633	0.0764719								3549	0.0458202	0.0534027	0.124905	0.000311648	0.000182324	0.000440795	-0.0176535	-0.0135027	0.0209951		0.103767	0.603767	0.00913333	-0.590867	0.0271333	-0.572867	0.133633	-0.466367
3548.5	0.026	0.0241	0.0341	0.0280667	0.0492	0.0299	0.0407	0.0399333	0.1631	0.0906	0.1409	0.1892	0.14595	0.104	0.0419826	0.0399842	0.0485419	0.0093	0.00400351	0.0272333	0.013558	0.133867	0.0766055								3548.5	0.0459862	0.0535422	0.125147	0.000321108	0.000185202	0.000432751	-0.0179195	-0.0136089	0.0208027		0.104	0.604	0.0093	-0.5907	0.0272333	-0.572767	0.133867	-0.466133
3548	0.0261	0.0241	0.0345	0.0282333	0.0493	0.03	0.041	0.0401	0.1637	0.0908	0.1416	0.1886	0.146175	0.104467	0.042171	0.0401636	0.0487597	0.00973333	0.00419006	0.0274333	0.0136576	0.134333	0.0768725								3548	0.0463611	0.0538212	0.125632	0.000328615	0.000188271	0.000422007	-0.0181277	-0.0137212	0.0205428		0.104467	0.604467	0.00973333	-0.590267	0.0274333	-0.572567	0.134333	-0.465667
3547.5	0.0263	0.0244	0.0349	0.0285333	0.0494	0.0302	0.041	0.0402	0.1639	0.0903	0.1412	0.188	0.14585	0.1042	0.0420634	0.0400611	0.0486352	0.0095	0.00408961	0.0270333	0.0134584	0.134	0.0766818								3547.5	0.046153	0.0535195	0.125317	0.000310452	0.00017741	0.000421605	-0.0176196	-0.0133195	0.020533		0.1042	0.6042	0.0095	-0.5905	0.0270333	-0.572967	0.134	-0.466
3547	0.0263	0.0248	0.035	0.0287	0.0498	0.0307	0.0411	0.0405333	0.164	0.0898	0.141	0.1881	0.145725	0.103633	0.0418346	0.0398433	0.0483707	0.0092	0.00396047	0.0269333	0.0134086	0.133567	0.0764338								3547	0.0457951	0.0532519	0.124805	0.000292242	0.000161762	0.000437667	-0.0170951	-0.0127186	0.0209205		0.103633	0.603633	0.0092	-0.5908	0.0269333	-0.573067	0.133567	-0.466433
3546.5	0.0262	0.0251	0.0351	0.0288	0.0501	0.0309	0.0413	0.0407667	0.1645	0.0903	0.1419	0.1889	0.1464	0.104233	0.0420768	0.0400739	0.0486508	0.00953333	0.00410396	0.0272667	0.0135746	0.134433	0.0769297								3546.5	0.0461808	0.0536485	0.125581	0.000302092	0.000165942	0.000433451	-0.0173808	-0.0128819	0.0208195		0.104233	0.604233	0.00953333	-0.590467	0.0272667	-0.572733	0.134433	-0.465567
3546	0.026	0.025	0.0347	0.0285667	0.0496	0.0306	0.0414	0.0405333	0.1646	0.0904	0.1417	0.1891	0.14645	0.104867	0.0423325	0.0403174	0.0489464	0.00986667	0.00424746	0.0275	0.0136908	0.134967	0.0772349								3546	0.0465799	0.0540082	0.126181	0.000324478	0.000181571	0.00041082	-0.0180133	-0.0134748	0.0202687		0.104867	0.604867	0.00986667	-0.590133	0.0275	-0.5725	0.134967	-0.465033
3545.5	0.0261	0.0246	0.0347	0.0284667	0.0494	0.0303	0.041	0.0402333	0.1643	0.0902	0.1411	0.1883	0.145975	0.104633	0.0422383	0.0402277	0.0488375	0.00946667	0.00407526	0.0273667	0.0136244	0.1342	0.0767962								3545.5	0.0463136	0.0538521	0.125634	0.000318512	0.000185471	0.000413769	-0.0178469	-0.0136188	0.0203413		0.104633	0.604633	0.00946667	-0.590533	0.0273667	-0.572633	0.1342	-0.4658
3545	0.0262	0.0243	0.035	0.0285	0.0499	0.0304	0.0407	0.0403333	0.1642	0.0904	0.1413	0.1883	0.14605	0.104067	0.0420095	0.0400099	0.048573	0.0091	0.00391742	0.0271667	0.0135248	0.1337	0.0765101								3545	0.045927	0.0535347	0.125083	0.000303699	0.000174275	0.000439612	-0.017427	-0.0132013	0.0209669		0.104067	0.604067	0.0091	-0.5909	0.0271667	-0.572833	0.1337	-0.4663
3544.5	0.026	0.0242	0.0348	0.0283333	0.0499	0.0303	0.0408	0.0403333	0.1639	0.0905	0.1411	0.1895	0.14625	0.103767	0.0418884	0.0398945	0.048433	0.00903333	0.00388872	0.0270333	0.0134584	0.1337	0.0765101								3544.5	0.0457772	0.0533529	0.124943	0.000304287	0.00016951	0.000453987	-0.0174438	-0.0130196	0.021307		0.103767	0.603767	0.00903333	-0.590967	0.0270333	-0.572967	0.1337	-0.4663
3544	0.0259	0.0244	0.0343	0.0282	0.0494	0.0302	0.0406	0.0400667	0.1633	0.0902	0.1407	0.1891	0.145825	0.103867	0.0419288	0.039933	0.0484796	0.0094	0.00404656	0.0273667	0.0136244	0.133633	0.0764719								3544	0.0459754	0.0535573	0.124952	0.000315964	0.000181998	0.0004357	-0.0177754	-0.0134907	0.0208734		0.103867	0.603867	0.0094	-0.5906	0.0273667	-0.572633	0.133633	-0.466367
3543.5	0.026	0.0243	0.0341	0.0281333	0.049	0.0299	0.0405	0.0398	0.1632	0.09	0.1406	0.1883	0.145525	0.104133	0.0420365	0.0400355	0.0486041	0.00963333	0.00414701	0.0276333	0.0137571	0.1338	0.0765673								3543.5	0.0461835	0.0537926	0.125171	0.000325807	0.000195793	0.000414269	-0.0180501	-0.0139926	0.0203536		0.104133	0.604133	0.00963333	-0.590367	0.0276333	-0.572367	0.1338	-0.4662
3543	0.0264	0.0244	0.0343	0.0283667	0.0493	0.0301	0.0408	0.0400667	0.1637	0.0903	0.1406	0.1897	0.146075	0.104467	0.042171	0.0401636	0.0487597	0.00966667	0.00416136	0.0275333	0.0137073	0.134167	0.0767771								3543	0.0463324	0.053871	0.125537	0.000322767	0.000190559	0.000421817	-0.0179657	-0.0138043	0.0205382		0.104467	0.604467	0.00966667	-0.590333	0.0275333	-0.572467	0.134167	-0.465833
3542.5	0.0263	0.0246	0.0345	0.0284667	0.0497	0.0304	0.0411	0.0404	0.164	0.0909	0.1408	0.1909	0.14665	0.1046	0.0422248	0.0402149	0.0488219	0.00976667	0.00420441	0.0275	0.0136908	0.134167	0.0767771								3542.5	0.0464293	0.0539057	0.125599	0.000322654	0.000182403	0.000443143	-0.0179626	-0.0135057	0.021051		0.1046	0.6046	0.00976667	-0.590233	0.0275	-0.5725	0.134167	-0.465833
3542	0.0263	0.0247	0.0346	0.0285333	0.0496	0.0305	0.0413	0.0404667	0.1641	0.0909	0.1411	0.1904	0.146625	0.104167	0.0420499	0.0400483	0.0486196	0.00956667	0.00411831	0.0274	0.013641	0.133833	0.0765864								3542	0.0461682	0.0536893	0.125206	0.000310989	0.000174837	0.000458772	-0.0176349	-0.0132226	0.021419		0.104167	0.604167	0.00956667	-0.590433	0.0274	-0.5726	0.133833	-0.466167
3541.5	0.0264	0.0248	0.0345	0.0285667	0.0496	0.0306	0.0412	0.0404667	0.164	0.0908	0.1412	0.1903	0.146575	0.103867	0.0419288	0.039933	0.0484796	0.00936667	0.00403221	0.0274667	0.0136742	0.1337	0.0765101								3541.5	0.045961	0.0536071	0.12499	0.000302564	0.000172672	0.000465925	-0.0173944	-0.0131405	0.0215853		0.103867	0.603867	0.00936667	-0.590633	0.0274667	-0.572533	0.1337	-0.4663
3541	0.0265	0.0247	0.0341	0.0284333	0.0496	0.0303	0.041	0.0403	0.1636	0.0905	0.1408	0.1905	0.14635	0.104167	0.0420499	0.0400483	0.0486196	0.00963333	0.00414701	0.0276667	0.0137737	0.133933	0.0766436								3541	0.0461969	0.053822	0.125263	0.000315545	0.000182845	0.00044465	-0.0177636	-0.013522	0.0210867		0.104167	0.604167	0.00963333	-0.590367	0.0276667	-0.572333	0.133933	-0.466067
3540.5	0.0266	0.0246	0.0341	0.0284333	0.0494	0.0302	0.0409	0.0401667	0.1631	0.0904	0.1408	0.1902	0.146125	0.104533	0.0421979	0.0401893	0.0487908	0.0100667	0.00433355	0.0279333	0.0139065	0.134333	0.0768725								3540.5	0.0465315	0.0540958	0.125663	0.000327543	0.00019402	0.000418681	-0.0180982	-0.0139291	0.0204617		0.104533	0.604533	0.0100667	-0.589933	0.0279333	-0.572067	0.134333	-0.465667
3540	0.0266	0.0246	0.0343	0.0285	0.0495	0.0303	0.0408	0.0402	0.1629	0.0903	0.141	0.1902	0.1461	0.104533	0.0421979	0.0401893	0.0487908	0.0101667	0.0043766	0.0279	0.0138899	0.1345	0.0769679								3540	0.0465745	0.0540792	0.125759	0.000326689	0.000192631	0.000413769	-0.0180745	-0.0138792	0.0203413		0.104533	0.604533	0.0101667	-0.589833	0.0279	-0.5721	0.1345	-0.4655
3539.5	0.0265	0.0246	0.0342	0.0284333	0.0496	0.0304	0.0408	0.0402667	0.163	0.0901	0.1409	0.1903	0.146075	0.1041	0.042023	0.0400227	0.0485885	0.00993333	0.00427615	0.0276667	0.0137737	0.134333	0.0768725								3539.5	0.0462992	0.0537964	0.125461	0.000319188	0.000183054	0.000424935	-0.0178658	-0.0135297	0.020614		0.1041	0.6041	0.00993333	-0.590067	0.0276667	-0.572333	0.134333	-0.465667
3539	0.0264	0.0245	0.0341	0.0283333	0.0496	0.0303	0.0408	0.0402333	0.1628	0.0902	0.1408	0.1897	0.145875	0.1039	0.0419423	0.0399458	0.0484952	0.00996667	0.0042905	0.0276333	0.0137571	0.134233	0.0768153								3539	0.0462328	0.0537029	0.12531	0.00032039	0.000181429	0.0004229	-0.0178994	-0.0134696	0.0205645		0.1039	0.6039	0.00996667	-0.590033	0.0276333	-0.572367	0.134233	-0.465767
3538.5	0.0264	0.0246	0.0341	0.0283667	0.0495	0.0302	0.0408	0.0401667	0.163	0.0906	0.1409	0.1898	0.146075	0.104033	0.0419961	0.039997	0.0485574	0.01	0.00430485	0.0277	0.0137903	0.1342	0.0767962								3538.5	0.0463009	0.0537874	0.125354	0.000321638	0.000185523	0.000429375	-0.0179343	-0.0136207	0.0207214		0.104033	0.604033	0.01	-0.59	0.0277	-0.5723	0.1342	-0.4658
3538	0.0263	0.0247	0.0343	0.0284333	0.0496	0.0304	0.0409	0.0403	0.1633	0.0904	0.1409	0.1902	0.1462	0.104133	0.0420365	0.0400355	0.0486041	0.0100333	0.0043192	0.0278333	0.0138567	0.134133	0.0767581								3538	0.0463557	0.0538922	0.125362	0.00032121	0.000184748	0.000434216	-0.0179223	-0.0135922	0.0208378		0.104133	0.604133	0.0100333	-0.589967	0.0278333	-0.572167	0.134133	-0.465867
3537.5	0.0264	0.0246	0.0347	0.0285667	0.0498	0.0307	0.041	0.0405	0.1635	0.0903	0.1411	0.1899	0.1462	0.104267	0.0420903	0.0400867	0.0486663	0.0102	0.00439095	0.028	0.0139397	0.134167	0.0767771								3537.5	0.0464812	0.0540264	0.125443	0.000320932	0.000182964	0.000430834	-0.0179146	-0.0135264	0.0207565		0.104267	0.604267	0.0102	-0.5898	0.028	-0.572	0.134167	-0.465833
3537	0.0265	0.0247	0.0349	0.0287	0.0498	0.0307	0.0409	0.0404667	0.1638	0.0904	0.1412	0.1899	0.146325	0.1045	0.0421845	0.0401765	0.0487752	0.0101333	0.00436225	0.0279	0.0138899	0.134233	0.0768153								3537	0.0465467	0.0540663	0.125591	0.000318506	0.000184951	0.000429919	-0.0178467	-0.0135997	0.0207345		0.1045	0.6045	0.0101333	-0.589867	0.0279	-0.5721	0.134233	-0.465767
3536.5	0.0265	0.0248	0.0347	0.0286667	0.0497	0.0307	0.041	0.0404667	0.1642	0.0904	0.141	0.1895	0.146275	0.104467	0.042171	0.0401636	0.0487597	0.0099	0.0042618	0.0278	0.0138401	0.1341	0.076739								3536.5	0.0464328	0.0540037	0.125499	0.000315636	0.000183253	0.000431656	-0.0177662	-0.0135371	0.0207763		0.104467	0.604467	0.0099	-0.5901	0.0278	-0.5722	0.1341	-0.4659
3536	0.0264	0.0248	0.0346	0.0286	0.0496	0.0304	0.0412	0.0404	0.1641	0.0905	0.141	0.1889	0.146125	0.104067	0.0420095	0.0400099	0.048573	0.0097	0.00417571	0.0276667	0.0137737	0.1339	0.0766245								3536	0.0461853	0.0537836	0.125198	0.000309241	0.00017912	0.00043796	-0.0175853	-0.0133836	0.0209275		0.104067	0.604067	0.0097	-0.5903	0.0276667	-0.572333	0.1339	-0.4661
3535.5	0.0265	0.0246	0.0345	0.0285333	0.0496	0.0304	0.0414	0.0404667	0.1636	0.0905	0.1409	0.1896	0.14615	0.1038	0.0419019	0.0399073	0.0484485	0.0097	0.00417571	0.0275333	0.0137073	0.133767	0.0765482								3535.5	0.0460776	0.0536147	0.124997	0.000307802	0.00017287	0.00044746	-0.0175443	-0.013148	0.0211533		0.1038	0.6038	0.0097	-0.5903	0.0275333	-0.572467	0.133767	-0.466233
3535	0.0266	0.0246	0.0343	0.0285	0.0498	0.0302	0.0414	0.0404667	0.163	0.0904	0.1411	0.1903	0.1462	0.103933	0.0419557	0.0399586	0.0485107	0.00993333	0.00427615	0.0276333	0.0137571	0.133833	0.0765864								3535	0.0462319	0.0537157	0.125097	0.00031442	0.000175538	0.000445331	-0.0177319	-0.0132491	0.0211029		0.103933	0.603933	0.00993333	-0.590067	0.0276333	-0.572367	0.133833	-0.466167
3534.5	0.0267	0.0247	0.0342	0.0285333	0.0499	0.0304	0.0414	0.0405667	0.163	0.0905	0.1411	0.19	0.14615	0.104033	0.0419961	0.039997	0.0485574	0.00996667	0.0042905	0.0276667	0.0137737	0.133933	0.0766436								3534.5	0.0462866	0.0537708	0.125201	0.000315178	0.000174348	0.000438859	-0.0177533	-0.0132041	0.020949		0.104033	0.604033	0.00996667	-0.590033	0.0276667	-0.572333	0.133933	-0.466067
3534	0.0265	0.0247	0.0342	0.0284667	0.0498	0.0307	0.0413	0.0406	0.1632	0.0905	0.1408	0.1899	0.1461	0.1039	0.0419423	0.0399458	0.0484952	0.00976667	0.00420441	0.0275333	0.0137073	0.134	0.0766818								3534	0.0461467	0.0536531	0.125177	0.000312583	0.000170384	0.000437774	-0.01768	-0.0130531	0.0209231		0.1039	0.6039	0.00976667	-0.590233	0.0275333	-0.572467	0.134	-0.466
3533.5	0.0262	0.0246	0.034	0.0282667	0.0497	0.0307	0.0411	0.0405	0.1632	0.0903	0.1407	0.1905	0.146175	0.104	0.0419826	0.0399842	0.0485419	0.00986667	0.00424746	0.0276667	0.0137737	0.134267	0.0768344								3533.5	0.0462301	0.053758	0.125376	0.000322685	0.000175773	0.000432589	-0.0179634	-0.013258	0.0207988		0.104	0.604	0.00986667	-0.590133	0.0276667	-0.572333	0.134267	-0.465733
3533	0.0261	0.0247	0.0338	0.0282	0.0496	0.0305	0.0409	0.0403333	0.1634	0.0903	0.1406	0.1907	0.14625	0.104233	0.0420768	0.0400739	0.0486508	0.0102333	0.0044053	0.028	0.0139397	0.134567	0.077006								3533	0.0464821	0.0540136	0.125657	0.000334236	0.00018715	0.00042408	-0.0182821	-0.0136803	0.0205932		0.104233	0.604233	0.0102333	-0.589767	0.028	-0.572	0.134567	-0.465433
3532.5	0.0263	0.0246	0.034	0.0283	0.0496	0.0305	0.041	0.0403667	0.1635	0.0905	0.1407	0.1904	0.146275	0.1043	0.0421037	0.0400996	0.0486819	0.0102667	0.00441965	0.0279667	0.0139231	0.134533	0.076987								3532.5	0.0465234	0.0540226	0.125669	0.000332092	0.000186486	0.000424613	-0.0182234	-0.013656	0.0206062		0.1043	0.6043	0.0102667	-0.589733	0.0279667	-0.572033	0.134533	-0.465467
3532	0.0263	0.0245	0.0342	0.0283333	0.0495	0.0307	0.0412	0.0404667	0.1637	0.0906	0.1409	0.1904	0.1464	0.104133	0.0420365	0.0400355	0.0486041	0.0099	0.0042618	0.0277333	0.0138069	0.1342	0.0767962								3532	0.0462983	0.0538424	0.1254	0.000322739	0.00017891	0.000440987	-0.0179649	-0.0133757	0.0209997		0.104133	0.604133	0.0099	-0.5901	0.0277333	-0.572267	0.1342	-0.4658
3531.5	0.0263	0.0244	0.0341	0.0282667	0.0492	0.0303	0.041	0.0401667	0.1636	0.0905	0.1409	0.1898	0.1462	0.1039	0.0419423	0.0399458	0.0484952	0.00973333	0.00419006	0.0276667	0.0137737	0.134	0.0766818								3531.5	0.0461323	0.0537195	0.125177	0.000319182	0.000183679	0.000441969	-0.0178657	-0.0135528	0.0210231		0.1039	0.6039	0.00973333	-0.590267	0.0276667	-0.572333	0.134	-0.466
3531	0.0263	0.0245	0.0342	0.0283333	0.0491	0.0299	0.0406	0.0398667	0.1632	0.0904	0.1406	0.1892	0.14585	0.103967	0.0419692	0.0399714	0.0485263	0.00996667	0.0042905	0.0279	0.0138899	0.134067	0.0767199								3531	0.0462597	0.0538613	0.125246	0.000321354	0.00019585	0.000424516	-0.0179264	-0.0139946	0.0206038		0.103967	0.603967	0.00996667	-0.590033	0.0279	-0.5721	0.134067	-0.465933
3530.5	0.0262	0.0245	0.0341	0.0282667	0.0495	0.03	0.0409	0.0401333	0.1633	0.0901	0.1405	0.1893	0.1458	0.104167	0.0420499	0.0400483	0.0486196	0.0101	0.0043479	0.0279667	0.0139231	0.1342	0.0767962								3530.5	0.0463978	0.0539714	0.125416	0.000328739	0.000191492	0.000415513	-0.0181312	-0.013838	0.0203841		0.104167	0.604167	0.0101	-0.5899	0.0279667	-0.572033	0.1342	-0.4658
3530	0.0264	0.0245	0.0343	0.0284	0.0496	0.0303	0.041	0.0403	0.1637	0.0902	0.1409	0.1895	0.146075	0.104033	0.0419961	0.039997	0.0485574	0.0098	0.00421876	0.0276667	0.0137737	0.134167	0.0767771								3530	0.0462148	0.0537708	0.125335	0.000317369	0.000181462	0.000430166	-0.0178148	-0.0134708	0.0207404		0.104033	0.604033	0.0098	-0.5902	0.0276667	-0.572333	0.134167	-0.465833
3529.5	0.0266	0.0243	0.0346	0.0285	0.0495	0.0305	0.0408	0.0402667	0.1636	0.0903	0.141	0.1893	0.14605	0.103533	0.0417943	0.0398048	0.048324	0.00936667	0.00403221	0.0271333	0.0135082	0.133667	0.076491								3529.5	0.0458265	0.053313	0.124815	0.000300206	0.000170207	0.000450923	-0.0173265	-0.0130463	0.0212349		0.103533	0.603533	0.00936667	-0.590633	0.0271333	-0.572867	0.133667	-0.466333
3529	0.0264	0.0242	0.0349	0.0285	0.0497	0.0304	0.0407	0.0402667	0.1633	0.0903	0.1412	0.1888	0.1459	0.103433	0.0417539	0.0397664	0.0482774	0.00936667	0.00403221	0.0271333	0.0135082	0.133533	0.0764147								3529	0.0457861	0.0532746	0.124692	0.000298809	0.000169206	0.000449776	-0.0172861	-0.0130079	0.0212079		0.103433	0.603433	0.00936667	-0.590633	0.0271333	-0.572867	0.133533	-0.466467
3528.5	0.0263	0.0243	0.0349	0.0285	0.0496	0.0306	0.0406	0.0402667	0.1633	0.0904	0.1413	0.1884	0.14585	0.1038	0.0419019	0.0399073	0.0484485	0.00976667	0.00420441	0.0275333	0.0137073	0.133833	0.0765864								3528.5	0.0461063	0.0536147	0.125035	0.000309982	0.000178169	0.000433268	-0.0176063	-0.013348	0.0208151		0.1038	0.6038	0.00976667	-0.590233	0.0275333	-0.572467	0.133833	-0.466167
3528	0.0263	0.0244	0.0345	0.0284	0.0493	0.0306	0.0407	0.0402	0.1631	0.0902	0.1409	0.1888	0.14575	0.1039	0.0419423	0.0399458	0.0484952	0.0099	0.0042618	0.0276333	0.0137571	0.1339	0.0766245								3528	0.0462041	0.0537029	0.12512	0.000316985	0.000182329	0.000425608	-0.0178041	-0.0135029	0.0206303		0.1039	0.6039	0.0099	-0.5901	0.0276333	-0.572367	0.1339	-0.4661
3527.5	0.0266	0.0246	0.0344	0.0285333	0.0492	0.0304	0.0408	0.0401333	0.1631	0.0902	0.1405	0.1891	0.145725	0.1036	0.0418212	0.0398304	0.0483552	0.00973333	0.00419006	0.0275333	0.0137073	0.133633	0.0764719								3527.5	0.0460112	0.0535378	0.124827	0.000305477	0.000179679	0.000436722	-0.0174779	-0.0134045	0.0208979		0.1036	0.6036	0.00973333	-0.590267	0.0275333	-0.572467	0.133633	-0.466367
3527	0.0265	0.0246	0.0345	0.0285333	0.0496	0.0304	0.041	0.0403333	0.1634	0.0902	0.1407	0.1889	0.1458	0.1034	0.0417404	0.0397535	0.0482618	0.00966667	0.00416136	0.0274667	0.0136742	0.1335	0.0763956								3527	0.0459018	0.0534277	0.124657	0.000301663	0.000171463	0.000447007	-0.0173685	-0.0130944	0.0211426		0.1034	0.6034	0.00966667	-0.590333	0.0274667	-0.572533	0.1335	-0.4665
3526.5	0.0265	0.0246	0.0348	0.0286333	0.0499	0.0307	0.0412	0.0406	0.164	0.0905	0.1412	0.1886	0.146075	0.103833	0.0419154	0.0399201	0.0484641	0.0099	0.0042618	0.0276333	0.0137571	0.133933	0.0766436								3526.5	0.0461772	0.0536773	0.125108	0.000307786	0.000171015	0.000439628	-0.0175438	-0.0130773	0.0209673		0.103833	0.603833	0.0099	-0.5901	0.0276333	-0.572367	0.133933	-0.466067
3526	0.0265	0.0246	0.0347	0.0286	0.0497	0.0306	0.0412	0.0405	0.164	0.0904	0.1408	0.1886	0.14595	0.104267	0.0420903	0.0400867	0.0486663	0.0101333	0.00436225	0.0280333	0.0139563	0.134333	0.0768725								3526	0.0464525	0.054043	0.125539	0.000318713	0.000183413	0.000416615	-0.0178525	-0.013543	0.0204112		0.104267	0.604267	0.0101333	-0.589867	0.0280333	-0.571967	0.134333	-0.465667
3525.5	0.0261	0.0243	0.0344	0.0282667	0.0494	0.0303	0.0408	0.0401667	0.1636	0.0903	0.1406	0.1892	0.145925	0.104267	0.0420903	0.0400867	0.0486663	0.0102667	0.00441965	0.0283333	0.0141056	0.1346	0.0770251								3525.5	0.0465099	0.0541924	0.125691	0.000332817	0.00019672	0.000409397	-0.0182433	-0.0140257	0.0202336		0.104267	0.604267	0.0102667	-0.589733	0.0283333	-0.571667	0.1346	-0.4654
3525	0.026	0.0243	0.0344	0.0282333	0.0491	0.0303	0.0406	0.04	0.1635	0.0902	0.1405	0.1897	0.145975	0.104233	0.0420768	0.0400739	0.0486508	0.0101333	0.00436225	0.0281667	0.0140227	0.134633	0.0770442								3525	0.0464391	0.0540966	0.125695	0.000331449	0.000198714	0.00041128	-0.0182057	-0.0140966	0.02028		0.104233	0.604233	0.0101333	-0.589867	0.0281667	-0.571833	0.134633	-0.465367
3524.5	0.0262	0.0249	0.0347	0.0286	0.0493	0.0307	0.0411	0.0403667	0.164	0.0905	0.1407	0.1897	0.146225	0.104267	0.0420903	0.0400867	0.0486663	0.00983333	0.00423311	0.0277667	0.0138235	0.134567	0.077006								3524.5	0.0463234	0.0539103	0.125672	0.000314119	0.000183429	0.000422411	-0.0177234	-0.0135436	0.0205526		0.104267	0.604267	0.00983333	-0.590167	0.0277667	-0.572233	0.134567	-0.465433
3524	0.0264	0.0251	0.035	0.0288333	0.05	0.031	0.0415	0.0408333	0.1645	0.0909	0.1412	0.1899	0.146625	0.1044	0.0421441	0.040138	0.0487286	0.00973333	0.00419006	0.0278	0.0138401	0.134767	0.0771205								3524	0.0463342	0.0539781	0.125849	0.000306279	0.000172785	0.00043164	-0.0175008	-0.0131448	0.020776		0.1044	0.6044	0.00973333	-0.590267	0.0278	-0.5722	0.134767	-0.465233
3523.5	0.0262	0.0247	0.035	0.0286333	0.0504	0.031	0.0414	0.0409333	0.1645	0.0908	0.1413	0.1899	0.146625	0.104267	0.0420903	0.0400867	0.0486663	0.00973333	0.00419006	0.0276333	0.0137571	0.134567	0.077006								3523.5	0.0462803	0.0538439	0.125672	0.000311417	0.000166682	0.000439013	-0.017647	-0.0129105	0.0209526		0.104267	0.604267	0.00973333	-0.590267	0.0276333	-0.572367	0.134567	-0.465433
3523	0.0263	0.0245	0.0347	0.0285	0.0501	0.0307	0.0412	0.0406667	0.1639	0.0905	0.1412	0.1895	0.146275	0.104033	0.0419961	0.039997	0.0485574	0.00986667	0.00424746	0.0275	0.0136908	0.134133	0.0767581								3523	0.0462435	0.0536878	0.125315	0.000314833	0.00016955	0.000439301	-0.0177435	-0.0130211	0.0209595		0.104033	0.604033	0.00986667	-0.590133	0.0275	-0.5725	0.134133	-0.465867
3522.5	0.0263	0.0245	0.0345	0.0284333	0.0497	0.0304	0.0411	0.0404	0.1638	0.0904	0.1413	0.1895	0.14625	0.103867	0.0419288	0.039933	0.0484796	0.00996667	0.0042905	0.0276667	0.0137737	0.134067	0.0767199								3522.5	0.0462193	0.0537067	0.1252	0.000316341	0.000177068	0.000443122	-0.017786	-0.0133067	0.0210505		0.103867	0.603867	0.00996667	-0.590033	0.0276667	-0.572333	0.134067	-0.465933
3522	0.0263	0.0245	0.0343	0.0283667	0.0497	0.0305	0.0412	0.0404667	0.1639	0.0905	0.1409	0.19	0.146325	0.103533	0.0417943	0.0398048	0.048324	0.00973333	0.00419006	0.0276667	0.0137737	0.133933	0.0766436								3522	0.0459843	0.0535785	0.124968	0.000310381	0.000171921	0.000456136	-0.0176176	-0.0131119	0.0213573		0.103533	0.603533	0.00973333	-0.590267	0.0276667	-0.572333	0.133933	-0.466067
3521.5	0.0265	0.0246	0.0344	0.0285	0.0499	0.0307	0.0414	0.0406667	0.1636	0.0907	0.1405	0.1901	0.146225	0.103633	0.0418346	0.0398433	0.0483707	0.00976667	0.00420441	0.0278	0.0138401	0.134033	0.0767008								3521.5	0.046039	0.0536834	0.125072	0.000307617	0.000169434	0.000447468	-0.017539	-0.0130167	0.0211534		0.103633	0.603633	0.00976667	-0.590233	0.0278	-0.5722	0.134033	-0.465967
3521	0.0267	0.0249	0.0345	0.0287	0.0499	0.0309	0.0415	0.0407667	0.1632	0.0907	0.1406	0.19	0.146125	0.104033	0.0419961	0.039997	0.0485574	0.0102667	0.00441965	0.0282667	0.0140724	0.1346	0.0770251								3521	0.0464157	0.0540695	0.125583	0.000313848	0.000176965	0.000421993	-0.0177157	-0.0133028	0.0205425		0.104033	0.604033	0.0102667	-0.589733	0.0282667	-0.571733	0.1346	-0.4654
3520.5	0.0267	0.0248	0.0345	0.0286667	0.0498	0.0308	0.0414	0.0406667	0.1631	0.0905	0.1407	0.1901	0.1461	0.104267	0.0420903	0.0400867	0.0486663	0.0105333	0.00453445	0.0286667	0.0142716	0.134767	0.0771205								3520.5	0.0466247	0.0543583	0.125787	0.000322492	0.000187461	0.000412625	-0.0179581	-0.0136917	0.0203132		0.104267	0.604267	0.0105333	-0.589467	0.0286667	-0.571333	0.134767	-0.465233
3520	0.0266	0.0246	0.0346	0.0286	0.0498	0.0309	0.0415	0.0407333	0.1634	0.0903	0.1409	0.19	0.14615	0.104133	0.0420365	0.0400355	0.0486041	0.0103333	0.00444835	0.0284333	0.0141554	0.134567	0.077006								3520	0.0464848	0.0541909	0.12561	0.000319866	0.000181106	0.000421886	-0.0178848	-0.0134576	0.0205399		0.104133	0.604133	0.0103333	-0.589667	0.0284333	-0.571567	0.134567	-0.465433
3519.5	0.0265	0.0245	0.0345	0.0285	0.0497	0.0309	0.0417	0.0407667	0.1635	0.0905	0.141	0.1899	0.146225	0.104133	0.0420365	0.0400355	0.0486041	0.0101	0.0043479	0.0283	0.014089	0.134467	0.0769488								3519.5	0.0463844	0.0541245	0.125553	0.00031985	0.000178432	0.000427335	-0.0178844	-0.0133578	0.0206721		0.104133	0.604133	0.0101	-0.5899	0.0283	-0.5717	0.134467	-0.465533
3519	0.0263	0.0244	0.0343	0.0283333	0.0498	0.031	0.0416	0.0408	0.1633	0.0908	0.1409	0.1904	0.14635	0.1041	0.042023	0.0400227	0.0485885	0.0101	0.0043479	0.0283333	0.0141056	0.1344	0.0769107								3519	0.0463709	0.0541283	0.125499	0.000325354	0.000177643	0.000434756	-0.0180376	-0.0133283	0.0208508		0.1041	0.6041	0.0101	-0.5899	0.0283333	-0.571667	0.1344	-0.4656
3518.5	0.0262	0.0243	0.0341	0.0282	0.0495	0.0311	0.0412	0.0406	0.1632	0.0906	0.1406	0.1907	0.146275	0.103967	0.0419692	0.0399714	0.0485263	0.0100667	0.00433355	0.0283	0.014089	0.1344	0.0769107								3518.5	0.0463027	0.0540604	0.125437	0.000327709	0.000181183	0.000434224	-0.0181027	-0.0134604	0.020838		0.103967	0.603967	0.0100667	-0.589933	0.0283	-0.5717	0.1344	-0.4656
3518	0.0263	0.0246	0.0341	0.0283333	0.0493	0.031	0.0412	0.0405	0.1633	0.09	0.1405	0.1899	0.145925	0.103867	0.0419288	0.039933	0.0484796	0.0103	0.004434	0.0283667	0.0141222	0.1346	0.0770251								3518	0.0463628	0.0540552	0.125505	0.000325062	0.000183743	0.000416987	-0.0180295	-0.0135552	0.0204203		0.103867	0.603867	0.0103	-0.5897	0.0283667	-0.571633	0.1346	-0.4654
3517.5	0.0265	0.0248	0.0344	0.0285667	0.0494	0.0311	0.0414	0.0406333	0.1636	0.0898	0.1405	0.1898	0.145925	0.103867	0.0419288	0.039933	0.0484796	0.0104	0.00447705	0.0284	0.0141388	0.134733	0.0771014								3517.5	0.0464059	0.0540718	0.125581	0.000318237	0.000180592	0.000413877	-0.0178392	-0.0134384	0.020344		0.103867	0.603867	0.0104	-0.5896	0.0284	-0.5716	0.134733	-0.465267
3517	0.0267	0.0248	0.0346	0.0287	0.0497	0.0314	0.0417	0.0409333	0.1634	0.0903	0.1407	0.1906	0.14625	0.103767	0.0418884	0.0398945	0.048433	0.0101333	0.00436225	0.0281333	0.0140061	0.134367	0.0768916								3517	0.0462507	0.0539006	0.125325	0.000308027	0.000168149	0.000437875	-0.0175507	-0.0129672	0.0209255		0.103767	0.603767	0.0101333	-0.589867	0.0281333	-0.571867	0.134367	-0.465633
3516.5	0.0266	0.0248	0.0345	0.0286333	0.0498	0.0313	0.0419	0.041	0.1631	0.0906	0.1408	0.1906	0.146275	0.1036	0.0418212	0.0398304	0.0483552	0.0100667	0.00433355	0.0279333	0.0139065	0.134033	0.0767008								3516.5	0.0461547	0.0537369	0.125056	0.000306999	0.000162229	0.000450246	-0.0175214	-0.0127369	0.021219		0.1036	0.6036	0.0100667	-0.589933	0.0279333	-0.572067	0.134033	-0.465967
3516	0.0265	0.0248	0.0343	0.0285333	0.0499	0.0311	0.042	0.041	0.1631	0.0907	0.1408	0.19	0.14615	0.1036	0.0418212	0.0398304	0.0483552	0.0101	0.0043479	0.0279667	0.0139231	0.134067	0.0767199								3516	0.0461691	0.0537535	0.125075	0.000311019	0.000162652	0.000444152	-0.0176357	-0.0127535	0.0210749		0.1036	0.6036	0.0101	-0.5899	0.0279667	-0.572033	0.134067	-0.465933
3515.5	0.0266	0.0248	0.0343	0.0285667	0.0499	0.031	0.0417	0.0408667	0.1633	0.0907	0.1405	0.1896	0.146025	0.1036	0.0418212	0.0398304	0.0483552	0.0100667	0.00433355	0.0278667	0.0138733	0.1341	0.076739								3515.5	0.0461547	0.0537037	0.125094	0.00030934	0.00016479	0.0004381	-0.0175881	-0.0128371	0.0209309		0.1036	0.6036	0.0100667	-0.589933	0.0278667	-0.572133	0.1341	-0.4659
3515	0.0267	0.0249	0.0343	0.0286333	0.0498	0.0309	0.0415	0.0407333	0.1632	0.0905	0.1403	0.1899	0.145975	0.103667	0.0418481	0.0398561	0.0483863	0.0101	0.0043479	0.0279333	0.0139065	0.1341	0.076739								3515	0.046196	0.0537626	0.125125	0.000308447	0.000169761	0.000434711	-0.0175626	-0.0130292	0.0208497		0.103667	0.603667	0.0101	-0.5899	0.0279333	-0.572067	0.1341	-0.4659
3514.5	0.0265	0.0249	0.0342	0.0285333	0.0498	0.0312	0.0415	0.0408333	0.1632	0.0903	0.1405	0.1907	0.146175	0.103867	0.0419288	0.039933	0.0484796	0.0103333	0.00444835	0.0282333	0.0140558	0.134433	0.0769297								3514.5	0.0463772	0.0539888	0.125409	0.000318402	0.000173066	0.000431212	-0.0178438	-0.0131555	0.0207656		0.103867	0.603867	0.0103333	-0.589667	0.0282333	-0.571767	0.134433	-0.465567
3514	0.0263	0.0245	0.0342	0.0283333	0.0499	0.0314	0.0415	0.0409333	0.163	0.0903	0.1409	0.1913	0.146375	0.104233	0.0420768	0.0400739	0.0486508	0.0103667	0.0044627	0.0285333	0.0142052	0.1348	0.0771396								3514	0.0465395	0.0542791	0.12579	0.000331465	0.00017811	0.000423728	-0.0182062	-0.0133458	0.0205847		0.104233	0.604233	0.0103667	-0.589633	0.0285333	-0.571467	0.1348	-0.4652
3513.5	0.0262	0.0245	0.0342	0.0283	0.0499	0.0314	0.0415	0.0409333	0.1629	0.0905	0.1409	0.191	0.146325	0.1044	0.0421441	0.040138	0.0487286	0.0102333	0.0044053	0.0285667	0.0142218	0.134733	0.0771014								3513.5	0.0465494	0.0543598	0.12583	0.000333041	0.00018027	0.000420046	-0.0182494	-0.0134265	0.020495		0.1044	0.6044	0.0102333	-0.589767	0.0285667	-0.571433	0.134733	-0.465267
3513	0.0261	0.0247	0.0343	0.0283667	0.0499	0.0312	0.0417	0.0409333	0.1631	0.0905	0.1407	0.1906	0.146225	0.104067	0.0420095	0.0400099	0.048573	0.01	0.00430485	0.0281333	0.0140061	0.134233	0.0768153								3513	0.0463144	0.0540159	0.125388	0.000322121	0.000171154	0.000434169	-0.0179477	-0.0130826	0.0208367		0.104067	0.604067	0.01	-0.59	0.0281333	-0.571867	0.134233	-0.465767
3512.5	0.0264	0.0247	0.0344	0.0285	0.0499	0.0311	0.0418	0.0409333	0.1635	0.0904	0.1409	0.1902	0.14625	0.103833	0.0419154	0.0399201	0.0484641	0.00993333	0.00427615	0.0279667	0.0139231	0.134133	0.0767581								3512.5	0.0461915	0.0538432	0.125222	0.00031299	0.000166665	0.000442171	-0.0176915	-0.0129099	0.0210279		0.103833	0.603833	0.00993333	-0.590067	0.0279667	-0.572033	0.134133	-0.465867
3512	0.0266	0.0248	0.0345	0.0286333	0.0499	0.0312	0.0417	0.0409333	0.1637	0.0903	0.1409	0.1899	0.1462	0.103967	0.0419692	0.0399714	0.0485263	0.0101	0.0043479	0.0283	0.014089	0.134133	0.0767581								3512	0.0463171	0.0540604	0.125284	0.000312715	0.000172321	0.000437464	-0.0176837	-0.0131271	0.0209156		0.103967	0.603967	0.0101	-0.5899	0.0283	-0.5717	0.134133	-0.465867
3511.5	0.0265	0.025	0.0345	0.0286667	0.0499	0.0314	0.0416	0.0409667	0.1636	0.0904	0.141	0.1901	0.146275	0.104333	0.0421172	0.0401124	0.0486974	0.0105333	0.00453445	0.0286667	0.0142716	0.1343	0.0768534								3511.5	0.0466516	0.054384	0.125551	0.000323459	0.000180024	0.000429489	-0.017985	-0.0134173	0.0207241		0.104333	0.604333	0.0105333	-0.589467	0.0286667	-0.571333	0.1343	-0.4657
3511	0.0263	0.0248	0.0345	0.0285333	0.0496	0.0314	0.0415	0.0408333	0.1634	0.0901	0.1408	0.1901	0.1461	0.1043	0.0421037	0.0400996	0.0486819	0.0106	0.00456314	0.0286	0.0142384	0.134367	0.0768916								3511	0.0466669	0.0543379	0.125573	0.000328826	0.000182375	0.000421338	-0.0181336	-0.0135046	0.0205265		0.1043	0.6043	0.0106	-0.5894	0.0286	-0.5714	0.134367	-0.465633
3510.5	0.0264	0.0246	0.0347	0.0285667	0.0495	0.0313	0.0414	0.0407333	0.1633	0.09	0.1409	0.1901	0.146075	0.103833	0.0419154	0.0399201	0.0484641	0.0101333	0.00436225	0.0281	0.0139895	0.134033	0.0767008								3510.5	0.0462776	0.0539096	0.125165	0.000313677	0.000173614	0.000437232	-0.0177109	-0.0131763	0.0209101		0.103833	0.603833	0.0101333	-0.589867	0.0281	-0.5719	0.134033	-0.465967
3510	0.0263	0.0246	0.0348	0.0285667	0.0495	0.0312	0.0412	0.0406333	0.1634	0.0901	0.1407	0.1895	0.145925	0.1034	0.0417404	0.0397535	0.0482618	0.0098	0.00421876	0.0276667	0.0137737	0.133633	0.0764719								3510	0.0459592	0.0535273	0.124734	0.0003025	0.000166254	0.000449069	-0.0173925	-0.0128939	0.0211913		0.1034	0.6034	0.0098	-0.5902	0.0276667	-0.572333	0.133633	-0.466367
3509.5	0.0263	0.0248	0.0347	0.0286	0.0497	0.0311	0.0413	0.0407	0.1637	0.0902	0.1406	0.1883	0.1457	0.103433	0.0417539	0.0397664	0.0482774	0.0100333	0.0043192	0.0278	0.0138401	0.133533	0.0764147								3509.5	0.0460731	0.0536065	0.124692	0.000305309	0.000166577	0.000441333	-0.0174731	-0.0129065	0.0210079		0.103433	0.603433	0.0100333	-0.589967	0.0278	-0.5722	0.133533	-0.466467
3509	0.0263	0.0245	0.0346	0.0284667	0.0498	0.0309	0.0412	0.0406333	0.1637	0.0904	0.1408	0.1892	0.146025	0.1038	0.0419019	0.0399073	0.0484485	0.0104333	0.0044914	0.0283667	0.0141222	0.133967	0.0766627								3509	0.0463933	0.0540295	0.125111	0.000321364	0.000179459	0.000437387	-0.0179266	-0.0133962	0.0209138		0.1038	0.6038	0.0104333	-0.589567	0.0283667	-0.571633	0.133967	-0.466033
3508.5	0.0267	0.0245	0.0346	0.0286	0.05	0.0311	0.0415	0.0408667	0.1633	0.0903	0.1406	0.1906	0.1462	0.104133	0.0420365	0.0400355	0.0486041	0.0107333	0.00462054	0.0287	0.0142882	0.134467	0.0769488								3508.5	0.046657	0.0543237	0.125553	0.000326055	0.00018109	0.000426302	-0.018057	-0.013457	0.0206471		0.104133	0.604133	0.0107333	-0.589267	0.0287	-0.5713	0.134467	-0.465533
3508	0.027	0.0249	0.0347	0.0288667	0.0502	0.0313	0.0419	0.0411333	0.163	0.0905	0.1407	0.1904	0.14615	0.104167	0.0420499	0.0400483	0.0486196	0.0108	0.00464924	0.0285	0.0141886	0.1345	0.0769679								3508	0.0466992	0.0542369	0.125588	0.000317998	0.000171703	0.000422815	-0.0178325	-0.0131036	0.0205625		0.104167	0.604167	0.0108	-0.5892	0.0285	-0.5715	0.1345	-0.4655
3507.5	0.0266	0.0251	0.0346	0.0287667	0.0501	0.0312	0.0419	0.0410667	0.1629	0.0906	0.1407	0.1899	0.146025	0.103967	0.0419692	0.0399714	0.0485263	0.0105333	0.00453445	0.0283333	0.0141056	0.134233	0.0768153								3507.5	0.0465036	0.054077	0.125342	0.0003146	0.00016927	0.000427803	-0.017737	-0.0130104	0.0206834		0.103967	0.603967	0.0105333	-0.589467	0.0283333	-0.571667	0.134233	-0.465767
3507	0.0265	0.0249	0.0345	0.0286333	0.0498	0.0311	0.0417	0.0408667	0.1629	0.0903	0.1406	0.1903	0.146025	0.1039	0.0419423	0.0399458	0.0484952	0.0103	0.004434	0.0283	0.014089	0.134033	0.0767008								3507	0.0463763	0.0540348	0.125196	0.000314812	0.0001734	0.000433846	-0.0177429	-0.0131681	0.020829		0.1039	0.6039	0.0103	-0.5897	0.0283	-0.5717	0.134033	-0.465967
3506.5	0.0267	0.0247	0.0345	0.0286333	0.0496	0.0311	0.0416	0.0407667	0.163	0.0902	0.1407	0.1906	0.146125	0.1038	0.0419019	0.0399073	0.0484485	0.0102	0.00439095	0.0282	0.0140392	0.1341	0.076739								3506.5	0.0462929	0.0539466	0.125187	0.000311859	0.00017371	0.000438379	-0.0176595	-0.0131799	0.0209375		0.1038	0.6038	0.0102	-0.5898	0.0282	-0.5718	0.1341	-0.4659
3506	0.0268	0.0249	0.0343	0.0286667	0.0497	0.0311	0.0416	0.0408	0.163	0.0903	0.1408	0.1904	0.146125	0.1039	0.0419423	0.0399458	0.0484952	0.0101333	0.00436225	0.0280333	0.0139563	0.1342	0.0767962								3506	0.0463045	0.053902	0.125291	0.000311094	0.000171664	0.000434039	-0.0176379	-0.013102	0.0208336		0.1039	0.6039	0.0101333	-0.589867	0.0280333	-0.571967	0.1342	-0.4658
3505.5	0.0268	0.025	0.0344	0.0287333	0.0497	0.0309	0.0416	0.0407333	0.1631	0.0904	0.1407	0.1894	0.1459	0.103867	0.0419288	0.039933	0.0484796	0.0100333	0.0043192	0.0278333	0.0138567	0.133833	0.0765864								3505.5	0.046248	0.0537897	0.125066	0.000306764	0.000170468	0.000434055	-0.0175147	-0.0130563	0.020834		0.103867	0.603867	0.0100333	-0.589967	0.0278333	-0.572167	0.133833	-0.466167
3505	0.0268	0.025	0.0347	0.0288333	0.0499	0.0309	0.0418	0.0408667	0.1632	0.0904	0.1407	0.1888	0.145775	0.103833	0.0419154	0.0399201	0.0484641	0.0102667	0.00441965	0.0279667	0.0139231	0.133633	0.0764719								3505	0.046335	0.0538432	0.124936	0.000306309	0.000168391	0.000434264	-0.0175017	-0.0129766	0.020839		0.103833	0.603833	0.0102667	-0.589733	0.0279667	-0.572033	0.133633	-0.466367
3504.5	0.0265	0.0247	0.0346	0.0286	0.0497	0.0307	0.0415	0.0406333	0.1628	0.0899	0.1408	0.1893	0.1457	0.104067	0.0420095	0.0400099	0.048573	0.0106	0.00456314	0.0281333	0.0140061	0.134	0.0766818								3504.5	0.0465727	0.0540159	0.125255	0.000323018	0.000179093	0.000418009	-0.0179727	-0.0133826	0.0204453		0.104067	0.604067	0.0106	-0.5894	0.0281333	-0.571867	0.134	-0.466
3504	0.0261	0.0245	0.0344	0.0283333	0.0494	0.0304	0.041	0.0402667	0.1626	0.0894	0.1406	0.188	0.14515	0.1042	0.0420634	0.0400611	0.0486352	0.0106	0.00456314	0.0282	0.0140392	0.1343	0.0768534								3504	0.0466265	0.0541004	0.125489	0.000334641	0.000191371	0.000386569	-0.0182932	-0.0138337	0.0196614		0.1042	0.6042	0.0106	-0.5894	0.0282	-0.5718	0.1343	-0.4657
3503.5	0.0266	0.0248	0.0348	0.0287333	0.0496	0.0307	0.0411	0.0404667	0.1632	0.0899	0.1407	0.1859	0.144925	0.1044	0.0421441	0.040138	0.0487286	0.0106667	0.00459184	0.0282333	0.0140558	0.134367	0.0768916								3503.5	0.046736	0.0541938	0.12562	0.000324094	0.000188436	0.000372677	-0.0180026	-0.0137272	0.0193049		0.1044	0.6044	0.0106667	-0.589333	0.0282333	-0.571767	0.134367	-0.465633
3503	0.0267	0.0248	0.0353	0.0289333	0.0501	0.031	0.0412	0.0407667	0.1639	0.0906	0.1413	0.1883	0.146025	0.104333	0.0421172	0.0401124	0.0486974	0.0105333	0.00453445	0.0282	0.0140392	0.134333	0.0768725								3503	0.0466516	0.0541516	0.12557	0.000313938	0.000179157	0.000418409	-0.0177183	-0.013385	0.020455		0.104333	0.604333	0.0105333	-0.589467	0.0282	-0.5718	0.134333	-0.465667
3502.5	0.0265	0.0247	0.0353	0.0288333	0.0502	0.031	0.0414	0.0408667	0.164	0.0907	0.1415	0.1922	0.1471	0.104367	0.0421307	0.0401252	0.048713	0.0105	0.0045201	0.0282333	0.0140558	0.134633	0.0770442								3502.5	0.0466507	0.054181	0.125757	0.00031746	0.000177272	0.000455515	-0.0178174	-0.0133144	0.0213428		0.104367	0.604367	0.0105	-0.5895	0.0282333	-0.571767	0.134633	-0.465367
3502	0.0261	0.0245	0.0349	0.0285	0.0499	0.0311	0.0416	0.0408667	0.1635	0.0904	0.1411	0.1922	0.1468	0.1044	0.0421441	0.040138	0.0487286	0.0104667	0.00450575	0.0283	0.014089	0.1347	0.0770823								3502	0.0466499	0.054227	0.125811	0.000329417	0.0001785	0.000440542	-0.0181499	-0.0133604	0.0209891		0.1044	0.6044	0.0104667	-0.589533	0.0283	-0.5717	0.1347	-0.4653
3501.5	0.0261	0.0245	0.0346	0.0284	0.0496	0.031	0.0416	0.0407333	0.163	0.0905	0.1408	0.1911	0.14635	0.103967	0.0419692	0.0399714	0.0485263	0.0102333	0.0044053	0.0280667	0.0139729	0.1341	0.076739								3501.5	0.0463745	0.0539443	0.125265	0.000323082	0.000174529	0.000444565	-0.0179745	-0.0132109	0.0210847		0.103967	0.603967	0.0102333	-0.589767	0.0280667	-0.571933	0.1341	-0.4659
3501	0.0268	0.0251	0.0344	0.0287667	0.0499	0.0309	0.0418	0.0408667	0.1632	0.0908	0.141	0.1907	0.146425	0.1037	0.0418615	0.0398689	0.0484018	0.0101	0.0043479	0.0279333	0.0139065	0.1338	0.0765673								3501	0.0462094	0.0537754	0.124969	0.00030425	0.000166635	0.000460354	-0.0174428	-0.0129087	0.0214559		0.1037	0.6037	0.0101	-0.5899	0.0279333	-0.572067	0.1338	-0.4662
3500.5	0.027	0.0252	0.0344	0.0288667	0.0501	0.0309	0.0417	0.0409	0.1634	0.0904	0.1409	0.1895	0.14605	0.1036	0.0418212	0.0398304	0.0483552	0.0100333	0.0043192	0.0279333	0.0139065	0.1337	0.0765101								3500.5	0.0461404	0.0537369	0.124865	0.000298381	0.000164787	0.000448794	-0.0172737	-0.0128369	0.0211848		0.1036	0.6036	0.0100333	-0.589967	0.0279333	-0.572067	0.1337	-0.4663
3500	0.0265	0.0249	0.0345	0.0286333	0.05	0.0309	0.0415	0.0408	0.1633	0.09	0.1406	0.1884	0.145575	0.1034	0.0417404	0.0397535	0.0482618	0.0101	0.0043479	0.0280333	0.0139563	0.1337	0.0765101								3500	0.0460883	0.0537098	0.124772	0.000304677	0.000166663	0.000432769	-0.017455	-0.0129098	0.0208031		0.1034	0.6034	0.0101	-0.5899	0.0280333	-0.571967	0.1337	-0.4663
3499.5	0.0265	0.0249	0.0347	0.0287	0.05	0.0312	0.0416	0.0409333	0.1635	0.0903	0.1407	0.1892	0.145925	0.103767	0.0418884	0.0398945	0.048433	0.0106333	0.00457749	0.0285	0.0141886	0.1343	0.0768534								3499.5	0.0464659	0.0540831	0.125286	0.000315629	0.000172917	0.000425952	-0.0177659	-0.0131498	0.0206386		0.103767	0.603767	0.0106333	-0.589367	0.0285	-0.5715	0.1343	-0.4657
3499	0.0269	0.025	0.0348	0.0289	0.05	0.0314	0.0417	0.0410333	0.1637	0.0906	0.1408	0.19	0.146275	0.1042	0.0420634	0.0400611	0.0486352	0.0108667	0.00467794	0.0287	0.0142882	0.1346	0.0770251								3499	0.0467413	0.0543493	0.12566	0.000318312	0.000177315	0.000424965	-0.0178413	-0.013316	0.0206147		0.1042	0.6042	0.0108667	-0.589133	0.0287	-0.5713	0.1346	-0.4654
3498.5	0.0271	0.025	0.0345	0.0288667	0.0501	0.0314	0.0416	0.0410333	0.1635	0.0906	0.1408	0.1902	0.146275	0.104233	0.0420768	0.0400739	0.0486508	0.0107	0.00460619	0.0285667	0.0142218	0.134267	0.0768344								3498.5	0.046683	0.0542957	0.125485	0.000317422	0.000175891	0.000432219	-0.0178164	-0.0132624	0.0207899		0.104233	0.604233	0.0107	-0.5893	0.0285667	-0.571433	0.134267	-0.465733
3498	0.0273	0.0251	0.0344	0.0289333	0.0501	0.0312	0.0416	0.0409667	0.1636	0.0907	0.1413	0.191	0.14665	0.104	0.0419826	0.0399842	0.0485419	0.0103333	0.00444835	0.0282	0.0140392	0.134033	0.0767008								3498	0.046431	0.0540235	0.125243	0.000306168	0.00017048	0.000458273	-0.0174977	-0.0130568	0.0214073		0.104	0.604	0.0103333	-0.589667	0.0282	-0.5718	0.134033	-0.465967
3497.5	0.0269	0.0249	0.0347	0.0288333	0.0499	0.031	0.0414	0.0407667	0.1638	0.0907	0.1417	0.1912	0.14685	0.104	0.0419826	0.0399842	0.0485419	0.0101	0.0043479	0.0278333	0.0138567	0.1341	0.076739								3497.5	0.0463305	0.0538409	0.125281	0.000306152	0.000170936	0.000465228	-0.0174972	-0.0130743	0.0215692		0.104	0.604	0.0101	-0.5899	0.0278333	-0.572167	0.1341	-0.4659
3497	0.0264	0.0249	0.0346	0.0286333	0.0497	0.0309	0.0412	0.0406	0.1634	0.0903	0.141	0.1903	0.14625	0.1038	0.0419019	0.0399073	0.0484485	0.0099	0.0042618	0.0276333	0.0137571	0.1338	0.0765673								3497	0.0461637	0.0536645	0.125016	0.000307314	0.00017068	0.00045089	-0.0175304	-0.0130645	0.0212342		0.1038	0.6038	0.0099	-0.5901	0.0276333	-0.572367	0.1338	-0.4662
3496.5	0.0263	0.025	0.0345	0.0286	0.0498	0.0309	0.0415	0.0407333	0.1632	0.0902	0.1407	0.1899	0.146	0.1035	0.0417808	0.039792	0.0483085	0.00996667	0.0042905	0.0277667	0.0138235	0.133533	0.0764147								3496.5	0.0460713	0.0536155	0.124723	0.000305246	0.00016595	0.000452702	-0.0174713	-0.0128822	0.0212768		0.1035	0.6035	0.00996667	-0.590033	0.0277667	-0.572233	0.133533	-0.466467
3496	0.0265	0.0251	0.0346	0.0287333	0.0499	0.0309	0.0416	0.0408	0.1632	0.0903	0.1409	0.1903	0.146175	0.103667	0.0418481	0.0398561	0.0483863	0.0102	0.00439095	0.0280333	0.0139563	0.133767	0.0765482								3496	0.046239	0.0538123	0.124935	0.000306449	0.000169321	0.000451158	-0.0175057	-0.0130123	0.0212405		0.103667	0.603667	0.0102	-0.5898	0.0280333	-0.571967	0.133767	-0.466233
3495.5	0.0266	0.0252	0.0346	0.0288	0.0501	0.0311	0.0417	0.0409667	0.1632	0.0903	0.141	0.1905	0.14625	0.103733	0.041875	0.0398817	0.0484174	0.0104333	0.0044914	0.0282333	0.0140558	0.1339	0.0766245								3495.5	0.0463664	0.0539375	0.125042	0.000308578	0.000168244	0.000449782	-0.0175664	-0.0129709	0.0212081		0.103733	0.603733	0.0104333	-0.589567	0.0282333	-0.571767	0.1339	-0.4661
3495	0.0267	0.0251	0.0348	0.0288667	0.0503	0.0313	0.0417	0.0411	0.1633	0.0906	0.1412	0.1908	0.146475	0.1038	0.0419019	0.0399073	0.0484485	0.0106667	0.00459184	0.0283333	0.0141056	0.1341	0.076739								3495	0.0464937	0.054013	0.125187	0.000310714	0.000166744	0.000453158	-0.0176271	-0.012913	0.0212875		0.1038	0.6038	0.0106667	-0.589333	0.0283333	-0.571667	0.1341	-0.4659
3494.5	0.0267	0.025	0.0348	0.0288333	0.0503	0.0312	0.0418	0.0411	0.1635	0.0905	0.1412	0.1909	0.146525	0.104167	0.0420499	0.0400483	0.0486196	0.0109	0.00469229	0.0285	0.0141886	0.134467	0.0769488								3494.5	0.0467422	0.0542369	0.125568	0.000320728	0.000172578	0.000439176	-0.0179089	-0.0131369	0.0209565		0.104167	0.604167	0.0109	-0.5891	0.0285	-0.5715	0.134467	-0.465533
3494	0.0267	0.0251	0.0347	0.0288333	0.0504	0.0312	0.0418	0.0411333	0.1635	0.0904	0.1409	0.1905	0.146325	0.104167	0.0420499	0.0400483	0.0486196	0.0107333	0.00462054	0.0284667	0.014172	0.134433	0.0769297								3494	0.0466705	0.0542203	0.125549	0.000318163	0.000171269	0.000431626	-0.0178371	-0.013087	0.0207756		0.104167	0.604167	0.0107333	-0.589267	0.0284667	-0.571533	0.134433	-0.465567
3493.5	0.0265	0.0249	0.0346	0.0286667	0.0504	0.0312	0.0416	0.0410667	0.1629	0.0902	0.1404	0.1903	0.14595	0.1037	0.0418615	0.0398689	0.0484018	0.0104333	0.0044914	0.0282333	0.0140558	0.1339	0.0766245								3493.5	0.0463529	0.0539247	0.125026	0.000312804	0.00016533	0.000437798	-0.0176863	-0.0128581	0.0209236		0.1037	0.6037	0.0104333	-0.589567	0.0282333	-0.571767	0.1339	-0.4661
3493	0.0261	0.0247	0.0345	0.0284333	0.0502	0.0312	0.0416	0.041	0.1625	0.09	0.1405	0.1904	0.14585	0.103467	0.0417673	0.0397792	0.0482929	0.0103333	0.00444835	0.0281333	0.0140061	0.133633	0.0764719								3493	0.0462157	0.0537852	0.124765	0.000316212	0.000163462	0.000444583	-0.0177824	-0.0127852	0.0210851		0.103467	0.603467	0.0103333	-0.589667	0.0281333	-0.571867	0.133633	-0.466367
3492.5	0.0263	0.0247	0.0345	0.0285	0.0497	0.0311	0.0418	0.0408667	0.1626	0.0899	0.141	0.1901	0.1459	0.103667	0.0418481	0.0398561	0.0483863	0.0104333	0.0044914	0.0282	0.0140392	0.1339	0.0766245								3492.5	0.0463395	0.0538953	0.125011	0.000318247	0.000169746	0.000436358	-0.0178395	-0.0130286	0.0208892		0.103667	0.603667	0.0104333	-0.589567	0.0282	-0.5718	0.1339	-0.4661
3492	0.0268	0.025	0.0347	0.0288333	0.0498	0.0313	0.0417	0.0409333	0.1629	0.0901	0.1412	0.1901	0.146075	0.104033	0.0419961	0.039997	0.0485574	0.0106333	0.00457749	0.0283333	0.0141056	0.134233	0.0768153								3492	0.0465736	0.0541027	0.125373	0.000314717	0.000173431	0.000428585	-0.0177403	-0.0131693	0.0207023		0.104033	0.604033	0.0106333	-0.589367	0.0283333	-0.571667	0.134233	-0.465767
3491.5	0.0269	0.0251	0.0347	0.0289	0.0501	0.0313	0.0415	0.0409667	0.1633	0.0903	0.1408	0.1905	0.146225	0.104233	0.0420768	0.0400739	0.0486508	0.0106333	0.00457749	0.0284333	0.0141554	0.134333	0.0768725								3491.5	0.0466543	0.0542293	0.125523	0.000315216	0.000175899	0.000428561	-0.0177543	-0.0132627	0.0207017		0.104233	0.604233	0.0106333	-0.589367	0.0284333	-0.571567	0.134333	-0.465667
3491	0.0268	0.0248	0.0346	0.0287333	0.05	0.031	0.0418	0.0409333	0.1633	0.0903	0.1405	0.1905	0.14615	0.104067	0.0420095	0.0400099	0.048573	0.0106333	0.00457749	0.0284333	0.0141554	0.1341	0.076739								3491	0.046587	0.0541653	0.125312	0.000318755	0.000175084	0.000434224	-0.0178537	-0.0132319	0.020838		0.104067	0.604067	0.0106333	-0.589367	0.0284333	-0.571567	0.1341	-0.4659
3490.5	0.0267	0.0246	0.0347	0.0286667	0.0501	0.031	0.042	0.0410333	0.163	0.0905	0.1405	0.1901	0.146025	0.103733	0.041875	0.0398817	0.0484174	0.0105667	0.00454879	0.0283	0.014089	0.133733	0.0765292								3490.5	0.0464238	0.0539707	0.124947	0.000315315	0.000167376	0.000444301	-0.0177571	-0.0129374	0.0210784		0.103733	0.603733	0.0105667	-0.589433	0.0283	-0.5717	0.133733	-0.466267
3490	0.0268	0.0249	0.0348	0.0288333	0.0502	0.0313	0.042	0.0411667	0.1629	0.0905	0.1408	0.19	0.14605	0.103867	0.0419288	0.039933	0.0484796	0.0105333	0.00453445	0.0284	0.0141388	0.133867	0.0766055								3490	0.0464633	0.0540718	0.125085	0.000310814	0.000166542	0.000439527	-0.0176299	-0.0129051	0.0209649		0.103867	0.603867	0.0105333	-0.589467	0.0284	-0.5716	0.133867	-0.466133
3489.5	0.0269	0.0253	0.0348	0.029	0.0502	0.0315	0.0419	0.0412	0.1634	0.0906	0.1409	0.1904	0.146325	0.1042	0.0420634	0.0400611	0.0486352	0.0107333	0.00462054	0.0287667	0.0143214	0.134267	0.0768344								3489.5	0.0466839	0.0543825	0.12547	0.000312721	0.000173778	0.000434949	-0.0176839	-0.0131825	0.0208554		0.1042	0.6042	0.0107333	-0.589267	0.0287667	-0.571233	0.134267	-0.465733
3489	0.0269	0.0252	0.0347	0.0289333	0.0499	0.0313	0.0417	0.0409667	0.1635	0.0906	0.1409	0.1904	0.14635	0.1041	0.042023	0.0400227	0.0485885	0.0107333	0.00462054	0.0287	0.0142882	0.1342	0.0767962								3489	0.0466435	0.0543108	0.125385	0.000313652	0.000178067	0.000439542	-0.0177102	-0.0133442	0.0209653		0.1041	0.6041	0.0107333	-0.589267	0.0287	-0.5713	0.1342	-0.4658
3488.5	0.0268	0.025	0.0347	0.0288333	0.0498	0.0311	0.0415	0.0408	0.1628	0.0901	0.1406	0.1901	0.1459	0.103433	0.0417539	0.0397664	0.0482774	0.0104	0.00447705	0.0282667	0.0140724	0.1335	0.0763956								3488.5	0.0462309	0.0538388	0.124673	0.000302676	0.00017001	0.000450585	-0.0173976	-0.0130388	0.021227		0.103433	0.603433	0.0104	-0.5896	0.0282667	-0.571733	0.1335	-0.4665
3488	0.0266	0.025	0.0346	0.0287333	0.0499	0.031	0.0416	0.0408333	0.1627	0.09	0.1408	0.19	0.145875	0.103333	0.0417135	0.0397279	0.0482307	0.0101667	0.0043766	0.0281	0.0139895	0.1332	0.076224								3488	0.0460901	0.0537174	0.124455	0.000301258	0.000165999	0.000458831	-0.0173568	-0.012884	0.0214203		0.103333	0.603333	0.0101667	-0.589833	0.0281	-0.5719	0.1332	-0.4668
3487.5	0.0266	0.0248	0.0345	0.0286333	0.0499	0.0311	0.0418	0.0409333	0.1631	0.0904	0.141	0.1903	0.1462	0.103867	0.0419288	0.039933	0.0484796	0.0105	0.0045201	0.0284667	0.014172	0.1337	0.0765101								3487.5	0.0464489	0.054105	0.12499	0.000317395	0.000173492	0.000449876	-0.0178156	-0.0131716	0.0212103		0.103867	0.603867	0.0105	-0.5895	0.0284667	-0.571533	0.1337	-0.4663
3487	0.0267	0.0247	0.0347	0.0287	0.05	0.0313	0.0418	0.0410333	0.1633	0.0904	0.1412	0.1907	0.1464	0.104	0.0419826	0.0399842	0.0485419	0.0107333	0.00462054	0.0286667	0.0142716	0.134167	0.0767771								3487	0.0466032	0.0542558	0.125319	0.000320524	0.000174834	0.000444409	-0.0179032	-0.0132225	0.021081		0.104	0.604	0.0107333	-0.589267	0.0286667	-0.571333	0.134167	-0.465833
3486.5	0.0271	0.025	0.035	0.0290333	0.0502	0.0315	0.0419	0.0412	0.1637	0.0906	0.1416	0.1903	0.14655	0.104033	0.0419961	0.039997	0.0485574	0.0106667	0.00459184	0.0286667	0.0142716	0.1345	0.0769679								3486.5	0.0465879	0.0542686	0.125525	0.000308164	0.000170789	0.000442038	-0.0175546	-0.0130686	0.0210247		0.104033	0.604033	0.0106667	-0.589333	0.0286667	-0.571333	0.1345	-0.4655
3486	0.027	0.0251	0.0347	0.0289333	0.0501	0.0315	0.0419	0.0411667	0.1638	0.0907	0.1413	0.1897	0.146375	0.1043	0.0421037	0.0400996	0.0486819	0.0107333	0.00462054	0.0289	0.0143877	0.134667	0.0770633								3486	0.0467243	0.0544873	0.125745	0.000316518	0.000177439	0.000425591	-0.0177909	-0.0133206	0.0206299		0.1043	0.6043	0.0107333	-0.589267	0.0289	-0.5711	0.134667	-0.465333
3485.5	0.0268	0.0253	0.0344	0.0288333	0.0501	0.0315	0.0419	0.0411667	0.1635	0.0904	0.1408	0.1899	0.14615	0.1041	0.042023	0.0400227	0.0485885	0.0107667	0.00463489	0.0288	0.014338	0.134467	0.0769488								3485.5	0.0466579	0.0543606	0.125537	0.000317715	0.00017408	0.000424881	-0.0178246	-0.013194	0.0206127		0.1041	0.6041	0.0107667	-0.589233	0.0288	-0.5712	0.134467	-0.465533
3485	0.0267	0.0251	0.0345	0.0287667	0.0502	0.0314	0.042	0.0412	0.1633	0.0901	0.1405	0.1904	0.146075	0.103933	0.0419557	0.0399586	0.0485107	0.0108333	0.00466359	0.0288	0.014338	0.134233	0.0768153								3485	0.0466193	0.0542965	0.125326	0.000318717	0.000171519	0.00043052	-0.0178526	-0.0130965	0.020749		0.103933	0.603933	0.0108333	-0.589167	0.0288	-0.5712	0.134233	-0.465767
3484.5	0.0266	0.0248	0.0343	0.0285667	0.0501	0.0312	0.042	0.0411	0.163	0.09	0.1401	0.1901	0.1458	0.1038	0.0419019	0.0399073	0.0484485	0.0108	0.00464924	0.0287667	0.0143214	0.133967	0.0766627								3484.5	0.0465511	0.0542287	0.125111	0.000323441	0.000172362	0.000428026	-0.0179845	-0.0131287	0.0206888		0.1038	0.6038	0.0108	-0.5892	0.0287667	-0.571233	0.133967	-0.466033
3484	0.0266	0.0249	0.0343	0.0286	0.05	0.0311	0.042	0.0410333	0.1631	0.0903	0.1404	0.19	0.14595	0.103567	0.0418077	0.0398176	0.0483396	0.0106	0.00456314	0.0286	0.0142384	0.133867	0.0766055								3484	0.0463709	0.054056	0.124945	0.000315803	0.00016959	0.000441207	-0.0177709	-0.0130227	0.0210049		0.103567	0.603567	0.0106	-0.5894	0.0286	-0.5714	0.133867	-0.466133
3483.5	0.0267	0.0252	0.0347	0.0288667	0.0502	0.0313	0.0421	0.0412	0.1634	0.0908	0.141	0.1902	0.14635	0.103667	0.0418481	0.0398561	0.0483863	0.0106333	0.00457749	0.0284667	0.014172	0.1339	0.0766245								3483.5	0.0464256	0.0540281	0.125011	0.000308315	0.000164559	0.000455361	-0.0175589	-0.0128281	0.0213392		0.103667	0.603667	0.0106333	-0.589367	0.0284667	-0.571533	0.1339	-0.4661
3483	0.0267	0.0252	0.035	0.0289667	0.0503	0.0315	0.0421	0.0413	0.1637	0.0908	0.1409	0.19	0.14635	0.103967	0.0419692	0.0399714	0.0485263	0.0109	0.00469229	0.0286333	0.014255	0.134	0.0766818								3483	0.0466615	0.0542264	0.125208	0.000313106	0.000167091	0.000446981	-0.0176948	-0.0129264	0.0211419		0.103967	0.603967	0.0109	-0.5891	0.0286333	-0.571367	0.134	-0.466
3482.5	0.0268	0.025	0.035	0.0289333	0.0502	0.0315	0.042	0.0412333	0.1635	0.0905	0.1404	0.1894	0.14595	0.104033	0.0419961	0.039997	0.0485574	0.0109	0.00469229	0.0287333	0.0143048	0.133867	0.0766055								3482.5	0.0466884	0.0543018	0.125163	0.000315242	0.000170785	0.000432104	-0.017755	-0.0130685	0.0207871		0.104033	0.604033	0.0109	-0.5891	0.0287333	-0.571267	0.133867	-0.466133
3482	0.0269	0.0251	0.0352	0.0290667	0.0504	0.0318	0.042	0.0414	0.1634	0.0907	0.1407	0.1891	0.145975	0.1039	0.0419423	0.0399458	0.0484952	0.0109333	0.00470664	0.0289	0.0143877	0.133867	0.0766055								3482	0.0466489	0.0543335	0.125101	0.000309135	0.000167276	0.000435739	-0.0175822	-0.0129335	0.0208744		0.1039	0.6039	0.0109333	-0.589067	0.0289	-0.5711	0.133867	-0.466133
3481.5	0.0268	0.0252	0.035	0.029	0.0506	0.0321	0.0421	0.0416	0.1637	0.0907	0.1405	0.1895	0.1461	0.103767	0.0418884	0.0398945	0.048433	0.0107333	0.00462054	0.0287333	0.0143048	0.133767	0.0765482								3481.5	0.046509	0.0541993	0.124981	0.000306565	0.000158742	0.000446004	-0.017509	-0.0125993	0.0211188		0.103767	0.603767	0.0107333	-0.589267	0.0287333	-0.571267	0.133767	-0.466233
3481	0.027	0.025	0.0348	0.0289333	0.0506	0.0318	0.042	0.0414667	0.1636	0.0904	0.1403	0.1898	0.146025	0.103467	0.0417673	0.0397792	0.0482929	0.0104667	0.00450575	0.0286	0.0142384	0.133633	0.0764719								3481	0.0462731	0.0540176	0.124765	0.000300667	0.000157525	0.000451993	-0.0173398	-0.0125509	0.0212601		0.103467	0.603467	0.0104667	-0.589533	0.0286	-0.5714	0.133633	-0.466367
3480.5	0.0268	0.0247	0.0347	0.0287333	0.0501	0.0313	0.0418	0.0410667	0.1633	0.09	0.1404	0.1895	0.1458	0.103567	0.0418077	0.0398176	0.0483396	0.0105	0.0045201	0.0286667	0.0142716	0.133833	0.0765864								3480.5	0.0463278	0.0540892	0.124926	0.000309565	0.000169586	0.000435724	-0.0175945	-0.0130225	0.020874		0.103567	0.603567	0.0105	-0.5895	0.0286667	-0.571333	0.133833	-0.466167
3480	0.0264	0.0246	0.0345	0.0285	0.0498	0.031	0.0414	0.0407333	0.1634	0.0899	0.1407	0.1902	0.14605	0.103967	0.0419692	0.0399714	0.0485263	0.0107	0.00460619	0.0288	0.014338	0.134333	0.0768725								3480	0.0465754	0.0543094	0.125399	0.000326719	0.000184309	0.000426471	-0.0180754	-0.013576	0.0206512		0.103967	0.603967	0.0107	-0.5893	0.0288	-0.5712	0.134333	-0.465667
3479.5	0.0266	0.025	0.0347	0.0287667	0.0503	0.0313	0.0416	0.0410667	0.1638	0.0903	0.1411	0.1912	0.1466	0.1043	0.0421037	0.0400996	0.0486819	0.0109	0.00469229	0.0290333	0.0144541	0.1348	0.0771396								3479.5	0.046796	0.0545537	0.125821	0.000325058	0.000181899	0.000431748	-0.0180294	-0.013487	0.0207785		0.1043	0.6043	0.0109	-0.5891	0.0290333	-0.570967	0.1348	-0.4652
3479	0.0267	0.0253	0.0349	0.0289667	0.0507	0.0317	0.0421	0.0415	0.1639	0.0907	0.141	0.1908	0.1466	0.1042	0.0420634	0.0400611	0.0486352	0.0109667	0.00472099	0.0289	0.0143877	0.134633	0.0770442								3479	0.0467844	0.0544489	0.125679	0.00031747	0.000167673	0.000437672	-0.0178177	-0.0129489	0.0209206		0.1042	0.6042	0.0109667	-0.589033	0.0289	-0.5711	0.134633	-0.465367
3478.5	0.0265	0.0251	0.0346	0.0287333	0.0505	0.0317	0.0421	0.0414333	0.1632	0.0905	0.1406	0.1906	0.146225	0.104	0.0419826	0.0399842	0.0485419	0.011	0.00473534	0.0287333	0.0143048	0.1343	0.0768534								3478.5	0.046718	0.054289	0.125395	0.000323447	0.000165268	0.000433876	-0.0179846	-0.0128557	0.0208297		0.104	0.604	0.011	-0.589	0.0287333	-0.571267	0.1343	-0.4657
3478	0.0264	0.0249	0.0344	0.0285667	0.0501	0.0314	0.0419	0.0411333	0.1626	0.0902	0.1405	0.1907	0.146	0.104	0.0419826	0.0399842	0.0485419	0.0111	0.00477839	0.0290667	0.0144707	0.134433	0.0769297								3478	0.046761	0.0544549	0.125472	0.000331035	0.000177465	0.000421415	-0.0181944	-0.0133216	0.0205284		0.104	0.604	0.0111	-0.5889	0.0290667	-0.570933	0.134433	-0.465567
3477.5	0.0265	0.0251	0.0346	0.0287333	0.0501	0.0316	0.0421	0.0412667	0.1629	0.0903	0.1407	0.1906	0.146125	0.1038	0.0419019	0.0399073	0.0484485	0.0110333	0.00474969	0.0292333	0.0145537	0.134433	0.0769297								3477.5	0.0466516	0.054461	0.125378	0.000321064	0.000174091	0.000430428	-0.0179183	-0.0131943	0.0207467		0.1038	0.6038	0.0110333	-0.588967	0.0292333	-0.570767	0.134433	-0.465567
[truncated: 6,156 more rows]

## Sheet: caffeine 41
ibu					loxo				dic					neat caffe	i1	l1	d1	neat ibu	1	neat loxo	1	neat dic	1			ci1	0.984425	i1	0.186464			i1	l1	d1	i1	l1	d1	i1	l1	d1
cm-1	A																									cl1	0.840166	l1	0.317874									difference				c		i		l		d
[truncated: 7,202 more rows]

[truncated: 6 more sheets: caffeine 31, caffeine 21, caffeine 12, caffeine 13, caffeine 14, Sheet2]
