# Supplementary material for: How Does the Powder Mixture of Ibuprofen and Caffeine Attenuate the Solubility of Ibuprofen? Comparative Study for the Xanthine Derivatives to Recognize Their Intermolecular Interactions Using Fourier-Transform Infrared (FTIR) Spectra, Differential Scanning Calorimetry (DSC), and X-ray Powder Diffractometry (XRPD)
Source: Mol Pharm. 2024 Aug 7;21(9):4524–40. doi: 10.1021/acs.molpharmaceut.4c00429 (PMC11487632; doi:10.1021/acs.molpharmaceut.4c00429)
Supplement: Supplementary file 4 — mp4c00429_si_004.xlsx [file mp4c00429_si_004.xlsx]

## Sheet: theophylline
ibu					loxo				dic					neat theophy	i1	l1	d1	neat ibu	1	neat loxo	1	neat dic	1			ci1	0.277185	i1	0.367063			i1	l1	d1	i1	l1	d1	i1	l1	d1
cm-1	A																									cl1	0.151901	l1	0.377495									difference
4000	0.0101	-0.0296	0.0407	0.00706667	-0.0078	-0.0031	0.0107	-6.66667e-05	0.0288	0.0223	0.0685	0.0398667		0.1373	0.0380575	0.020856	0.0450874	0.00963333	0.00353604	0.0292	0.0110228	0.141433	0.0268775			cdi	0.328386	d1	0.190037		4000	0.0415935	0.0318788	0.071965	0.0011921	0.00102051	0.0010303	-0.0345268	-0.0319455	-0.0320983		0.1373	0.6373	-0.590367	-0.5708	-0.458567
3999.5	0.0103	-0.0292	0.0411	0.0074	-0.0075	-0.0025	0.0112	0.0004	0.029	0.0226	0.069	0.0402		0.137533	0.0381221	0.0208914	0.0451641	0.00996667	0.00365839	0.0294333	0.0111109	0.141767	0.0269409								3999.5	0.0417805	0.0320023	0.0721049	0.00118202	0.000998707	0.00101792	-0.0343805	-0.0316023	-0.0319049		0.137533	0.637533	-0.590033	-0.570567	-0.458233
3999	0.01	-0.0295	0.0411	0.0072	-0.0074	-0.0024	0.0112	0.000466667	0.0287	0.0226	0.069	0.0401		0.137633	0.0381499	0.0209066	0.0451969	0.0101333	0.00371957	0.0295333	0.0111487	0.142	0.0269852								3999	0.0418694	0.0320553	0.0721821	0.00120197	0.00099784	0.00102926	-0.0346694	-0.0315886	-0.0320821		0.137633	0.637633	-0.589867	-0.570467	-0.458
3998.5	0.0096	-0.0297	0.0408	0.0069	-0.0076	-0.0029	0.0109	0.000133333	0.0285	0.0226	0.0686	0.0399		0.137533	0.0381221	0.0208914	0.0451641	0.0100667	0.0036951	0.0295333	0.0111487	0.141967	0.0269789								3998.5	0.0418172	0.0320401	0.0721429	0.00121921	0.00101804	0.00103961	-0.0349172	-0.0319067	-0.0322429		0.137533	0.637533	-0.589933	-0.570467	-0.458033
3998	0.0098	-0.0294	0.0408	0.00706667	-0.0078	-0.0029	0.011	0.0001	0.0288	0.0227	0.0686	0.0400333		0.137333	0.0380667	0.020861	0.0450984	0.00983333	0.00360945	0.0291667	0.0110103	0.1417	0.0269282								3998	0.0416762	0.0318713	0.0720266	0.00119782	0.00100941	0.00102357	-0.0346095	-0.0317713	-0.0319933		0.137333	0.637333	-0.590167	-0.570833	-0.4583
3997.5	0.0101	-0.0293	0.0407	0.00716667	-0.0078	-0.0031	0.0109	0	0.029	0.0229	0.0686	0.0401667		0.136833	0.0379281	0.0207851	0.0449342	0.00933333	0.00342592	0.0285	0.0107586	0.1412	0.0268332								3997.5	0.041354	0.0315437	0.0717674	0.00116878	0.000995003	0.000998605	-0.0341874	-0.0315437	-0.0316007		0.136833	0.636833	-0.590667	-0.5715	-0.4588
3997	0.0101	-0.0296	0.0403	0.00693333	-0.0076	-0.0031	0.0106	-3.33333e-05	0.029	0.0229	0.0685	0.0401333		0.136633	0.0378727	0.0207547	0.0448685	0.00906667	0.00332804	0.0284	0.0107209	0.1411	0.0268142								3997	0.0412007	0.0314755	0.0716827	0.00117425	0.000992809	0.000995362	-0.0342674	-0.0315089	-0.0315494		0.136633	0.636633	-0.590933	-0.5716	-0.4589
3996.5	0.01	-0.0298	0.0403	0.00683333	-0.0074	-0.0027	0.0104	0.0001	0.029	0.0227	0.0685	0.0400667		0.137	0.0379743	0.0208104	0.0449889	0.0093	0.00341368	0.0287	0.0108341	0.1414	0.0268712								3996.5	0.041388	0.0316445	0.0718601	0.00119403	0.000995054	0.00101082	-0.0345547	-0.0315445	-0.0317934		0.137	0.637	-0.5907	-0.5713	-0.4586
3996	0.01	-0.0299	0.0408	0.00696667	-0.0076	-0.0026	0.0104	6.66667e-05	0.0288	0.0226	0.0687	0.0400333		0.137367	0.038076	0.0208661	0.0451093	0.0096	0.0035238	0.0289	0.0109096	0.141633	0.0269155								3996	0.0415998	0.0317757	0.0720249	0.00119945	0.00100546	0.00102346	-0.0346331	-0.031709	-0.0319915		0.137367	0.637367	-0.5904	-0.5711	-0.458367
3995.5	0.01	-0.03	0.041	0.007	-0.0079	-0.0027	0.0105	-3.33333e-05	0.0287	0.0224	0.0687	0.0399333		0.137267	0.0380482	0.0208509	0.0450765	0.00956667	0.00351157	0.0289	0.0109096	0.1416	0.0269092								3995.5	0.0415598	0.0317605	0.0719857	0.00119438	0.00101085	0.00102735	-0.0345598	-0.0317938	-0.0320524		0.137267	0.637267	-0.590433	-0.5711	-0.4584
3995	0.0099	-0.0301	0.0409	0.0069	-0.0081	-0.0031	0.0104	-0.000266667	0.0288	0.0224	0.0684	0.0398667		0.137033	0.0379836	0.0208154	0.0449999	0.00936667	0.00343815	0.0288333	0.0108844	0.141367	0.0268648		全ての混合物において3320 cm-1付近にピーク O-H（カルボン酸かアルコール） ただし、diclofenacとは相互作用していると考えにくい						3995	0.0414217	0.0316999	0.0718647	0.00119175	0.00102186	0.00102388	-0.0345217	-0.0319665	-0.0319981		0.137033	0.637033	-0.590633	-0.571167	-0.458633
3994.5	0.0099	-0.03	0.0408	0.0069	-0.008	-0.0034	0.0105	-0.0003	0.0287	0.0227	0.0684	0.0399333		0.1368	0.0379189	0.02078	0.0449233	0.00913333	0.00335251	0.0286	0.0107964	0.1414	0.0268712								3994.5	0.0412714	0.0315764	0.0717944	0.00118139	0.0010161	0.00101513	-0.0343714	-0.0318764	-0.0318611		0.1368	0.6368	-0.590867	-0.5714	-0.4586
3994	0.01	-0.0296	0.0409	0.0071	-0.0078	-0.0031	0.0108	-3.33333e-05	0.029	0.0229	0.0685	0.0401333		0.137067	0.0379928	0.0208205	0.0450108	0.0093	0.00341368	0.0289	0.0109096	0.141767	0.0269409								3994	0.0414065	0.0317301	0.0719517	0.00117693	0.00100892	0.00101241	-0.0343065	-0.0317634	-0.0318184		0.137067	0.637067	-0.5907	-0.5711	-0.458233
3993.5	0.0101	-0.0296	0.041	0.00716667	-0.0078	-0.0026	0.0109	0.000166667	0.0291	0.0228	0.0687	0.0402		0.137533	0.0381221	0.0208914	0.0451641	0.00986667	0.00362169	0.0294	0.0110983	0.142233	0.0270295								3993.5	0.0417438	0.0319897	0.0721936	0.00119558	0.00101271	0.00102359	-0.0345772	-0.0318231	-0.0319936		0.137533	0.637533	-0.590133	-0.5706	-0.457767
3993	0.0101	-0.0297	0.0408	0.00706667	-0.0078	-0.0026	0.0109	0.000166667	0.0288	0.0226	0.0688	0.0400667		0.137433	0.0380944	0.0208762	0.0451312	0.00976667	0.00358498	0.0292	0.0110228	0.1421	0.0270042								3993	0.0416794	0.0318991	0.0721354	0.00119804	0.00100694	0.00102841	-0.0346127	-0.0317324	-0.0320688		0.137433	0.637433	-0.590233	-0.5708	-0.4579
3992.5	0.01	-0.0297	0.0403	0.00686667	-0.0078	-0.003	0.0104	-0.000133333	0.0286	0.0225	0.0687	0.0399333		0.1369	0.0379466	0.0207952	0.0449561	0.00936667	0.00343815	0.0288	0.0108718	0.141567	0.0269029								3992.5	0.0413848	0.031667	0.0718589	0.0011915	0.00101126	0.00101924	-0.0345181	-0.0318004	-0.0319256		0.1369	0.6369	-0.590633	-0.5712	-0.458433
3992	0.0098	-0.0297	0.04	0.0067	-0.0079	-0.0031	0.0101	-0.0003	0.0287	0.0226	0.0687	0.04		0.1367	0.0378912	0.0207648	0.0448904	0.0093	0.00341368	0.0287333	0.0108467	0.141467	0.0268839								3992	0.0413048	0.0316115	0.0717743	0.0011975	0.00101834	0.0010096	-0.0346048	-0.0319115	-0.0317743		0.1367	0.6367	-0.5907	-0.571267	-0.458533
3991.5	0.0098	-0.03	0.0402	0.00666667	-0.008	-0.0031	0.01	-0.000366667	0.0287	0.0227	0.0682	0.0398667		0.136733	0.0379004	0.0207699	0.0449014	0.00926667	0.00340145	0.0285667	0.0107838	0.1416	0.0269092								3991.5	0.0413019	0.0315536	0.0718105	0.0011996	0.00101891	0.00102041	-0.0346352	-0.0319203	-0.0319439		0.136733	0.636733	-0.590733	-0.571433	-0.4584
3991	0.0101	-0.03	0.0405	0.00686667	-0.0078	-0.0029	0.0101	-0.0002	0.0289	0.0226	0.068	0.0398333		0.1366	0.0378634	0.0207496	0.0448576	0.0092	0.00337698	0.0283667	0.0107083	0.141533	0.0268965								3991	0.0412404	0.0314579	0.0717541	0.00118156	0.00100222	0.00101894	-0.0343738	-0.0316579	-0.0319208		0.1366	0.6366	-0.5908	-0.571633	-0.458467
3990.5	0.0103	-0.0297	0.0407	0.0071	-0.0077	-0.0028	0.0102	-0.0001	0.029	0.0226	0.0685	0.0400333		0.136433	0.0378172	0.0207243	0.0448028	0.0092	0.00337698	0.0284	0.0107209	0.1416	0.0269092								3990.5	0.0411942	0.0314452	0.071712	0.00116242	0.000995097	0.00100354	-0.0340942	-0.0315452	-0.0316787		0.136433	0.636433	-0.5908	-0.5716	-0.4584
3990	0.0102	-0.0296	0.0407	0.0071	-0.0079	-0.003	0.0101	-0.000266667	0.0289	0.0228	0.069	0.0402333		0.136333	0.0377895	0.0207091	0.04477	0.0091	0.00334027	0.0282333	0.0106579	0.141467	0.0268839								3990	0.0411298	0.0313671	0.0716539	0.00115803	0.00100069	0.000987249	-0.0340298	-0.0316337	-0.0314205		0.136333	0.636333	-0.5909	-0.571767	-0.458533
3989.5	0.01	-0.0296	0.0407	0.00703333	-0.0077	-0.0032	0.0101	-0.000266667	0.0289	0.023	0.0689	0.0402667		0.1363	0.0377803	0.0207041	0.0447591	0.00896667	0.00329133	0.0280333	0.0105824	0.141167	0.0268268								3989.5	0.0410716	0.0312865	0.0715859	0.0011586	0.000995602	0.000980894	-0.0340383	-0.0315532	-0.0313192		0.1363	0.6363	-0.591033	-0.571967	-0.458833
3989	0.0101	-0.0297	0.0406	0.007	-0.0077	-0.003	0.0099	-0.000266667	0.0289	0.023	0.0687	0.0402		0.136433	0.0378172	0.0207243	0.0448028	0.00916667	0.00336474	0.0283	0.0106831	0.141167	0.0268268								3989	0.041182	0.0314074	0.0716297	0.00116841	0.00100325	0.000987825	-0.034182	-0.0316741	-0.0314297		0.136433	0.636433	-0.590833	-0.5717	-0.458833
3988.5	0.0102	-0.0297	0.0406	0.00703333	-0.0079	-0.003	0.01	-0.0003	0.0288	0.0229	0.0687	0.0401333		0.136733	0.0379004	0.0207699	0.0449014	0.00953333	0.00349933	0.0287667	0.0108593	0.141667	0.0269219								3988.5	0.0413997	0.0316291	0.0718232	0.00118105	0.00101947	0.00100425	-0.0343664	-0.0319291	-0.0316899		0.136733	0.636733	-0.590467	-0.571233	-0.458333
3988	0.0101	-0.0295	0.0407	0.0071	-0.0079	-0.003	0.0105	-0.000133333	0.0289	0.0229	0.0688	0.0402		0.1369	0.0379466	0.0207952	0.0449561	0.00963333	0.00353604	0.0290667	0.0109725	0.1419	0.0269662								3988	0.0414826	0.0317677	0.0719223	0.00118217	0.00101768	0.0010063	-0.0343826	-0.031901	-0.0317223		0.1369	0.6369	-0.590367	-0.570933	-0.4581
3987.5	0.0098	-0.0297	0.0406	0.0069	-0.0081	-0.0031	0.0105	-0.000233333	0.0289	0.0228	0.0685	0.0400667		0.136767	0.0379096	0.0207749	0.0449123	0.0094	0.00345039	0.0289333	0.0109222	0.141667	0.0269219								3987.5	0.04136	0.0316971	0.0718342	0.00118749	0.00101955	0.00100917	-0.03446	-0.0319305	-0.0317675		0.136767	0.636767	-0.5906	-0.571067	-0.458333
3987	0.0096	-0.0299	0.0407	0.0068	-0.0081	-0.003	0.0105	-0.0002	0.0289	0.0227	0.0682	0.0399333		0.136567	0.0378542	0.0207446	0.0448466	0.00916667	0.00336474	0.0286	0.0107964	0.141367	0.0268648								3987	0.0412189	0.0315409	0.0717115	0.00118466	0.00100749	0.00100985	-0.0344189	-0.0317409	-0.0317781		0.136567	0.636567	-0.590833	-0.5714	-0.458633
3986.5	0.01	-0.0296	0.0409	0.0071	-0.0076	-0.0028	0.0108	0.000133333	0.029	0.0227	0.0684	0.0400333		0.1366	0.0378634	0.0207496	0.0448576	0.0093	0.00341368	0.0286	0.0107964	0.1413	0.0268522								3986.5	0.0412771	0.031546	0.0717098	0.00116808	0.000986754	0.0010034	-0.0341771	-0.0314126	-0.0316764		0.1366	0.6366	-0.5907	-0.5714	-0.4587
3986	0.0101	-0.0296	0.0409	0.00713333	-0.0075	-0.0028	0.0106	0.0001	0.029	0.0226	0.0689	0.0401667		0.136733	0.0379004	0.0207699	0.0449014	0.0094	0.00345039	0.0286667	0.0108215	0.1414	0.0268712								3986	0.0413508	0.0315914	0.0717725	0.00117083	0.000991708	0.000998931	-0.0342175	-0.0314914	-0.0316059		0.136733	0.636733	-0.5906	-0.571333	-0.4586
3985.5	0.01	-0.0295	0.0409	0.00713333	-0.0076	-0.0031	0.0104	-0.0001	0.0288	0.0225	0.0691	0.0401333		0.136867	0.0379374	0.0207901	0.0449451	0.00946667	0.00347486	0.0287333	0.0108467	0.141533	0.0268965								3985.5	0.0414122	0.0316368	0.0718417	0.00117504	0.00100723	0.00100542	-0.0342789	-0.0317368	-0.0317083		0.136867	0.636867	-0.590533	-0.571267	-0.458467
3985	0.0102	-0.0295	0.0406	0.0071	-0.0077	-0.0031	0.0106	-6.66667e-05	0.0288	0.0224	0.0688	0.04		0.136933	0.0379558	0.0208003	0.044967	0.0096	0.0035238	0.0288333	0.0108844	0.141767	0.0269409								3985	0.0414796	0.0316847	0.0719079	0.00118196	0.00100815	0.00101811	-0.0343796	-0.0317514	-0.0319079		0.136933	0.636933	-0.5904	-0.571167	-0.458233
3984.5	0.0101	-0.0301	0.0401	0.0067	-0.008	-0.0031	0.0103	-0.000266667	0.0286	0.0223	0.0684	0.0397667		0.1369	0.0379466	0.0207952	0.0449561	0.00956667	0.00351157	0.0289667	0.0109348	0.141833	0.0269535								3984.5	0.0414582	0.03173	0.0719096	0.00120813	0.00102378	0.00103317	-0.0347582	-0.0319966	-0.032143		0.1369	0.6369	-0.590433	-0.571033	-0.458167
3984	0.0099	-0.0304	0.04	0.0065	-0.0081	-0.003	0.0098	-0.000433333	0.0285	0.0225	0.0682	0.0397333		0.136867	0.0379374	0.0207901	0.0449451	0.00953333	0.00349933	0.0289333	0.0109222	0.141533	0.0268965								3984	0.0414367	0.0317123	0.0718417	0.00122057	0.00103334	0.00103094	-0.0349367	-0.0321456	-0.0321083		0.136867	0.636867	-0.590467	-0.571067	-0.458467
3983.5	0.0098	-0.0302	0.0403	0.00663333	-0.008	-0.0029	0.0097	-0.0004	0.0286	0.0227	0.0683	0.0398667		0.136733	0.0379004	0.0207699	0.0449014	0.00943333	0.00346263	0.0287667	0.0108593	0.1413	0.0268522								3983.5	0.041363	0.0316291	0.0717535	0.00120615	0.00102587	0.00101677	-0.0347297	-0.0320291	-0.0318869		0.136733	0.636733	-0.590567	-0.571233	-0.4587
3983	0.01	-0.0297	0.0408	0.00703333	-0.0076	-0.0026	0.0101	-3.33333e-05	0.0289	0.0229	0.0688	0.0402		0.136633	0.0378727	0.0207547	0.0448685	0.00913333	0.00335251	0.0285667	0.0107838	0.141167	0.0268268								3983	0.0412252	0.0315385	0.0716954	0.00116908	0.000996778	0.000991958	-0.0341919	-0.0315718	-0.0314954		0.136633	0.636633	-0.590867	-0.571433	-0.458833
3982.5	0.01	-0.0296	0.0409	0.0071	-0.0075	-0.0027	0.0104	6.66667e-05	0.0291	0.0229	0.069	0.0403333		0.136667	0.0378819	0.0207597	0.0448795	0.009	0.00330357	0.0285667	0.0107838	0.1413	0.0268522								3982.5	0.0411855	0.0315435	0.0717316	0.00116182	0.000990792	0.000985854	-0.0340855	-0.0314768	-0.0313983		0.136667	0.636667	-0.591	-0.571433	-0.4587
3982	0.0097	-0.0296	0.0408	0.00696667	-0.0078	-0.0031	0.0104	-0.000166667	0.0288	0.0229	0.0689	0.0402		0.136967	0.0379651	0.0208053	0.044978	0.00933333	0.00342592	0.0287333	0.0108467	0.141633	0.0269155								3982	0.041391	0.031652	0.0718935	0.00118503	0.00101243	0.00100448	-0.0344243	-0.0318187	-0.0316935		0.136967	0.636967	-0.590667	-0.571267	-0.458367
3981.5	0.0097	-0.0296	0.0405	0.00686667	-0.0079	-0.0032	0.0105	-0.0002	0.0286	0.023	0.0686	0.0400667		0.137167	0.0380205	0.0208357	0.0450437	0.0097	0.00356051	0.0289667	0.0109348	0.141833	0.0269535								3981.5	0.041581	0.0317705	0.0719972	0.00120509	0.00102211	0.00101956	-0.0347144	-0.0319705	-0.0319305		0.137167	0.637167	-0.5903	-0.571033	-0.458167
3981	0.01	-0.0297	0.0402	0.00683333	-0.0078	-0.0033	0.0104	-0.000233333	0.0285	0.0228	0.0684	0.0399		0.137333	0.0380667	0.020861	0.0450984	0.0098	0.00359722	0.0291	0.0109851	0.1417	0.0269282								3981	0.0416639	0.0318461	0.0720266	0.00121317	0.00102909	0.00103212	-0.0348306	-0.0320794	-0.0321266		0.137333	0.637333	-0.5902	-0.5709	-0.4583
3980.5	0.0104	-0.0296	0.0402	0.007	-0.0075	-0.003	0.0105	0	0.0289	0.0227	0.0685	0.0400333		0.1372	0.0380298	0.0208408	0.0450546	0.00963333	0.00353604	0.0289333	0.0109222	0.141533	0.0268965								3980.5	0.0415658	0.0317629	0.0719511	0.00119479	0.00100888	0.00101875	-0.0345658	-0.0317629	-0.0319178		0.1372	0.6372	-0.590367	-0.571067	-0.458467
3980	0.0103	-0.0294	0.0405	0.00713333	-0.0074	-0.0028	0.0108	0.0002	0.0292	0.0228	0.0687	0.0402333		0.136767	0.0379096	0.0207749	0.0449123	0.00936667	0.00343815	0.0285667	0.0107838	0.1413	0.0268522								3980	0.0413478	0.0315587	0.0717645	0.00117063	0.000983368	0.000994213	-0.0342145	-0.0313587	-0.0315312		0.136767	0.636767	-0.590633	-0.571433	-0.4587
3979.5	0.01	-0.0296	0.0407	0.00703333	-0.0075	-0.0028	0.0106	0.0001	0.0291	0.0228	0.0688	0.0402333		0.136633	0.0378727	0.0207547	0.0448685	0.00926667	0.00340145	0.0285333	0.0107712	0.1413	0.0268522								3979.5	0.0412741	0.0315259	0.0717207	0.00117243	0.000987585	0.000991454	-0.0342408	-0.0314259	-0.0314874		0.136633	0.636633	-0.590733	-0.571467	-0.4587
3979	0.01	-0.0297	0.0409	0.00706667	-0.0078	-0.0028	0.0101	-0.000166667	0.0289	0.0229	0.0689	0.0402333		0.1365	0.0378357	0.0207344	0.0448247	0.0092	0.00337698	0.0286	0.0107964	0.141167	0.0268268								3979	0.0412127	0.0315308	0.0716516	0.00116595	0.00100473	0.000987106	-0.034146	-0.0316974	-0.0314182		0.1365	0.6365	-0.5908	-0.5714	-0.458833
3978.5	0.0098	-0.0297	0.0407	0.00693333	-0.0082	-0.0031	0.0098	-0.0005	0.0285	0.0228	0.0689	0.0400667		0.136433	0.0378172	0.0207243	0.0448028	0.0092	0.00337698	0.0285	0.0107586	0.141	0.0267952								3978.5	0.0411942	0.0314829	0.071598	0.00117381	0.00102291	0.000994226	-0.0342609	-0.0319829	-0.0315313		0.136433	0.636433	-0.5908	-0.5715	-0.459
3978	0.0098	-0.0295	0.0405	0.00693333	-0.008	-0.0031	0.01	-0.000366667	0.0284	0.0227	0.0688	0.0399667		0.136867	0.0379374	0.0207901	0.0449451	0.0094	0.00345039	0.0286667	0.0108215	0.141267	0.0268458								3978	0.0413878	0.0316116	0.071791	0.00118711	0.00102261	0.00101279	-0.0344544	-0.0319783	-0.0318243		0.136867	0.636867	-0.5906	-0.571333	-0.458733
3977.5	0.0099	-0.0295	0.0407	0.00703333	-0.0078	-0.003	0.0103	-0.000166667	0.0288	0.023	0.0687	0.0401667		0.137	0.0379743	0.0208104	0.0449889	0.00943333	0.00346263	0.0286333	0.0108089	0.141367	0.0268648								3977.5	0.0414369	0.0316193	0.0718538	0.00118361	0.00101035	0.00100407	-0.0344036	-0.031786	-0.0316871		0.137	0.637	-0.590567	-0.571367	-0.458633
3977	0.0103	-0.0296	0.0406	0.0071	-0.0078	-0.0028	0.0107	3.33333e-05	0.029	0.023	0.0686	0.0402		0.136867	0.0379374	0.0207901	0.0449451	0.0093	0.00341368	0.0284333	0.0107334	0.141267	0.0268458								3977	0.041351	0.0315236	0.071791	0.00117313	0.000991635	0.000997991	-0.034251	-0.0314902	-0.031591		0.136867	0.636867	-0.5907	-0.571567	-0.458733
3976.5	0.0104	-0.0298	0.0404	0.007	-0.0077	-0.0027	0.0106	6.66667e-05	0.0288	0.0226	0.0686	0.04		0.136733	0.0379004	0.0207699	0.0449014	0.00916667	0.00336474	0.0283333	0.0106957	0.141067	0.0268078								3976.5	0.0412651	0.0314656	0.0717092	0.0011741	0.000985891	0.00100547	-0.0342651	-0.0313989	-0.0317092		0.136733	0.636733	-0.590833	-0.571667	-0.458933
3976	0.0101	-0.0297	0.0404	0.00693333	-0.0076	-0.0028	0.0105	3.33333e-05	0.0286	0.0225	0.0684	0.0398333		0.1367	0.0378912	0.0207648	0.0448904	0.00916667	0.00336474	0.0285	0.0107586	0.141067	0.0268078								3976	0.0412559	0.0315234	0.0716983	0.00117804	0.000991625	0.00101537	-0.0343226	-0.0314901	-0.0318649		0.1367	0.6367	-0.590833	-0.5715	-0.458933
3975.5	0.0098	-0.0298	0.0402	0.00673333	-0.0078	-0.0031	0.0104	-0.000166667	0.0284	0.0224	0.0682	0.0396667		0.1368	0.0379189	0.02078	0.0449233	0.00913333	0.00335251	0.0287	0.0108341	0.141067	0.0268078								3975.5	0.0412714	0.0316141	0.0717311	0.00119288	0.00101002	0.00102813	-0.0345381	-0.0317808	-0.0320644		0.1368	0.6368	-0.590867	-0.5713	-0.458933
3975	0.0096	-0.0298	0.0401	0.00663333	-0.0079	-0.0032	0.0102	-0.0003	0.0285	0.0227	0.0684	0.0398667		0.137	0.0379743	0.0208104	0.0449889	0.00926667	0.00340145	0.0288333	0.0108844	0.140933	0.0267825								3975	0.0413758	0.0316948	0.0717714	0.00120704	0.00102367	0.00101791	-0.0347424	-0.0319948	-0.0319048		0.137	0.637	-0.590733	-0.571167	-0.459067
3974.5	0.0096	-0.0297	0.0401	0.00666667	-0.0077	-0.0031	0.0102	-0.0002	0.0285	0.023	0.0686	0.0400333		0.136867	0.0379374	0.0207901	0.0449451	0.00923333	0.00338921	0.0285333	0.0107712	0.1407	0.0267382								3974.5	0.0413266	0.0315613	0.0716833	0.00120131	0.00100878	0.00100172	-0.0346599	-0.0317613	-0.03165		0.136867	0.636867	-0.590767	-0.571467	-0.4593
3974	0.0095	-0.0296	0.0403	0.00673333	-0.0078	-0.0032	0.0103	-0.000233333	0.0286	0.0224	0.0686	0.0398667		0.136667	0.0378819	0.0207597	0.0448795	0.00916667	0.00336474	0.0282667	0.0106705	0.140733	0.0267445								3974	0.0412467	0.0314303	0.071624	0.00119117	0.00100258	0.00100853	-0.0345133	-0.0316636	-0.0317573		0.136667	0.636667	-0.590833	-0.571733	-0.459267
3973.5	0.0095	-0.0297	0.0402	0.00666667	-0.0079	-0.0034	0.0105	-0.000266667	0.0287	0.0222	0.0685	0.0398		0.136767	0.0379096	0.0207749	0.0449123	0.0093	0.00341368	0.0284	0.0107209	0.140967	0.0267888								3973.5	0.0413233	0.0314958	0.0717011	0.00120108	0.00100885	0.00101768	-0.0346567	-0.0317625	-0.0319011		0.136767	0.636767	-0.5907	-0.5716	-0.459033
3973	0.0098	-0.0297	0.0402	0.00676667	-0.0076	-0.0032	0.0105	-0.0001	0.0288	0.0224	0.0685	0.0399		0.1371	0.038002	0.0208256	0.0450218	0.0094	0.00345039	0.0287	0.0108341	0.141167	0.0268268								3973	0.0414524	0.0316597	0.0718486	0.0012031	0.00100868	0.00102071	-0.0346858	-0.0317597	-0.0319486		0.1371	0.6371	-0.5906	-0.5713	-0.458833
3972.5	0.0101	-0.0296	0.0406	0.00703333	-0.0073	-0.0028	0.0104	0.0001	0.0291	0.0228	0.0684	0.0401		0.137	0.0379743	0.0208104	0.0449889	0.00923333	0.00338921	0.0286333	0.0108089	0.140933	0.0267825								3972.5	0.0413635	0.0316193	0.0717714	0.00117856	0.000993467	0.00100308	-0.0343302	-0.0315193	-0.0316714		0.137	0.637	-0.590767	-0.571367	-0.459067
3972	0.0102	-0.0295	0.0409	0.0072	-0.0074	-0.0025	0.0103	0.000133333	0.0292	0.023	0.0686	0.0402667		0.1368	0.0379189	0.02078	0.0449233	0.00903333	0.0033158	0.0283667	0.0107083	0.140733	0.0267445								3972	0.0412347	0.0314883	0.0716677	0.00115836	0.000983132	0.000986028	-0.0340347	-0.0313549	-0.0314011		0.1368	0.6368	-0.590967	-0.571633	-0.459267
3971.5	0.0102	-0.0295	0.0409	0.0072	-0.0076	-0.0024	0.0105	0.000166667	0.029	0.0231	0.0688	0.0403		0.1367	0.0378912	0.0207648	0.0448904	0.00893333	0.00327909	0.0282333	0.0106579	0.140767	0.0267508								3971.5	0.0411703	0.0314227	0.0716412	0.00115398	0.000976943	0.000982273	-0.0339703	-0.0312561	-0.0313412		0.1367	0.6367	-0.591067	-0.571767	-0.459233
3971	0.0102	-0.0294	0.0406	0.00713333	-0.0077	-0.0026	0.0105	6.66667e-05	0.0287	0.023	0.0686	0.0401		0.136733	0.0379004	0.0207699	0.0449014	0.00906667	0.00332804	0.0284333	0.0107334	0.141067	0.0268078								3971	0.0412284	0.0315033	0.0717092	0.00116248	0.000988263	0.000999141	-0.0340951	-0.0314366	-0.0316092		0.136733	0.636733	-0.590933	-0.571567	-0.458933
3970.5	0.0101	-0.0295	0.0404	0.007	-0.0079	-0.0029	0.0104	-0.000133333	0.0286	0.0228	0.0685	0.0399667		0.136967	0.0379651	0.0208053	0.044978	0.00943333	0.00346263	0.0287333	0.0108467	0.1413	0.0268522								3970.5	0.0414277	0.031652	0.0718302	0.00118527	0.00101031	0.00101528	-0.0344277	-0.0317853	-0.0318635		0.136967	0.636967	-0.590567	-0.571267	-0.4587
3970	0.0101	-0.0294	0.0407	0.00713333	-0.008	-0.0028	0.0105	-0.0001	0.0286	0.0228	0.0687	0.0400333		0.137033	0.0379836	0.0208154	0.0449999	0.00946667	0.00347486	0.0287667	0.0108593	0.141333	0.0268585								3970	0.0414584	0.0316747	0.0718584	0.00117821	0.00100963	0.00101283	-0.0343251	-0.0317747	-0.0318251		0.137033	0.637033	-0.590533	-0.571233	-0.458667
3969.5	0.0102	-0.0292	0.041	0.00733333	-0.0076	-0.0027	0.0106	0.0001	0.0288	0.0229	0.0689	0.0402		0.1367	0.0378912	0.0207648	0.0448904	0.0092	0.00337698	0.0285	0.0107586	0.141133	0.0268205								3969.5	0.0412681	0.0315234	0.0717109	0.00115157	0.000987431	0.000992938	-0.0339348	-0.0314234	-0.0315109		0.1367	0.6367	-0.5908	-0.5715	-0.458867
3969	0.0103	-0.0293	0.041	0.00733333	-0.0074	-0.0027	0.0105	0.000133333	0.0291	0.0228	0.0688	0.0402333		0.136767	0.0379096	0.0207749	0.0449123	0.0092	0.00337698	0.0285	0.0107586	0.1411	0.0268142								3969	0.0412866	0.0315335	0.0717265	0.00115283	0.000985973	0.000991818	-0.0339533	-0.0314002	-0.0314931		0.136767	0.636767	-0.5908	-0.5715	-0.4589
3968.5	0.0102	-0.0295	0.0409	0.0072	-0.0075	-0.0025	0.0106	0.0002	0.0293	0.0228	0.0685	0.0402		0.136667	0.0378819	0.0207597	0.0448795	0.00906667	0.00332804	0.0284	0.0107209	0.1409	0.0267762								3968.5	0.04121	0.0314806	0.0716556	0.00115668	0.000978476	0.000989457	-0.03401	-0.0312806	-0.0314556		0.136667	0.636667	-0.590933	-0.5716	-0.4591
3968	0.0101	-0.0295	0.0409	0.00716667	-0.0075	-0.0026	0.0106	0.000166667	0.0291	0.0228	0.0683	0.0400667		0.136667	0.0378819	0.0207597	0.0448795	0.00903333	0.0033158	0.0284	0.0107209	0.1408	0.0267572								3968	0.0411977	0.0314806	0.0716366	0.00115811	0.000980562	0.000996662	-0.0340311	-0.0313139	-0.03157		0.136667	0.636667	-0.590967	-0.5716	-0.4592
3967.5	0.0101	-0.0294	0.0409	0.0072	-0.0074	-0.0028	0.0107	0.000166667	0.0291	0.0228	0.0684	0.0401		0.1369	0.0379466	0.0207952	0.0449561	0.0092	0.00337698	0.0286	0.0107964	0.141	0.0267952								3967.5	0.0413236	0.0315915	0.0717513	0.00116442	0.000987523	0.0010018	-0.0341236	-0.0314249	-0.0316513		0.1369	0.6369	-0.5908	-0.5714	-0.459
3967	0.0102	-0.0293	0.0409	0.00726667	-0.0074	-0.0026	0.0107	0.000233333	0.0292	0.0228	0.0686	0.0402		0.137033	0.0379836	0.0208154	0.0449999	0.0093	0.00341368	0.0286667	0.0108215	0.141033	0.0268015								3967	0.0413972	0.031637	0.0718014	0.0011649	0.000986188	0.000998647	-0.0341306	-0.0314036	-0.0316014		0.137033	0.637033	-0.5907	-0.571333	-0.458967
3966.5	0.0103	-0.0294	0.0409	0.00726667	-0.0075	-0.0028	0.0105	6.66667e-05	0.0291	0.0228	0.0689	0.0402667		0.1369	0.0379466	0.0207952	0.0449561	0.0094	0.00345039	0.0285333	0.0107712	0.140967	0.0267888								3966.5	0.041397	0.0315664	0.0717449	0.00116488	0.000992232	0.000990881	-0.0341303	-0.0314997	-0.0314783		0.1369	0.6369	-0.5906	-0.571467	-0.459033
3966	0.0101	-0.0296	0.0405	0.007	-0.0076	-0.0028	0.0104	0	0.0291	0.0228	0.0687	0.0402		0.1367	0.0378912	0.0207648	0.0448904	0.00926667	0.00340145	0.0285333	0.0107712	0.141033	0.0268015								3966	0.0412926	0.031536	0.0716919	0.00117598	0.000994519	0.000991741	-0.0342926	-0.031536	-0.0314919		0.1367	0.6367	-0.590733	-0.571467	-0.458967
3965.5	0.0101	-0.0295	0.0403	0.00696667	-0.0077	-0.0026	0.0103	0	0.0291	0.023	0.0685	0.0402		0.136733	0.0379004	0.0207699	0.0449014	0.00923333	0.00338921	0.0285667	0.0107838	0.141167	0.0268268								3965.5	0.0412896	0.0315536	0.0717282	0.00117806	0.000995632	0.000994027	-0.0343229	-0.0315536	-0.0315282		0.136733	0.636733	-0.590767	-0.571433	-0.458833
3965	0.0101	-0.0295	0.0405	0.00703333	-0.0077	-0.0027	0.0102	-6.66667e-05	0.029	0.0227	0.0685	0.0400667		0.1369	0.0379466	0.0207952	0.0449561	0.00946667	0.00347486	0.0287667	0.0108593	0.141367	0.0268648								3965	0.0414215	0.0316545	0.0718209	0.00118254	0.00100623	0.00100833	-0.0343881	-0.0317211	-0.0317543		0.1369	0.6369	-0.590533	-0.571233	-0.458633
3964.5	0.01	-0.0296	0.0406	0.007	-0.0078	-0.0028	0.0105	-3.33333e-05	0.0291	0.0225	0.0686	0.0400667		0.1368	0.0379189	0.02078	0.0449233	0.0094	0.00345039	0.0286667	0.0108215	0.1412	0.0268332								3964.5	0.0413693	0.0316015	0.0717564	0.00118125	0.00100076	0.00100424	-0.0343693	-0.0316349	-0.0316898		0.1368	0.6368	-0.5906	-0.571333	-0.4588
3964	0.01	-0.0295	0.0403	0.00693333	-0.0078	-0.003	0.0106	-6.66667e-05	0.029	0.0226	0.0686	0.0400667		0.136767	0.0379096	0.0207749	0.0449123	0.00933333	0.00342592	0.0285333	0.0107712	0.1412	0.0268332								3964	0.0413356	0.0315461	0.0717455	0.00118351	0.000999368	0.00100355	-0.0344022	-0.0316128	-0.0316788		0.136767	0.636767	-0.590667	-0.571467	-0.4588
3963.5	0.0099	-0.0296	0.0403	0.00686667	-0.0078	-0.0031	0.0105	-0.000133333	0.029	0.0228	0.0686	0.0401333		0.137233	0.038039	0.0208458	0.0450656	0.0096	0.0035238	0.0288333	0.0108844	0.141733	0.0269345								3963.5	0.0415628	0.0317303	0.0720001	0.00120382	0.00101529	0.00101549	-0.0346961	-0.0318636	-0.0318667		0.137233	0.637233	-0.5904	-0.571167	-0.458267
3963	0.01	-0.0296	0.0407	0.00703333	-0.0077	-0.003	0.0104	-0.0001	0.029	0.0228	0.0686	0.0401333		0.137467	0.0381037	0.0208813	0.0451422	0.00963333	0.00353604	0.0290333	0.0109599	0.141967	0.0269789								3963	0.0416397	0.0318412	0.072121	0.0011976	0.00102024	0.00102321	-0.0346064	-0.0319412	-0.0319877		0.137467	0.637467	-0.590367	-0.570967	-0.458033
3962.5	0.01	-0.0298	0.0406	0.00693333	-0.008	-0.0031	0.0103	-0.000266667	0.0288	0.0226	0.0684	0.0399333		0.137033	0.0379836	0.0208154	0.0449999	0.00933333	0.00342592	0.0287	0.0108341	0.1415	0.0268902								3962.5	0.0414095	0.0316495	0.0718901	0.0011886	0.00101864	0.00102123	-0.0344761	-0.0319162	-0.0319567		0.137033	0.637033	-0.590667	-0.5713	-0.4585
3962	0.0096	-0.03	0.0399	0.0065	-0.0084	-0.0035	0.0102	-0.000566667	0.0285	0.0223	0.0682	0.0396667		0.136633	0.0378727	0.0207547	0.0448685	0.00906667	0.00332804	0.0284333	0.0107334	0.141	0.0267952								3962	0.0412007	0.0314881	0.0716637	0.00120414	0.00102751	0.00102381	-0.0347007	-0.0320548	-0.031997		0.136633	0.636633	-0.590933	-0.571567	-0.459
3961.5	0.0094	-0.0302	0.0396	0.00626667	-0.0086	-0.0038	0.0099	-0.000833333	0.0283	0.0222	0.0677	0.0394		0.1364	0.037808	0.0207192	0.0447919	0.009	0.00330357	0.0284333	0.0107334	0.140967	0.0267888								3961.5	0.0411116	0.0314527	0.0715807	0.00121417	0.00104239	0.0010356	-0.0348449	-0.032286	-0.0321807		0.1364	0.6364	-0.591	-0.571567	-0.459033
3961	0.0098	-0.0297	0.0398	0.00663333	-0.0082	-0.0034	0.01	-0.000533333	0.0284	0.0227	0.0676	0.0395667		0.1363	0.0377803	0.0207041	0.0447591	0.00906667	0.00332804	0.0284667	0.010746	0.1411	0.0268142								3961	0.0411083	0.0314501	0.0715732	0.00118853	0.00102294	0.00102442	-0.034475	-0.0319834	-0.0320066		0.1363	0.6363	-0.590933	-0.571533	-0.4589
3960.5	0.0101	-0.0294	0.04	0.0069	-0.0077	-0.0029	0.0103	-0.0001	0.0286	0.0231	0.0679	0.0398667		0.1364	0.037808	0.0207192	0.0447919	0.0092	0.00337698	0.0284	0.0107209	0.141033	0.0268015								3960.5	0.041185	0.0314401	0.0715934	0.00117546	0.000994777	0.00100659	-0.034285	-0.0315401	-0.0317267		0.1364	0.6364	-0.5908	-0.5716	-0.458967
3960	0.01	-0.0296	0.0402	0.00686667	-0.0077	-0.0028	0.0103	-6.66667e-05	0.0286	0.0228	0.0681	0.0398333		0.136433	0.0378172	0.0207243	0.0448028	0.00913333	0.00335251	0.0285	0.0107586	0.141	0.0267952								3960	0.0411698	0.0314829	0.071598	0.0011767	0.000995376	0.00100899	-0.0343031	-0.0315496	-0.0317647		0.136433	0.636433	-0.590867	-0.5715	-0.459
3959.5	0.01	-0.0296	0.0402	0.00686667	-0.0077	-0.0028	0.0101	-0.000133333	0.0289	0.0229	0.0682	0.04		0.136433	0.0378172	0.0207243	0.0448028	0.0092	0.00337698	0.0287	0.0108341	0.1411	0.0268142								3959.5	0.0411942	0.0315584	0.071617	0.00117838	0.00100437	0.000999636	-0.0343276	-0.0316917	-0.031617		0.136433	0.636433	-0.5908	-0.5713	-0.4589
3959	0.0101	-0.0294	0.0403	0.007	-0.0076	-0.0028	0.0103	-3.33333e-05	0.0291	0.0229	0.0686	0.0402		0.136667	0.0378819	0.0207597	0.0448795	0.00953333	0.00349933	0.0288667	0.010897	0.141267	0.0268458								3959	0.0413813	0.0316568	0.0717253	0.00118207	0.00100426	0.000993845	-0.0343813	-0.0316901	-0.0315253		0.136667	0.636667	-0.590467	-0.571133	-0.458733
3958.5	0.01	-0.0295	0.0404	0.00696667	-0.0076	-0.0029	0.0105	0	0.029	0.0228	0.0686	0.0401333		0.136533	0.037845	0.0207395	0.0448357	0.0095	0.0034871	0.0289	0.0109096	0.141167	0.0268268								3958.5	0.0413321	0.0316491	0.0716625	0.00118098	0.00100167	0.00099409	-0.0343654	-0.0316491	-0.0315292		0.136533	0.636533	-0.5905	-0.5711	-0.458833
3958	0.0095	-0.0298	0.0402	0.00663333	-0.0079	-0.0033	0.0103	-0.0003	0.0287	0.0226	0.0682	0.0398333		0.1364	0.037808	0.0207192	0.0447919	0.00923333	0.00338921	0.0288333	0.0108844	0.141067	0.0268078								3958	0.0411972	0.0316037	0.0715997	0.00119466	0.00101784	0.0010091	-0.0345639	-0.0319037	-0.0317664		0.1364	0.6364	-0.590767	-0.571167	-0.458933
3957.5	0.0092	-0.0303	0.04	0.0063	-0.0083	-0.0038	0.0099	-0.000733333	0.0282	0.0222	0.0677	0.0393667		0.1363	0.0377803	0.0207041	0.0447591	0.00916667	0.00336474	0.0285	0.0107586	0.141067	0.0268078								3957.5	0.041145	0.0314627	0.0715669	0.00121418	0.00103658	0.00103685	-0.034845	-0.032196	-0.0322002		0.1363	0.6363	-0.590833	-0.5715	-0.458933
3957	0.0093	-0.0305	0.0398	0.0062	-0.0084	-0.0038	0.0098	-0.0008	0.0282	0.0218	0.0677	0.0392333		0.136133	0.0377341	0.0206787	0.0447043	0.00916667	0.00336474	0.0284	0.0107209	0.1408	0.0267572								3957	0.0410988	0.0313996	0.0714615	0.00121793	0.00103681	0.00103865	-0.0348988	-0.0321996	-0.0322282		0.136133	0.636133	-0.590833	-0.5716	-0.4592
3956.5	0.0092	-0.0305	0.0396	0.0061	-0.0086	-0.0037	0.0096	-0.0009	0.0281	0.0218	0.0675	0.0391333		0.1361	0.0377249	0.0206737	0.0446934	0.00903333	0.0033158	0.0283333	0.0106957	0.1406	0.0267192								3956.5	0.0410407	0.0313694	0.0714125	0.00122085	0.00104131	0.00104195	-0.0349407	-0.0322694	-0.0322792		0.1361	0.6361	-0.590967	-0.571667	-0.4594
3956	0.0094	-0.03	0.0398	0.0064	-0.0083	-0.0036	0.0099	-0.000666667	0.028	0.0222	0.0675	0.0392333		0.135833	0.0376509	0.0206332	0.0446058	0.00886667	0.00325462	0.0280667	0.010595	0.1405	0.0267001								3956	0.0409056	0.0312282	0.071306	0.00119063	0.00101728	0.00102865	-0.0345056	-0.0318949	-0.0320726		0.135833	0.635833	-0.591133	-0.571933	-0.4595
3955.5	0.0097	-0.0296	0.0402	0.00676667	-0.0079	-0.0034	0.0106	-0.000233333	0.0282	0.0224	0.068	0.0395333		0.1358	0.0376417	0.0206281	0.0445949	0.00906667	0.00332804	0.0281	0.0106076	0.1406	0.0267192								3955.5	0.0409697	0.0312357	0.071314	0.00116985	0.0009903	0.00101001	-0.0342031	-0.031469	-0.0317807		0.1358	0.6358	-0.590933	-0.5719	-0.4594
3955	0.0097	-0.0295	0.0403	0.00683333	-0.0079	-0.0032	0.0106	-0.000166667	0.0284	0.0224	0.0685	0.0397667		0.135933	0.0376787	0.0206484	0.0446387	0.00926667	0.00340145	0.0284667	0.010746	0.140667	0.0267318								3955	0.0410801	0.0313944	0.0713705	0.00117284	0.000996099	0.000998801	-0.0342468	-0.031561	-0.0316038		0.135933	0.635933	-0.590733	-0.571533	-0.459333
3954.5	0.0094	-0.0297	0.0401	0.0066	-0.008	-0.0032	0.0101	-0.000366667	0.0286	0.0224	0.0683	0.0397667		0.135967	0.0376879	0.0206534	0.0446496	0.00933333	0.00342592	0.0286667	0.0108215	0.140867	0.0267698								3954.5	0.0411138	0.0314749	0.0714194	0.0011912	0.00101389	0.0010019	-0.0345138	-0.0318416	-0.0316528		0.135967	0.635967	-0.590667	-0.571333	-0.459133
3954	0.0093	-0.03	0.0398	0.00636667	-0.0081	-0.0033	0.0099	-0.0005	0.0285	0.0221	0.0676	0.0394		0.136133	0.0377341	0.0206787	0.0447043	0.0094	0.00345039	0.0285667	0.0107838	0.140967	0.0267888								3954	0.0411845	0.0314625	0.0714932	0.00121228	0.0010216	0.00102997	-0.0348178	-0.0319625	-0.0320932		0.136133	0.636133	-0.5906	-0.571433	-0.459033
3953.5	0.0096	-0.03	0.0399	0.0065	-0.008	-0.0031	0.01	-0.000366667	0.0281	0.0221	0.0674	0.0392		0.136167	0.0377433	0.0206838	0.0447153	0.00913333	0.00335251	0.0282333	0.0106579	0.140533	0.0267065								3953.5	0.0410958	0.0313417	0.0714218	0.00119687	0.00100542	0.00103824	-0.0345958	-0.0317084	-0.0322218		0.136167	0.636167	-0.590867	-0.571767	-0.459467
3953	0.0098	-0.0299	0.0401	0.00666667	-0.008	-0.003	0.0101	-0.0003	0.0282	0.0222	0.0677	0.0393667		0.1362	0.0377526	0.0206889	0.0447262	0.00906667	0.00332804	0.0282333	0.0106579	0.140433	0.0266875								3953	0.0410806	0.0313468	0.0714137	0.00118432	0.00100152	0.00102701	-0.0344139	-0.0316468	-0.032047		0.1362	0.6362	-0.590933	-0.571767	-0.459567
3952.5	0.0098	-0.0298	0.0402	0.00673333	-0.0081	-0.003	0.0101	-0.000333333	0.0284	0.0223	0.068	0.0395667		0.136067	0.0377156	0.0206686	0.0446824	0.00913333	0.00335251	0.0284	0.0107209	0.1407	0.0267382								3952.5	0.0410681	0.0313895	0.0714206	0.00117888	0.00100634	0.00101467	-0.0343348	-0.0317228	-0.0318539		0.136067	0.636067	-0.590867	-0.5716	-0.4593
3952	0.0098	-0.0296	0.0405	0.0069	-0.0079	-0.0028	0.0103	-0.000133333	0.0287	0.0227	0.0683	0.0399		0.136033	0.0377064	0.0206635	0.0446715	0.00916667	0.00336474	0.0286	0.0107964	0.140733	0.0267445								3952	0.0410711	0.0314599	0.071416	0.00116767	0.000998132	0.000993257	-0.0341711	-0.0315932	-0.031516		0.136033	0.636033	-0.590833	-0.5714	-0.459267
3951.5	0.0097	-0.0296	0.0405	0.00686667	-0.0078	-0.0027	0.0104	-3.33333e-05	0.0287	0.0229	0.0681	0.0399		0.136167	0.0377433	0.0206838	0.0447153	0.00913333	0.00335251	0.0285333	0.0107712	0.1406	0.0267192								3951.5	0.0410958	0.031455	0.0714344	0.00117164	0.000991514	0.00099442	-0.0342292	-0.0314883	-0.0315344		0.136167	0.636167	-0.590867	-0.571467	-0.4594
3951	0.0093	-0.0301	0.04	0.0064	-0.0081	-0.0031	0.0101	-0.000366667	0.0281	0.0226	0.0676	0.0394333		0.1364	0.037808	0.0207192	0.0447919	0.00913333	0.00335251	0.0282	0.0106454	0.140567	0.0267128								3951	0.0411605	0.0313646	0.0715047	0.00120829	0.00100687	0.00102857	-0.0347605	-0.0317313	-0.0320714		0.1364	0.6364	-0.590867	-0.5718	-0.459433
3950.5	0.0089	-0.0307	0.0393	0.00583333	-0.0085	-0.0036	0.0095	-0.000866667	0.0272	0.0218	0.067	0.0386667		0.136067	0.0377156	0.0206686	0.0446824	0.00893333	0.00327909	0.0280667	0.010595	0.140267	0.0266558								3950.5	0.0409947	0.0312636	0.0713382	0.00123632	0.00103236	0.00106743	-0.0351614	-0.0321303	-0.0326716		0.136067	0.636067	-0.591067	-0.571933	-0.459733
3950	0.0093	-0.0304	0.0394	0.0061	-0.0083	-0.0037	0.0098	-0.000733333	0.0274	0.0216	0.067	0.0386667		0.136033	0.0377064	0.0206635	0.0446715	0.00886667	0.00325462	0.0282333	0.0106579	0.14	0.0266051								3950	0.040961	0.0313215	0.0712766	0.00121529	0.00102751	0.00106341	-0.034861	-0.0320548	-0.03261		0.136033	0.636033	-0.591133	-0.571767	-0.46
3949.5	0.0095	-0.03	0.0395	0.00633333	-0.0081	-0.0038	0.0095	-0.0008	0.0278	0.0217	0.0674	0.0389667		0.135933	0.0376787	0.0206484	0.0446387	0.0088	0.00323015	0.0280333	0.0105824	0.140133	0.0266305								3949.5	0.0409088	0.0312308	0.0712691	0.00119546	0.00102597	0.00104345	-0.0345755	-0.0320308	-0.0323025		0.135933	0.635933	-0.5912	-0.571967	-0.459867
3949	0.0094	-0.0302	0.0395	0.00623333	-0.008	-0.0036	0.0094	-0.000733333	0.0278	0.0222	0.0679	0.0393		0.1356	0.0375863	0.0205977	0.0445292	0.00866667	0.00318121	0.0278333	0.0105069	0.140267	0.0266558								3949	0.0407675	0.0311047	0.071185	0.00119261	0.00101366	0.00101665	-0.0345341	-0.031838	-0.031885		0.1356	0.6356	-0.591333	-0.572167	-0.459733
3948.5	0.0097	-0.0304	0.0399	0.0064	-0.0078	-0.0032	0.0097	-0.000433333	0.0281	0.0227	0.0682	0.0396667		0.135967	0.0376879	0.0206534	0.0446496	0.00883333	0.00324239	0.0279667	0.0105573	0.1403	0.0266621								3948.5	0.0409303	0.0312107	0.0713117	0.00119234	0.00100134	0.00100141	-0.0345303	-0.031644	-0.0316451		0.135967	0.635967	-0.591167	-0.572033	-0.4597
3948	0.0095	-0.0304	0.0398	0.0063	-0.0079	-0.0032	0.0097	-0.000466667	0.028	0.0223	0.0676	0.0393		0.136067	0.0377156	0.0206686	0.0446824	0.00916667	0.00336474	0.0281	0.0106076	0.1403	0.0266621								3948	0.0410804	0.0312762	0.0713446	0.00120967	0.00100761	0.00102685	-0.0347804	-0.0317429	-0.0320446		0.136067	0.636067	-0.590833	-0.5719	-0.4597
3947.5	0.0091	-0.0303	0.0394	0.00606667	-0.0084	-0.0037	0.0093	-0.000933333	0.0275	0.0218	0.0669	0.0387333		0.135567	0.037577	0.0205927	0.0445182	0.00916667	0.00336474	0.0281667	0.0106328	0.140167	0.0266368								3947.5	0.0409418	0.0312254	0.071155	0.00121627	0.00103419	0.00105117	-0.0348751	-0.0321588	-0.0324217		0.135567	0.635567	-0.590833	-0.571833	-0.459833
3947	0.0091	-0.0302	0.0393	0.00606667	-0.0088	-0.0038	0.0093	-0.0011	0.0274	0.0217	0.067	0.0387		0.135367	0.0375216	0.0205623	0.0444526	0.00913333	0.00335251	0.0283	0.0106831	0.140333	0.0266685								3947	0.0408741	0.0312454	0.071121	0.00121156	0.00104622	0.00105112	-0.0348074	-0.0323454	-0.032421		0.135367	0.635367	-0.590867	-0.5717	-0.459667
3946.5	0.0094	-0.03	0.0394	0.00626667	-0.0086	-0.0034	0.0097	-0.000766667	0.0277	0.0217	0.0672	0.0388667		0.1353	0.0375031	0.0205522	0.0444307	0.00916667	0.00336474	0.0283333	0.0106957	0.140567	0.0267128								3946.5	0.0408678	0.0312478	0.0711435	0.00119724	0.00102493	0.00104179	-0.0346012	-0.0320145	-0.0322768		0.1353	0.6353	-0.590833	-0.571667	-0.459433
3946	0.0097	-0.0298	0.0396	0.0065	-0.0081	-0.003	0.0099	-0.0004	0.0282	0.0223	0.0677	0.0394		0.1354	0.0375308	0.0205673	0.0444635	0.0093	0.00341368	0.0284333	0.0107334	0.140667	0.0267318								3946	0.0409445	0.0313008	0.0711953	0.00118642	0.00100494	0.00101094	-0.0344445	-0.0317008	-0.0317953		0.1354	0.6354	-0.5907	-0.571567	-0.459333
3945.5	0.0097	-0.0297	0.0398	0.0066	-0.008	-0.0031	0.0097	-0.000466667	0.0284	0.0226	0.0681	0.0397		0.135633	0.0375955	0.0206028	0.0445401	0.0094	0.00345039	0.0286333	0.0108089	0.140667	0.0267318								3945.5	0.0410459	0.0314117	0.071272	0.00118652	0.00101623	0.000996788	-0.0344459	-0.0318784	-0.031572		0.135633	0.635633	-0.5906	-0.571367	-0.459333
3945	0.0094	-0.03	0.0399	0.00643333	-0.0081	-0.0032	0.0096	-0.000566667	0.0284	0.0226	0.068	0.0396667		0.135633	0.0375955	0.0206028	0.0445401	0.00936667	0.00343815	0.0286	0.0107964	0.140667	0.0267318								3945	0.0410337	0.0313991	0.071272	0.00119718	0.00102181	0.000998894	-0.0346003	-0.0319658	-0.0316053		0.135633	0.635633	-0.590633	-0.5714	-0.459333
3944.5	0.0092	-0.0302	0.0396	0.0062	-0.0083	-0.0034	0.0098	-0.000633333	0.0283	0.0225	0.0677	0.0395		0.135633	0.0375955	0.0206028	0.0445401	0.00926667	0.00340145	0.0283333	0.0106957	0.140467	0.0266938								3944.5	0.0409969	0.0312985	0.0712339	0.00121083	0.00101964	0.00100704	-0.0347969	-0.0319318	-0.0317339		0.135633	0.635633	-0.590733	-0.571667	-0.459533
3944	0.009	-0.0303	0.0396	0.0061	-0.0086	-0.0038	0.0097	-0.0009	0.0279	0.0219	0.0674	0.0390667		0.136333	0.0377895	0.0207091	0.04477	0.00926667	0.00340145	0.0283	0.0106831	0.1406	0.0267192								3944	0.041191	0.0313922	0.0714892	0.00123138	0.00104279	0.00105122	-0.035091	-0.0322922	-0.0324225		0.136333	0.636333	-0.590733	-0.5717	-0.4594
3943.5	0.0086	-0.0308	0.0395	0.00576667	-0.0089	-0.004	0.0089	-0.00133333	0.0274	0.0214	0.0671	0.0386333		0.136533	0.037845	0.0207395	0.0448357	0.00893333	0.00327909	0.0281	0.0106076	0.140667	0.0267318								3943.5	0.0411241	0.0313471	0.0715675	0.00125015	0.00106801	0.00108466	-0.0353574	-0.0326804	-0.0329342		0.136533	0.636533	-0.591067	-0.5719	-0.459333
3943	0.0085	-0.0311	0.0392	0.00553333	-0.009	-0.0039	0.0088	-0.00136667	0.0273	0.0213	0.0671	0.0385667		0.135633	0.0375955	0.0206028	0.0445401	0.00866667	0.00318121	0.0277	0.0104566	0.140067	0.0266178								3943	0.0407767	0.0310594	0.0711579	0.0012421	0.00105145	0.00106219	-0.0352434	-0.0324261	-0.0325913		0.135633	0.635633	-0.591333	-0.5723	-0.459933
3942.5	0.0088	-0.0308	0.0391	0.0057	-0.0088	-0.0038	0.0095	-0.00103333	0.0275	0.0214	0.0672	0.0387		0.136267	0.037771	0.020699	0.0447481	0.0091	0.00334027	0.0283	0.0106831	0.140367	0.0266748								3942.5	0.0411113	0.0313821	0.0714229	0.00125396	0.00105076	0.00107079	-0.0354113	-0.0324154	-0.0327229		0.136267	0.636267	-0.5909	-0.5717	-0.459633
3942	0.0086	-0.0306	0.0391	0.0057	-0.0088	-0.004	0.0094	-0.00113333	0.0272	0.0214	0.0669	0.0385		0.135467	0.0375493	0.0205775	0.0444854	0.00916667	0.00336474	0.0284333	0.0107334	0.1407	0.0267382								3942	0.040914	0.0313109	0.0712236	0.00124003	0.00105263	0.00107083	-0.035214	-0.0324442	-0.0327236		0.135467	0.635467	-0.590833	-0.571567	-0.4593
3941.5	0.0088	-0.0305	0.0394	0.0059	-0.0085	-0.0039	0.0093	-0.00103333	0.0274	0.0219	0.0669	0.0387333		0.135067	0.0374384	0.0205167	0.044354	0.009	0.00330357	0.0283	0.0106831	0.140567	0.0267128								3941.5	0.040742	0.0311998	0.0710669	0.00121396	0.00103898	0.00104546	-0.034842	-0.0322331	-0.0323335		0.135067	0.635067	-0.591	-0.5717	-0.459433
3941	0.0092	-0.0301	0.0397	0.00626667	-0.0081	-0.0035	0.0096	-0.000666667	0.0281	0.0224	0.0674	0.0393		0.1352	0.0374754	0.020537	0.0443978	0.009	0.00330357	0.0283333	0.0106957	0.140467	0.0266938								3941	0.040779	0.0312326	0.0710916	0.0011911	0.00101757	0.00101071	-0.0345123	-0.0318993	-0.0317916		0.1352	0.6352	-0.591	-0.571667	-0.459533
3940.5	0.0093	-0.03	0.0397	0.00633333	-0.008	-0.0032	0.0099	-0.000433333	0.0284	0.0224	0.0677	0.0395		0.1353	0.0375031	0.0205522	0.0444307	0.0091	0.00334027	0.0284333	0.0107334	0.1405	0.0267001								3940.5	0.0408434	0.0312856	0.0711308	0.00119094	0.00100609	0.00100051	-0.03451	-0.0317189	-0.0316308		0.1353	0.6353	-0.5909	-0.571567	-0.4595
3940	0.0096	-0.0301	0.0399	0.00646667	-0.0079	-0.0031	0.0102	-0.000266667	0.0283	0.0222	0.0679	0.0394667		0.135467	0.0375493	0.0205775	0.0444854	0.00913333	0.00335251	0.0283333	0.0106957	0.140433	0.0266875								3940	0.0409018	0.0312732	0.0711729	0.00118578	0.00099476	0.00100528	-0.0344351	-0.0315398	-0.0317062		0.135467	0.635467	-0.590867	-0.571667	-0.459567
3939.5	0.0098	-0.0299	0.04	0.00663333	-0.0078	-0.003	0.0105	-0.0001	0.0283	0.0223	0.0679	0.0395		0.135533	0.0375678	0.0205876	0.0445073	0.0092	0.00337698	0.0282667	0.0106705	0.140467	0.0266938								3939.5	0.0409448	0.0312581	0.0712011	0.00117727	0.000983331	0.00100496	-0.0343114	-0.0313581	-0.0317011		0.135533	0.635533	-0.5908	-0.571733	-0.459533
3939	0.0099	-0.0299	0.0399	0.00663333	-0.0078	-0.0029	0.0105	-6.66667e-05	0.0284	0.0227	0.0677	0.0396		0.135533	0.0375678	0.0205876	0.0445073	0.00933333	0.00342592	0.0284	0.0107209	0.140767	0.0267508								3939	0.0409937	0.0313084	0.0712581	0.00118063	0.000984398	0.00100224	-0.0343604	-0.0313751	-0.0316581		0.135533	0.635533	-0.590667	-0.5716	-0.459233
3938.5	0.0099	-0.03	0.0398	0.00656667	-0.008	-0.003	0.0101	-0.0003	0.0283	0.0225	0.0675	0.0394333		0.1355	0.0375585	0.0205825	0.0444963	0.0094	0.00345039	0.0285333	0.0107712	0.140933	0.0267825								3938.5	0.0410089	0.0313537	0.0712788	0.00118627	0.00100196	0.00101414	-0.0344423	-0.0316537	-0.0318455		0.1355	0.6355	-0.5906	-0.571467	-0.459067
3938	0.0097	-0.0298	0.0397	0.00653333	-0.0082	-0.0028	0.0099	-0.000366667	0.0283	0.0222	0.0677	0.0394		0.1353	0.0375031	0.0205522	0.0444307	0.00926667	0.00340145	0.0286	0.0107964	0.140733	0.0267445								3938	0.0409046	0.0313485	0.0711752	0.00118138	0.00100585	0.00100966	-0.0343712	-0.0317152	-0.0317752		0.1353	0.6353	-0.590733	-0.5714	-0.459267
3937.5	0.0095	-0.0296	0.0398	0.00656667	-0.0079	-0.0028	0.0099	-0.000266667	0.0284	0.0222	0.0681	0.0395667		0.1351	0.0374477	0.0205218	0.044365	0.00913333	0.00335251	0.0284	0.0107209	0.140533	0.0267065								3937.5	0.0408002	0.0312426	0.0710715	0.00117193	0.000992835	0.000992553	-0.0342335	-0.0315093	-0.0315048		0.1351	0.6351	-0.590867	-0.5716	-0.459467
3937	0.0094	-0.0298	0.0398	0.00646667	-0.0077	-0.003	0.0097	-0.000333333	0.0283	0.0221	0.0681	0.0395		0.135267	0.0374939	0.0205471	0.0444197	0.00916667	0.00336474	0.0283667	0.0107083	0.140567	0.0267128								3937	0.0408586	0.0312554	0.0711325	0.00118281	0.000997845	0.00100062	-0.0343919	-0.0315887	-0.0316325		0.135267	0.635267	-0.590833	-0.571633	-0.459433
3936.5	0.0095	-0.0298	0.0398	0.0065	-0.008	-0.0032	0.0096	-0.000533333	0.0282	0.022	0.0679	0.0393667		0.135433	0.0375401	0.0205724	0.0444745	0.00926667	0.00340145	0.0285	0.0107586	0.140833	0.0267635								3936.5	0.0409415	0.031331	0.071238	0.00118622	0.00101534	0.00101578	-0.0344415	-0.0318643	-0.0318713		0.135433	0.635433	-0.590733	-0.5715	-0.459167
3936	0.0095	-0.0298	0.0399	0.00653333	-0.0086	-0.0034	0.0095	-0.000833333	0.0281	0.0222	0.0679	0.0394		0.1354	0.0375308	0.0205673	0.0444635	0.00926667	0.00340145	0.0284667	0.010746	0.140867	0.0267698								3936	0.0409323	0.0313134	0.0712333	0.00118329	0.00103341	0.00101336	-0.0343989	-0.0321467	-0.0318333		0.1354	0.6354	-0.590733	-0.571533	-0.459133
3935.5	0.0089	-0.0302	0.0398	0.00616667	-0.0088	-0.0037	0.0094	-0.00103333	0.0279	0.0222	0.0678	0.0393		0.135133	0.0374569	0.0205268	0.0443759	0.0091	0.00334027	0.0281667	0.0106328	0.140533	0.0267065								3935.5	0.0407972	0.0311596	0.0710824	0.00119927	0.00103639	0.00101012	-0.0346305	-0.0321929	-0.0317824		0.135133	0.635133	-0.5909	-0.571833	-0.459467
3935	0.0088	-0.0305	0.0394	0.0059	-0.0086	-0.0036	0.0095	-0.0009	0.028	0.0221	0.0676	0.0392333		0.135233	0.0374846	0.020542	0.0444088	0.0091	0.00334027	0.0281667	0.0106328	0.140567	0.0267128								3935	0.0408249	0.0311748	0.0711216	0.00121975	0.00102879	0.00101686	-0.0349249	-0.0320748	-0.0318883		0.135233	0.635233	-0.5909	-0.571833	-0.459433
3934.5	0.0091	-0.0305	0.0391	0.0059	-0.0086	-0.0035	0.0097	-0.0008	0.0279	0.022	0.0675	0.0391333		0.135233	0.0374846	0.020542	0.0444088	0.00906667	0.00332804	0.0281667	0.0106328	0.1407	0.0267382								3934.5	0.0408127	0.0311748	0.0711469	0.00121889	0.00102239	0.00102487	-0.0349127	-0.0319748	-0.0320136		0.135233	0.635233	-0.590933	-0.571833	-0.4593
3934	0.0092	-0.0304	0.0392	0.006	-0.0084	-0.0035	0.0098	-0.0007	0.0278	0.0219	0.0672	0.0389667		0.1357	0.037614	0.0206129	0.044562	0.0092	0.00337698	0.0283333	0.0106957	0.140967	0.0267888								3934	0.040991	0.0313086	0.0713509	0.00122437	0.00102455	0.00104874	-0.034991	-0.0320086	-0.0323842		0.1357	0.6357	-0.5908	-0.571667	-0.459033
3933.5	0.009	-0.0303	0.0392	0.00596667	-0.0084	-0.0037	0.0092	-0.000966667	0.0278	0.0218	0.067	0.0388667		0.136567	0.0378542	0.0207446	0.0448466	0.00943333	0.00346263	0.0286	0.0107964	0.141767	0.0269409								3933.5	0.0413168	0.0315409	0.0717875	0.00124963	0.00105674	0.00108378	-0.0353502	-0.0325076	-0.0329208		0.136567	0.636567	-0.590567	-0.5714	-0.458233
3933	0.0085	-0.0306	0.0388	0.00556667	-0.0088	-0.004	0.0087	-0.00136667	0.0279	0.0218	0.067	0.0389		0.136367	0.0377988	0.0207142	0.044781	0.009	0.00330357	0.0281333	0.0106202	0.1418	0.0269472								3933	0.0411023	0.0313344	0.0717281	0.00126278	0.00106936	0.00107769	-0.0355357	-0.032701	-0.0328281		0.136367	0.636367	-0.591	-0.571867	-0.4582
3932.5	0.0083	-0.0312	0.0382	0.0051	-0.0093	-0.0045	0.0085	-0.00176667	0.0276	0.0217	0.0666	0.0386333		0.1354	0.0375308	0.0205673	0.0444635	0.0084	0.00308333	0.0274667	0.0103685	0.140467	0.0266938								3932.5	0.0406141	0.0309359	0.0711573	0.00126125	0.00106946	0.00105781	-0.0355141	-0.0327025	-0.032524		0.1354	0.6354	-0.5916	-0.572533	-0.459533
3932	0.0085	-0.0314	0.0383	0.00513333	-0.0092	-0.0048	0.0084	-0.00186667	0.0273	0.0212	0.0666	0.0383667		0.135467	0.0375493	0.0205775	0.0444854	0.00836667	0.00307109	0.0277	0.0104566	0.140233	0.0266495								3932	0.0406204	0.0310341	0.0711349	0.00125933	0.00108246	0.00107376	-0.0354871	-0.0329007	-0.0327682		0.135467	0.635467	-0.591633	-0.5723	-0.459767
3931.5	0.0084	-0.0313	0.0385	0.0052	-0.009	-0.0049	0.0087	-0.00173333	0.0272	0.0211	0.0667	0.0383333		0.1349	0.0373922	0.0204914	0.0442993	0.0084	0.00308333	0.0277	0.0104566	0.140367	0.0266748								3931.5	0.0404756	0.030948	0.0709741	0.00124436	0.00106807	0.00106542	-0.0352756	-0.0326813	-0.0326408		0.1349	0.6349	-0.5916	-0.5723	-0.459633
3931	0.0085	-0.031	0.0386	0.00536667	-0.0089	-0.0047	0.009	-0.00153333	0.0273	0.0214	0.067	0.0385667		0.134733	0.037346	0.0204661	0.0442446	0.00853333	0.00313227	0.0277333	0.0104692	0.1403	0.0266621								3931	0.0404783	0.0309353	0.0709067	0.00123283	0.00105421	0.00104588	-0.0351116	-0.0324686	-0.0323401		0.134733	0.634733	-0.591467	-0.572267	-0.4597
3930.5	0.0087	-0.0308	0.0387	0.00553333	-0.0088	-0.0043	0.0091	-0.00133333	0.0274	0.0215	0.0671	0.0386667		0.1354	0.0375308	0.0205673	0.0444635	0.0088	0.00323015	0.0279333	0.0105447	0.140467	0.0266938								3930.5	0.040761	0.031112	0.0711573	0.00124099	0.0010527	0.00105564	-0.0352276	-0.0324454	-0.0324907		0.1354	0.6354	-0.5912	-0.572067	-0.459533
3930	0.0088	-0.0308	0.0389	0.00563333	-0.0089	-0.0042	0.0093	-0.00126667	0.0274	0.0216	0.0669	0.0386333		0.135333	0.0375123	0.0205572	0.0444416	0.00883333	0.00324239	0.0280667	0.010595	0.140467	0.0266938								3930	0.0407547	0.0311522	0.0711354	0.00123351	0.00105099	0.00105639	-0.0351214	-0.0324189	-0.0325021		0.135333	0.635333	-0.591167	-0.571933	-0.459533
3929.5	0.009	-0.0304	0.0391	0.0059	-0.0087	-0.0039	0.0095	-0.00103333	0.0278	0.0219	0.067	0.0389		0.135133	0.0374569	0.0205268	0.0443759	0.00886667	0.00325462	0.0281333	0.0106202	0.140033	0.0266115								3929.5	0.0407115	0.031147	0.0709874	0.00121184	0.00103558	0.0010296	-0.0348115	-0.0321804	-0.0320874		0.135133	0.635133	-0.591133	-0.571867	-0.459967
3929	0.0093	-0.0303	0.0392	0.00606667	-0.0085	-0.0035	0.0095	-0.000833333	0.0281	0.0219	0.0672	0.0390667		0.135333	0.0375123	0.0205572	0.0444416	0.00903333	0.0033158	0.0283	0.0106831	0.140067	0.0266178								3929	0.0408281	0.0312403	0.0710594	0.00120836	0.00102872	0.00102354	-0.0347615	-0.0320736	-0.0319928		0.135333	0.635333	-0.590967	-0.5717	-0.459933
3928.5	0.0093	-0.0302	0.0393	0.00613333	-0.0084	-0.0035	0.0094	-0.000833333	0.0282	0.0218	0.0674	0.0391333		0.135	0.0374199	0.0205066	0.0443322	0.00903333	0.0033158	0.0283667	0.0107083	0.140533	0.0267065								3928.5	0.0407357	0.0312148	0.0710386	0.00119733	0.00102709	0.00101795	-0.0346024	-0.0320482	-0.0319053		0.135	0.635	-0.590967	-0.571633	-0.459467
3928	0.0094	-0.0298	0.0395	0.00636667	-0.0083	-0.0037	0.0097	-0.000766667	0.0285	0.022	0.0679	0.0394667		0.1351	0.0374477	0.0205218	0.044365	0.00923333	0.00338921	0.0284333	0.0107334	0.140933	0.0267825								3928	0.0408369	0.0312552	0.0711475	0.0011882	0.0010254	0.00100367	-0.0344702	-0.0320219	-0.0316808		0.1351	0.6351	-0.590767	-0.571567	-0.459067
3927.5	0.0094	-0.0297	0.0397	0.00646667	-0.0082	-0.0037	0.0099	-0.000666667	0.0284	0.0221	0.0679	0.0394667		0.135167	0.0374661	0.0205319	0.0443869	0.0094	0.00345039	0.0284667	0.010746	0.140967	0.0267888								3927.5	0.0409165	0.0312779	0.0711757	0.00118679	0.00102046	0.00100546	-0.0344499	-0.0319446	-0.0317091		0.135167	0.635167	-0.5906	-0.571533	-0.459033
3927	0.0097	-0.0297	0.0397	0.00656667	-0.0081	-0.0034	0.0099	-0.000533333	0.0285	0.0223	0.0678	0.0395333		0.135133	0.0374569	0.0205268	0.0443759	0.00926667	0.00340145	0.0284	0.0107209	0.140767	0.0267508								3927	0.0408584	0.0312477	0.0711268	0.00117592	0.00101003	0.000998145	-0.0342917	-0.031781	-0.0315934		0.135133	0.635133	-0.590733	-0.5716	-0.459233
3926.5	0.0096	-0.0298	0.0394	0.0064	-0.0084	-0.0034	0.0098	-0.000666667	0.0284	0.0221	0.0675	0.0393333		0.135633	0.0375955	0.0206028	0.0445401	0.00923333	0.00338921	0.0282333	0.0106579	0.140767	0.0267508								3926.5	0.0409847	0.0312607	0.071291	0.0011961	0.00101936	0.00102129	-0.0345847	-0.0319274	-0.0319576		0.135633	0.635633	-0.590767	-0.571767	-0.459233
3926	0.0091	-0.0304	0.0388	0.00583333	-0.0088	-0.004	0.0097	-0.00103333	0.028	0.0218	0.0671	0.0389667		0.136133	0.0377341	0.0206787	0.0447043	0.00906667	0.00332804	0.0280333	0.0105824	0.140933	0.0267825								3926	0.0410621	0.0312612	0.0714868	0.00124107	0.00104294	0.00105756	-0.0352288	-0.0322945	-0.0325202		0.136133	0.636133	-0.590933	-0.571967	-0.459067
3925.5	0.0086	-0.0312	0.0383	0.00523333	-0.0089	-0.0044	0.0092	-0.00136667	0.0274	0.0215	0.0671	0.0386667		0.135467	0.0375493	0.0205775	0.0444854	0.00856667	0.0031445	0.0276	0.0104189	0.140167	0.0266368								3925.5	0.0406938	0.0309963	0.0711222	0.00125745	0.00104736	0.00105336	-0.0354605	-0.032363	-0.0324555		0.135467	0.635467	-0.591433	-0.5724	-0.459833
3925	0.0085	-0.0313	0.0386	0.00526667	-0.0089	-0.0044	0.0089	-0.00146667	0.0272	0.0215	0.0671	0.0386		0.1356	0.0375863	0.0205977	0.0445292	0.0085	0.00312003	0.0276333	0.0104314	0.139867	0.0265798								3925	0.0407063	0.0310292	0.071109	0.00125597	0.00105598	0.00105683	-0.0354396	-0.0324958	-0.032509		0.1356	0.6356	-0.5915	-0.572367	-0.460133
3924.5	0.0086	-0.0314	0.0385	0.00523333	-0.0092	-0.0044	0.0087	-0.00163333	0.0272	0.0215	0.0666	0.0384333		0.135	0.0374199	0.0205066	0.0443322	0.00863333	0.00316898	0.0278667	0.0105195	0.14	0.0266051								3924.5	0.0405889	0.0310261	0.0709373	0.00125002	0.00106664	0.00105651	-0.0353556	-0.0326594	-0.032504		0.135	0.635	-0.591367	-0.572133	-0.46
3924	0.0092	-0.0306	0.0389	0.00583333	-0.0089	-0.0038	0.0093	-0.00113333	0.0278	0.022	0.067	0.0389333		0.1347	0.0373368	0.020461	0.0442336	0.0087	0.00319345	0.0280333	0.0105824	0.139833	0.0265735								3924	0.0405302	0.0310434	0.0708071	0.00120388	0.00103535	0.00101594	-0.0346969	-0.0321768	-0.0318738		0.1347	0.6347	-0.5913	-0.571967	-0.460167
3923.5	0.0094	-0.03	0.0395	0.0063	-0.0083	-0.0035	0.0099	-0.000633333	0.028	0.0222	0.0676	0.0392667		0.134933	0.0374015	0.0204965	0.0443103	0.00883333	0.00324239	0.0280667	0.010595	0.139833	0.0265735								3923.5	0.0406439	0.0310915	0.0708837	0.0011795	0.00100646	0.000999638	-0.0343439	-0.0317248	-0.0316171		0.134933	0.634933	-0.591167	-0.571933	-0.460167
3923	0.0092	-0.0302	0.0396	0.0062	-0.0082	-0.0036	0.0097	-0.0007	0.0277	0.0217	0.0677	0.0390333		0.1349	0.0373922	0.0204914	0.0442993	0.009	0.00330357	0.0280667	0.010595	0.140167	0.0266368								3923	0.0406958	0.0310864	0.0709361	0.00118996	0.00101038	0.00101779	-0.0344958	-0.0317864	-0.0319028		0.1349	0.6349	-0.591	-0.571933	-0.459833
3922.5	0.009	-0.0304	0.0394	0.006	-0.0086	-0.0038	0.0093	-0.00103333	0.0277	0.0214	0.0674	0.0388333		0.1348	0.0373645	0.0204762	0.0442665	0.0092	0.00337698	0.0284333	0.0107334	0.140467	0.0266938								3922.5	0.0407415	0.0312096	0.0709603	0.00120697	0.00103961	0.00103214	-0.0347415	-0.032243	-0.032127		0.1348	0.6348	-0.5908	-0.571567	-0.459533
3922	0.0091	-0.0305	0.0391	0.0059	-0.0088	-0.0037	0.009	-0.00116667	0.0279	0.0216	0.0672	0.0389		0.134933	0.0374015	0.0204965	0.0443103	0.0092	0.00337698	0.0284333	0.0107334	0.1405	0.0267001								3922	0.0407784	0.0312299	0.0710104	0.00121651	0.00104954	0.00103108	-0.0348784	-0.0323966	-0.0321104		0.134933	0.634933	-0.5908	-0.571567	-0.4595
3921.5	0.009	-0.0305	0.0387	0.00573333	-0.0089	-0.0041	0.009	-0.00133333	0.0277	0.0216	0.0669	0.0387333		0.1353	0.0375031	0.0205522	0.0444307	0.00893333	0.00327909	0.0279333	0.0105447	0.140433	0.0266875								3921.5	0.0407822	0.0310968	0.0711182	0.00122842	0.00105172	0.00104878	-0.0350489	-0.0324302	-0.0323848		0.1353	0.6353	-0.591067	-0.572067	-0.459567
3921	0.0088	-0.0307	0.0387	0.0056	-0.0091	-0.0043	0.0091	-0.00143333	0.0277	0.0212	0.0667	0.0385333		0.1358	0.0376417	0.0206281	0.0445949	0.00883333	0.00324239	0.0278333	0.0105069	0.1409	0.0267762								3921	0.0408841	0.031135	0.071371	0.00124497	0.0010607	0.00107831	-0.0352841	-0.0325684	-0.0328377		0.1358	0.6358	-0.591167	-0.572167	-0.4591
3920.5	0.0086	-0.0308	0.0387	0.0055	-0.0096	-0.0045	0.0086	-0.00183333	0.0275	0.0211	0.0664	0.0383333		0.1351	0.0374477	0.0205218	0.044365	0.00893333	0.00327909	0.0279667	0.0105573	0.1408	0.0267572								3920.5	0.0407268	0.031079	0.0711222	0.00124092	0.00108322	0.00107511	-0.0352268	-0.0329124	-0.0327888		0.1351	0.6351	-0.591067	-0.572033	-0.4592
3920	0.0088	-0.0304	0.0391	0.00583333	-0.0091	-0.0042	0.0089	-0.00146667	0.0275	0.0216	0.0668	0.0386333		0.135867	0.0376602	0.0206382	0.0446168	0.00933333	0.00342592	0.0282333	0.0106579	0.141133	0.0268205								3920	0.0410861	0.0312962	0.0714373	0.00124276	0.0010734	0.0010761	-0.0352528	-0.0327628	-0.0328039		0.135867	0.635867	-0.590667	-0.571767	-0.458867
3919.5	0.0088	-0.0304	0.0392	0.00586667	-0.0086	-0.0041	0.0093	-0.00113333	0.0274	0.0216	0.067	0.0386667		0.135233	0.0374846	0.020542	0.0444088	0.00916667	0.00336474	0.0281667	0.0106328	0.141267	0.0268458								3919.5	0.0408494	0.0311748	0.0712546	0.00122379	0.00104382	0.00106197	-0.0349827	-0.0323081	-0.032588		0.135233	0.635233	-0.590833	-0.571833	-0.458733
3919	0.0089	-0.0301	0.0391	0.00596667	-0.0084	-0.0039	0.0096	-0.0009	0.0277	0.0216	0.067	0.0387667		0.1345	0.0372814	0.0204306	0.044168	0.00893333	0.00327909	0.0280333	0.0105824	0.1407	0.0267382								3919	0.0405605	0.0310131	0.0709061	0.00119673	0.00101844	0.00103294	-0.0345938	-0.0319131	-0.0321395		0.1345	0.6345	-0.591067	-0.571967	-0.4593
3918.5	0.0088	-0.0303	0.0389	0.0058	-0.0084	-0.0039	0.0094	-0.000966667	0.0277	0.0215	0.0672	0.0388		0.135767	0.0376325	0.020623	0.0445839	0.00896667	0.00329133	0.0279667	0.0105573	0.140833	0.0267635								3918.5	0.0409238	0.0311803	0.0713474	0.00123368	0.00103343	0.00105933	-0.0351238	-0.032147	-0.0325474		0.135767	0.635767	-0.591033	-0.572033	-0.459167
3918	0.0085	-0.0309	0.0386	0.0054	-0.0089	-0.004	0.0089	-0.00133333	0.0274	0.0212	0.067	0.0385333		0.135867	0.0376602	0.0206382	0.0446168	0.00886667	0.00325462	0.0278	0.0104944	0.141467	0.0268839								3918	0.0409148	0.0311326	0.0715006	0.0012613	0.00105404	0.00108684	-0.0355148	-0.0324659	-0.0329673		0.135867	0.635867	-0.591133	-0.5722	-0.458533
3917.5	0.0086	-0.031	0.0385	0.00536667	-0.0089	-0.0041	0.0089	-0.00136667	0.0274	0.0215	0.0665	0.0384667		0.135267	0.0374939	0.0205471	0.0444197	0.00896667	0.00329133	0.0276	0.0104189	0.1412	0.0268332								3917.5	0.0407852	0.0309659	0.0712529	0.00125447	0.0010454	0.00107494	-0.0354185	-0.0323326	-0.0327862		0.135267	0.635267	-0.591033	-0.5724	-0.4588
3917	0.0085	-0.0313	0.0385	0.00523333	-0.0092	-0.0043	0.0084	-0.0017	0.0273	0.0214	0.0663	0.0383333		0.135667	0.0376047	0.0206078	0.0445511	0.0091	0.00334027	0.0277667	0.0104818	0.1413	0.0268522								3917	0.040945	0.0310896	0.0714033	0.00127532	0.00107516	0.00109362	-0.0357117	-0.0327896	-0.0330699		0.135667	0.635667	-0.5909	-0.572233	-0.4587
3916.5	0.0083	-0.0313	0.0382	0.00506667	-0.0098	-0.0044	0.0081	-0.00203333	0.0268	0.0212	0.0662	0.0380667		0.134167	0.037189	0.02038	0.0440585	0.00876667	0.00321792	0.0278667	0.0105195	0.1407	0.0267382								3916.5	0.0404069	0.0308995	0.0707967	0.00124893	0.00108457	0.00107125	-0.0353402	-0.0329329	-0.03273		0.134167	0.634167	-0.591233	-0.572133	-0.4593
3916	0.0088	-0.0308	0.0387	0.00556667	-0.0093	-0.0038	0.0087	-0.00146667	0.0275	0.0215	0.0666	0.0385333		0.134433	0.0372629	0.0204205	0.0441461	0.0089	0.00326686	0.0282667	0.0106705	0.140167	0.0266368								3916	0.0405297	0.031091	0.0707829	0.00122242	0.00106	0.00104003	-0.0349631	-0.0325577	-0.0322495		0.134433	0.634433	-0.5911	-0.571733	-0.459833
3915.5	0.0089	-0.0307	0.039	0.00573333	-0.0089	-0.0039	0.009	-0.00126667	0.0279	0.0214	0.0668	0.0387		0.134367	0.0372444	0.0204104	0.0441242	0.00893333	0.00327909	0.0281	0.0106076	0.139967	0.0265988								3915.5	0.0405235	0.031018	0.070723	0.00121036	0.0010423	0.00102547	-0.0347902	-0.0322846	-0.032023		0.134367	0.634367	-0.591067	-0.5719	-0.460033
3915	0.0091	-0.0304	0.0393	0.006	-0.0085	-0.0041	0.0094	-0.00106667	0.0278	0.0217	0.0671	0.0388667		0.134633	0.0373183	0.0204509	0.0442117	0.00906667	0.00332804	0.0281	0.0106076	0.140167	0.0266368								3915	0.0406463	0.0310585	0.0708486	0.00120037	0.00103203	0.00102284	-0.0346463	-0.0321252	-0.0319819		0.134633	0.634633	-0.590933	-0.5719	-0.459833
3914.5	0.0092	-0.0303	0.0393	0.00606667	-0.0082	-0.004	0.0095	-0.0009	0.0277	0.0218	0.0672	0.0389		0.1347	0.0373368	0.020461	0.0442336	0.0092	0.00337698	0.0282667	0.0106705	0.140433	0.0266875								3914.5	0.0407138	0.0311315	0.0709211	0.00120042	0.00102602	0.00102535	-0.0346471	-0.0320315	-0.0320211		0.1347	0.6347	-0.5908	-0.571733	-0.459567
3914	0.0096	-0.0301	0.0396	0.00636667	-0.0079	-0.0037	0.0097	-0.000633333	0.0281	0.022	0.0672	0.0391		0.134433	0.0372629	0.0204205	0.0441461	0.00926667	0.00340145	0.0282333	0.0106579	0.140533	0.0267065								3914	0.0406643	0.0310784	0.0708526	0.00117633	0.00100564	0.00100822	-0.0342977	-0.0317118	-0.0317526		0.134433	0.634433	-0.590733	-0.571767	-0.459467
3913.5	0.0095	-0.0301	0.0396	0.00633333	-0.0078	-0.0037	0.0097	-0.0006	0.0283	0.0219	0.0671	0.0391		0.1343	0.0372259	0.0204003	0.0441023	0.0093	0.00341368	0.0282333	0.0106579	0.140433	0.0266875								3913.5	0.0406396	0.0310582	0.0707898	0.00117692	0.00100224	0.00100424	-0.0343063	-0.0316582	-0.0316898		0.1343	0.6343	-0.5907	-0.571767	-0.459567
3913	0.0092	-0.0304	0.0395	0.0061	-0.0082	-0.0038	0.0094	-0.000866667	0.028	0.0219	0.0672	0.0390333		0.1344	0.0372536	0.0204154	0.0441351	0.00923333	0.00338921	0.0282333	0.0106579	0.140433	0.0266875								3913	0.0406429	0.0310734	0.0708226	0.00119321	0.00102017	0.00101056	-0.0345429	-0.03194	-0.0317893		0.1344	0.6344	-0.590767	-0.571767	-0.459567
3912.5	0.0093	-0.0305	0.0392	0.006	-0.0086	-0.0039	0.0092	-0.0011	0.0278	0.0222	0.0672	0.0390667		0.134167	0.037189	0.02038	0.0440585	0.0089	0.00326686	0.0279667	0.0105573	0.140167	0.0266368								3912.5	0.0404558	0.0309373	0.0706953	0.0011872	0.00102639	0.00100037	-0.0344558	-0.0320373	-0.0316286		0.134167	0.634167	-0.5911	-0.572033	-0.459833
3912	0.0095	-0.0301	0.0391	0.00616667	-0.0085	-0.0038	0.0096	-0.0009	0.0281	0.0223	0.0672	0.0392		0.134167	0.037189	0.02038	0.0440585	0.00883333	0.00324239	0.0278667	0.0105195	0.14	0.0266051								3912	0.0404313	0.0308995	0.0706636	0.00117407	0.00101121	0.00098996	-0.0342647	-0.0317995	-0.0314636		0.134167	0.634167	-0.591167	-0.572133	-0.46
3911.5	0.0093	-0.03	0.039	0.0061	-0.0085	-0.0038	0.0097	-0.000866667	0.028	0.0219	0.0671	0.039		0.134333	0.0372352	0.0204053	0.0441132	0.00906667	0.00332804	0.0281333	0.0106202	0.140333	0.0266685								3911.5	0.0405632	0.0310255	0.0707817	0.00118771	0.00101711	0.00101008	-0.0344632	-0.0318922	-0.0317817		0.134333	0.634333	-0.590933	-0.571867	-0.459667
3911	0.0088	-0.0303	0.039	0.00583333	-0.0084	-0.004	0.0094	-0.001	0.0278	0.0215	0.0671	0.0388		0.134433	0.0372629	0.0204205	0.0441461	0.00926667	0.00340145	0.0283667	0.0107083	0.1406	0.0267192								3911	0.0406643	0.0311288	0.0708652	0.0012132	0.00103226	0.00102818	-0.034831	-0.0321288	-0.0320652		0.134433	0.634433	-0.590733	-0.571633	-0.4594
3910.5	0.0092	-0.03	0.0393	0.00616667	-0.0082	-0.0039	0.0093	-0.000933333	0.0279	0.0219	0.0673	0.0390333		0.134667	0.0373276	0.0204559	0.0442227	0.0094	0.00345039	0.0285	0.0107586	0.140733	0.0267445								3910.5	0.0407779	0.0312145	0.0709672	0.00119794	0.00103349	0.00101977	-0.0346113	-0.0321479	-0.0319339		0.134667	0.634667	-0.5906	-0.5715	-0.459267
3910	0.0097	-0.0296	0.0395	0.00653333	-0.0081	-0.0036	0.0097	-0.000666667	0.0282	0.0225	0.0675	0.0394		0.134833	0.0373738	0.0204813	0.0442774	0.00926667	0.00340145	0.0284333	0.0107334	0.140833	0.0267635								3910	0.0407752	0.0312147	0.0710409	0.00117251	0.00101642	0.00100115	-0.0342419	-0.0318814	-0.0316409		0.134833	0.634833	-0.590733	-0.571567	-0.459167
3909.5	0.0097	-0.0298	0.0394	0.00643333	-0.0083	-0.0036	0.0097	-0.000733333	0.0283	0.0223	0.0672	0.0392667		0.134567	0.0372998	0.0204408	0.0441899	0.00913333	0.00335251	0.0284	0.0107209	0.1408	0.0267572								3909.5	0.0406523	0.0311616	0.070947	0.00117094	0.00101729	0.00100364	-0.034219	-0.0318949	-0.0316803		0.134567	0.634567	-0.590867	-0.5716	-0.4592
3909	0.0093	-0.0303	0.0392	0.00606667	-0.0089	-0.0038	0.0092	-0.00116667	0.0281	0.0217	0.067	0.0389333		0.1346	0.0373091	0.0204458	0.0442008	0.0094	0.00345039	0.0284333	0.0107334	0.140833	0.0267635								3909	0.0407595	0.0311793	0.0709643	0.00120359	0.00104626	0.00102598	-0.0346928	-0.0323459	-0.032031		0.1346	0.6346	-0.5906	-0.571567	-0.459167
3908.5	0.0091	-0.0305	0.0392	0.00593333	-0.009	-0.0038	0.0092	-0.0012	0.0278	0.0216	0.067	0.0388		0.1346	0.0373091	0.0204458	0.0442008	0.00923333	0.00338921	0.0282667	0.0106705	0.140533	0.0267065								3908.5	0.0406983	0.0311163	0.0709073	0.0012086	0.00104435	0.00103088	-0.034765	-0.0323163	-0.0321073		0.1346	0.6346	-0.590767	-0.571733	-0.459467
3908	0.0092	-0.0302	0.0393	0.0061	-0.0085	-0.0037	0.0096	-0.000866667	0.0277	0.0221	0.0672	0.039		0.134467	0.0372721	0.0204256	0.044157	0.00903333	0.0033158	0.0282	0.0106454	0.140333	0.0266685								3908	0.0405879	0.0310709	0.0708255	0.00118942	0.00102001	0.00101286	-0.0344879	-0.0319376	-0.0318255		0.134467	0.634467	-0.590967	-0.5718	-0.459667
3907.5	0.009	-0.0303	0.0389	0.00586667	-0.0084	-0.004	0.0094	-0.001	0.0276	0.022	0.0672	0.0389333		0.134867	0.037383	0.0204863	0.0442884	0.00906667	0.00332804	0.0282667	0.0106705	0.140567	0.0267128								3907.5	0.040711	0.0311568	0.0710012	0.00121413	0.00103406	0.00102835	-0.0348444	-0.0321568	-0.0320679		0.134867	0.634867	-0.590933	-0.571733	-0.459433
3907	0.0086	-0.0307	0.0385	0.00546667	-0.009	-0.0043	0.0088	-0.0015	0.0275	0.0215	0.0671	0.0387		0.1357	0.037614	0.0206129	0.044562	0.00896667	0.00329133	0.0282	0.0106454	0.140933	0.0267825								3907	0.0409053	0.0312583	0.0713445	0.0012559	0.0010731	0.00106567	-0.0354386	-0.0327583	-0.0326445		0.1357	0.6357	-0.591033	-0.5718	-0.459067
3906.5	0.0083	-0.031	0.0384	0.00523333	-0.0093	-0.0045	0.0084	-0.0018	0.0273	0.0214	0.0666	0.0384333		0.135133	0.0374569	0.0205268	0.0443759	0.00863333	0.00316898	0.0279667	0.0105573	0.140567	0.0267128								3906.5	0.0406259	0.0310841	0.0710888	0.00125263	0.00108136	0.00106638	-0.0353925	-0.0328841	-0.0326554		0.135133	0.635133	-0.591367	-0.572033	-0.459433
3906	0.008	-0.0313	0.0379	0.00486667	-0.0093	-0.0045	0.0084	-0.0018	0.0269	0.0215	0.0661	0.0381667		0.134867	0.037383	0.0204863	0.0442884	0.00826667	0.00303439	0.0275	0.0103811	0.139967	0.0265988								3906	0.0404174	0.0308674	0.0708872	0.00126385	0.00106716	0.00107063	-0.0355507	-0.0326674	-0.0327205		0.134867	0.634867	-0.591733	-0.5725	-0.460033
3905.5	0.0074	-0.032	0.0368	0.00406667	-0.0101	-0.005	0.008	-0.00236667	0.0262	0.0208	0.0653	0.0374333		0.135733	0.0376232	0.020618	0.044573	0.00813333	0.00298544	0.0271	0.0102301	0.140467	0.0266938								3905.5	0.0406087	0.0308481	0.0712668	0.00133532	0.00110322	0.0011447	-0.036542	-0.0332147	-0.0338335		0.135733	0.635733	-0.591867	-0.5729	-0.459533
3905	0.0067	-0.0328	0.036	0.0033	-0.0109	-0.0056	0.0071	-0.00313333	0.0259	0.0198	0.0648	0.0368333		0.1367	0.0378912	0.0207648	0.0448904	0.00836667	0.00307109	0.0273333	0.0103182	0.1424	0.0270612								3905	0.0409623	0.031083	0.0719516	0.00141845	0.00117076	0.00123329	-0.0376623	-0.0342163	-0.0351183		0.1367	0.6367	-0.591633	-0.572667	-0.4576
3904.5	0.0071	-0.032	0.0365	0.00386667	-0.0106	-0.0054	0.0074	-0.00286667	0.0266	0.0205	0.0654	0.0375		0.134367	0.0372444	0.0204104	0.0441242	0.0077	0.00282638	0.0266333	0.0100539	0.141433	0.0268775								3904.5	0.0400708	0.0304643	0.0710017	0.00131074	0.00111095	0.00112236	-0.0362041	-0.033331	-0.0335017		0.134367	0.634367	-0.5923	-0.573367	-0.458567
3904	0.0077	-0.0316	0.0374	0.0045	-0.01	-0.0053	0.0081	-0.0024	0.0269	0.0211	0.066	0.038		0.1366	0.0378634	0.0207496	0.0448576	0.00813333	0.00298544	0.027	0.0101924	0.1422	0.0270232								3904	0.0408489	0.030942	0.0718808	0.00132124	0.00111169	0.00114791	-0.0363489	-0.033342	-0.0338808		0.1366	0.6366	-0.591867	-0.573	-0.4578
3903.5	0.007	-0.0322	0.0371	0.00396667	-0.0104	-0.0059	0.0076	-0.0029	0.0262	0.0201	0.0651	0.0371333		0.134133	0.0371797	0.0203749	0.0440476	0.0076	0.00278968	0.0263333	0.0099407	0.1413	0.0268522								3903.5	0.0399694	0.0303156	0.0708997	0.0012962	0.00110328	0.00114017	-0.0360027	-0.0332156	-0.0337664		0.134133	0.634133	-0.5924	-0.573667	-0.4587
3903	0.0074	-0.0323	0.0374	0.00416667	-0.0104	-0.0056	0.0077	-0.00276667	0.0263	0.0202	0.0651	0.0372		0.135033	0.0374292	0.0205116	0.0443431	0.0076	0.00278968	0.0262333	0.00990295	0.140533	0.0267065								3903	0.0402189	0.0304146	0.0710496	0.00129976	0.001101	0.00114579	-0.0360522	-0.0331813	-0.0338496		0.135033	0.635033	-0.5924	-0.573767	-0.459467
3902.5	0.0075	-0.0319	0.0378	0.00446667	-0.0102	-0.0053	0.0077	-0.0026	0.0265	0.0206	0.0656	0.0375667		0.135433	0.0375401	0.0205724	0.0444745	0.00756667	0.00277744	0.0264333	0.00997845	0.140933	0.0267825								3902.5	0.0403175	0.0305508	0.071257	0.00128528	0.00109898	0.00113504	-0.0358508	-0.0331508	-0.0336903		0.135433	0.635433	-0.592433	-0.573567	-0.459067
3902	0.0068	-0.0315	0.037	0.0041	-0.0104	-0.0056	0.0075	-0.00283333	0.0263	0.0203	0.0654	0.0373333		0.1341	0.0371705	0.0203699	0.0440366	0.00783333	0.00287533	0.0268333	0.0101294	0.1404	0.0266811								3902	0.0400458	0.0304993	0.0707178	0.0012921	0.00111107	0.00111452	-0.0359458	-0.0333326	-0.0333844		0.1341	0.6341	-0.592167	-0.573167	-0.4596
3901.5	0.0072	-0.0316	0.0369	0.00416667	-0.0101	-0.0054	0.0077	-0.0026	0.0264	0.0201	0.0658	0.0374333		0.1359	0.0376694	0.0206433	0.0446277	0.00833333	0.00305886	0.0273	0.0103056	0.141667	0.0269219								3901.5	0.0407283	0.0309489	0.0715496	0.00133675	0.00112553	0.00116392	-0.0365616	-0.0335489	-0.0341162		0.1359	0.6359	-0.591667	-0.5727	-0.458333
3901	0.0073	-0.0317	0.0368	0.00413333	-0.0101	-0.0054	0.0077	-0.0026	0.0264	0.0202	0.0658	0.0374667		0.1338	0.0370873	0.0203243	0.0439381	0.00793333	0.00291203	0.0268	0.0101169	0.140967	0.0267888								3901	0.0399994	0.0304412	0.0707269	0.00128637	0.00109172	0.00110624	-0.035866	-0.0330412	-0.0332603		0.1338	0.6338	-0.592067	-0.5732	-0.459033
3900.5	0.0077	-0.0317	0.037	0.00433333	-0.01	-0.0053	0.0081	-0.0024	0.027	0.0208	0.0663	0.0380333		0.136	0.0376971	0.0206585	0.0446605	0.0085	0.00312003	0.0273	0.0103056	0.141367	0.0268648								3900.5	0.0408172	0.0309641	0.0715254	0.00133107	0.00111316	0.00112172	-0.0364838	-0.0333641	-0.0334921		0.136	0.636	-0.5915	-0.5727	-0.458633
3900	0.0076	-0.0321	0.0371	0.0042	-0.0101	-0.0053	0.008	-0.00246667	0.0271	0.0207	0.0662	0.038		0.1375	0.0381129	0.0208863	0.0451531	0.009	0.00330357	0.0279333	0.0105447	0.1432	0.0272132								3900	0.0414165	0.031431	0.0723664	0.00138507	0.00114905	0.00118105	-0.0372165	-0.0338977	-0.0343664		0.1375	0.6375	-0.591	-0.572067	-0.4568
3899.5	0.0075	-0.0318	0.0375	0.0044	-0.0101	-0.0053	0.008	-0.00246667	0.0268	0.0206	0.0655	0.0376333		0.135867	0.0376602	0.0206382	0.0446168	0.0088	0.00323015	0.0278333	0.0105069	0.142067	0.0269979								3899.5	0.0408903	0.0311452	0.0716146	0.00133154	0.00112976	0.00115473	-0.0364903	-0.0336118	-0.0339813		0.135867	0.635867	-0.5912	-0.572167	-0.457933
3899	0.0075	-0.032	0.0376	0.00436667	-0.0102	-0.0052	0.0078	-0.00253333	0.0265	0.0207	0.0653	0.0375		0.1366	0.0378634	0.0207496	0.0448576	0.00896667	0.00329133	0.0279667	0.0105573	0.1423	0.0270422								3899	0.0411548	0.0313069	0.0718998	0.00135336	0.00114516	0.00118335	-0.0367881	-0.0338402	-0.0343998		0.1366	0.6366	-0.591033	-0.572033	-0.4577
3898.5	0.0072	-0.032	0.0375	0.00423333	-0.0103	-0.005	0.0076	-0.00256667	0.0266	0.0207	0.0651	0.0374667		0.133433	0.0369857	0.0202686	0.0438177	0.00843333	0.00309556	0.0272667	0.010293	0.1407	0.0267382								3898.5	0.0400813	0.0305616	0.0705558	0.00128507	0.00109748	0.00109489	-0.0358479	-0.0331283	-0.0330892		0.133433	0.633433	-0.591567	-0.572733	-0.4593
3898	0.0081	-0.0312	0.0384	0.0051	-0.0094	-0.0044	0.0084	-0.0018	0.0275	0.0213	0.066	0.0382667		0.1337	0.0370596	0.0203091	0.0439053	0.00853333	0.00313227	0.0274667	0.0103685	0.1396	0.0265291								3898	0.0401919	0.0306776	0.0704344	0.00123144	0.0010548	0.00103476	-0.0350919	-0.0324776	-0.0321677		0.1337	0.6337	-0.591467	-0.572533	-0.4604
3897.5	0.0087	-0.0306	0.0389	0.00566667	-0.0089	-0.0042	0.0089	-0.0014	0.0279	0.0217	0.0669	0.0388333		0.1342	0.0371982	0.0203851	0.0440694	0.00886667	0.00325462	0.0278333	0.0105069	0.139867	0.0265798								3897.5	0.0404528	0.030892	0.0706492	0.00121008	0.00104277	0.00101225	-0.0347862	-0.032292	-0.0318159		0.1342	0.6342	-0.591133	-0.572167	-0.460133
3897	0.0089	-0.0304	0.0388	0.00576667	-0.0089	-0.0043	0.009	-0.0014	0.0279	0.0217	0.0671	0.0389		0.1342	0.0371982	0.0203851	0.0440694	0.00913333	0.00335251	0.028	0.0105699	0.140233	0.0266495								3897	0.0405507	0.0309549	0.0707189	0.00120993	0.00104684	0.00101244	-0.034784	-0.0323549	-0.0318189		0.1342	0.6342	-0.590867	-0.572	-0.459767
3896.5	0.0092	-0.0303	0.0387	0.00586667	-0.0089	-0.0043	0.0092	-0.00133333	0.0277	0.0218	0.067	0.0388333		0.134	0.0371428	0.0203547	0.0440038	0.00916667	0.00336474	0.0281	0.0106076	0.1403	0.0266621								3896.5	0.0405075	0.0309623	0.0706659	0.00119999	0.00104301	0.00101331	-0.0346408	-0.0322956	-0.0318326		0.134	0.634	-0.590833	-0.5719	-0.4597
3896	0.0094	-0.0303	0.0387	0.00593333	-0.0087	-0.004	0.0095	-0.00106667	0.0277	0.0218	0.0671	0.0388667		0.133767	0.0370781	0.0203192	0.0439271	0.009	0.00330357	0.0278667	0.0105195	0.140133	0.0266305								3896	0.0403817	0.0308388	0.0705576	0.00118669	0.00101796	0.00100432	-0.0344483	-0.0319054	-0.0316909		0.133767	0.633767	-0.591	-0.572133	-0.459867
3895.5	0.009	-0.0305	0.0386	0.0057	-0.0086	-0.0037	0.0094	-0.000966667	0.0277	0.0218	0.067	0.0388333		0.134	0.0371428	0.0203547	0.0440038	0.00876667	0.00321792	0.0276333	0.0104314	0.139967	0.0265988								3895.5	0.0403607	0.0307861	0.0706026	0.00120136	0.00100824	0.00100928	-0.0346607	-0.0317528	-0.0317692		0.134	0.634	-0.591233	-0.572367	-0.460033
3895	0.0086	-0.0305	0.0388	0.00563333	-0.0083	-0.0036	0.0091	-0.000933333	0.0277	0.0218	0.0672	0.0389		0.134567	0.0372998	0.0204408	0.0441899	0.0087	0.00319345	0.0276333	0.0104314	0.140233	0.0266495								3895	0.0404933	0.0308722	0.0708393	0.00121522	0.00101159	0.00102012	-0.0348599	-0.0318055	-0.0319393		0.134567	0.634567	-0.5913	-0.572367	-0.459767
3894.5	0.0085	-0.0304	0.0387	0.0056	-0.0083	-0.0037	0.0091	-0.000966667	0.0276	0.0217	0.0673	0.0388667		0.134467	0.0372721	0.0204256	0.044157	0.00896667	0.00329133	0.0278667	0.0105195	0.140267	0.0266558								3894.5	0.0405634	0.0309451	0.0708128	0.00122244	0.00101836	0.00102056	-0.0349634	-0.0319118	-0.0319462		0.134467	0.634467	-0.591033	-0.572133	-0.459733
3894	0.0085	-0.0306	0.0386	0.0055	-0.0089	-0.004	0.0091	-0.00126667	0.0274	0.0215	0.0668	0.0385667		0.1343	0.0372259	0.0204003	0.0441023	0.00906667	0.00332804	0.0279333	0.0105447	0.14	0.0266051								3894	0.040554	0.0309449	0.0707074	0.00122878	0.00103759	0.00103303	-0.035054	-0.0322116	-0.0321408		0.1343	0.6343	-0.590933	-0.572067	-0.46
3893.5	0.0082	-0.0311	0.0385	0.0052	-0.0091	-0.0045	0.0086	-0.00166667	0.0273	0.0211	0.066	0.0381333		0.133867	0.0371058	0.0203344	0.04396	0.0085	0.00312003	0.0273667	0.0103308	0.139367	0.0264848								3893.5	0.0402258	0.0306652	0.0704448	0.00122681	0.00104535	0.00104403	-0.0350258	-0.0323319	-0.0323114		0.133867	0.633867	-0.5915	-0.572633	-0.460633
3893	0.0082	-0.0311	0.0384	0.00516667	-0.0087	-0.0048	0.0086	-0.00163333	0.0273	0.0213	0.0659	0.0381667		0.1342	0.0371982	0.0203851	0.0440694	0.00813333	0.00298544	0.0270333	0.0102049	0.139033	0.0264214								3893	0.0401836	0.03059	0.0704909	0.00122619	0.00103834	0.00104485	-0.035017	-0.0322233	-0.0323242		0.1342	0.6342	-0.591867	-0.572967	-0.460967
3892.5	0.0079	-0.0313	0.0377	0.00476667	-0.009	-0.0049	0.0083	-0.00186667	0.0269	0.0211	0.0659	0.0379667		0.136367	0.0377988	0.0207142	0.044781	0.0084	0.00308333	0.0273	0.0103056	0.140067	0.0266178								3892.5	0.0408821	0.0310198	0.0713988	0.00130432	0.00108152	0.0011177	-0.0361154	-0.0328865	-0.0334321		0.136367	0.636367	-0.5916	-0.5727	-0.459933
3892	0.0071	-0.0321	0.0369	0.00396667	-0.01	-0.0053	0.0071	-0.00273333	0.0264	0.0202	0.0655	0.0373667		0.136667	0.0378819	0.0207597	0.0448795	0.00846667	0.0031078	0.0273	0.0103056	0.1417	0.0269282								3892	0.0409897	0.0310654	0.0718077	0.00137071	0.00114235	0.00118618	-0.0370231	-0.0337987	-0.034441		0.136667	0.636667	-0.591533	-0.5727	-0.4583
3891.5	0.0069	-0.0323	0.0365	0.0037	-0.0107	-0.0059	0.0069	-0.00323333	0.026	0.02	0.0646	0.0368667		0.134267	0.0372167	0.0203952	0.0440913	0.00803333	0.00294874	0.0272333	0.0102804	0.140767	0.0267508								3891.5	0.0401654	0.0306756	0.0708422	0.00132973	0.00114982	0.00115433	-0.0364654	-0.033909	-0.0339755		0.134267	0.634267	-0.591967	-0.572767	-0.459233
3891	0.0075	-0.0323	0.037	0.00406667	-0.0105	-0.0056	0.0075	-0.00286667	0.026	0.0202	0.0648	0.037		0.136167	0.0377433	0.0206838	0.0447153	0.0086	0.00315674	0.0279	0.0105321	0.141767	0.0269409								3891	0.0409001	0.0312159	0.0716561	0.0013567	0.00116162	0.00120105	-0.0368334	-0.0340826	-0.0346561		0.136167	0.636167	-0.5914	-0.5721	-0.458233
3890.5	0.0072	-0.0322	0.0372	0.00406667	-0.0102	-0.0054	0.0075	-0.0027	0.0259	0.0201	0.0649	0.0369667		0.133233	0.0369303	0.0202382	0.043752	0.00846667	0.0031078	0.0276333	0.0104314	0.1408	0.0267572								3890.5	0.0400381	0.0306697	0.0705092	0.00129394	0.00111353	0.0011251	-0.0359714	-0.0333697	-0.0335425		0.133233	0.633233	-0.591533	-0.572367	-0.4592
3890	0.0078	-0.0313	0.038	0.00483333	-0.0093	-0.0048	0.0084	-0.0019	0.0268	0.0209	0.066	0.0379		0.1333	0.0369487	0.0202483	0.0437739	0.00886667	0.00325462	0.028	0.0105699	0.139867	0.0265798								3890	0.0402034	0.0308182	0.0703537	0.00125104	0.00107048	0.00105324	-0.03537	-0.0327182	-0.0324537		0.1333	0.6333	-0.591133	-0.572	-0.460133
3889.5	0.0085	-0.0306	0.0387	0.00553333	-0.0088	-0.0043	0.0088	-0.00143333	0.0274	0.0213	0.0667	0.0384667		0.133833	0.0370966	0.0203294	0.043949	0.00906667	0.00332804	0.0282	0.0106454	0.1398	0.0265671								3889.5	0.0404246	0.0309747	0.0705162	0.0012174	0.00105028	0.00102717	-0.0348913	-0.032408	-0.0320495		0.133833	0.633833	-0.590933	-0.5718	-0.4602
3889	0.0088	-0.0305	0.0389	0.00573333	-0.0088	-0.0041	0.0087	-0.0014	0.0275	0.0214	0.0667	0.0385333		0.134033	0.037152	0.0203597	0.0440147	0.00916667	0.00336474	0.0281333	0.0106202	0.139833	0.0265735								3889	0.0405167	0.0309799	0.0705882	0.00120989	0.00104846	0.00102751	-0.0347834	-0.0323799	-0.0320548		0.134033	0.634033	-0.590833	-0.571867	-0.460167
3888.5	0.0088	-0.0302	0.0389	0.00583333	-0.0087	-0.0038	0.0091	-0.00113333	0.0274	0.0216	0.0666	0.0385333		0.134	0.0371428	0.0203547	0.0440038	0.009	0.00330357	0.0279	0.0105321	0.139533	0.0265164								3888.5	0.0404463	0.0308868	0.0705202	0.00119806	0.00102529	0.00102316	-0.034613	-0.0320201	-0.0319869		0.134	0.634	-0.591	-0.5721	-0.460467
3888	0.0088	-0.0299	0.039	0.00596667	-0.0085	-0.0034	0.0098	-0.0007	0.0275	0.0218	0.0669	0.0387333		0.1336	0.0370319	0.0202939	0.0438724	0.00856667	0.0031445	0.0274333	0.0103559	0.1389	0.0263961								3888	0.0401764	0.0306499	0.0702685	0.00117031	0.000982814	0.000994467	-0.0342097	-0.0313499	-0.0315352		0.1336	0.6336	-0.591433	-0.572567	-0.4611
3887.5	0.0084	-0.0303	0.0388	0.00563333	-0.0086	-0.0038	0.0096	-0.000933333	0.0274	0.0215	0.0665	0.0384667		0.133833	0.0370966	0.0203294	0.043949	0.00833333	0.00305886	0.0272	0.0102679	0.138867	0.0263898								3887.5	0.0401554	0.0305972	0.0703388	0.00119177	0.000994176	0.00101583	-0.0345221	-0.0315306	-0.0318721		0.133833	0.633833	-0.591667	-0.5728	-0.461133
3887	0.0079	-0.0308	0.0382	0.0051	-0.009	-0.0045	0.0089	-0.00153333	0.0269	0.021	0.0658	0.0379		0.136533	0.037845	0.0207395	0.0448357	0.009	0.00330357	0.0278	0.0104944	0.141067	0.0268078								3887	0.0411485	0.0312338	0.0716435	0.0012995	0.00107369	0.00113863	-0.0360485	-0.0327672	-0.0337435		0.136533	0.636533	-0.591	-0.5722	-0.458933
3886.5	0.0076	-0.0315	0.0375	0.00453333	-0.0096	-0.005	0.008	-0.0022	0.0261	0.0205	0.0653	0.0373		0.138433	0.0383716	0.0210281	0.0454596	0.0094	0.00345039	0.0283333	0.0106957	0.143733	0.0273146								3886.5	0.041822	0.0317238	0.0727742	0.00139045	0.00115082	0.00125842	-0.0372887	-0.0339238	-0.0354742		0.138433	0.638433	-0.5906	-0.571667	-0.456267
3886	0.0066	-0.0326	0.0359	0.0033	-0.0108	-0.0059	0.0072	-0.00316667	0.0251	0.0198	0.0641	0.0363333		0.1343	0.0372259	0.0204003	0.0441023	0.00836667	0.00307109	0.0272667	0.010293	0.141267	0.0268458								3886	0.040297	0.0306933	0.0709481	0.00136878	0.0011465	0.00119818	-0.036997	-0.0338599	-0.0346148		0.1343	0.6343	-0.591633	-0.572733	-0.458733
3885.5	0.0066	-0.033	0.0361	0.00323333	-0.0107	-0.0059	0.0072	-0.00313333	0.0253	0.0198	0.0646	0.0365667		0.136733	0.0379004	0.0207699	0.0449014	0.00873333	0.00320568	0.0278667	0.0105195	0.1422	0.0270232								3885.5	0.0411061	0.0312894	0.0719246	0.00143435	0.00118492	0.00125018	-0.0378728	-0.0344227	-0.0353579		0.136733	0.636733	-0.591267	-0.572133	-0.4578
3885	0.0065	-0.0327	0.0367	0.0035	-0.0107	-0.0058	0.007	-0.00316667	0.0254	0.0197	0.0645	0.0365333		0.1331	0.0368933	0.020218	0.0437082	0.00816667	0.00299768	0.0273	0.0103056	0.140767	0.0267508								3885	0.039891	0.0305236	0.070459	0.0013243	0.00113503	0.00115095	-0.036391	-0.0336902	-0.0339257		0.1331	0.6331	-0.591833	-0.5727	-0.459233
3884.5	0.0072	-0.0316	0.0376	0.0044	-0.0101	-0.0051	0.0077	-0.0025	0.0263	0.0204	0.065	0.0372333		0.1329	0.0368379	0.0201876	0.0436425	0.00816667	0.00299768	0.0272333	0.0102804	0.139133	0.0264404								3884.5	0.0398355	0.030468	0.070083	0.00125568	0.00108689	0.0010791	-0.0354355	-0.032968	-0.0328496		0.1329	0.6329	-0.591833	-0.572767	-0.460867
3884	0.0082	-0.0308	0.0384	0.00526667	-0.0093	-0.0043	0.0085	-0.0017	0.0271	0.021	0.0659	0.038		0.133767	0.0370781	0.0203192	0.0439271	0.00816667	0.00299768	0.0273333	0.0103182	0.138733	0.0263644								3884	0.0400758	0.0306374	0.0702916	0.00121167	0.00104571	0.00104275	-0.0348091	-0.0323374	-0.0322916		0.133767	0.633767	-0.591833	-0.572667	-0.461267
3883.5	0.0085	-0.0306	0.0384	0.00543333	-0.0092	-0.0042	0.0087	-0.00156667	0.0273	0.0211	0.0661	0.0381667		0.133667	0.0370504	0.020304	0.0438943	0.00836667	0.00307109	0.0275333	0.0103937	0.138533	0.0263264								3883.5	0.0401215	0.0306977	0.0702207	0.00120327	0.00104099	0.00102746	-0.0346881	-0.0322644	-0.0320541		0.133667	0.633667	-0.591633	-0.572467	-0.461467
3883	0.0083	-0.0308	0.0385	0.00533333	-0.0093	-0.0044	0.0084	-0.00176667	0.0272	0.021	0.0661	0.0381		0.1341	0.0371705	0.0203699	0.0440366	0.00896667	0.00329133	0.0279333	0.0105447	0.139	0.0264151								3883	0.0404618	0.0309146	0.0704517	0.00123401	0.00106806	0.00104663	-0.0351285	-0.0326812	-0.0323517		0.1341	0.6341	-0.591033	-0.572067	-0.461
3882.5	0.0082	-0.0309	0.0385	0.00526667	-0.0092	-0.0044	0.0085	-0.0017	0.0268	0.0211	0.066	0.0379667		0.133767	0.0370781	0.0203192	0.0439271	0.00876667	0.00321792	0.0276333	0.0104314	0.139133	0.0264404								3882.5	0.040296	0.0307507	0.0703676	0.00122705	0.00105305	0.00104982	-0.0350293	-0.0324507	-0.0324009		0.133767	0.633767	-0.591233	-0.572367	-0.460867
3882	0.0085	-0.0308	0.0382	0.0053	-0.0088	-0.0043	0.0089	-0.0014	0.0268	0.0214	0.0661	0.0381		0.133967	0.0371335	0.0203496	0.0439928	0.0082	0.00300991	0.0271	0.0102301	0.138833	0.0263834								3882	0.0401434	0.0305797	0.0703762	0.00121407	0.0010227	0.00104176	-0.0348434	-0.0319797	-0.0322762		0.133967	0.633967	-0.5918	-0.5729	-0.461167
3881.5	0.008	-0.0313	0.0378	0.00483333	-0.0089	-0.0046	0.0085	-0.00166667	0.0266	0.0211	0.0655	0.0377333		0.135667	0.0376047	0.0206078	0.0445511	0.00823333	0.00302215	0.0271333	0.0102427	0.139567	0.0265228								3881.5	0.0406269	0.0308505	0.0710739	0.00128118	0.00105737	0.00111159	-0.0357936	-0.0325172	-0.0333405		0.135667	0.635667	-0.591767	-0.572867	-0.460433
3881	0.007	-0.032	0.0376	0.0042	-0.0092	-0.0049	0.0075	-0.0022	0.0262	0.0204	0.0649	0.0371667		0.1375	0.0381129	0.0208863	0.0451531	0.0087	0.00319345	0.0276	0.0104189	0.140767	0.0267508								3881	0.0413064	0.0313052	0.0719039	0.00137688	0.0011226	0.00120668	-0.0371064	-0.0335052	-0.0347373		0.1375	0.6375	-0.5913	-0.5724	-0.459233
3880.5	0.0064	-0.0325	0.0365	0.00346667	-0.0101	-0.0057	0.0068	-0.003	0.0255	0.0194	0.0642	0.0363667		0.135433	0.0375401	0.0205724	0.0444745	0.00856667	0.0031445	0.0276	0.0104189	0.139667	0.0265418								3880.5	0.0406846	0.0309913	0.0710162	0.00138517	0.00115541	0.00120059	-0.0372179	-0.0339913	-0.0346496		0.135433	0.635433	-0.591433	-0.5724	-0.460333
3880	0.0071	-0.032	0.0369	0.004	-0.0102	-0.0053	0.0076	-0.00263333	0.0259	0.02	0.065	0.0369667		0.136367	0.0377988	0.0207142	0.044781	0.0089	0.00326686	0.0281	0.0106076	0.140167	0.0266368								3880	0.0410656	0.0313218	0.0714178	0.00137386	0.00115295	0.00118688	-0.0370656	-0.0339551	-0.0344511		0.136367	0.636367	-0.5911	-0.5719	-0.459833
3879.5	0.0071	-0.0318	0.0376	0.0043	-0.0103	-0.0051	0.0077	-0.00256667	0.026	0.0202	0.0652	0.0371333		0.1336	0.0370319	0.0202939	0.0438724	0.00853333	0.00313227	0.0275	0.0103811	0.1399	0.0265861								3879.5	0.0401642	0.030675	0.0704585	0.00128624	0.00110501	0.00111057	-0.0358642	-0.0332417	-0.0333252		0.1336	0.6336	-0.591467	-0.5725	-0.4601
3879	0.0076	-0.0311	0.0382	0.0049	-0.0098	-0.0047	0.0084	-0.00203333	0.0265	0.0207	0.0656	0.0376		0.132767	0.0368009	0.0201673	0.0435988	0.0086	0.00315674	0.0275	0.0103811	0.139067	0.0264278								3879	0.0399576	0.0305484	0.0700265	0.00122904	0.00106157	0.00105148	-0.0350576	-0.0325818	-0.0324265		0.132767	0.632767	-0.5914	-0.5725	-0.460933
3878.5	0.0084	-0.0305	0.0384	0.00543333	-0.0093	-0.0043	0.0089	-0.00156667	0.0268	0.0212	0.0661	0.0380333		0.1337	0.0370596	0.0203091	0.0439053	0.0091	0.00334027	0.0282	0.0106454	0.1392	0.0264531								3878.5	0.0403999	0.0309545	0.0703584	0.00122266	0.00105762	0.00104491	-0.0349665	-0.0325211	-0.032325		0.1337	0.6337	-0.5909	-0.5718	-0.4608
3878	0.0087	-0.0305	0.0387	0.00563333	-0.0089	-0.004	0.0088	-0.00136667	0.0269	0.021	0.0665	0.0381333		0.1342	0.0371982	0.0203851	0.0440694	0.00946667	0.00347486	0.0287	0.0108341	0.139767	0.0265608								3878	0.0406731	0.0312192	0.0706302	0.00122778	0.00106184	0.00105605	-0.0350397	-0.0325858	-0.0324969		0.1342	0.6342	-0.590533	-0.5713	-0.460233
3877.5	0.0084	-0.0307	0.0387	0.00546667	-0.0089	-0.004	0.0089	-0.00133333	0.027	0.0205	0.0664	0.0379667		0.134133	0.0371797	0.0203749	0.0440476	0.00943333	0.00346263	0.0286333	0.0108089	0.139833	0.0265735								3877.5	0.0406423	0.0311839	0.070621	0.00123733	0.00105737	0.00106631	-0.0351757	-0.0325172	-0.0326543		0.134133	0.634133	-0.590567	-0.571367	-0.460167
3877	0.0082	-0.0307	0.0386	0.00536667	-0.0088	-0.0041	0.009	-0.0013	0.0272	0.0205	0.0661	0.0379333		0.1337	0.0370596	0.0203091	0.0439053	0.00913333	0.00335251	0.0282333	0.0106579	0.1395	0.0265101								3877	0.0404121	0.030967	0.0704154	0.00122818	0.00104116	0.00105508	-0.0350454	-0.032267	-0.032482		0.1337	0.6337	-0.590867	-0.571767	-0.4605
3876.5	0.008	-0.0306	0.0385	0.0053	-0.0088	-0.0042	0.009	-0.00133333	0.0273	0.0208	0.0658	0.0379667		0.133133	0.0369025	0.020223	0.0437192	0.00846667	0.0031078	0.0275	0.0103811	0.138767	0.0263708								3876.5	0.0400103	0.0306041	0.0700899	0.00120481	0.00102	0.0010319	-0.0347103	-0.0319375	-0.0321233		0.133133	0.633133	-0.591533	-0.5725	-0.461233
3876	0.0083	-0.0305	0.0383	0.00536667	-0.009	-0.0043	0.0092	-0.00136667	0.0272	0.021	0.0658	0.038		0.1336	0.0370319	0.0202939	0.0438724	0.0083	0.00304662	0.0273	0.0103056	0.138733	0.0263644								3876	0.0400785	0.0305995	0.0702368	0.00120491	0.00102184	0.00103921	-0.0347118	-0.0319662	-0.0322368		0.1336	0.6336	-0.5917	-0.5727	-0.461267
3875.5	0.0083	-0.0308	0.0378	0.0051	-0.0093	-0.0047	0.0091	-0.00163333	0.0267	0.0209	0.0657	0.0377667		0.135133	0.0374569	0.0205268	0.0443759	0.00853333	0.00313227	0.0273	0.0103056	0.1396	0.0265291								3875.5	0.0405892	0.0308324	0.0709051	0.00125948	0.00105403	0.00109815	-0.0354892	-0.0324658	-0.0331384		0.135133	0.635133	-0.591467	-0.5727	-0.4604
3875	0.0076	-0.0317	0.0375	0.00446667	-0.0097	-0.0051	0.0081	-0.00223333	0.0262	0.0204	0.0655	0.0373667		0.135733	0.0376232	0.020618	0.044573	0.00813333	0.00298544	0.0268	0.0101169	0.14	0.0266051								3875	0.0406087	0.0307348	0.0711781	0.00130624	0.0010869	0.00114321	-0.036142	-0.0329682	-0.0338114		0.135733	0.635733	-0.591867	-0.5732	-0.46
3874.5	0.0071	-0.0322	0.0372	0.00403333	-0.0098	-0.005	0.0073	-0.0025	0.0261	0.02	0.0651	0.0370667		0.134833	0.0373738	0.0204813	0.0442774	0.0078	0.00286309	0.0266333	0.0100539	0.138633	0.0263454								3874.5	0.0402368	0.0305352	0.0706228	0.00131069	0.00109132	0.00112602	-0.0362035	-0.0330352	-0.0335562		0.134833	0.634833	-0.5922	-0.573367	-0.461367
3874	0.0071	-0.032	0.0373	0.00413333	-0.01	-0.0052	0.0076	-0.00253333	0.0259	0.02	0.065	0.0369667		0.135667	0.0376047	0.0206078	0.0445511	0.00873333	0.00320568	0.0278667	0.0105195	0.139067	0.0264278								3874	0.0408104	0.0311274	0.0709788	0.00134521	0.00113304	0.00115683	-0.0366771	-0.0336607	-0.0340122		0.135667	0.635667	-0.591267	-0.572133	-0.460933
3873.5	0.0074	-0.0316	0.0378	0.00453333	-0.0098	-0.0049	0.008	-0.00223333	0.0259	0.0202	0.0653	0.0371333		0.133867	0.0371058	0.0203344	0.04396	0.00866667	0.00318121	0.0277	0.0104566	0.1388	0.0263771								3873.5	0.040287	0.030791	0.0703371	0.00127833	0.00109061	0.00110249	-0.0357537	-0.0330244	-0.0332037		0.133867	0.633867	-0.591333	-0.5723	-0.4612
3873	0.0081	-0.031	0.038	0.00503333	-0.0094	-0.0043	0.0084	-0.00176667	0.0264	0.0207	0.066	0.0377		0.132967	0.0368563	0.0201977	0.0436644	0.0084	0.00308333	0.0272667	0.010293	0.1385	0.0263201								3873	0.0399397	0.0304907	0.0699845	0.00121845	0.00104054	0.00104229	-0.0349063	-0.0322574	-0.0322845		0.132967	0.632967	-0.5916	-0.572733	-0.4615
3872.5	0.0083	-0.0306	0.0381	0.00526667	-0.0092	-0.0041	0.0088	-0.0015	0.0267	0.0208	0.0662	0.0379		0.133367	0.0369672	0.0202585	0.0437958	0.00826667	0.00303439	0.0270333	0.0102049	0.138467	0.0263137								3872.5	0.0400016	0.0304634	0.0701095	0.00120652	0.00102166	0.00103745	-0.0347349	-0.0319634	-0.0322095		0.133367	0.633367	-0.591733	-0.572967	-0.461533
3872	0.0078	-0.0309	0.0379	0.00493333	-0.0094	-0.0045	0.0085	-0.0018	0.0266	0.0204	0.0658	0.0376		0.1335	0.0370042	0.0202787	0.0438396	0.00806667	0.00296097	0.0266	0.0100414	0.138333	0.0262884								3872	0.0399651	0.0303201	0.070128	0.00122723	0.0010317	0.00105807	-0.0350318	-0.0321201	-0.032528		0.1335	0.6335	-0.591933	-0.5734	-0.461667
3871.5	0.0075	-0.0313	0.0373	0.0045	-0.0096	-0.005	0.0085	-0.00203333	0.0264	0.0204	0.0652	0.0373333		0.1349	0.0373922	0.0204914	0.0442993	0.00803333	0.00294874	0.0266333	0.0100539	0.138767	0.0263708								3871.5	0.040341	0.0305453	0.0706701	0.00128457	0.00106137	0.00111134	-0.035841	-0.0325787	-0.0333367		0.1349	0.6349	-0.591967	-0.573367	-0.461233
3871	0.0066	-0.0323	0.0362	0.0035	-0.0102	-0.0058	0.008	-0.00266667	0.0257	0.02	0.0643	0.0366667		0.136933	0.0379558	0.0208003	0.044967	0.00826667	0.00303439	0.0273333	0.0103182	0.1411	0.0268142								3871	0.0409902	0.0311184	0.0717812	0.00140552	0.00114143	0.00123303	-0.0374902	-0.0337851	-0.0351145		0.136933	0.636933	-0.591733	-0.572667	-0.4589
3870.5	0.0058	-0.0323	0.036	0.00316667	-0.0111	-0.006	0.0074	-0.00323333	0.0249	0.02	0.0634	0.0361		0.135033	0.0374292	0.0205116	0.0443431	0.0073	0.00267956	0.0263	0.00992811	0.1408	0.0267572								3870.5	0.0401087	0.0304398	0.0711003	0.00136472	0.00113388	0.00122502	-0.0369421	-0.0336731	-0.0350003		0.135033	0.635033	-0.5927	-0.5737	-0.4592
3870	0.0056	-0.033	0.0362	0.00293333	-0.0115	-0.0066	0.0064	-0.0039	0.0243	0.0199	0.0635	0.0359		0.1361	0.0377249	0.0206737	0.0446934	0.00736667	0.00270403	0.0260667	0.00984003	0.140333	0.0266685								3870	0.0404289	0.0305137	0.0713619	0.00140592	0.0011843	0.00125754	-0.0374955	-0.0344137	-0.0354619		0.1361	0.6361	-0.592633	-0.573933	-0.459667
3869.5	0.0047	-0.0338	0.0352	0.00203333	-0.0121	-0.0076	0.0055	-0.00473333	0.0236	0.0187	0.0629	0.0350667		0.133667	0.0370504	0.020304	0.0438943	0.00756667	0.00277744	0.0266	0.0100414	0.140233	0.0266495								3869.5	0.0398278	0.0303454	0.0705438	0.00142842	0.00123052	0.00125863	-0.0377945	-0.0350787	-0.0354771		0.133667	0.633667	-0.592433	-0.5734	-0.459767
3869	0.0063	-0.0323	0.0365	0.0035	-0.0107	-0.0061	0.0073	-0.00316667	0.0252	0.0199	0.0644	0.0365		0.133833	0.0370966	0.0203294	0.043949	0.0081	0.00297321	0.0271667	0.0102553	0.1396	0.0265291								3869	0.0400698	0.0305846	0.0704782	0.00133735	0.00113915	0.00115452	-0.0365698	-0.0337513	-0.0339782		0.133833	0.633833	-0.5919	-0.572833	-0.4604
3868.5	0.0072	-0.0314	0.0372	0.00433333	-0.01	-0.0052	0.0081	-0.00236667	0.026	0.0204	0.0653	0.0372333		0.132933	0.0368471	0.0201927	0.0436535	0.00823333	0.00302215	0.0272667	0.010293	0.139133	0.0264404								3868.5	0.0398693	0.0304857	0.0700939	0.0012628	0.00107928	0.00107982	-0.0355359	-0.0328523	-0.0328606		0.132933	0.632933	-0.591767	-0.572733	-0.460867
3868	0.0079	-0.0307	0.0376	0.00493333	-0.0094	-0.0046	0.0086	-0.0018	0.0267	0.0208	0.0659	0.0378		0.132667	0.0367732	0.0201521	0.0435659	0.00853333	0.00313227	0.0275	0.0103811	0.138733	0.0263644								3868	0.0399055	0.0305333	0.0699303	0.00122305	0.00104544	0.00103236	-0.0349721	-0.0323333	-0.0321303		0.132667	0.632667	-0.591467	-0.5725	-0.461267
3867.5	0.0084	-0.0304	0.0382	0.0054	-0.0089	-0.0041	0.0091	-0.0013	0.0272	0.0211	0.0661	0.0381333		0.1333	0.0369487	0.0202483	0.0437739	0.00866667	0.00318121	0.0275667	0.0104063	0.138633	0.0263454								3867.5	0.0401299	0.0306546	0.0701193	0.00120617	0.0010211	0.0010231	-0.0347299	-0.0319546	-0.031986		0.1333	0.6333	-0.591333	-0.572433	-0.461367
3867	0.0083	-0.0306	0.0386	0.00543333	-0.009	-0.004	0.0091	-0.0013	0.0274	0.0209	0.066	0.0381		0.1334	0.0369765	0.0202635	0.0438067	0.00833333	0.00305886	0.0272667	0.010293	0.138533	0.0263264								3867	0.0400353	0.0305566	0.0701331	0.0011973	0.00101484	0.00102612	-0.034602	-0.0318566	-0.0320331		0.1334	0.6334	-0.591667	-0.572733	-0.461467
3866.5	0.0077	-0.0313	0.0378	0.00473333	-0.0094	-0.0047	0.0083	-0.00193333	0.0269	0.0203	0.0653	0.0375		0.134233	0.0372074	0.0203901	0.0440804	0.00816667	0.00299768	0.0269	0.0101546	0.138733	0.0263644								3866.5	0.0402051	0.0305447	0.0704448	0.00125825	0.00105482	0.00108536	-0.0354718	-0.0324781	-0.0329448		0.134233	0.634233	-0.591833	-0.5731	-0.461267
3866	0.0067	-0.0322	0.0366	0.0037	-0.0101	-0.0057	0.0071	-0.0029	0.0261	0.0196	0.0645	0.0367333		0.1365	0.0378357	0.0207344	0.0448247	0.00876667	0.00321792	0.0273333	0.0103182	0.140867	0.0267698								3866	0.0410536	0.0310526	0.0715946	0.00139529	0.00115278	0.00121531	-0.0373536	-0.0339526	-0.0348612		0.1365	0.6365	-0.591233	-0.572667	-0.459133
3865.5	0.006	-0.0321	0.0364	0.00343333	-0.0105	-0.006	0.0068	-0.00323333	0.0255	0.0196	0.064	0.0363667		0.1354	0.0375308	0.0205673	0.0444635	0.00883333	0.00324239	0.0272667	0.010293	0.141233	0.0268395								3865.5	0.0407732	0.0308604	0.071303	0.00139427	0.00116238	0.00122055	-0.0373399	-0.0340937	-0.0349364		0.1354	0.6354	-0.591167	-0.572733	-0.458767
3865	0.0063	-0.0323	0.0367	0.00356667	-0.0106	-0.0061	0.0073	-0.00313333	0.0253	0.0196	0.0642	0.0363667		0.1358	0.0376417	0.0206281	0.0445949	0.00863333	0.00316898	0.0273	0.0103056	0.140533	0.0267065								3865	0.0408107	0.0309337	0.0713013	0.00138712	0.00116056	0.00122043	-0.037244	-0.034067	-0.0349347		0.1358	0.6358	-0.591367	-0.5727	-0.459467
3864.5	0.0059	-0.0328	0.0364	0.00316667	-0.011	-0.0063	0.0069	-0.00346667	0.0251	0.0192	0.064	0.0361		0.1339	0.037115	0.0203395	0.0439709	0.00813333	0.00298544	0.0269667	0.0101798	0.139633	0.0265355								3864.5	0.0401005	0.0305193	0.0705064	0.00136411	0.00115504	0.0011838	-0.0369338	-0.0339859	-0.0344064		0.1339	0.6339	-0.591867	-0.573033	-0.460367
3864	0.0066	-0.0322	0.0369	0.00376667	-0.0104	-0.0056	0.0073	-0.0029	0.0256	0.0199	0.0645	0.0366667		0.1326	0.0367547	0.020142	0.043544	0.00783333	0.00287533	0.0267667	0.0101043	0.138233	0.0262694								3864	0.03963	0.0302463	0.0698134	0.00128618	0.00109868	0.00109871	-0.0358634	-0.0331463	-0.0331468		0.1326	0.6326	-0.592167	-0.573233	-0.461767
3863.5	0.0077	-0.0315	0.0373	0.0045	-0.0096	-0.0048	0.0082	-0.00206667	0.0265	0.0205	0.0651	0.0373667		0.133067	0.0368841	0.0202129	0.0436973	0.00796667	0.00292427	0.0269	0.0101546	0.137933	0.0262124								3863.5	0.0398083	0.0303675	0.0699097	0.00124668	0.00105198	0.00105905	-0.0353083	-0.0324342	-0.032543		0.133067	0.633067	-0.592033	-0.5731	-0.462067
3863	0.0079	-0.0311	0.0372	0.00466667	-0.0095	-0.0048	0.0084	-0.00196667	0.027	0.0206	0.0652	0.0376		0.134267	0.0372167	0.0203952	0.0440913	0.00816667	0.00299768	0.0270333	0.0102049	0.138633	0.0263454								3863	0.0402144	0.0306001	0.0704368	0.00126364	0.0010606	0.00107825	-0.0355477	-0.0325668	-0.0328368		0.134267	0.634267	-0.591833	-0.572967	-0.461367
3862.5	0.0073	-0.0315	0.0369	0.00423333	-0.01	-0.0055	0.0078	-0.00256667	0.0267	0.0204	0.0651	0.0374		0.134333	0.0372352	0.0204053	0.0441132	0.008	0.0029365	0.0269667	0.0101798	0.1392	0.0264531								3862.5	0.0401717	0.0305851	0.0705663	0.00129156	0.00109904	0.00110001	-0.0359383	-0.0331518	-0.0331663		0.134333	0.634333	-0.592	-0.573033	-0.4608
3862	0.007	-0.0316	0.037	0.00413333	-0.0101	-0.0056	0.0079	-0.0026	0.0263	0.0206	0.065	0.0373		0.133167	0.0369118	0.0202281	0.0437301	0.008	0.0029365	0.0268667	0.010142	0.138567	0.0263327								3862	0.0398483	0.0303701	0.0700629	0.00127556	0.00108703	0.00107341	-0.0357149	-0.0329701	-0.0327629		0.133167	0.633167	-0.592	-0.573133	-0.461433
3861.5	0.0073	-0.0314	0.0375	0.00446667	-0.0097	-0.0049	0.0082	-0.00213333	0.0266	0.0208	0.0653	0.0375667		0.134367	0.0372444	0.0204104	0.0441242	0.00866667	0.00318121	0.0275667	0.0104063	0.139567	0.0265228								3861.5	0.0404256	0.0308166	0.070647	0.00129305	0.0010857	0.00109431	-0.0359589	-0.03295	-0.0330803		0.134367	0.634367	-0.591333	-0.572433	-0.460433
3861	0.0076	-0.0311	0.0379	0.0048	-0.0096	-0.0047	0.0085	-0.00193333	0.0267	0.0204	0.0656	0.0375667		0.132833	0.0368194	0.0201775	0.0436207	0.0087	0.00319345	0.0277	0.0104566	0.139633	0.0265355								3861	0.0400128	0.0306341	0.0701561	0.00123994	0.00106064	0.00106207	-0.0352128	-0.0325674	-0.0325894		0.132833	0.632833	-0.5913	-0.5723	-0.460367
3860.5	0.0083	-0.0306	0.0383	0.00533333	-0.0091	-0.0042	0.009	-0.00143333	0.027	0.0208	0.0662	0.038		0.1328	0.0368101	0.0201724	0.0436097	0.0088	0.00323015	0.0279	0.0105321	0.1391	0.0264341								3860.5	0.0400403	0.0307045	0.0700438	0.00120457	0.00103284	0.00102681	-0.034707	-0.0321378	-0.0320438		0.1328	0.6328	-0.5912	-0.5721	-0.4609
3860	0.0086	-0.0302	0.0385	0.00563333	-0.0089	-0.004	0.0093	-0.0012	0.0272	0.0211	0.0664	0.0382333		0.132833	0.0368194	0.0201775	0.0436207	0.00873333	0.00320568	0.0278333	0.0105069	0.1388	0.0263771								3860	0.0400251	0.0306844	0.0699977	0.00118279	0.00101662	0.00100898	-0.0343917	-0.0318844	-0.0317644		0.132833	0.632833	-0.591267	-0.572167	-0.4612
3859.5	0.0085	-0.0302	0.0387	0.00566667	-0.0088	-0.0039	0.0095	-0.00106667	0.0272	0.0213	0.0664	0.0383		0.132733	0.0367917	0.0201623	0.0435878	0.0087	0.00319345	0.0277333	0.0104692	0.1387	0.0263581								3859.5	0.0399851	0.0306315	0.0699459	0.00117776	0.00100477	0.00100146	-0.0343184	-0.0316981	-0.0316459		0.132733	0.632733	-0.5913	-0.572267	-0.4613
3859	0.0083	-0.0306	0.0385	0.0054	-0.0089	-0.0042	0.0093	-0.00126667	0.0269	0.0211	0.0662	0.0380667		0.132967	0.0368563	0.0201977	0.0436644	0.00883333	0.00324239	0.0276	0.0104189	0.138667	0.0263517								3859	0.0400987	0.0306166	0.0700162	0.001204	0.00101654	0.00102077	-0.0346987	-0.0318832	-0.0319495		0.132967	0.632967	-0.591167	-0.5724	-0.461333
3858.5	0.0081	-0.0311	0.038	0.005	-0.0092	-0.0045	0.0088	-0.00163333	0.0266	0.0207	0.0656	0.0376333		0.133733	0.0370688	0.0203142	0.0439162	0.0088	0.00323015	0.0273667	0.0103308	0.138867	0.0263898								3858.5	0.040299	0.0306449	0.070306	0.00124602	0.00104189	0.0010675	-0.035299	-0.0322783	-0.0326726		0.133733	0.633733	-0.5912	-0.572633	-0.461133
3858	0.0076	-0.0314	0.0374	0.00453333	-0.0096	-0.0049	0.008	-0.00216667	0.0262	0.0201	0.0651	0.0371333		0.133967	0.0371335	0.0203496	0.0439928	0.00843333	0.00309556	0.0269333	0.0101672	0.139033	0.0264214								3858	0.0402291	0.0305168	0.0704143	0.00127419	0.00106821	0.00110762	-0.0356958	-0.0326835	-0.0332809		0.133967	0.633967	-0.591567	-0.573067	-0.460967
3857.5	0.0074	-0.0314	0.0373	0.00443333	-0.0097	-0.0049	0.0076	-0.00233333	0.0262	0.0202	0.0653	0.0372333		0.133467	0.0369949	0.0202737	0.0438286	0.00846667	0.0031078	0.0271667	0.0102553	0.138733	0.0263644								3857.5	0.0401027	0.0305289	0.070193	0.00127231	0.00107993	0.00108634	-0.0356694	-0.0328623	-0.0329597		0.133467	0.633467	-0.591533	-0.572833	-0.461267
3857	0.0076	-0.0316	0.0373	0.00443333	-0.0097	-0.0049	0.0079	-0.00223333	0.0262	0.0206	0.0655	0.0374333		0.134367	0.0372444	0.0204104	0.0441242	0.00883333	0.00324239	0.0276	0.0104189	0.1388	0.0263771								3857	0.0404868	0.0308292	0.0705013	0.00129985	0.00109313	0.00109349	-0.0360535	-0.0330626	-0.0330679		0.134367	0.634367	-0.591167	-0.5724	-0.4612
3856.5	0.0073	-0.0319	0.0371	0.00416667	-0.0098	-0.0053	0.0077	-0.00246667	0.0258	0.0204	0.0652	0.0371333		0.133367	0.0369672	0.0202585	0.0437958	0.0082	0.00300991	0.0268667	0.010142	0.138433	0.0263074								3856.5	0.0399771	0.0304005	0.0701032	0.00128239	0.00108025	0.00108701	-0.0358105	-0.0328672	-0.0329699		0.133367	0.633367	-0.5918	-0.573133	-0.461567
3856	0.0073	-0.0317	0.0371	0.00423333	-0.0096	-0.0055	0.0076	-0.0025	0.0259	0.0205	0.065	0.0371333		0.1336	0.0370319	0.0202939	0.0438724	0.0074	0.00271626	0.0261333	0.0098652	0.137967	0.0262187								3856	0.0397482	0.0301591	0.0700911	0.0012613	0.00106662	0.00108622	-0.0355148	-0.0326591	-0.0329578		0.1336	0.6336	-0.5926	-0.573867	-0.462033
3855.5	0.006	-0.0326	0.0358	0.00306667	-0.0104	-0.0068	0.0061	-0.0037	0.0249	0.0193	0.0636	0.0359333		0.1374	0.0380852	0.0208711	0.0451203	0.0076	0.00278968	0.0269333	0.0101672	0.140567	0.0267128								3855.5	0.0408749	0.0310383	0.0718331	0.00142946	0.00120675	0.00128879	-0.0378082	-0.0347383	-0.0358998		0.1374	0.6374	-0.5924	-0.573067	-0.459433
3855	0.005	-0.0335	0.0348	0.0021	-0.0109	-0.0077	0.0054	-0.0044	0.0243	0.0184	0.0632	0.0353		0.146033	0.0404782	0.0221826	0.0479554	0.0102667	0.00376851	0.0311333	0.0117527	0.1506	0.0286195								3855	0.0442467	0.0339352	0.0765749	0.00177635	0.00146959	0.00170362	-0.0421467	-0.0383352	-0.0412749		0.146033	0.646033	-0.589733	-0.568867	-0.4494
3854.5	0.0065	-0.0328	0.0374	0.0037	-0.0086	-0.005	0.0085	-0.0017	0.0253	0.02	0.0645	0.0366		0.138333	0.0383439	0.0210129	0.0454268	0.0075	0.00275297	0.0264667	0.00999103	0.147567	0.0280431								3854.5	0.0410969	0.0310039	0.0734699	0.00139853	0.00106955	0.00135939	-0.0373969	-0.0327039	-0.0368699		0.138333	0.638333	-0.5925	-0.573533	-0.452433
3854	0.0023	-0.0373	0.032	-0.001	-0.0136	-0.0094	0.0032	-0.0066	0.0216	0.0161	0.0607	0.0328		0.143767	0.0398499	0.0218382	0.047211	0.00756667	0.00277744	0.0264	0.00996586	0.1486	0.0282394								3854	0.0426274	0.0318041	0.0754505	0.00190335	0.00147488	0.00181906	-0.0436274	-0.0384041	-0.0426505		0.143767	0.643767	-0.592433	-0.5736	-0.4514
3853.5	0.0032	-0.0361	0.0328	-3.33333e-05	-0.0136	-0.009	0.0039	-0.00623333	0.0224	0.0169	0.0613	0.0335333		0.136233	0.0377618	0.0206939	0.0447372	0.006	0.00220238	0.0248667	0.00938704	0.143167	0.0272069								3853.5	0.0399642	0.030081	0.0719441	0.0015998	0.00131873	0.00147539	-0.0399975	-0.0363143	-0.0384107		0.136233	0.636233	-0.594	-0.575133	-0.456833
3853	0.0027	-0.0364	0.0325	-0.0004	-0.0138	-0.0089	0.0037	-0.00633333	0.022	0.0167	0.0607	0.0331333		0.134733	0.037346	0.0204661	0.0442446	0.00643333	0.00236144	0.0250333	0.00944995	0.1405	0.0267001								3853	0.0397075	0.029916	0.0709447	0.00160861	0.00131402	0.0014297	-0.0401075	-0.0362494	-0.0378114		0.134733	0.634733	-0.593567	-0.574967	-0.4595
3852.5	0.0031	-0.0355	0.033	0.0002	-0.0134	-0.0085	0.0042	-0.0059	0.0225	0.0169	0.0607	0.0333667		0.132667	0.0367732	0.0201521	0.0435659	0.0067	0.00245932	0.0254667	0.00961353	0.1401	0.0266241								3852.5	0.0392325	0.0297657	0.0701901	0.00152354	0.00127204	0.00135596	-0.0390325	-0.0356657	-0.0368234		0.132667	0.632667	-0.5933	-0.574533	-0.4599
3852	0.0047	-0.034	0.0347	0.0018	-0.0123	-0.0073	0.0056	-0.00466667	0.0237	0.0184	0.0626	0.0349		0.135267	0.0374939	0.0205471	0.0444197	0.00803333	0.00294874	0.0269333	0.0101672	0.140333	0.0266685								3852	0.0404426	0.0307143	0.0710882	0.00149325	0.00125181	0.00130959	-0.0386426	-0.0353809	-0.0361882		0.135267	0.635267	-0.591967	-0.573067	-0.459667
3851.5	0.0053	-0.0333	0.0357	0.00256667	-0.0119	-0.0067	0.0061	-0.00416667	0.0243	0.0189	0.0636	0.0356		0.133733	0.0370688	0.0203142	0.0439162	0.008	0.0029365	0.0269	0.0101546	0.140433	0.0266875								3851.5	0.0400054	0.0304688	0.0706037	0.00140166	0.00119961	0.00122526	-0.0374387	-0.0346354	-0.0350037		0.133733	0.633733	-0.592	-0.5731	-0.459567
3851	0.0061	-0.0324	0.0364	0.00336667	-0.011	-0.006	0.0069	-0.00336667	0.0253	0.0195	0.0643	0.0363667		0.1318	0.036533	0.0200205	0.0432813	0.00816667	0.00299768	0.0270667	0.0102175	0.138833	0.0263834								3851	0.0395306	0.030238	0.0696647	0.00130783	0.00112928	0.00110876	-0.036164	-0.0336047	-0.0332981		0.1318	0.6318	-0.591833	-0.572933	-0.461167
3850.5	0.0072	-0.0317	0.0372	0.00423333	-0.01	-0.0053	0.008	-0.00243333	0.0263	0.0203	0.0651	0.0372333		0.1333	0.0369487	0.0202483	0.0437739	0.00853333	0.00313227	0.0275333	0.0103937	0.138533	0.0263264								3850.5	0.040081	0.030642	0.0701003	0.00128506	0.00109398	0.00108024	-0.0358477	-0.0330754	-0.032867		0.1333	0.6333	-0.591467	-0.572467	-0.461467
3850	0.0072	-0.0316	0.0373	0.0043	-0.0098	-0.005	0.0082	-0.0022	0.0264	0.0204	0.0652	0.0373333		0.133133	0.0369025	0.020223	0.0437192	0.00843333	0.00309556	0.0274333	0.0103559	0.138167	0.0262567								3850	0.0399981	0.030579	0.0699759	0.00127435	0.00107446	0.00106554	-0.0356981	-0.032779	-0.0326426		0.133133	0.633133	-0.591567	-0.572567	-0.461833
3849.5	0.0075	-0.0311	0.0376	0.00466667	-0.0094	-0.0045	0.0085	-0.0018	0.0265	0.0207	0.0654	0.0375333		0.1331	0.0368933	0.020218	0.0437082	0.00856667	0.0031445	0.0276	0.0104189	0.138167	0.0262567								3849.5	0.0400378	0.0306368	0.069965	0.00125112	0.00105215	0.00105181	-0.0353711	-0.0324368	-0.0324316		0.1331	0.6331	-0.591433	-0.5724	-0.461833
3849	0.0081	-0.0305	0.0381	0.00523333	-0.0089	-0.0041	0.0087	-0.00143333	0.027	0.0209	0.0659	0.0379333		0.1329	0.0368379	0.0201876	0.0436425	0.0088	0.00323015	0.0277	0.0104566	0.138667	0.0263517								3849	0.040068	0.0306442	0.0699943	0.00121345	0.00102897	0.00102791	-0.0348347	-0.0320775	-0.032061		0.1329	0.6329	-0.5912	-0.5723	-0.461333
3848.5	0.0084	-0.0304	0.0383	0.00543333	-0.0086	-0.0039	0.0088	-0.00123333	0.0272	0.0209	0.0662	0.0381		0.132467	0.0367177	0.0201218	0.0435002	0.00886667	0.00325462	0.0275667	0.0104063	0.138633	0.0263454								3848.5	0.0399724	0.030528	0.0698457	0.00119295	0.00100878	0.00100779	-0.034539	-0.0317614	-0.0317457		0.132467	0.632467	-0.591133	-0.572433	-0.461367
3848	0.0085	-0.0304	0.0384	0.0055	-0.0086	-0.0039	0.009	-0.00116667	0.0271	0.0211	0.0662	0.0381333		0.1325	0.036727	0.0201268	0.0435112	0.0088	0.00323015	0.0273667	0.0103308	0.138633	0.0263454								3848	0.0399571	0.0304576	0.0698566	0.00118729	0.00100009	0.00100637	-0.0344571	-0.0316243	-0.0317233		0.1325	0.6325	-0.5912	-0.572633	-0.461367
3847.5	0.0085	-0.0304	0.0384	0.0055	-0.0086	-0.004	0.0092	-0.00113333	0.027	0.0212	0.0661	0.0381		0.133067	0.0368841	0.0202129	0.0436973	0.009	0.00330357	0.0276	0.0104189	0.139	0.0264151								3847.5	0.0401876	0.0306318	0.0701124	0.00120323	0.00100902	0.00102479	-0.0346876	-0.0317651	-0.0320124		0.133067	0.633067	-0.591	-0.5724	-0.461
3847	0.0086	-0.0306	0.0381	0.00536667	-0.0088	-0.0042	0.0092	-0.00126667	0.0271	0.0213	0.0661	0.0381667		0.133267	0.0369395	0.0202433	0.043763	0.00913333	0.00335251	0.028	0.0105699	0.139	0.0264151								3847	0.040292	0.0308131	0.070178	0.00121978	0.00102911	0.00102473	-0.0349253	-0.0320798	-0.0320114		0.133267	0.633267	-0.590867	-0.572	-0.461
3846.5	0.0087	-0.0305	0.0381	0.00543333	-0.009	-0.0042	0.0091	-0.00136667	0.0274	0.0214	0.0661	0.0383		0.1328	0.0368101	0.0201724	0.0436097	0.009	0.00330357	0.0279333	0.0105447	0.138767	0.0263708								3846.5	0.0401137	0.0307171	0.0699805	0.00120273	0.00102937	0.00100365	-0.0346804	-0.0320838	-0.0316805		0.1328	0.6328	-0.591	-0.572067	-0.461233
3846	0.0083	-0.0305	0.0382	0.00533333	-0.009	-0.0043	0.009	-0.00143333	0.0273	0.0213	0.0659	0.0381667		0.1327	0.0367824	0.0201572	0.0435769	0.0087	0.00319345	0.0275333	0.0103937	0.138733	0.0263644								3846	0.0399759	0.0305509	0.0699413	0.00120011	0.00102299	0.00100963	-0.0346425	-0.0319842	-0.0317746		0.1327	0.6327	-0.5913	-0.572467	-0.461267
3845.5	0.0081	-0.0305	0.0381	0.00523333	-0.0091	-0.0044	0.0091	-0.00146667	0.027	0.0212	0.0656	0.0379333		0.133067	0.0368841	0.0202129	0.0436973	0.0087	0.00319345	0.0275667	0.0104063	0.1388	0.0263771								3845.5	0.0400775	0.0306192	0.0700744	0.00121412	0.0010295	0.00103305	-0.0348442	-0.0320858	-0.032141		0.133067	0.633067	-0.5913	-0.572433	-0.4612
3845	0.0081	-0.0307	0.0378	0.00506667	-0.0093	-0.0047	0.0087	-0.00176667	0.0265	0.0209	0.0653	0.0375667		0.1343	0.0372259	0.0204003	0.0441023	0.0088	0.00323015	0.0276333	0.0104314	0.139133	0.0264404								3845	0.0404561	0.0308317	0.0705427	0.00125241	0.00106265	0.00108742	-0.0353894	-0.0325984	-0.0329761		0.1343	0.6343	-0.5912	-0.572367	-0.460867
3844.5	0.0074	-0.0315	0.0371	0.00433333	-0.0097	-0.0055	0.0074	-0.0026	0.0259	0.0201	0.0648	0.0369333		0.1348	0.0373645	0.0204762	0.0442665	0.00853333	0.00313227	0.0272	0.0102679	0.1394	0.0264911								3844.5	0.0404968	0.0307441	0.0707576	0.00130779	0.00111183	0.00114408	-0.0361634	-0.0333441	-0.0338243		0.1348	0.6348	-0.591467	-0.5728	-0.4606
3844	0.0068	-0.0316	0.0369	0.00403333	-0.0101	-0.0057	0.007	-0.00293333	0.0256	0.0194	0.0644	0.0364667		0.133433	0.0369857	0.0202686	0.0438177	0.00826667	0.00303439	0.027	0.0101924	0.138633	0.0263454								3844	0.0400201	0.030461	0.0701631	0.00129505	0.00111518	0.00113545	-0.0359867	-0.0333943	-0.0336964		0.133433	0.633433	-0.591733	-0.573	-0.461367
3843.5	0.0072	-0.0312	0.0373	0.00443333	-0.0098	-0.0052	0.0077	-0.00243333	0.0258	0.0198	0.0649	0.0368333		0.134667	0.0373276	0.0204559	0.0442227	0.00893333	0.00327909	0.0278333	0.0105069	0.1391	0.0264341								3843.5	0.0406066	0.0309629	0.0706568	0.00130851	0.00111531	0.00114403	-0.0361733	-0.0333962	-0.0338235		0.134667	0.634667	-0.591067	-0.572167	-0.4609
3843	0.0072	-0.0313	0.0373	0.0044	-0.0098	-0.0053	0.0081	-0.00233333	0.0257	0.0198	0.065	0.0368333		0.1329	0.0368379	0.0201876	0.0436425	0.00866667	0.00318121	0.0275	0.0103811	0.138933	0.0264024								3843	0.0400191	0.0305687	0.070045	0.00126872	0.00108254	0.00110301	-0.0356191	-0.032902	-0.0332116		0.1329	0.6329	-0.591333	-0.5725	-0.461067
3842.5	0.0077	-0.0311	0.0375	0.0047	-0.0097	-0.0052	0.0085	-0.00213333	0.026	0.0202	0.065	0.0370667		0.132533	0.0367362	0.0201319	0.0435221	0.00823333	0.00302215	0.0272	0.0102679	0.138233	0.0262694								3842.5	0.0397584	0.0303998	0.0697915	0.00122909	0.0010584	0.00107092	-0.0350584	-0.0325331	-0.0327249		0.132533	0.632533	-0.591767	-0.5728	-0.461767
3842	0.0078	-0.0315	0.0372	0.0045	-0.0097	-0.0054	0.0083	-0.00226667	0.0261	0.02	0.0648	0.0369667		0.134	0.0371428	0.0203547	0.0440038	0.00803333	0.00294874	0.0269667	0.0101798	0.138733	0.0263644								3842	0.0400915	0.0305345	0.0703682	0.00126675	0.00107591	0.00111566	-0.0355915	-0.0328011	-0.0334015		0.134	0.634	-0.591967	-0.573033	-0.461267
3841.5	0.007	-0.032	0.0364	0.0038	-0.0104	-0.0058	0.0076	-0.00286667	0.0261	0.0193	0.0642	0.0365333		0.133433	0.0369857	0.0202686	0.0438177	0.00763333	0.00280191	0.0261333	0.0098652	0.138633	0.0263454								3841.5	0.0397876	0.0301338	0.0701631	0.00129511	0.00108903	0.00113096	-0.0359876	-0.0330005	-0.0336298		0.133433	0.633433	-0.592367	-0.573867	-0.461367
3841	0.007	-0.032	0.0366	0.00386667	-0.0102	-0.0056	0.0076	-0.00273333	0.0265	0.0196	0.0644	0.0368333		0.134733	0.037346	0.0204661	0.0442446	0.00786667	0.00288756	0.0261667	0.00987778	0.138467	0.0263137								3841	0.0402336	0.0303439	0.0705583	0.00132255	0.0010941	0.00113738	-0.0363669	-0.0330772	-0.033725		0.134733	0.634733	-0.592133	-0.573833	-0.461533
3840.5	0.0066	-0.0326	0.0362	0.0034	-0.0102	-0.0056	0.0071	-0.0029	0.0256	0.0191	0.064	0.0362333		0.133733	0.0370688	0.0203142	0.0439162	0.0077	0.00282638	0.0263667	0.00995328	0.138133	0.0262504								3840.5	0.0398952	0.0302675	0.0701666	0.0013319	0.00110008	0.00115147	-0.0364952	-0.0331675	-0.0339333		0.133733	0.633733	-0.5923	-0.573633	-0.461867
3840	0.0065	-0.0322	0.0362	0.0035	-0.0101	-0.0056	0.0075	-0.00273333	0.0253	0.0194	0.0639	0.0362		0.132567	0.0367455	0.020137	0.0435331	0.00743333	0.0027285	0.0263	0.00992811	0.1368	0.025997								3840	0.039474	0.0300651	0.0695301	0.00129413	0.00107574	0.0011109	-0.035974	-0.0327984	-0.0333301		0.132567	0.632567	-0.592567	-0.5737	-0.4632
3839.5	0.0063	-0.0319	0.0362	0.00353333	-0.0102	-0.0058	0.008	-0.00266667	0.0255	0.0198	0.0637	0.0363333		0.133433	0.0369857	0.0202686	0.0438177	0.00706667	0.00259391	0.0259333	0.0097897	0.136667	0.0259717								3839.5	0.0395796	0.0300583	0.0697894	0.00129933	0.00107092	0.00111931	-0.0360463	-0.032725	-0.033456		0.133433	0.633433	-0.592933	-0.574067	-0.463333
3839	0.0053	-0.0329	0.0354	0.0026	-0.0111	-0.0066	0.0072	-0.0035	0.0248	0.0192	0.0629	0.0356333		0.1356	0.0375863	0.0205977	0.0445292	0.0074	0.00271626	0.0263667	0.00995328	0.139233	0.0264594								3839	0.0403025	0.030551	0.0709886	0.00142148	0.00115947	0.00125	-0.0377025	-0.034051	-0.0353553		0.1356	0.6356	-0.5926	-0.573633	-0.460767
3838.5	0.0046	-0.0344	0.0348	0.00166667	-0.0122	-0.0075	0.0059	-0.0046	0.0236	0.0185	0.0628	0.0349667		0.136467	0.0378265	0.0207294	0.0448138	0.00806667	0.00296097	0.0271667	0.0102553	0.1424	0.0270612								3838.5	0.0407875	0.0309846	0.071875	0.00153044	0.00126627	0.00136223	-0.0391208	-0.0355846	-0.0369083		0.136467	0.636467	-0.591933	-0.572833	-0.4576
3838	0.0046	-0.0342	0.0352	0.00186667	-0.0122	-0.0075	0.0057	-0.00466667	0.0231	0.0187	0.0629	0.0349		0.1324	0.0366993	0.0201116	0.0434784	0.0076	0.00278968	0.0261667	0.00987778	0.139833	0.0265735								3838	0.0394889	0.0299894	0.0700518	0.00141544	0.00120104	0.00123565	-0.0376223	-0.0346561	-0.0351518		0.1324	0.6324	-0.5924	-0.573833	-0.460167
3837.5	0.0053	-0.0335	0.0359	0.00256667	-0.0114	-0.0068	0.006	-0.00406667	0.0242	0.019	0.0632	0.0354667		0.136267	0.037771	0.020699	0.0447481	0.00853333	0.00313227	0.0275333	0.0103937	0.141867	0.0269599								3837.5	0.0409033	0.0310927	0.071708	0.0014697	0.00123618	0.00131343	-0.0383367	-0.0351593	-0.0362413		0.136267	0.636267	-0.591467	-0.572467	-0.458133
3837	0.0056	-0.0329	0.0362	0.00296667	-0.0111	-0.0066	0.0063	-0.0038	0.0248	0.019	0.0631	0.0356333		0.131467	0.0364406	0.0199699	0.0431719	0.00786667	0.00288756	0.0267	0.0100791	0.1389	0.0263961								3837	0.0393281	0.030049	0.0695679	0.00132216	0.00114575	0.00115156	-0.0363615	-0.033849	-0.0339346		0.131467	0.631467	-0.592133	-0.5733	-0.4611
3836.5	0.0067	-0.0317	0.037	0.004	-0.0101	-0.0058	0.0077	-0.00273333	0.0257	0.0198	0.0641	0.0365333		0.1325	0.036727	0.0201268	0.0435112	0.0079	0.0028998	0.0265	0.0100036	0.137533	0.0261364								3836.5	0.0396268	0.0301304	0.0696476	0.00126927	0.00108003	0.00109655	-0.0356268	-0.0328638	-0.0331142		0.1325	0.6325	-0.5921	-0.5735	-0.462467
3836	0.0069	-0.0318	0.037	0.00403333	-0.01	-0.0056	0.0078	-0.0026	0.0259	0.0197	0.0644	0.0366667		0.134833	0.0373738	0.0204813	0.0442774	0.00823333	0.00302215	0.0269	0.0101546	0.138733	0.0263644								3836	0.0403959	0.0306359	0.0706418	0.00132224	0.00110462	0.00115431	-0.0363626	-0.0332359	-0.0339752		0.134833	0.634833	-0.591767	-0.5731	-0.461267
3835.5	0.0062	-0.0322	0.0364	0.00346667	-0.0101	-0.0058	0.0069	-0.003	0.0256	0.0193	0.0644	0.0364333		0.1343	0.0372259	0.0204003	0.0441023	0.0084	0.00308333	0.0273667	0.0103308	0.139367	0.0264848								3835.5	0.0403092	0.030731	0.0705871	0.00135738	0.00113778	0.00116648	-0.0368426	-0.033731	-0.0341537		0.1343	0.6343	-0.5916	-0.572633	-0.460633
3835	0.0063	-0.032	0.0365	0.0036	-0.01	-0.0058	0.0074	-0.0028	0.0257	0.0197	0.0645	0.0366333		0.134367	0.0372444	0.0204104	0.0441242	0.00893333	0.00327909	0.0278333	0.0105069	0.139467	0.0265038								3835	0.0405235	0.0309173	0.070628	0.00136334	0.00113686	0.00115563	-0.0369235	-0.0337173	-0.0339946		0.134367	0.634367	-0.591067	-0.572167	-0.460533
3834.5	0.0063	-0.032	0.0365	0.0036	-0.0106	-0.0057	0.0076	-0.0029	0.0254	0.0195	0.0645	0.0364667		0.134167	0.037189	0.02038	0.0440585	0.00896667	0.00329133	0.0278	0.0104944	0.139933	0.0265925								3834.5	0.0404803	0.0308744	0.070651	0.00136016	0.00114071	0.00116857	-0.0368803	-0.0337744	-0.0341843		0.134167	0.634167	-0.591033	-0.5722	-0.460067
3834	0.0062	-0.0317	0.0367	0.00373333	-0.0107	-0.0055	0.0075	-0.0029	0.0253	0.0194	0.0643	0.0363333		0.131633	0.0364868	0.0199952	0.0432266	0.0084	0.00308333	0.0271	0.0102301	0.138367	0.0262947								3834	0.0395701	0.0302253	0.0695213	0.00128427	0.00109728	0.00110144	-0.0358368	-0.0331253	-0.033188		0.131633	0.631633	-0.5916	-0.5729	-0.461633
3833.5	0.0072	-0.0309	0.0377	0.00466667	-0.0095	-0.0049	0.0084	-0.002	0.0262	0.0205	0.065	0.0372333		0.1322	0.0366438	0.0200813	0.0434127	0.00846667	0.0031078	0.0270667	0.0102175	0.1377	0.026168								3833.5	0.0397516	0.0302988	0.0695807	0.00123095	0.00104321	0.00104635	-0.035085	-0.0322988	-0.0323474		0.1322	0.6322	-0.591533	-0.572933	-0.4623
3833	0.0075	-0.0309	0.0379	0.00483333	-0.0091	-0.005	0.0086	-0.00183333	0.0264	0.0206	0.0649	0.0373		0.1334	0.0369765	0.0202635	0.0438067	0.00836667	0.00307109	0.0267667	0.0101043	0.137867	0.0261997								3833	0.0400475	0.0303678	0.0700065	0.00124004	0.00103691	0.00106971	-0.0352142	-0.0322012	-0.0327065		0.1334	0.6334	-0.591633	-0.573233	-0.462133
3832.5	0.0072	-0.0313	0.0373	0.0044	-0.0097	-0.0052	0.0078	-0.00236667	0.0262	0.0202	0.0642	0.0368667		0.134333	0.0372352	0.0204053	0.0441132	0.008	0.0029365	0.0265667	0.0100288	0.138633	0.0263454								3832.5	0.0401717	0.0304341	0.0704586	0.00127961	0.00107589	0.00112842	-0.0357717	-0.0328008	-0.033592		0.134333	0.634333	-0.592	-0.573433	-0.461367
3832	0.0068	-0.0314	0.0365	0.00396667	-0.01	-0.0051	0.0073	-0.0026	0.0259	0.0201	0.0641	0.0367		0.132833	0.0368194	0.0201775	0.0436207	0.008	0.0029365	0.0266667	0.0100665	0.1383	0.0262821								3832	0.0397559	0.030244	0.0699027	0.00128087	0.00107873	0.00110242	-0.0357892	-0.032844	-0.0332027		0.132833	0.632833	-0.592	-0.573333	-0.4617
3831.5	0.0069	-0.0316	0.0366	0.00396667	-0.0102	-0.0053	0.0077	-0.0026	0.026	0.0201	0.0647	0.0369333		0.134567	0.0372998	0.0204408	0.0441899	0.00903333	0.0033158	0.0275667	0.0104063	0.139533	0.0265164								3831.5	0.0406156	0.030847	0.0707063	0.00134315	0.0011187	0.00114061	-0.036649	-0.033447	-0.033773		0.134567	0.634567	-0.590967	-0.572433	-0.460467
3831	0.0067	-0.0318	0.0367	0.00386667	-0.0107	-0.0057	0.0075	-0.00296667	0.0256	0.0194	0.0643	0.0364333		0.132633	0.0367639	0.0201471	0.043555	0.0089	0.00326686	0.0274333	0.0103559	0.139467	0.0265038								3831	0.0400308	0.030503	0.0700588	0.00130784	0.00112022	0.00113067	-0.0361641	-0.0334697	-0.0336254		0.132633	0.632633	-0.5911	-0.572567	-0.460533
3830.5	0.0074	-0.0311	0.0376	0.00463333	-0.0098	-0.0052	0.008	-0.00233333	0.0261	0.0202	0.0647	0.037		0.132167	0.0366346	0.0200762	0.0434017	0.00913333	0.00335251	0.0278	0.0104944	0.138667	0.0263517								3830.5	0.0399871	0.0305706	0.0697535	0.00124989	0.00108267	0.00107279	-0.0353538	-0.0329039	-0.0327535		0.132167	0.632167	-0.590867	-0.5722	-0.461333
3830	0.008	-0.0306	0.0382	0.0052	-0.009	-0.0046	0.0086	-0.00166667	0.0266	0.021	0.0652	0.0376		0.1323	0.0366715	0.0200964	0.0434455	0.00903333	0.0033158	0.0277333	0.0104692	0.1382	0.0262631								3830	0.0399874	0.0305656	0.0697086	0.00121016	0.00103892	0.00103096	-0.0347874	-0.0322323	-0.0321086		0.1323	0.6323	-0.590967	-0.572267	-0.4618
3829.5	0.0079	-0.0305	0.0379	0.0051	-0.009	-0.0045	0.0086	-0.00163333	0.0266	0.0208	0.065	0.0374667		0.1321	0.0366161	0.0200661	0.0433798	0.00856667	0.0031445	0.0274333	0.0103559	0.138	0.0262251								3829.5	0.0397606	0.030422	0.0696049	0.00120136	0.00102754	0.00103287	-0.0346606	-0.0320553	-0.0321382		0.1321	0.6321	-0.591433	-0.572567	-0.462
3829	0.0077	-0.0304	0.0378	0.00503333	-0.0092	-0.0044	0.0082	-0.0018	0.0268	0.0206	0.0649	0.0374333		0.132033	0.0365976	0.0200559	0.0433579	0.00833333	0.00305886	0.0272333	0.0102804	0.1378	0.0261871								3829	0.0396565	0.0303364	0.069545	0.00119876	0.00103275	0.00103116	-0.0346232	-0.0321364	-0.0321117		0.132033	0.632033	-0.591667	-0.572767	-0.4622
3828.5	0.0076	-0.0305	0.0377	0.00493333	-0.0092	-0.0044	0.0083	-0.00176667	0.0266	0.0206	0.0654	0.0375333		0.1321	0.0366161	0.0200661	0.0433798	0.00833333	0.00305886	0.0269667	0.0101798	0.137633	0.0261554								3828.5	0.039675	0.0302458	0.0695352	0.00120698	0.0010248	0.00102412	-0.0347416	-0.0320125	-0.0320019		0.1321	0.6321	-0.591667	-0.573033	-0.462367
3828	0.0077	-0.0309	0.0373	0.0047	-0.0094	-0.0044	0.0084	-0.0018	0.0264	0.0205	0.0653	0.0374		0.133	0.0368656	0.0202028	0.0436754	0.0085	0.00312003	0.027	0.0101924	0.137833	0.0261934								3828	0.0399856	0.0303951	0.0698688	0.00124507	0.00103653	0.00105422	-0.0352856	-0.0321951	-0.0324688		0.133	0.633	-0.5915	-0.573	-0.462167
3827.5	0.0071	-0.0316	0.037	0.00416667	-0.01	-0.0048	0.0077	-0.00236667	0.0259	0.0201	0.0646	0.0368667		0.1333	0.0369487	0.0202483	0.0437739	0.0083	0.00304662	0.0270333	0.0102049	0.137967	0.0262187								3827.5	0.0399954	0.0304533	0.0699926	0.00128369	0.00107715	0.00109733	-0.0358287	-0.03282	-0.033126		0.1333	0.6333	-0.5917	-0.572967	-0.462033
3827	0.007	-0.0317	0.037	0.0041	-0.0099	-0.0053	0.0075	-0.00256667	0.0256	0.0199	0.0643	0.0366		0.132433	0.0367085	0.0201167	0.0434893	0.00823333	0.00302215	0.0270667	0.0102175	0.137467	0.0261237								3827	0.0397307	0.0303342	0.069613	0.00126954	0.00108247	0.00108986	-0.0356307	-0.0329009	-0.033013		0.132433	0.632433	-0.591767	-0.572933	-0.462533
3826.5	0.0077	-0.0311	0.0375	0.0047	-0.0094	-0.0052	0.0082	-0.00213333	0.026	0.0203	0.0649	0.0370667		0.133433	0.0369857	0.0202686	0.0438177	0.00856667	0.0031445	0.0275333	0.0103937	0.137933	0.0262124								3826.5	0.0401302	0.0306623	0.0700301	0.0012553	0.00107555	0.00108659	-0.0354302	-0.0327956	-0.0329634		0.133433	0.633433	-0.591433	-0.572467	-0.462067
3826	0.0074	-0.0312	0.0374	0.00453333	-0.0097	-0.0055	0.0082	-0.00233333	0.0259	0.0202	0.0649	0.037		0.131833	0.0365422	0.0200256	0.0432923	0.00826667	0.00303439	0.0272	0.0102679	0.137767	0.0261807								3826	0.0395766	0.0302934	0.069473	0.00122803	0.00106451	0.00105449	-0.0350432	-0.0326268	-0.032473		0.131833	0.631833	-0.591733	-0.5728	-0.462233
3825.5	0.0077	-0.031	0.0377	0.0048	-0.0094	-0.005	0.0087	-0.0019	0.0264	0.0206	0.0652	0.0374		0.131767	0.0365237	0.0200154	0.0432704	0.00846667	0.0031078	0.0272333	0.0102804	0.1376	0.026149								3825.5	0.0396315	0.0302959	0.0694194	0.00121323	0.00103657	0.00102524	-0.0348315	-0.0321959	-0.0320194		0.131767	0.631767	-0.591533	-0.572767	-0.4624
3825	0.0077	-0.0307	0.038	0.005	-0.0094	-0.0047	0.0086	-0.00183333	0.0265	0.0206	0.0651	0.0374		0.132433	0.0367085	0.0201167	0.0434893	0.00893333	0.00327909	0.0275667	0.0104063	0.137933	0.0262124								3825	0.0399876	0.030523	0.0697017	0.00122413	0.00104693	0.0010434	-0.0349876	-0.0323563	-0.0323017		0.132433	0.632433	-0.591067	-0.572433	-0.462067
3824.5	0.0079	-0.0303	0.0382	0.00526667	-0.0091	-0.0044	0.0085	-0.00166667	0.0267	0.0207	0.0652	0.0375333		0.132533	0.0367362	0.0201319	0.0435221	0.00896667	0.00329133	0.0276667	0.010444	0.1381	0.0262441								3824.5	0.0400276	0.0305759	0.0697662	0.00120832	0.00103958	0.00103896	-0.0347609	-0.0322426	-0.0322329		0.132533	0.632533	-0.591033	-0.572333	-0.4619
3824	0.0082	-0.0303	0.0383	0.0054	-0.0088	-0.0042	0.0086	-0.00146667	0.0268	0.0208	0.0656	0.0377333		0.132467	0.0367177	0.0201218	0.0435002	0.00863333	0.00316898	0.0271333	0.0102427	0.137633	0.0261554								3824	0.0398867	0.0303645	0.0696556	0.00118933	0.00101322	0.00101903	-0.0344867	-0.0318311	-0.0319223		0.132467	0.632467	-0.591367	-0.572867	-0.462367
3823.5	0.0078	-0.0308	0.0378	0.00493333	-0.0093	-0.0046	0.008	-0.00196667	0.0261	0.0206	0.0652	0.0373		0.1324	0.0366993	0.0201116	0.0434784	0.0084	0.00308333	0.0266333	0.0100539	0.137167	0.0260667								3823.5	0.0397826	0.0301656	0.069545	0.00121447	0.00103248	0.00103974	-0.0348493	-0.0321323	-0.032245		0.1324	0.6324	-0.5916	-0.573367	-0.462833
3823	0.0071	-0.0315	0.0369	0.00416667	-0.01	-0.0054	0.0077	-0.00256667	0.0256	0.0202	0.0641	0.0366333		0.1341	0.0371705	0.0203699	0.0440366	0.00846667	0.0031078	0.0267	0.0100791	0.137933	0.0262124								3823	0.0402783	0.030449	0.070249	0.00130405	0.00109003	0.00113001	-0.0361116	-0.0330156	-0.0336157		0.1341	0.6341	-0.591533	-0.5733	-0.462067
3822.5	0.0062	-0.032	0.0359	0.00336667	-0.0105	-0.0063	0.0075	-0.0031	0.0254	0.0193	0.0635	0.0360667		0.135233	0.0374846	0.020542	0.0444088	0.00806667	0.00296097	0.0264	0.00996586	0.139833	0.0265735								3822.5	0.0404456	0.0305079	0.0709822	0.00137485	0.00112949	0.0012191	-0.0370789	-0.0336079	-0.0349156		0.135233	0.635233	-0.591933	-0.5736	-0.460167
3822	0.0058	-0.0319	0.0356	0.00316667	-0.01	-0.0064	0.0075	-0.00296667	0.0253	0.0193	0.0636	0.0360667		0.134733	0.037346	0.0204661	0.0442446	0.00643333	0.00236144	0.0246	0.00928637	0.1386	0.0263391								3822	0.0397075	0.0297524	0.0705837	0.00133523	0.00107054	0.00119142	-0.0365408	-0.0327191	-0.034517		0.134733	0.634733	-0.593567	-0.5754	-0.4614
3821.5	0.0044	-0.0342	0.0339	0.00136667	-0.0111	-0.0074	0.0055	-0.00433333	0.0237	0.0178	0.0625	0.0346667		0.135533	0.0375678	0.0205876	0.0445073	0.00593333	0.00217791	0.0249	0.00939962	0.138367	0.0262947								3821.5	0.0397457	0.0299872	0.070802	0.00147295	0.0011779	0.00130576	-0.038379	-0.0343205	-0.0361354		0.135533	0.635533	-0.594067	-0.5751	-0.461633
3821	0.0027	-0.0357	0.0327	-0.0001	-0.013	-0.0088	0.0042	-0.00586667	0.0223	0.0161	0.0611	0.0331667		0.1323	0.0366715	0.0200964	0.0434455	0.00636667	0.00233697	0.0257667	0.00972678	0.138067	0.0262377								3821	0.0390085	0.0298232	0.0696832	0.00152948	0.00127377	0.00133346	-0.0391085	-0.0356899	-0.0365166		0.1323	0.6323	-0.593633	-0.574233	-0.461933
3820.5	0.0046	-0.034	0.0351	0.0019	-0.0119	-0.0075	0.0057	-0.00456667	0.0239	0.0179	0.0625	0.0347667		0.1345	0.0372814	0.0204306	0.044168	0.00796667	0.00292427	0.0268667	0.010142	0.1384	0.0263011								3820.5	0.0402056	0.0305727	0.070469	0.00146732	0.00123477	0.00127466	-0.0383056	-0.0351393	-0.0357024		0.1345	0.6345	-0.592033	-0.573133	-0.4616
3820	0.0055	-0.033	0.036	0.00283333	-0.0113	-0.0065	0.0062	-0.00386667	0.0246	0.0188	0.0631	0.0355		0.133067	0.0368841	0.0202129	0.0436973	0.00846667	0.0031078	0.0272	0.0102679	0.138067	0.0262377								3820	0.0399919	0.0304808	0.069935	0.00138076	0.00117975	0.00118577	-0.0371585	-0.0343474	-0.034435		0.133067	0.633067	-0.591533	-0.5728	-0.461933
3819.5	0.0063	-0.0322	0.0364	0.0035	-0.0106	-0.0056	0.0069	-0.0031	0.0253	0.0196	0.0637	0.0362		0.1325	0.036727	0.0201268	0.0435112	0.0086	0.00315674	0.0272667	0.010293	0.1373	0.026092								3819.5	0.0398837	0.0304199	0.0696032	0.00132378	0.00112358	0.00111578	-0.0363837	-0.0335199	-0.0334032		0.1325	0.6325	-0.5914	-0.572733	-0.4627
3819	0.007	-0.0313	0.037	0.00423333	-0.0098	-0.005	0.0078	-0.00233333	0.026	0.0201	0.0645	0.0368667		0.132233	0.0366531	0.0200863	0.0434236	0.00846667	0.0031078	0.0270667	0.0102175	0.137	0.026035								3819	0.0397609	0.0303038	0.0694586	0.00126221	0.00106519	0.00106224	-0.0355275	-0.0326372	-0.032592		0.132233	0.632233	-0.591533	-0.572933	-0.463
3818.5	0.0075	-0.0308	0.0374	0.0047	-0.0094	-0.0048	0.0082	-0.002	0.0264	0.0202	0.0652	0.0372667		0.132233	0.0366531	0.0200863	0.0434236	0.00853333	0.00313227	0.0269667	0.0101798	0.136967	0.0260287								3818.5	0.0397853	0.0302661	0.0694523	0.00123098	0.0010411	0.00103592	-0.0350853	-0.0322661	-0.0321856		0.132233	0.632233	-0.591467	-0.573033	-0.463033
3818	0.0074	-0.031	0.0369	0.00443333	-0.0096	-0.0051	0.0082	-0.00216667	0.0262	0.02	0.0649	0.0370333		0.1322	0.0366438	0.0200813	0.0434127	0.00823333	0.00302215	0.0267333	0.0100917	0.136833	0.0260033								3818	0.039666	0.030173	0.069416	0.00124134	0.00104585	0.00104864	-0.0352326	-0.0323396	-0.0323827		0.1322	0.6322	-0.591767	-0.573267	-0.463167
3817.5	0.0072	-0.0315	0.0362	0.00396667	-0.0098	-0.0055	0.0083	-0.00233333	0.0258	0.0197	0.0641	0.0365333		0.133633	0.0370411	0.020299	0.0438834	0.00786667	0.00288756	0.0262667	0.00991553	0.137367	0.0261047								3817.5	0.0399287	0.0302145	0.0699881	0.00129327	0.00105936	0.00111922	-0.035962	-0.0325478	-0.0334547		0.133633	0.633633	-0.592133	-0.573733	-0.462633
3817	0.0057	-0.0335	0.035	0.0024	-0.0109	-0.0069	0.0067	-0.0037	0.0239	0.0183	0.0626	0.0349333		0.136967	0.0379651	0.0208053	0.044978	0.00836667	0.00307109	0.0271	0.0102301	0.140967	0.0267888								3817	0.0410362	0.0310354	0.0717668	0.00149275	0.00120655	0.00135671	-0.0386362	-0.0347354	-0.0368335		0.136967	0.636967	-0.591633	-0.5729	-0.459033
3816.5	0.0047	-0.0345	0.0349	0.0017	-0.0114	-0.0075	0.0054	-0.0045	0.0234	0.0175	0.0614	0.0341		0.1342	0.0371982	0.0203851	0.0440694	0.00823333	0.00302215	0.0274333	0.0103559	0.1417	0.0269282								3816.5	0.0402204	0.030741	0.0709976	0.00148382	0.00124193	0.00136144	-0.0385204	-0.035241	-0.0368976		0.1342	0.6342	-0.591767	-0.572567	-0.4583
3816	0.0048	-0.0341	0.035	0.0019	-0.0116	-0.0071	0.0057	-0.00433333	0.0242	0.0184	0.0618	0.0348		0.136	0.0376971	0.0206585	0.0446605	0.00886667	0.00325462	0.028	0.0105699	0.141067	0.0268078								3816	0.0409518	0.0312283	0.0714684	0.00152504	0.00126463	0.00134457	-0.0390518	-0.0355617	-0.0366684		0.136	0.636	-0.591133	-0.572	-0.458933
3815.5	0.0051	-0.0333	0.0354	0.0024	-0.0115	-0.0068	0.0061	-0.00406667	0.0244	0.0185	0.0624	0.0351		0.133567	0.0370227	0.0202889	0.0438615	0.00846667	0.0031078	0.0274667	0.0103685	0.139967	0.0265988								3815.5	0.0401304	0.0306574	0.0704603	0.00142359	0.00120576	0.00125035	-0.0377304	-0.034724	-0.0353603		0.133567	0.633567	-0.591533	-0.572533	-0.460033
3815	0.0058	-0.0323	0.036	0.00316667	-0.011	-0.0064	0.0066	-0.0036	0.0249	0.0186	0.0633	0.0356		0.1311	0.0363389	0.0199142	0.0430514	0.00836667	0.00307109	0.0272667	0.010293	0.137667	0.0261617								3815	0.03941	0.0302072	0.0692132	0.00131358	0.00114293	0.00112984	-0.0362434	-0.0338072	-0.0336132		0.1311	0.6311	-0.591633	-0.572733	-0.462333
3814.5	0.0069	-0.0313	0.037	0.0042	-0.0099	-0.0053	0.0078	-0.00246667	0.0259	0.0196	0.0646	0.0367		0.131667	0.036496	0.0200002	0.0432375	0.00853333	0.00313227	0.0273333	0.0103182	0.137233	0.0260794								3814.5	0.0396283	0.0303184	0.0693169	0.00125516	0.00107486	0.00106386	-0.0354283	-0.0327851	-0.0326169		0.131667	0.631667	-0.591467	-0.572667	-0.462767
3814	0.0075	-0.0308	0.0374	0.0047	-0.0094	-0.0047	0.0085	-0.00186667	0.0261	0.0201	0.0647	0.0369667		0.131567	0.0364683	0.0199851	0.0432047	0.00856667	0.0031445	0.0272667	0.010293	0.137267	0.0260857								3814	0.0396128	0.0302781	0.0692904	0.0012189	0.00103328	0.00104482	-0.0349128	-0.0321447	-0.0323237		0.131567	0.631567	-0.591433	-0.572733	-0.462733
3813.5	0.0081	-0.0305	0.0378	0.00513333	-0.0093	-0.0043	0.0088	-0.0016	0.0263	0.0203	0.065	0.0372		0.131667	0.036496	0.0200002	0.0432375	0.00883333	0.00324239	0.0274333	0.0103559	0.137433	0.0261174								3813.5	0.0397384	0.0303562	0.0693549	0.00119751	0.0010212	0.00103394	-0.0346051	-0.0319562	-0.0321549		0.131667	0.631667	-0.591167	-0.572567	-0.462567
3813	0.0083	-0.0303	0.0381	0.00536667	-0.009	-0.0039	0.0089	-0.00133333	0.0267	0.0204	0.0654	0.0375		0.131967	0.0365792	0.0200458	0.0433361	0.00916667	0.00336474	0.0278667	0.0105195	0.137767	0.0261807								3813	0.0399439	0.0305653	0.0695168	0.00119558	0.00101753	0.00102507	-0.0345772	-0.0318987	-0.0320168		0.131967	0.631967	-0.590833	-0.572133	-0.462233
3812.5	0.0081	-0.0303	0.0378	0.0052	-0.0088	-0.0043	0.0088	-0.00143333	0.0265	0.0205	0.0652	0.0374		0.131967	0.0365792	0.0200458	0.0433361	0.00923333	0.00338921	0.0279667	0.0105573	0.137933	0.0262124								3812.5	0.0399684	0.0306031	0.0695484	0.00120884	0.00102633	0.00103352	-0.0347684	-0.0320364	-0.0321484		0.131967	0.631967	-0.590767	-0.572033	-0.462067
3812	0.0078	-0.0301	0.0377	0.00513333	-0.0088	-0.0047	0.0089	-0.00153333	0.0265	0.0207	0.0653	0.0375		0.132033	0.0365976	0.0200559	0.0433579	0.00906667	0.00332804	0.0277333	0.0104692	0.137933	0.0262124								3812	0.0399257	0.0305251	0.0695703	0.00121051	0.00102775	0.00102851	-0.0347923	-0.0320585	-0.0320703		0.132033	0.632033	-0.590933	-0.572267	-0.462067
3811.5	0.0078	-0.0302	0.038	0.0052	-0.0088	-0.0045	0.0091	-0.0014	0.0267	0.0207	0.0653	0.0375667		0.132067	0.0366069	0.020061	0.0433689	0.00896667	0.00329133	0.0274667	0.0103685	0.137833	0.0261934								3811.5	0.0398982	0.0304295	0.0695623	0.00120397	0.00101312	0.00102372	-0.0346982	-0.0318295	-0.0319956		0.132067	0.632067	-0.591033	-0.572533	-0.462167
3811	0.0076	-0.0303	0.0381	0.00513333	-0.009	-0.0042	0.0089	-0.00143333	0.0267	0.0205	0.0652	0.0374667		0.131967	0.0365792	0.0200458	0.0433361	0.00903333	0.0033158	0.0274	0.0103434	0.1376	0.026149								3811	0.039895	0.0303892	0.0694851	0.00120837	0.00101267	0.00102518	-0.0347616	-0.0318225	-0.0320184		0.131967	0.631967	-0.590967	-0.5726	-0.4624
3810.5	0.0077	-0.0304	0.038	0.0051	-0.0091	-0.0044	0.0087	-0.0016	0.0265	0.0203	0.0651	0.0373		0.131733	0.0365145	0.0200104	0.0432594	0.0091	0.00334027	0.0275	0.0103811	0.137633	0.0261554								3810.5	0.0398547	0.0303915	0.0694148	0.00120789	0.00102345	0.00103136	-0.0347547	-0.0319915	-0.0321148		0.131733	0.631733	-0.5909	-0.5725	-0.462367
3810	0.0079	-0.0306	0.0379	0.00506667	-0.009	-0.0046	0.0084	-0.00173333	0.0264	0.0204	0.065	0.0372667		0.131733	0.0365145	0.0200104	0.0432594	0.00916667	0.00336474	0.0276667	0.010444	0.1379	0.0262061								3810	0.0398792	0.0304544	0.0694655	0.00121191	0.00103605	0.00103676	-0.0348126	-0.0321877	-0.0321988		0.131733	0.631733	-0.590833	-0.572333	-0.4621
3809.5	0.0079	-0.0308	0.0381	0.00506667	-0.009	-0.0044	0.0086	-0.0016	0.0267	0.0207	0.065	0.0374667		0.132	0.0365884	0.0200509	0.043347	0.00913333	0.00335251	0.0277	0.0104566	0.1379	0.0262061								3809.5	0.0399409	0.0305075	0.0695531	0.00121621	0.00103089	0.00102954	-0.0348742	-0.0321075	-0.0320864		0.132	0.632	-0.590867	-0.5723	-0.4621
3809	0.0074	-0.0308	0.0381	0.0049	-0.0091	-0.0043	0.0087	-0.00156667	0.0267	0.0207	0.065	0.0374667		0.1319	0.0365607	0.0200357	0.0433142	0.00846667	0.0031078	0.0271	0.0102301	0.137267	0.0260857								3809	0.0396685	0.0302658	0.0693999	0.00120885	0.00101331	0.00101973	-0.0347685	-0.0318325	-0.0319332		0.1319	0.6319	-0.591533	-0.5729	-0.462733
3808.5	0.007	-0.031	0.0373	0.00443333	-0.0095	-0.0048	0.0085	-0.00193333	0.026	0.0204	0.0646	0.037		0.132667	0.0367732	0.0201521	0.0435659	0.00786667	0.00288756	0.0264	0.00996586	0.136967	0.0260287								3808.5	0.0396607	0.030118	0.0695946	0.00124097	0.00102729	0.00106241	-0.0352274	-0.0320513	-0.0325946		0.132667	0.632667	-0.592133	-0.5736	-0.463033
3808	0.0062	-0.0324	0.0356	0.00313333	-0.0107	-0.0061	0.0075	-0.0031	0.0247	0.0191	0.0638	0.0358667		0.134833	0.0373738	0.0204813	0.0442774	0.00806667	0.00296097	0.0265	0.0100036	0.138967	0.0264088								3808	0.0403347	0.0304849	0.0706862	0.00138394	0.00112794	0.0012124	-0.0372014	-0.0335849	-0.0348195		0.134833	0.634833	-0.591933	-0.5735	-0.461033
3807.5	0.0057	-0.0327	0.0352	0.00273333	-0.0112	-0.0068	0.0069	-0.0037	0.0245	0.0185	0.0635	0.0355		0.1335	0.0370042	0.0202787	0.0438396	0.00773333	0.00283862	0.0264	0.00996586	0.139967	0.0265988								3807.5	0.0398428	0.0302446	0.0704384	0.00137711	0.00115224	0.00122069	-0.0371095	-0.0339446	-0.0349384		0.1335	0.6335	-0.592267	-0.5736	-0.460033
3807	0.0058	-0.0323	0.0357	0.00306667	-0.011	-0.0064	0.0068	-0.00353333	0.0245	0.0189	0.0632	0.0355333		0.134167	0.037189	0.02038	0.0440585	0.00806667	0.00296097	0.0268333	0.0101294	0.1392	0.0264531								3807	0.0401499	0.0305094	0.0705116	0.00137517	0.00115891	0.00122348	-0.0370833	-0.0340428	-0.0349783		0.134167	0.634167	-0.591933	-0.573167	-0.4608
3806.5	0.0057	-0.0325	0.0358	0.003	-0.0112	-0.0064	0.0065	-0.0037	0.0241	0.0188	0.0631	0.0353333		0.133567	0.0370227	0.0202889	0.0438615	0.00803333	0.00294874	0.0269	0.0101546	0.139433	0.0264974								3806.5	0.0399714	0.0304435	0.0703589	0.00136688	0.00116578	0.00122679	-0.0369714	-0.0341435	-0.0350256		0.133567	0.633567	-0.591967	-0.5731	-0.460567
3806	0.0058	-0.0321	0.0359	0.0032	-0.0111	-0.006	0.0069	-0.0034	0.0246	0.019	0.0632	0.0356		0.130667	0.0362188	0.0198483	0.0429091	0.00796667	0.00292427	0.0268	0.0101169	0.137467	0.0261237								3806	0.0391431	0.0299652	0.0690329	0.00129191	0.00111324	0.00111776	-0.0359431	-0.0333652	-0.0334329		0.130667	0.630667	-0.592033	-0.5732	-0.462533
3805.5	0.0069	-0.0314	0.0368	0.0041	-0.0101	-0.005	0.0081	-0.00233333	0.026	0.0197	0.0642	0.0366333		0.131567	0.0364683	0.0199851	0.0432047	0.00863333	0.00316898	0.0273333	0.0103182	0.1369	0.026016								3805.5	0.0396373	0.0303032	0.0692207	0.0012629	0.00106515	0.00106194	-0.0355373	-0.0326366	-0.0325874		0.131567	0.631567	-0.591367	-0.572667	-0.4631
3805	0.0073	-0.031	0.0373	0.00453333	-0.0094	-0.0047	0.0084	-0.0019	0.0264	0.0201	0.0648	0.0371		0.131667	0.036496	0.0200002	0.0432375	0.00873333	0.00320568	0.0274	0.0103434	0.137067	0.0260477								3805	0.0397017	0.0303436	0.0692852	0.00123681	0.00103965	0.00103589	-0.0351683	-0.0322436	-0.0321852		0.131667	0.631667	-0.591267	-0.5726	-0.462933
3804.5	0.0075	-0.0307	0.0375	0.00476667	-0.0091	-0.0047	0.0087	-0.0017	0.0262	0.0205	0.0651	0.0372667		0.131933	0.0365699	0.0200408	0.0433251	0.00866667	0.00318121	0.0272667	0.010293	0.1373	0.026092								3804.5	0.0397511	0.0303338	0.0694171	0.00122391	0.00102616	0.00103365	-0.0349845	-0.0320338	-0.0321505		0.131933	0.631933	-0.591333	-0.572733	-0.4627
3804	0.0074	-0.0307	0.0375	0.00473333	-0.009	-0.0047	0.0088	-0.00163333	0.026	0.0205	0.0652	0.0372333		0.132733	0.0367917	0.0201623	0.0435878	0.0086	0.00315674	0.0270667	0.0102175	0.1375	0.02613								3804	0.0399484	0.0303798	0.0697179	0.0012401	0.00102484	0.00105524	-0.0352151	-0.0320131	-0.0324845		0.132733	0.632733	-0.5914	-0.572933	-0.4625
3803.5	0.007	-0.0308	0.0373	0.0045	-0.0093	-0.0049	0.0084	-0.00193333	0.0258	0.0203	0.0647	0.0369333		0.1324	0.0366993	0.0201116	0.0434784	0.00786667	0.00288756	0.0262	0.00989036	0.136567	0.0259527								3803.5	0.0395868	0.030002	0.069431	0.00123109	0.00101987	0.0010561	-0.0350868	-0.0319353	-0.0324977		0.1324	0.6324	-0.592133	-0.5738	-0.463433
3803	0.0067	-0.0311	0.0367	0.0041	-0.0096	-0.0055	0.0078	-0.00243333	0.0255	0.02	0.0638	0.0364333		0.1334	0.0369765	0.0202635	0.0438067	0.00756667	0.00277744	0.0258667	0.00976453	0.136033	0.0258513								3803	0.0397539	0.0300281	0.0696581	0.0012712	0.00105374	0.00110388	-0.0356539	-0.0324614	-0.0332247		0.1334	0.6334	-0.592433	-0.574133	-0.463967
3802.5	0.0053	-0.0328	0.0356	0.0027	-0.0106	-0.0065	0.0061	-0.00366667	0.024	0.0187	0.0622	0.0349667		0.136433	0.0378172	0.0207243	0.0448028	0.00826667	0.00303439	0.0266333	0.0100539	0.138767	0.0263708								3802.5	0.0408516	0.0307782	0.0711736	0.00145555	0.00118645	0.00131094	-0.0381516	-0.0344449	-0.0362069		0.136433	0.636433	-0.591733	-0.573367	-0.461233
3802	0.0037	-0.0348	0.0344	0.0011	-0.012	-0.0075	0.0042	-0.0051	0.0224	0.0168	0.0602	0.0331333		0.136033	0.0377064	0.0206635	0.0446715	0.0087	0.00319345	0.0274667	0.0103685	0.1417	0.0269282								3802	0.0408998	0.0310321	0.0715997	0.00158403	0.00130553	0.00147966	-0.0397998	-0.0361321	-0.0384663		0.136033	0.636033	-0.5913	-0.572533	-0.4583
3801.5	0.0045	-0.0343	0.0346	0.0016	-0.0121	-0.0077	0.0049	-0.00496667	0.0228	0.017	0.0612	0.0336667		0.132767	0.0368009	0.0201673	0.0435988	0.0072	0.00264285	0.0261	0.00985261	0.138133	0.0262504								3801.5	0.0394438	0.0300199	0.0698492	0.00143215	0.00122406	0.00130917	-0.0378438	-0.0349866	-0.0361825		0.132767	0.632767	-0.5928	-0.5739	-0.461867
3801	0.0051	-0.0334	0.0353	0.00233333	-0.0117	-0.0072	0.0053	-0.00453333	0.0237	0.0179	0.0624	0.0346667		0.134667	0.0373276	0.0204559	0.0442227	0.00753333	0.00276521	0.0264333	0.00997845	0.138933	0.0264024								3801	0.0400928	0.0304344	0.0706251	0.00142577	0.00122274	0.00129301	-0.0377594	-0.0349677	-0.0359585		0.134667	0.634667	-0.592467	-0.573567	-0.461067
3800.5	0.0053	-0.0325	0.0357	0.00283333	-0.0112	-0.0065	0.006	-0.0039	0.0242	0.0183	0.0624	0.0349667		0.130867	0.0362743	0.0198787	0.0429748	0.00786667	0.00288756	0.0264333	0.00997845	0.136867	0.0260097								3800.5	0.0391618	0.0298572	0.0689845	0.00131976	0.00113955	0.00115721	-0.0363285	-0.0337572	-0.0340178		0.130867	0.630867	-0.592133	-0.573567	-0.463133
3800	0.0063	-0.0315	0.0367	0.00383333	-0.01	-0.0056	0.0073	-0.00276667	0.0251	0.0194	0.0635	0.036		0.131367	0.0364128	0.0199547	0.043139	0.00836667	0.00307109	0.027	0.0101924	0.136267	0.0258957								3800	0.0394839	0.030147	0.0690347	0.00127097	0.00108331	0.00109129	-0.0356506	-0.0329137	-0.0330347		0.131367	0.631367	-0.591633	-0.573	-0.463733
3799.5	0.0068	-0.031	0.0374	0.0044	-0.0094	-0.0051	0.008	-0.00216667	0.0257	0.0201	0.0643	0.0367		0.1315	0.0364498	0.0199749	0.0431828	0.00836667	0.00307109	0.0270667	0.0102175	0.1365	0.02594								3799.5	0.0395209	0.0301925	0.0691228	0.00123348	0.00104711	0.00105124	-0.0351209	-0.0323591	-0.0324228		0.1315	0.6315	-0.591633	-0.572933	-0.4635
3799	0.0072	-0.0309	0.0375	0.0046	-0.0092	-0.0048	0.0083	-0.0019	0.0258	0.0204	0.0649	0.0370333		0.1323	0.0366715	0.0200964	0.0434455	0.00866667	0.00318121	0.0273	0.0103056	0.137033	0.0260414								3799	0.0398528	0.0304021	0.0694869	0.00124276	0.00104342	0.00105323	-0.0352528	-0.0323021	-0.0324535		0.1323	0.6323	-0.591333	-0.5727	-0.462967
3798.5	0.0072	-0.0311	0.0373	0.00446667	-0.0093	-0.0049	0.0081	-0.00203333	0.0257	0.02	0.0648	0.0368333		0.132467	0.0367177	0.0201218	0.0435002	0.00873333	0.00320568	0.0273	0.0103056	0.137233	0.0260794								3798.5	0.0399234	0.0304274	0.0695796	0.00125718	0.0010537	0.00107232	-0.0354568	-0.0324607	-0.0327463		0.132467	0.632467	-0.591267	-0.5727	-0.462767
3798	0.0069	-0.031	0.0369	0.00426667	-0.0097	-0.0053	0.0079	-0.00236667	0.0257	0.0194	0.064	0.0363667		0.1319	0.0365607	0.0200357	0.0433142	0.00843333	0.00309556	0.0269	0.0101546	0.1365	0.02594								3798	0.0396562	0.0301903	0.0692542	0.00125242	0.00105996	0.00108159	-0.0353896	-0.032557	-0.0328875		0.1319	0.6319	-0.591567	-0.5731	-0.4635
3797.5	0.0066	-0.0312	0.0367	0.00403333	-0.0099	-0.0054	0.0076	-0.00256667	0.0255	0.0195	0.0636	0.0362		0.1333	0.0369487	0.0202483	0.0437739	0.00856667	0.0031445	0.0268	0.0101169	0.137233	0.0260794								3797.5	0.0400932	0.0303652	0.0698533	0.00130032	0.00108451	0.00113254	-0.0360599	-0.0329319	-0.0336533		0.1333	0.6333	-0.591433	-0.5732	-0.462767
3797	0.0062	-0.032	0.0363	0.0035	-0.0105	-0.0058	0.0071	-0.00306667	0.025	0.0196	0.0632	0.0359333		0.1328	0.0368101	0.0201724	0.0436097	0.00843333	0.00309556	0.0267333	0.0100917	0.137867	0.0261997								3797	0.0399057	0.0302641	0.0698094	0.00132538	0.00111094	0.00114759	-0.0364057	-0.0333308	-0.0338761		0.1328	0.6328	-0.591567	-0.573267	-0.462133
3796.5	0.0065	-0.0318	0.0366	0.00376667	-0.0102	-0.0055	0.0076	-0.0027	0.0254	0.0201	0.0637	0.0364		0.1326	0.0367547	0.020142	0.043544	0.00856667	0.0031445	0.0271667	0.0102553	0.137433	0.0261174								3796.5	0.0398992	0.0303973	0.0696614	0.00130556	0.00109543	0.00110632	-0.0361325	-0.0330973	-0.0332614		0.1326	0.6326	-0.591433	-0.572833	-0.462567
3796	0.0063	-0.0319	0.0367	0.0037	-0.0104	-0.0056	0.0075	-0.00283333	0.0254	0.0198	0.064	0.0364		0.133033	0.0368748	0.0202078	0.0436863	0.00893333	0.00327909	0.0276333	0.0104314	0.138133	0.0262504								3796	0.0401539	0.0306393	0.0699367	0.00132889	0.00112042	0.00112471	-0.0364539	-0.0334726	-0.0335367		0.133033	0.633033	-0.591067	-0.572367	-0.461867
3795.5	0.0064	-0.0316	0.0368	0.00386667	-0.0103	-0.0057	0.0073	-0.0029	0.0253	0.0197	0.0641	0.0363667		0.1311	0.0363389	0.0199142	0.0430514	0.00873333	0.00320568	0.0273333	0.0103182	0.137533	0.0261364								3795.5	0.0395446	0.0302324	0.0691878	0.00127292	0.00109775	0.00107723	-0.0356779	-0.0331324	-0.0328212		0.1311	0.6311	-0.591267	-0.572667	-0.462467
3795	0.0076	-0.0306	0.0378	0.00493333	-0.0093	-0.0048	0.0082	-0.00196667	0.0259	0.0204	0.0648	0.0370333		0.131133	0.0363482	0.0199192	0.0430624	0.00883333	0.00324239	0.0275	0.0103811	0.137	0.026035								3795	0.0395906	0.0303003	0.0690974	0.00120112	0.00104116	0.00102811	-0.0346572	-0.032267	-0.0320641		0.131133	0.631133	-0.591167	-0.5725	-0.463
3794.5	0.0082	-0.03	0.0382	0.00546667	-0.0087	-0.004	0.0088	-0.0013	0.0263	0.0207	0.0649	0.0373		0.131233	0.0363759	0.0199344	0.0430952	0.00903333	0.0033158	0.0275	0.0103811	0.1372	0.026073								3794.5	0.0396917	0.0303155	0.0691683	0.00117135	0.000999542	0.00101559	-0.034225	-0.0316155	-0.0318683		0.131233	0.631233	-0.590967	-0.5725	-0.4628
3794	0.0081	-0.0299	0.0377	0.0053	-0.0087	-0.0041	0.0089	-0.0013	0.0264	0.0207	0.0648	0.0373		0.1312	0.0363666	0.0199294	0.0430843	0.0092	0.00337698	0.0274667	0.0103685	0.137333	0.0260984								3794	0.0397436	0.0302979	0.0691827	0.00118636	0.000998426	0.0010165	-0.0344436	-0.0315979	-0.0318827		0.1312	0.6312	-0.5908	-0.572533	-0.462667
3793.5	0.0079	-0.0301	0.0373	0.00503333	-0.0089	-0.0045	0.0088	-0.00153333	0.0265	0.0205	0.0649	0.0373		0.131467	0.0364406	0.0199699	0.0431719	0.0094	0.00345039	0.0278333	0.0105069	0.1377	0.026168								3793.5	0.039891	0.0304768	0.0693399	0.00121505	0.00102465	0.00102656	-0.0348576	-0.0320101	-0.0320399		0.131467	0.631467	-0.5906	-0.572167	-0.4623
3793	0.008	-0.0302	0.0377	0.00516667	-0.009	-0.0044	0.0086	-0.0016	0.0266	0.0205	0.0651	0.0374		0.131633	0.0364868	0.0199952	0.0432266	0.00963333	0.00353604	0.0281333	0.0106202	0.137833	0.0261934								3793	0.0400228	0.0306154	0.06942	0.00121495	0.00103783	0.00102528	-0.0348561	-0.0322154	-0.03202		0.131633	0.631633	-0.590367	-0.571867	-0.462167
3792.5	0.0081	-0.0301	0.0382	0.0054	-0.0088	-0.0043	0.0086	-0.0015	0.0268	0.0206	0.0651	0.0375		0.1317	0.0365052	0.0200053	0.0432485	0.00963333	0.00353604	0.0282	0.0106454	0.1378	0.0261871								3792.5	0.0400413	0.0306507	0.0694355	0.00120002	0.00103367	0.00101988	-0.0346413	-0.0321507	-0.0319355		0.1317	0.6317	-0.590367	-0.5718	-0.4622
3792	0.008	-0.0301	0.0383	0.0054	-0.0088	-0.0044	0.0086	-0.00153333	0.0267	0.0203	0.065	0.0373333		0.1316	0.0364775	0.0199901	0.0432156	0.00933333	0.00342592	0.0280667	0.010595	0.137633	0.0261554								3792	0.0399034	0.0305851	0.069371	0.00119049	0.0010316	0.00102641	-0.0345034	-0.0321185	-0.0320377		0.1316	0.6316	-0.590667	-0.571933	-0.462367
3791.5	0.0078	-0.0302	0.038	0.0052	-0.0089	-0.0042	0.0088	-0.00143333	0.0265	0.0204	0.065	0.0373		0.131067	0.0363297	0.0199091	0.0430405	0.00883333	0.00324239	0.0275	0.0103811	0.137067	0.0260477								3791.5	0.0395721	0.0302902	0.0690882	0.00118144	0.00100638	0.00101049	-0.0343721	-0.0317235	-0.0317882		0.131067	0.631067	-0.591167	-0.5725	-0.462933
3791	0.0077	-0.0303	0.0377	0.00503333	-0.0089	-0.0042	0.0091	-0.00133333	0.0263	0.0205	0.0651	0.0373		0.131	0.0363112	0.019899	0.0430186	0.0088	0.00323015	0.0273	0.0103056	0.137	0.026035								3791	0.0395414	0.0302046	0.0690536	0.0011908	0.00099464	0.00100829	-0.034508	-0.0315379	-0.0317536		0.131	0.631	-0.5912	-0.5727	-0.463
3790.5	0.0077	-0.0303	0.0377	0.00503333	-0.0088	-0.0043	0.009	-0.00136667	0.026	0.0203	0.065	0.0371		0.1315	0.0364498	0.0199749	0.0431828	0.00933333	0.00342592	0.0277667	0.0104818	0.137467	0.0261237								3790.5	0.0398757	0.0304567	0.0693065	0.00121399	0.00101273	0.00103726	-0.0348424	-0.0318234	-0.0322065		0.1315	0.6315	-0.590667	-0.572233	-0.462533
3790	0.0077	-0.0302	0.0379	0.00513333	-0.009	-0.0046	0.0084	-0.00173333	0.0259	0.0201	0.0649	0.0369667		0.131633	0.0364868	0.0199952	0.0432266	0.00943333	0.00346263	0.0279667	0.0105573	0.137567	0.0261427								3790	0.0399494	0.0305525	0.0693693	0.00121216	0.00104237	0.00104993	-0.0348161	-0.0322858	-0.0324026		0.131633	0.631633	-0.590567	-0.572033	-0.462433
3789.5	0.0077	-0.0302	0.0378	0.0051	-0.0094	-0.0048	0.0083	-0.00196667	0.0259	0.0202	0.0648	0.0369667		0.131267	0.0363851	0.0199395	0.0431062	0.00913333	0.00335251	0.0276667	0.010444	0.1372	0.026073								3789.5	0.0397376	0.0303835	0.0691792	0.00119977	0.00104653	0.00103765	-0.0346376	-0.0323502	-0.0322125		0.131267	0.631267	-0.590867	-0.572333	-0.4628
3789	0.0078	-0.0303	0.0377	0.00506667	-0.0093	-0.0047	0.0085	-0.00183333	0.0262	0.0205	0.0648	0.0371667		0.1308	0.0362558	0.0198686	0.0429529	0.0088	0.00323015	0.0272667	0.010293	0.136867	0.0260097								3789	0.0394859	0.0301616	0.0689626	0.00118469	0.00102368	0.00101098	-0.0344193	-0.031995	-0.031796		0.1308	0.6308	-0.5912	-0.572733	-0.463133
3788.5	0.008	-0.0304	0.0378	0.00513333	-0.0091	-0.0045	0.0085	-0.0017	0.0262	0.0207	0.0649	0.0372667		0.130767	0.0362465	0.0198635	0.042942	0.0087	0.00319345	0.0272	0.0102679	0.136967	0.0260287								3788.5	0.03944	0.0301314	0.0689707	0.00117695	0.00101324	0.00100514	-0.0343066	-0.0318314	-0.031704		0.130767	0.630767	-0.5913	-0.5728	-0.463033
3788	0.0079	-0.0304	0.0381	0.0052	-0.009	-0.0043	0.0084	-0.00163333	0.0261	0.0205	0.0649	0.0371667		0.130933	0.0362927	0.0198889	0.0429967	0.00876667	0.00321792	0.0271333	0.0102427	0.137	0.026035								3788	0.0395106	0.0301315	0.0690317	0.00117722	0.00100901	0.00101538	-0.0343106	-0.0317649	-0.0318651		0.130933	0.630933	-0.591233	-0.572867	-0.463
3787.5	0.0078	-0.0301	0.0383	0.00533333	-0.0088	-0.0041	0.0089	-0.00133333	0.0264	0.0204	0.0653	0.0373667		0.131267	0.0363851	0.0199395	0.0431062	0.00906667	0.00332804	0.0272667	0.010293	0.1371	0.026054								3787.5	0.0397132	0.0302325	0.0691602	0.00118197	0.000996402	0.00101083	-0.0343798	-0.0315658	-0.0317935		0.131267	0.631267	-0.590933	-0.572733	-0.4629
3787	0.0077	-0.0301	0.0379	0.00516667	-0.0087	-0.0044	0.0089	-0.0014	0.0263	0.0205	0.0651	0.0373		0.1314	0.0364221	0.0199597	0.04315	0.0094	0.00345039	0.0275667	0.0104063	0.137333	0.0260984								3787	0.0398725	0.030366	0.0692483	0.00120449	0.00100908	0.0010207	-0.0347058	-0.031766	-0.0319483		0.1314	0.6314	-0.5906	-0.572433	-0.462667
3786.5	0.0079	-0.0302	0.0375	0.00506667	-0.0086	-0.0045	0.0086	-0.0015	0.0262	0.0206	0.0646	0.0371333		0.131267	0.0363851	0.0199395	0.0431062	0.00916667	0.00336474	0.0275667	0.0104063	0.137233	0.0260794								3786.5	0.0397499	0.0303458	0.0691855	0.00120292	0.00101415	0.00102734	-0.0346832	-0.0318458	-0.0320522		0.131267	0.631267	-0.590833	-0.572433	-0.462767
3786	0.0079	-0.0301	0.0376	0.00513333	-0.0086	-0.0043	0.0084	-0.0015	0.0264	0.0207	0.0647	0.0372667		0.131367	0.0364128	0.0199547	0.043139	0.00876667	0.00321792	0.0273	0.0103056	0.137	0.026035								3786	0.0396308	0.0302603	0.069174	0.00119007	0.00100872	0.00101808	-0.0344974	-0.0317603	-0.0319074		0.131367	0.631367	-0.591233	-0.5727	-0.463
3785.5	0.0075	-0.0306	0.0376	0.00483333	-0.0091	-0.0046	0.0082	-0.00183333	0.0261	0.0204	0.0646	0.0370333		0.131667	0.036496	0.0200002	0.0432375	0.00846667	0.0031078	0.0269	0.0101546	0.1367	0.025978								3785.5	0.0396038	0.0301549	0.0692155	0.00120899	0.00102324	0.00103569	-0.0347705	-0.0319882	-0.0321822		0.131667	0.631667	-0.591533	-0.5731	-0.4633
3785	0.007	-0.031	0.0373	0.00443333	-0.0095	-0.0051	0.0079	-0.00223333	0.0255	0.0198	0.0641	0.0364667		0.131333	0.0364036	0.0199496	0.0431281	0.00846667	0.0031078	0.0268333	0.0101294	0.136133	0.0258703								3785	0.0395114	0.0300791	0.0689984	0.00123047	0.00104409	0.00105831	-0.0350781	-0.0323124	-0.0325317		0.131333	0.631333	-0.591533	-0.573167	-0.463867
3784.5	0.0069	-0.0309	0.0374	0.00446667	-0.0095	-0.0049	0.0077	-0.00223333	0.0257	0.0199	0.0642	0.0366		0.1316	0.0364775	0.0199901	0.0432156	0.0089	0.00326686	0.0274	0.0103434	0.1364	0.025921								3784.5	0.0397444	0.0303335	0.0691366	0.00124452	0.0010606	0.00105863	-0.0352777	-0.0325668	-0.0325366		0.1316	0.6316	-0.5911	-0.5726	-0.4636
3784	0.007	-0.0309	0.0374	0.0045	-0.0096	-0.0049	0.0075	-0.00233333	0.0256	0.0199	0.0644	0.0366333		0.131467	0.0364406	0.0199699	0.0431719	0.00933333	0.00342592	0.0278	0.0104944	0.1371	0.026054								3784	0.0398665	0.0304642	0.0692259	0.00125079	0.00107568	0.00106227	-0.0353665	-0.0327976	-0.0325925		0.131467	0.631467	-0.590667	-0.5722	-0.4629
3783.5	0.0075	-0.0306	0.0375	0.0048	-0.0095	-0.0047	0.0078	-0.00213333	0.0258	0.0201	0.0646	0.0368333		0.131233	0.0363759	0.0199344	0.0430952	0.0095	0.0034871	0.0277667	0.0104818	0.137333	0.0260984								3783.5	0.039863	0.0304162	0.0691936	0.00122941	0.00105947	0.00104719	-0.035063	-0.0325495	-0.0323603		0.131233	0.631233	-0.5905	-0.572233	-0.462667
3783	0.0079	-0.0303	0.0378	0.00513333	-0.0091	-0.0045	0.0083	-0.00176667	0.0262	0.0203	0.0648	0.0371		0.131367	0.0364128	0.0199547	0.043139	0.00943333	0.00346263	0.0277667	0.0104818	0.137467	0.0261237								3783	0.0398755	0.0304364	0.0692627	0.00120702	0.00103704	0.00103444	-0.0347421	-0.0322031	-0.0321627		0.131367	0.631367	-0.590567	-0.572233	-0.462533
3782.5	0.0078	-0.0303	0.0381	0.0052	-0.009	-0.0044	0.0086	-0.0016	0.0263	0.0204	0.0648	0.0371667		0.131267	0.0363851	0.0199395	0.0431062	0.00923333	0.00338921	0.0277333	0.0104692	0.137533	0.0261364								3782.5	0.0397743	0.0304087	0.0692426	0.00119538	0.00102456	0.00102886	-0.0345743	-0.0320087	-0.0320759		0.131267	0.631267	-0.590767	-0.572267	-0.462467
3782	0.0076	-0.0304	0.0379	0.00503333	-0.0092	-0.0045	0.0087	-0.00166667	0.0263	0.0205	0.0647	0.0371667		0.1311	0.0363389	0.0199142	0.0430514	0.0091	0.00334027	0.0275333	0.0103937	0.1373	0.026092								3782	0.0396792	0.0303079	0.0691435	0.00120034	0.00102237	0.00102252	-0.0346459	-0.0319745	-0.0319768		0.1311	0.6311	-0.5909	-0.572467	-0.4627
3781.5	0.0076	-0.0308	0.0373	0.0047	-0.0093	-0.0049	0.0083	-0.00196667	0.0262	0.0203	0.0643	0.0369333		0.130867	0.0362743	0.0198787	0.0429748	0.00873333	0.00320568	0.0272	0.0102679	0.1368	0.025997								3781.5	0.0394799	0.0301466	0.0689718	0.00120964	0.00103126	0.00102647	-0.0347799	-0.0321132	-0.0320385		0.130867	0.630867	-0.591267	-0.5728	-0.4632
3781	0.0075	-0.0309	0.0368	0.00446667	-0.0093	-0.0051	0.0082	-0.00206667	0.0261	0.02	0.064	0.0367		0.131267	0.0363851	0.0199395	0.0431062	0.00846667	0.0031078	0.0267667	0.0101043	0.136667	0.0259717								3781	0.0394929	0.0300438	0.0690779	0.00122684	0.00103108	0.00104833	-0.0350263	-0.0321104	-0.0323779		0.131267	0.631267	-0.591533	-0.573233	-0.463333
3780.5	0.0076	-0.031	0.0366	0.0044	-0.0094	-0.0048	0.0084	-0.00193333	0.026	0.02	0.064	0.0366667		0.133067	0.0368841	0.0202129	0.0436973	0.00856667	0.0031445	0.0267333	0.0100917	0.137733	0.0261744								3780.5	0.0400286	0.0303046	0.0698717	0.00126939	0.00103928	0.00110257	-0.0356286	-0.0322379	-0.033205		0.133067	0.633067	-0.591433	-0.573267	-0.462267
3780	0.0071	-0.0312	0.036	0.00396667	-0.0098	-0.005	0.0078	-0.00233333	0.0251	0.0199	0.0637	0.0362333		0.132767	0.0368009	0.0201673	0.0435988	0.00846667	0.0031078	0.0266667	0.0100665	0.1376	0.026149								3780	0.0399087	0.0302339	0.0697478	0.00129183	0.00106062	0.00112322	-0.035942	-0.0325672	-0.0335145		0.132767	0.632767	-0.591533	-0.573333	-0.4624
3779.5	0.0067	-0.0311	0.0357	0.00376667	-0.01	-0.0052	0.0075	-0.00256667	0.0249	0.0199	0.0637	0.0361667		0.1333	0.0369487	0.0202483	0.0437739	0.0089	0.00326686	0.0274333	0.0103559	0.137133	0.0260604								3779.5	0.0402156	0.0306043	0.0698343	0.00132852	0.00110031	0.00113351	-0.0364489	-0.033171	-0.0336676		0.1333	0.6333	-0.5911	-0.572567	-0.462867
3779	0.0065	-0.0314	0.0361	0.00373333	-0.01	-0.0053	0.0075	-0.0026	0.0251	0.0194	0.0641	0.0362		0.132433	0.0367085	0.0201167	0.0434893	0.00876667	0.00321792	0.0274333	0.0103559	0.137433	0.0261174								3779	0.0399264	0.0304726	0.0696067	0.00130994	0.0010938	0.00111601	-0.0361931	-0.0330726	-0.0334067		0.132433	0.632433	-0.591233	-0.572567	-0.462567
3778.5	0.0067	-0.0313	0.0365	0.00396667	-0.0099	-0.0053	0.0074	-0.0026	0.0254	0.0194	0.0641	0.0363		0.130333	0.0361264	0.0197977	0.0427997	0.0084	0.00308333	0.0271	0.0102301	0.1369	0.026016								3778.5	0.0392097	0.0300278	0.0688157	0.00124207	0.00106457	0.00105727	-0.0352431	-0.0326278	-0.0325157		0.130333	0.630333	-0.5916	-0.5729	-0.4631
3778	0.0076	-0.0307	0.0371	0.00466667	-0.0095	-0.0048	0.0078	-0.00216667	0.0257	0.0202	0.0645	0.0368		0.130533	0.0361819	0.0198281	0.0428654	0.00863333	0.00316898	0.0273333	0.0103182	0.136567	0.0259527								3778	0.0393508	0.0301463	0.068818	0.00120299	0.00104413	0.00102515	-0.0346842	-0.0323129	-0.032018		0.130533	0.630533	-0.591367	-0.572667	-0.463433
3777.5	0.0077	-0.0304	0.0376	0.00496667	-0.0091	-0.0048	0.0083	-0.00186667	0.0259	0.0206	0.0646	0.0370333		0.130833	0.036265	0.0198737	0.0429639	0.00903333	0.0033158	0.0275667	0.0104063	0.136767	0.0259907								3777.5	0.0395808	0.0302799	0.0689546	0.00119814	0.0010334	0.00101896	-0.0346141	-0.0321466	-0.0319212		0.130833	0.630833	-0.590967	-0.572433	-0.463233
3777	0.0075	-0.0305	0.0377	0.0049	-0.0089	-0.0047	0.0086	-0.00166667	0.0263	0.0207	0.0645	0.0371667		0.131133	0.0363482	0.0199192	0.0430624	0.0093	0.00341368	0.0278	0.0104944	0.137	0.026035								3777	0.0397619	0.0304136	0.0690974	0.00121535	0.00102914	0.00101957	-0.0348619	-0.0320803	-0.0319308		0.131133	0.631133	-0.5907	-0.5722	-0.463
3776.5	0.0077	-0.0305	0.0377	0.00496667	-0.0088	-0.0045	0.0089	-0.00146667	0.0265	0.0207	0.0648	0.0373333		0.131467	0.0364406	0.0199699	0.0431719	0.00946667	0.00347486	0.0282	0.0106454	0.137433	0.0261174								3776.5	0.0399154	0.0306152	0.0692892	0.00122142	0.00102925	0.00102118	-0.0349488	-0.0320819	-0.0319559		0.131467	0.631467	-0.590533	-0.5718	-0.462567
3776	0.0078	-0.0303	0.0375	0.005	-0.0088	-0.0045	0.0089	-0.00146667	0.0264	0.0205	0.0649	0.0372667		0.131233	0.0363759	0.0199344	0.0430952	0.00936667	0.00343815	0.0281333	0.0106202	0.137433	0.0261174								3776	0.039814	0.0305546	0.0692126	0.00121202	0.00102536	0.00102054	-0.034814	-0.0320213	-0.0319459		0.131233	0.631233	-0.590633	-0.571867	-0.462567
3775.5	0.0078	-0.0305	0.0372	0.00483333	-0.0091	-0.0046	0.0084	-0.00176667	0.026	0.0203	0.0648	0.0370333		0.130967	0.036302	0.0198939	0.0430077	0.0092	0.00337698	0.0279	0.0105321	0.1373	0.026092								3775.5	0.0396789	0.030426	0.0690997	0.00121422	0.00103637	0.00102825	-0.0348456	-0.0321927	-0.0320664		0.130967	0.630967	-0.5908	-0.5721	-0.4627
3775	0.0078	-0.0307	0.0373	0.0048	-0.0091	-0.0046	0.0081	-0.00186667	0.0259	0.0202	0.0647	0.0369333		0.131067	0.0363297	0.0199091	0.0430405	0.00926667	0.00340145	0.0278	0.0104944	0.137267	0.0260857								3775	0.0397311	0.0304035	0.0691262	0.00122018	0.00104136	0.00103638	-0.0349311	-0.0322701	-0.0321929		0.131067	0.631067	-0.590733	-0.5722	-0.462733
3774.5	0.0079	-0.0307	0.0374	0.00486667	-0.0091	-0.0048	0.0082	-0.0019	0.0258	0.0201	0.0645	0.0368		0.131033	0.0363204	0.019904	0.0430296	0.0093	0.00341368	0.0277	0.0104566	0.137267	0.0260857								3774.5	0.0397341	0.0303606	0.0691153	0.00121574	0.00104075	0.00104428	-0.0348675	-0.0322606	-0.0323153		0.131033	0.631033	-0.5907	-0.5723	-0.462733
3774	0.008	-0.0306	0.0374	0.00493333	-0.0091	-0.0047	0.0084	-0.0018	0.0261	0.02	0.0644	0.0368333		0.130833	0.036265	0.0198737	0.0429639	0.00906667	0.00332804	0.0275667	0.0104063	0.1372	0.026073								3774	0.039593	0.0302799	0.0690369	0.0012013	0.00102912	0.00103707	-0.0346597	-0.0320799	-0.0322036		0.130833	0.630833	-0.590933	-0.572433	-0.4628
3773.5	0.0078	-0.0303	0.0373	0.00493333	-0.0092	-0.0044	0.0088	-0.0016	0.0263	0.0202	0.0648	0.0371		0.130633	0.0362096	0.0198433	0.0428982	0.0089	0.00326686	0.0274667	0.0103685	0.137067	0.0260477								3773.5	0.0394764	0.0302118	0.0689459	0.00119323	0.00101199	0.00101416	-0.0345431	-0.0318118	-0.0318459		0.130633	0.630633	-0.5911	-0.572533	-0.462933
3773	0.0076	-0.0304	0.0373	0.00483333	-0.0092	-0.0044	0.0089	-0.00156667	0.0263	0.0203	0.0649	0.0371667		0.130767	0.0362465	0.0198635	0.042942	0.00896667	0.00329133	0.0273667	0.0103308	0.136933	0.0260224								3773	0.0395379	0.0301943	0.0689643	0.0012044	0.00100876	0.00101109	-0.0347045	-0.031761	-0.0317977		0.130767	0.630767	-0.591033	-0.572633	-0.463067
3772.5	0.0075	-0.0307	0.0373	0.0047	-0.0089	-0.0045	0.0086	-0.0016	0.0263	0.0204	0.0647	0.0371333		0.131367	0.0364128	0.0199547	0.043139	0.00916667	0.00336474	0.0275	0.0103811	0.1371	0.026054								3772.5	0.0397776	0.0303358	0.069193	0.00123044	0.00101989	0.00102783	-0.0350776	-0.0319358	-0.0320597		0.131367	0.631367	-0.590833	-0.5725	-0.4629
3772	0.0075	-0.0307	0.0371	0.00463333	-0.0089	-0.0047	0.0082	-0.0018	0.0262	0.0204	0.0644	0.037		0.131633	0.0364868	0.0199952	0.0432266	0.0092	0.00337698	0.0274667	0.0103685	0.137133	0.0260604								3772	0.0398637	0.0303637	0.0692869	0.00124118	0.0010345	0.00104245	-0.0352304	-0.0321637	-0.0322869		0.131633	0.631633	-0.5908	-0.572533	-0.462867
3771.5	0.0071	-0.0308	0.037	0.00443333	-0.0094	-0.0049	0.008	-0.0021	0.026	0.0202	0.0639	0.0367		0.131967	0.0365792	0.0200458	0.0433361	0.00876667	0.00321792	0.0271667	0.0102553	0.1369	0.026016								3771.5	0.0397971	0.0303011	0.0693521	0.00125059	0.00104983	0.00106616	-0.0353637	-0.0324011	-0.0326521		0.131967	0.631967	-0.591233	-0.572833	-0.4631
3771	0.0064	-0.0315	0.0365	0.0038	-0.0102	-0.0057	0.0073	-0.00286667	0.0254	0.0193	0.0632	0.0359667		0.1334	0.0369765	0.0202635	0.0438067	0.0087	0.00319345	0.0268333	0.0101294	0.1375	0.02613								3771	0.0401699	0.030393	0.0699368	0.00132277	0.0011062	0.00115397	-0.0363699	-0.0332596	-0.0339701		0.1334	0.6334	-0.5913	-0.573167	-0.4625
3770.5	0.0055	-0.0327	0.0354	0.00273333	-0.011	-0.007	0.0058	-0.00406667	0.0241	0.0179	0.0623	0.0347667		0.132333	0.0366808	0.0201015	0.0434565	0.008	0.0029365	0.0260333	0.00982745	0.137467	0.0261237								3770.5	0.0396173	0.029929	0.0695802	0.00136043	0.0011557	0.00121198	-0.036884	-0.0339956	-0.0348135		0.132333	0.632333	-0.592	-0.573967	-0.462533
3770	0.0057	-0.0326	0.0351	0.00273333	-0.011	-0.0069	0.0054	-0.00416667	0.024	0.0179	0.0624	0.0347667		0.130867	0.0362743	0.0198787	0.0429748	0.00746667	0.00274074	0.0258667	0.00976453	0.136367	0.0259147								3770	0.039015	0.0296433	0.0688895	0.00131636	0.00114311	0.00116437	-0.0362817	-0.0338099	-0.0341228		0.130867	0.630867	-0.592533	-0.574133	-0.463633
3769.5	0.0059	-0.032	0.0361	0.00333333	-0.0106	-0.006	0.0062	-0.00346667	0.0247	0.0185	0.0633	0.0355		0.1324	0.0366993	0.0201116	0.0434784	0.00833333	0.00305886	0.0269333	0.0101672	0.138	0.0262251								3769.5	0.0397581	0.0302788	0.0697034	0.00132677	0.00113876	0.00116987	-0.0364248	-0.0337455	-0.0342034		0.1324	0.6324	-0.591667	-0.573067	-0.462
3769	0.0061	-0.0314	0.0366	0.00376667	-0.0103	-0.0056	0.007	-0.00296667	0.0252	0.0189	0.0636	0.0359		0.1303	0.0361172	0.0197926	0.0427887	0.00866667	0.00318121	0.0273667	0.0103308	0.137733	0.0261744								3769	0.0392984	0.0301234	0.0689631	0.0012625	0.00109495	0.00109317	-0.0355317	-0.0330901	-0.0330631		0.1303	0.6303	-0.591333	-0.572633	-0.462267
3768.5	0.0073	-0.0305	0.0374	0.00473333	-0.0092	-0.0047	0.0083	-0.00186667	0.0261	0.0201	0.0646	0.0369333		0.130867	0.0362743	0.0198787	0.0429748	0.00916667	0.00336474	0.0278	0.0104944	0.1372	0.026073								3768.5	0.039639	0.0303731	0.0690479	0.00121841	0.0010394	0.00103134	-0.0349057	-0.0322397	-0.0321145		0.130867	0.630867	-0.590833	-0.5722	-0.4628
3768	0.0076	-0.0304	0.0377	0.00496667	-0.0091	-0.0043	0.0087	-0.00156667	0.0265	0.0206	0.0651	0.0374		0.1311	0.0363389	0.0199142	0.0430514	0.00903333	0.0033158	0.0275	0.0103811	0.1369	0.026016								3768	0.0396547	0.0302953	0.0690675	0.00120326	0.00101518	0.00100283	-0.0346881	-0.0318619	-0.0316675		0.1311	0.6311	-0.590967	-0.5725	-0.4631
3767.5	0.0073	-0.0308	0.0377	0.00473333	-0.0094	-0.0044	0.0085	-0.00176667	0.0262	0.0204	0.0647	0.0371		0.130633	0.0362096	0.0198433	0.0428982	0.00836667	0.00307109	0.0268333	0.0101294	0.136333	0.0259083								3767.5	0.0392807	0.0299727	0.0688065	0.00119352	0.00100739	0.0010053	-0.0345473	-0.0317394	-0.0317065		0.130633	0.630633	-0.591633	-0.573167	-0.463667
3767	0.0073	-0.0309	0.0373	0.00456667	-0.0096	-0.0048	0.0081	-0.0021	0.0259	0.0203	0.0644	0.0368667		0.1314	0.0364221	0.0199597	0.04315	0.0082	0.00300991	0.0266667	0.0100665	0.136467	0.0259337								3767	0.039432	0.0300263	0.0690836	0.00121559	0.0010321	0.00103793	-0.0348653	-0.0321263	-0.032217		0.1314	0.6314	-0.5918	-0.573333	-0.463533
3766.5	0.007	-0.0311	0.0367	0.0042	-0.01	-0.0056	0.0074	-0.00273333	0.0252	0.0197	0.0639	0.0362667		0.1322	0.0366438	0.0200813	0.0434127	0.00836667	0.00307109	0.0266333	0.0100539	0.137233	0.0260794								3766.5	0.0397149	0.0301352	0.069492	0.00126131	0.00108034	0.00110393	-0.0355149	-0.0328685	-0.0332254		0.1322	0.6322	-0.591633	-0.573367	-0.462767
3766	0.0066	-0.031	0.0366	0.00406667	-0.01	-0.0058	0.0074	-0.0028	0.0252	0.0193	0.0637	0.0360667		0.1316	0.0364775	0.0199901	0.0432156	0.0087	0.00319345	0.0268667	0.010142	0.137	0.026035								3766	0.039671	0.0301321	0.0692507	0.00126767	0.00108453	0.00110118	-0.0356043	-0.0329321	-0.033184		0.1316	0.6316	-0.5913	-0.573133	-0.463
3765.5	0.0068	-0.0313	0.0365	0.004	-0.0099	-0.0057	0.0076	-0.00266667	0.0252	0.0195	0.0637	0.0361333		0.132733	0.0367917	0.0201623	0.0435878	0.00903333	0.0033158	0.0275333	0.0103937	0.137533	0.0261364								3765.5	0.0401075	0.030556	0.0697242	0.00130375	0.00110374	0.00112835	-0.0361075	-0.0332226	-0.0335909		0.132733	0.632733	-0.590967	-0.572467	-0.462467
3765	0.0066	-0.0318	0.0359	0.00356667	-0.0105	-0.0059	0.007	-0.00313333	0.0245	0.0191	0.0631	0.0355667		0.130533	0.0361819	0.0198281	0.0428654	0.00846667	0.0031078	0.027	0.0101924	0.1368	0.025997								3765	0.0392897	0.0300205	0.0688624	0.00127613	0.00109917	0.0011086	-0.035723	-0.0331538	-0.0332957		0.130533	0.630533	-0.591533	-0.573	-0.4632
3764.5	0.007	-0.0312	0.0363	0.00403333	-0.0103	-0.0055	0.0074	-0.0028	0.025	0.0196	0.0635	0.0360333		0.130233	0.0360987	0.0197825	0.0427668	0.0086	0.00315674	0.0270333	0.0102049	0.136433	0.0259273								3764.5	0.0392554	0.0299875	0.0686942	0.0012406	0.00107502	0.00106673	-0.0352221	-0.0327875	-0.0326608		0.130233	0.630233	-0.5914	-0.572967	-0.463567
3764	0.0073	-0.0309	0.0371	0.0045	-0.0099	-0.005	0.0081	-0.00226667	0.0256	0.0198	0.0642	0.0365333		0.130833	0.036265	0.0198737	0.0429639	0.00913333	0.00335251	0.0275	0.0103811	0.1371	0.026054								3764	0.0396175	0.0302548	0.0690179	0.00123324	0.00105764	0.00105525	-0.0351175	-0.0325214	-0.0324846		0.130833	0.630833	-0.590867	-0.5725	-0.4629
3763.5	0.0076	-0.0307	0.0374	0.00476667	-0.0094	-0.0045	0.0083	-0.00186667	0.0261	0.0201	0.0644	0.0368667		0.131233	0.0363759	0.0199344	0.0430952	0.0095	0.0034871	0.0277667	0.0104818	0.137333	0.0260984								3763.5	0.039863	0.0304162	0.0691936	0.00123175	0.00104218	0.00104503	-0.0350963	-0.0322829	-0.0323269		0.131233	0.631233	-0.5905	-0.572233	-0.462667
3763	0.0076	-0.0305	0.0373	0.0048	-0.0091	-0.0043	0.0081	-0.00176667	0.0261	0.0202	0.0645	0.0369333		0.1312	0.0363666	0.0199294	0.0430843	0.00936667	0.00343815	0.0277333	0.0104692	0.137033	0.0260414								3763	0.0398048	0.0303985	0.0691256	0.00122534	0.0010346	0.00103634	-0.0350048	-0.0321652	-0.0321923		0.1312	0.6312	-0.590633	-0.572267	-0.462967
3762.5	0.0075	-0.0303	0.0373	0.00483333	-0.0092	-0.0043	0.0084	-0.0017	0.026	0.0203	0.0646	0.0369667		0.130533	0.0361819	0.0198281	0.0428654	0.0087	0.00319345	0.0272	0.0102679	0.136367	0.0259147								3762.5	0.0393753	0.0300959	0.06878	0.00119315	0.00101098	0.00101209	-0.034542	-0.0317959	-0.0318134		0.130533	0.630533	-0.5913	-0.5728	-0.463633
3762	0.0075	-0.03	0.0372	0.0049	-0.0092	-0.0042	0.0087	-0.00156667	0.0262	0.0206	0.0645	0.0371		0.130333	0.0361264	0.0197977	0.0427997	0.00846667	0.0031078	0.0269667	0.0101798	0.136133	0.0258703								3762	0.0392342	0.0299775	0.06867	0.00117884	0.000995034	0.000996666	-0.0343342	-0.0315442	-0.03157		0.130333	0.630333	-0.591533	-0.573033	-0.463867
3761.5	0.0074	-0.0301	0.0372	0.00483333	-0.0092	-0.0044	0.0082	-0.0018	0.0262	0.0205	0.064	0.0369		0.130667	0.0362188	0.0198483	0.0429091	0.0085	0.00312003	0.0270333	0.0102049	0.136233	0.0258893								3761.5	0.0393388	0.0300533	0.0687985	0.00119063	0.00101463	0.00101751	-0.0345055	-0.0318533	-0.0318985		0.130667	0.630667	-0.5915	-0.572967	-0.463767
3761	0.0068	-0.0309	0.0368	0.00423333	-0.0098	-0.0052	0.0077	-0.00243333	0.0258	0.0197	0.0633	0.0362667		0.132067	0.0366069	0.020061	0.0433689	0.00853333	0.00313227	0.0270667	0.0102175	0.137033	0.0260414								3761	0.0397391	0.0302785	0.0694102	0.00126066	0.00107007	0.0010985	-0.0355058	-0.0327119	-0.0331436		0.132067	0.632067	-0.591467	-0.572933	-0.462967
3760.5	0.006	-0.0321	0.0359	0.00326667	-0.0108	-0.0062	0.0072	-0.00326667	0.0251	0.0187	0.063	0.0356		0.1326	0.0367547	0.020142	0.043544	0.00826667	0.00303439	0.0268333	0.0101294	0.137767	0.0261807								3760.5	0.0397891	0.0302715	0.0697247	0.00133389	0.00112481	0.0011645	-0.0365224	-0.0335381	-0.0341247		0.1326	0.6326	-0.591733	-0.573167	-0.462233
3760	0.0059	-0.0321	0.0359	0.00323333	-0.0105	-0.0063	0.007	-0.00326667	0.0249	0.0189	0.0633	0.0357		0.1319	0.0365607	0.0200357	0.0433142	0.008	0.0029365	0.0264333	0.00997845	0.136533	0.0259463								3760	0.0394972	0.0300141	0.0692605	0.00131507	0.00110761	0.00112631	-0.0362638	-0.0332808	-0.0335605		0.1319	0.6319	-0.592	-0.573567	-0.463467
3759.5	0.0057	-0.0322	0.036	0.00316667	-0.0104	-0.0062	0.0064	-0.0034	0.0246	0.0189	0.0632	0.0355667		0.132667	0.0367732	0.0201521	0.0435659	0.0086	0.00315674	0.0268667	0.010142	0.136633	0.0259653								3759.5	0.0399299	0.0302942	0.0695313	0.00135154	0.0011353	0.00115359	-0.0367633	-0.0336942	-0.0339646		0.132667	0.632667	-0.5914	-0.573133	-0.463367
3759	0.0057	-0.0319	0.036	0.00326667	-0.0106	-0.006	0.0066	-0.00333333	0.0244	0.0189	0.063	0.0354333		0.130633	0.0362096	0.0198433	0.0428982	0.00833333	0.00305886	0.0267333	0.0100917	0.135967	0.0258387								3759	0.0392684	0.029935	0.0687369	0.00129613	0.00110678	0.00110912	-0.0360018	-0.0332683	-0.0333035		0.130633	0.630633	-0.591667	-0.573267	-0.464033
3758.5	0.0066	-0.031	0.0367	0.0041	-0.01	-0.0051	0.008	-0.00236667	0.0248	0.0197	0.0636	0.0360333		0.130267	0.0361079	0.0197876	0.0427778	0.00846667	0.0031078	0.0269	0.0101546	0.135867	0.0258196								3758.5	0.0392157	0.0299422	0.0685974	0.00123312	0.00104386	0.00106042	-0.0351157	-0.0323089	-0.0325641		0.130267	0.630267	-0.591533	-0.5731	-0.464133
3758	0.0072	-0.0305	0.0369	0.00453333	-0.0096	-0.0048	0.0082	-0.00206667	0.0253	0.0199	0.0639	0.0363667		0.131167	0.0363574	0.0199243	0.0430733	0.00903333	0.0033158	0.0274	0.0103434	0.1368	0.025997								3758	0.0396732	0.0302677	0.0690704	0.00123481	0.00104551	0.00106953	-0.0351399	-0.0323343	-0.0327037		0.131167	0.631167	-0.590967	-0.5726	-0.4632
3757.5	0.0072	-0.0309	0.0366	0.0043	-0.0098	-0.0051	0.0073	-0.00253333	0.0254	0.0196	0.0637	0.0362333		0.1318	0.036533	0.0200205	0.0432813	0.0087	0.00319345	0.0269	0.0101546	0.136833	0.0260033								3757.5	0.0397264	0.0301751	0.0692847	0.00125503	0.00106984	0.00109239	-0.0354264	-0.0327084	-0.0330513		0.1318	0.6318	-0.5913	-0.5731	-0.463167
3757	0.0066	-0.0313	0.036	0.00376667	-0.0103	-0.0056	0.0071	-0.00293333	0.0253	0.0192	0.0633	0.0359333		0.1299	0.0360063	0.0197319	0.0426574	0.00733333	0.00269179	0.0256333	0.00967645	0.135067	0.0256676								3757	0.0386981	0.0294083	0.068325	0.00122021	0.00104598	0.00104922	-0.0349314	-0.0323417	-0.0323917		0.1299	0.6299	-0.592667	-0.574367	-0.464933
3756.5	0.0067	-0.0312	0.0362	0.0039	-0.0103	-0.0055	0.0077	-0.0027	0.0254	0.0195	0.0634	0.0361		0.1305	0.0361726	0.019823	0.0428544	0.00743333	0.0027285	0.0261333	0.0098652	0.1353	0.025712								3756.5	0.0389011	0.0296882	0.0685664	0.00122508	0.001049	0.00105407	-0.0350011	-0.0323882	-0.0324664		0.1305	0.6305	-0.592567	-0.573867	-0.4647
3756	0.0066	-0.0313	0.0364	0.0039	-0.0104	-0.0054	0.0076	-0.00273333	0.0251	0.0194	0.0635	0.036		0.129933	0.0360155	0.019737	0.0426683	0.00773333	0.00283862	0.0262667	0.00991553	0.135867	0.0258196								3756	0.0388542	0.0296525	0.068488	0.00122179	0.00104884	0.00105547	-0.0349542	-0.0323858	-0.032488		0.129933	0.629933	-0.592267	-0.573733	-0.464133
3755.5	0.0069	-0.0311	0.0368	0.0042	-0.01	-0.0051	0.0077	-0.00246667	0.0251	0.0195	0.0638	0.0361333		0.129867	0.0359971	0.0197268	0.0426464	0.00836667	0.00307109	0.0267	0.0100791	0.136033	0.0258513								3755.5	0.0390682	0.0298059	0.0684978	0.00121579	0.00104152	0.00104746	-0.0348682	-0.0322726	-0.0323644		0.129867	0.629867	-0.591633	-0.5733	-0.463967
3755	0.0071	-0.0309	0.037	0.0044	-0.0099	-0.0051	0.0078	-0.0024	0.0251	0.0196	0.0638	0.0361667		0.131733	0.0365145	0.0200104	0.0432594	0.00946667	0.00347486	0.0278667	0.0105195	0.137033	0.0260414								3755	0.0399893	0.0305299	0.0693008	0.0012666	0.00108438	0.00109787	-0.0355893	-0.0329299	-0.0331341		0.131733	0.631733	-0.590533	-0.572133	-0.462967
3754.5	0.0069	-0.0312	0.0367	0.00413333	-0.01	-0.0052	0.0076	-0.00253333	0.025	0.0196	0.0639	0.0361667		0.132	0.0365884	0.0200509	0.043347	0.00923333	0.00338921	0.0277	0.0104566	0.137067	0.0260477								3754.5	0.0399776	0.0305075	0.0693947	0.00128481	0.0010917	0.0011041	-0.0358443	-0.0330408	-0.033228		0.132	0.632	-0.590767	-0.5723	-0.462933
3754	0.0064	-0.0317	0.036	0.00356667	-0.01	-0.0055	0.0076	-0.00263333	0.0248	0.0196	0.0636	0.036		0.1314	0.0364221	0.0199597	0.04315	0.00793333	0.00291203	0.0262333	0.00990295	0.1357	0.025788								3754	0.0393341	0.0298627	0.0689379	0.00127931	0.00105599	0.00108491	-0.0357674	-0.032496	-0.0329379		0.1314	0.6314	-0.592067	-0.573767	-0.4643
3753.5	0.0053	-0.0325	0.0346	0.00246667	-0.0107	-0.0065	0.0071	-0.00336667	0.0237	0.0187	0.0623	0.0349		0.132233	0.0366531	0.0200863	0.0434236	0.00656667	0.00241038	0.0246667	0.00931154	0.135467	0.0257436								3753.5	0.0390634	0.0293979	0.0691673	0.00133932	0.00107351	0.00117424	-0.0365968	-0.0327645	-0.0342673		0.132233	0.632233	-0.593433	-0.575333	-0.464533
3753	0.0038	-0.0334	0.0331	0.00116667	-0.0122	-0.0078	0.0054	-0.00486667	0.0222	0.0176	0.061	0.0336		0.132833	0.0368194	0.0201775	0.0436207	0.00553333	0.00203108	0.0239	0.00902213	0.138067	0.0262377								3753	0.0388505	0.0291996	0.0698584	0.00142007	0.00116051	0.00131467	-0.0376838	-0.0340663	-0.0362584		0.132833	0.632833	-0.594467	-0.5761	-0.461933
3752.5	0.0034	-0.0333	0.034	0.00136667	-0.0127	-0.0078	0.0043	-0.0054	0.0225	0.018	0.0613	0.0339333		0.128633	0.0356552	0.0195395	0.0422414	0.0052	0.00190873	0.0233	0.00879563	0.136367	0.0259147								3752.5	0.0375639	0.0283351	0.0681561	0.00131024	0.00113806	0.0011712	-0.0361973	-0.0337351	-0.0342228		0.128633	0.628633	-0.5948	-0.5767	-0.463633
3752	0.0033	-0.0342	0.0345	0.0012	-0.0123	-0.0077	0.0044	-0.0052	0.023	0.0176	0.0615	0.0340333		0.1358	0.0376417	0.0206281	0.0445949	0.0077	0.00282638	0.0257333	0.0097142	0.139433	0.0264974								3752	0.0404681	0.0303423	0.0710923	0.00154198	0.00126326	0.00137337	-0.0392681	-0.0355423	-0.037059		0.1358	0.6358	-0.5923	-0.574267	-0.460567
3751.5	0.004	-0.0335	0.0349	0.0018	-0.0118	-0.0073	0.0052	-0.00463333	0.0235	0.0175	0.0616	0.0342		0.131	0.0363112	0.019899	0.0430186	0.0071	0.00260615	0.0252333	0.00952545	0.136333	0.0259083								3751.5	0.0389174	0.0294244	0.0689269	0.0013777	0.00115993	0.00120596	-0.0371174	-0.0340578	-0.0347269		0.131	0.631	-0.5929	-0.574767	-0.463667
3751	0.0051	-0.0325	0.0351	0.00256667	-0.0112	-0.007	0.0057	-0.00416667	0.0238	0.0182	0.0616	0.0345333		0.1315	0.0364498	0.0199749	0.0431828	0.00713333	0.00261838	0.0253667	0.00957578	0.134633	0.0255853								3751	0.0390682	0.0295507	0.0687681	0.00133236	0.00113686	0.00117202	-0.0365015	-0.0337174	-0.0342347		0.1315	0.6315	-0.592867	-0.574633	-0.465367
3750.5	0.0042	-0.0337	0.0333	0.00126667	-0.0123	-0.0083	0.0046	-0.00533333	0.0228	0.0171	0.0601	0.0333333		0.135	0.0374199	0.0205066	0.0443322	0.0078	0.00286309	0.026	0.00981486	0.137433	0.0261174								3750.5	0.040283	0.0303214	0.0704495	0.00152228	0.00127126	0.00137761	-0.0390164	-0.0356548	-0.0371162		0.135	0.635	-0.5922	-0.574	-0.462567
3750	0.0038	-0.0346	0.0322	0.000466667	-0.0128	-0.0092	0.0042	-0.00593333	0.0229	0.0162	0.0589	0.0326667		0.135667	0.0376047	0.0206078	0.0445511	0.00856667	0.0031445	0.0268333	0.0101294	0.141867	0.0269599								3750	0.0407492	0.0307373	0.0715109	0.00162269	0.00134473	0.00150888	-0.0402826	-0.0366706	-0.0388443		0.135667	0.635667	-0.591433	-0.573167	-0.458133
3749.5	0.0035	-0.0345	0.0325	0.0005	-0.0124	-0.009	0.0038	-0.00586667	0.0225	0.0168	0.0594	0.0329		0.132767	0.0368009	0.0201673	0.0435988	0.00863333	0.00316898	0.0267333	0.0100917	0.140567	0.0267128								3749.5	0.0399699	0.030259	0.0703116	0.00155787	0.00130507	0.00139963	-0.0394699	-0.0361257	-0.0374116		0.132767	0.632767	-0.591367	-0.573267	-0.459433
3749	0.0037	-0.0339	0.0338	0.0012	-0.0123	-0.0079	0.0046	-0.0052	0.0231	0.0177	0.0613	0.0340333		0.135667	0.0376047	0.0206078	0.0445511	0.0091	0.00334027	0.0276	0.0104189	0.142733	0.0271246								3749	0.040945	0.0310267	0.0716756	0.00157967	0.00131237	0.00141694	-0.039745	-0.0362267	-0.0376423		0.135667	0.635667	-0.5909	-0.5724	-0.457267
3748.5	0.004	-0.0331	0.0345	0.0018	-0.0124	-0.0073	0.0057	-0.00466667	0.0235	0.0178	0.0617	0.0343333		0.1299	0.0360063	0.0197319	0.0426574	0.00783333	0.00287533	0.0262	0.00989036	0.137233	0.0260794								3748.5	0.0388816	0.0296223	0.0687367	0.00137505	0.00117573	0.0011836	-0.0370816	-0.0342889	-0.0344034		0.1299	0.6299	-0.592167	-0.5738	-0.462767
3748	0.0055	-0.0321	0.0355	0.00296667	-0.0114	-0.0064	0.007	-0.0036	0.0246	0.0186	0.0631	0.0354333		0.130033	0.0360433	0.0197521	0.0427012	0.00746667	0.00274074	0.0258667	0.00976453	0.134867	0.0256296								3748	0.038784	0.0295167	0.0683308	0.00128288	0.00109671	0.00108224	-0.0358173	-0.0331167	-0.0328974		0.130033	0.630033	-0.592533	-0.574133	-0.465133
3747.5	0.0067	-0.0313	0.0362	0.00386667	-0.0102	-0.0055	0.0078	-0.00263333	0.0253	0.0197	0.064	0.0363333		0.1302	0.0360895	0.0197775	0.0427559	0.00726667	0.00266732	0.0258	0.00973937	0.1344	0.0255409								3747.5	0.0387568	0.0295168	0.0682968	0.00121732	0.00103363	0.00102166	-0.0348901	-0.0321502	-0.0319635		0.1302	0.6302	-0.592733	-0.5742	-0.4656
3747	0.0066	-0.0313	0.0361	0.0038	-0.0101	-0.0056	0.0078	-0.00263333	0.0252	0.0198	0.0634	0.0361333		0.130333	0.0361264	0.0197977	0.0427997	0.0073	0.00267956	0.0257667	0.00972678	0.134567	0.0255726								3747	0.038806	0.0295245	0.0683723	0.00122542	0.00103413	0.00103935	-0.035006	-0.0321578	-0.032239		0.130333	0.630333	-0.5927	-0.574233	-0.465433
3746.5	0.0057	-0.0317	0.0354	0.00313333	-0.0105	-0.0059	0.0074	-0.003	0.0248	0.0191	0.0627	0.0355333		0.1314	0.0364221	0.0199597	0.04315	0.0078	0.00286309	0.0258	0.00973937	0.1353	0.025712								3746.5	0.0392852	0.0296991	0.0688619	0.00130696	0.00106923	0.00111079	-0.0361518	-0.0326991	-0.0333286		0.1314	0.6314	-0.5922	-0.5742	-0.4647
3746	0.0044	-0.0329	0.0337	0.00173333	-0.0113	-0.0069	0.0059	-0.0041	0.0237	0.0178	0.0615	0.0343333		0.1353	0.0375031	0.0205522	0.0444307	0.00876667	0.00321792	0.0266667	0.0100665	0.1384	0.0263011								3746	0.040721	0.0306187	0.0707317	0.00152004	0.00120539	0.00132484	-0.0389877	-0.0347187	-0.0363984		0.1353	0.6353	-0.591233	-0.573333	-0.4616
3745.5	0.0031	-0.035	0.0317	-6.66667e-05	-0.0125	-0.009	0.0035	-0.006	0.0222	0.0164	0.0602	0.0329333		0.1424	0.0394711	0.0216306	0.0467622	0.0106333	0.0039031	0.0290333	0.0109599	0.146367	0.027815								3745.5	0.0433742	0.0325906	0.0745772	0.00188711	0.00148923	0.00173422	-0.0434409	-0.0385906	-0.0416439		0.1424	0.6424	-0.589367	-0.570967	-0.453633
3745	0.0055	-0.0331	0.0357	0.0027	-0.0101	-0.0065	0.0067	-0.0033	0.024	0.0184	0.0627	0.0350333		0.1398	0.0387504	0.0212357	0.0459084	0.00756667	0.00277744	0.0263	0.00992811	0.144833	0.0275236								3745	0.0415279	0.0311638	0.0734321	0.0015076	0.00118775	0.00147446	-0.0388279	-0.0344638	-0.0383987		0.1398	0.6398	-0.592433	-0.5737	-0.455167
3744.5	0.0003	-0.0362	0.0307	-0.00173333	-0.0151	-0.0106	0.0024	-0.00776667	0.0201	0.0138	0.0569	0.0302667		0.135333	0.0375123	0.0205572	0.0444416	0.00676667	0.00248379	0.0262	0.00989036	0.141367	0.0268648								3744.5	0.0399961	0.0304476	0.0713065	0.00174135	0.00146033	0.00168427	-0.0417295	-0.0382142	-0.0410398		0.135333	0.635333	-0.593233	-0.5738	-0.458633
3744	0.002	-0.0353	0.0321	-0.0004	-0.0142	-0.0094	0.0034	-0.00673333	0.0215	0.016	0.0587	0.0320667		0.134367	0.0372444	0.0204104	0.0441242	0.0075	0.00275297	0.0266333	0.0100539	0.141667	0.0269219								3744	0.0399974	0.0304643	0.071046	0.00163195	0.00138367	0.00151939	-0.0403974	-0.0371977	-0.0389794		0.134367	0.634367	-0.5925	-0.573367	-0.458333
3743.5	0.0043	-0.0334	0.0342	0.0017	-0.0122	-0.0071	0.0057	-0.00453333	0.0234	0.0182	0.0613	0.0343		0.130067	0.0360525	0.0197572	0.0427121	0.0076	0.00278968	0.0261	0.00985261	0.138333	0.0262884								3743.5	0.0388422	0.0296098	0.0690005	0.00137954	0.00116575	0.00120413	-0.0371422	-0.0341432	-0.0347005		0.130067	0.630067	-0.5924	-0.5739	-0.461667
3743	0.0057	-0.0323	0.0353	0.0029	-0.0111	-0.006	0.0067	-0.00346667	0.0245	0.0191	0.0626	0.0354		0.129233	0.0358215	0.0196306	0.0424385	0.0077	0.00282638	0.0261667	0.00987778	0.1359	0.025826								3743	0.0386479	0.0295084	0.0682644	0.00127791	0.00108736	0.00108007	-0.0357479	-0.0329751	-0.0328644		0.129233	0.629233	-0.5923	-0.573833	-0.4641
3742.5	0.0066	-0.0317	0.036	0.00363333	-0.0104	-0.0055	0.007	-0.00296667	0.025	0.0195	0.0632	0.0359		0.130533	0.0361819	0.0198281	0.0428654	0.00793333	0.00291203	0.0263333	0.0099407	0.135467	0.0257436								3742.5	0.0390939	0.0297688	0.068609	0.00125745	0.00107161	0.00106988	-0.0354606	-0.0327355	-0.032709		0.130533	0.630533	-0.592067	-0.573667	-0.464533
3742	0.0065	-0.0316	0.0363	0.00373333	-0.0103	-0.0055	0.0071	-0.0029	0.0251	0.0194	0.0629	0.0358		0.131067	0.0363297	0.0199091	0.0430405	0.00793333	0.00291203	0.0260667	0.00984003	0.135733	0.0257943								3742	0.0392417	0.0297491	0.0688348	0.00126085	0.00106597	0.0010913	-0.0355084	-0.0326491	-0.0330348		0.131067	0.631067	-0.592067	-0.573933	-0.464267
3741.5	0.0058	-0.0314	0.0362	0.00353333	-0.0105	-0.0058	0.0071	-0.00306667	0.0251	0.0192	0.0625	0.0356		0.1302	0.0360895	0.0197775	0.0427559	0.0076	0.00278968	0.0255667	0.00965128	0.134667	0.0255916								3741.5	0.0388791	0.0294287	0.0683475	0.00124933	0.00105595	0.0010724	-0.0353458	-0.0324954	-0.0327475		0.1302	0.6302	-0.5924	-0.574433	-0.465333
3741	0.0059	-0.031	0.0364	0.00376667	-0.0104	-0.0054	0.0069	-0.00296667	0.0254	0.0192	0.063	0.0358667		0.1307	0.0362281	0.0198534	0.0429201	0.00806667	0.00296097	0.0264667	0.00999103	0.134867	0.0256296								3741	0.039189	0.0298444	0.0685497	0.00125474	0.00107657	0.00106818	-0.0354224	-0.0328111	-0.032683		0.1307	0.6307	-0.591933	-0.573533	-0.465133
3740.5	0.0064	-0.0311	0.0367	0.004	-0.01	-0.005	0.0073	-0.00256667	0.0257	0.0193	0.0636	0.0362		0.1306	0.0362003	0.0198382	0.0428873	0.00853333	0.00313227	0.0270333	0.0102049	0.135467	0.0257436								3740.5	0.0393326	0.0300432	0.0686309	0.00124839	0.0010634	0.00105176	-0.0353326	-0.0326098	-0.0324309		0.1306	0.6306	-0.591467	-0.572967	-0.464533
3740	0.0069	-0.0312	0.0368	0.00416667	-0.0096	-0.0049	0.0079	-0.0022	0.0257	0.0196	0.0639	0.0364		0.130867	0.0362743	0.0198787	0.0429748	0.0087	0.00319345	0.0271333	0.0102427	0.135933	0.0258323								3740	0.0394677	0.0301214	0.0688071	0.00124616	0.00104467	0.00105022	-0.035301	-0.0323214	-0.0324071		0.130867	0.630867	-0.5913	-0.572867	-0.464067
3739.5	0.0072	-0.0311	0.0365	0.0042	-0.0096	-0.005	0.0077	-0.0023	0.0255	0.0197	0.0638	0.0363333		0.131233	0.0363759	0.0199344	0.0430952	0.0085	0.00312003	0.0265667	0.0100288	0.136167	0.0258767								3739.5	0.0394959	0.0299632	0.0689719	0.0012458	0.00104091	0.00106528	-0.0352959	-0.0322632	-0.0326386		0.131233	0.631233	-0.5915	-0.573433	-0.463833
3739	0.0069	-0.031	0.0362	0.00403333	-0.0101	-0.0055	0.007	-0.00286667	0.0251	0.0194	0.0636	0.0360333		0.130433	0.0361541	0.0198129	0.0428325	0.00746667	0.00274074	0.0251667	0.00950029	0.135033	0.0256613								3739	0.0388949	0.0293132	0.0684938	0.00121533	0.00103554	0.00105368	-0.0348615	-0.0321799	-0.0324605		0.130433	0.630433	-0.592533	-0.574833	-0.464967
3738.5	0.0067	-0.031	0.0362	0.00396667	-0.0102	-0.0056	0.0075	-0.00276667	0.025	0.0195	0.0637	0.0360667		0.130367	0.0361357	0.0198028	0.0428106	0.00716667	0.00263062	0.0252	0.00951287	0.1342	0.0255029								3738.5	0.0387663	0.0293156	0.0683136	0.00121101	0.00102927	0.00103986	-0.0347996	-0.0320823	-0.0322469		0.130367	0.630367	-0.592833	-0.5748	-0.4658
3738	0.0059	-0.0318	0.0356	0.00323333	-0.0104	-0.0058	0.0074	-0.00293333	0.0248	0.0192	0.0632	0.0357333		0.132467	0.0367177	0.0201218	0.0435002	0.00786667	0.00288756	0.0261333	0.0098652	0.135967	0.0258387								3738	0.0396053	0.029987	0.0693389	0.00132292	0.00108375	0.00112933	-0.036372	-0.0329203	-0.0336056		0.132467	0.632467	-0.592133	-0.573867	-0.464033
3737.5	0.0046	-0.0332	0.0341	0.00183333	-0.0115	-0.0066	0.0056	-0.00416667	0.0236	0.0182	0.0621	0.0346333		0.1331	0.0368933	0.020218	0.0437082	0.00833333	0.00305886	0.0268667	0.010142	0.1384	0.0263011								3737.5	0.0399522	0.03036	0.0700093	0.00145304	0.00119209	0.00125146	-0.0381188	-0.0345267	-0.035376		0.1331	0.6331	-0.591667	-0.573133	-0.4616
3737	0.0048	-0.0333	0.0338	0.00176667	-0.0119	-0.0069	0.0058	-0.00433333	0.0231	0.0179	0.0614	0.0341333		0.130667	0.0362188	0.0198483	0.0429091	0.0075	0.00275297	0.0259667	0.00980228	0.1374	0.026111								3737	0.0389718	0.0296506	0.0690202	0.00138422	0.00115491	0.00121709	-0.0372051	-0.033984	-0.0348869		0.130667	0.630667	-0.5925	-0.574033	-0.4626
3736.5	0.0055	-0.0332	0.0344	0.00223333	-0.0115	-0.0068	0.0064	-0.00396667	0.0235	0.0183	0.0617	0.0345		0.1327	0.0367824	0.0201572	0.0435769	0.00696667	0.0025572	0.0250667	0.00946254	0.1372	0.026073								3736.5	0.0393396	0.0296197	0.0696499	0.00137688	0.00112805	0.00123552	-0.0371063	-0.0335864	-0.0351499		0.1327	0.6327	-0.593033	-0.574933	-0.4628
3736	0.0043	-0.0341	0.0336	0.00126667	-0.0119	-0.0076	0.0045	-0.005	0.0229	0.017	0.0608	0.0335667		0.1312	0.0363666	0.0199294	0.0430843	0.00586667	0.00215344	0.0238	0.00898438	0.1362	0.025883								3736	0.0385201	0.0289137	0.0689673	0.00138782	0.00115014	0.0012532	-0.0372534	-0.0339137	-0.0354006		0.1312	0.6312	-0.594133	-0.5762	-0.4638
3735.5	0.0038	-0.0339	0.0341	0.00133333	-0.0118	-0.0073	0.0044	-0.0049	0.0231	0.017	0.0611	0.0337333		0.1319	0.0365607	0.0200357	0.0433142	0.00593333	0.00217791	0.0234667	0.00885854	0.1348	0.0256169								3735.5	0.0387386	0.0288942	0.0689311	0.00139915	0.00114205	0.00123888	-0.0374052	-0.0337942	-0.0351978		0.1319	0.6319	-0.594067	-0.576533	-0.4652
3735	0.0034	-0.0339	0.0335	0.001	-0.0129	-0.008	0.0046	-0.00543333	0.0225	0.017	0.0609	0.0334667		0.1321	0.0366161	0.0200661	0.0433798	0.0073	0.00267956	0.0249333	0.0094122	0.134567	0.0255726								3735	0.0392957	0.0294783	0.0689524	0.00146656	0.00121882	0.00125924	-0.0382957	-0.0349116	-0.0354858		0.1321	0.6321	-0.5927	-0.575067	-0.465433
3734.5	0.0038	-0.0335	0.0333	0.0012	-0.0128	-0.0081	0.005	-0.0053	0.0228	0.0171	0.0613	0.0337333		0.132267	0.0366623	0.0200914	0.0434346	0.0083	0.00304662	0.0265	0.0100036	0.135767	0.0258006								3734.5	0.0397089	0.030095	0.0692352	0.00148294	0.00125281	0.00126038	-0.0385089	-0.035395	-0.0355019		0.132267	0.632267	-0.5917	-0.5735	-0.464233
3734	0.0052	-0.0323	0.0346	0.0025	-0.0114	-0.007	0.006	-0.00413333	0.024	0.0181	0.0624	0.0348333		0.1311	0.0363389	0.0199142	0.0430514	0.00816667	0.00299768	0.0264667	0.00999103	0.1358	0.025807								3734	0.0393366	0.0299052	0.0688584	0.00135694	0.00115862	0.00115771	-0.0368366	-0.0340385	-0.0340251		0.1311	0.6311	-0.591833	-0.573533	-0.4642
3733.5	0.0056	-0.0318	0.0353	0.00303333	-0.0107	-0.0064	0.0067	-0.00346667	0.0243	0.0187	0.0625	0.0351667		0.1312	0.0363666	0.0199294	0.0430843	0.00756667	0.00277744	0.0256667	0.00968903	0.1356	0.025769								3733.5	0.0391441	0.0296184	0.0688533	0.00130399	0.00109462	0.00113479	-0.0361108	-0.0330851	-0.0336866		0.1312	0.6312	-0.592433	-0.574333	-0.4644
3733	0.0049	-0.0325	0.035	0.00246667	-0.0113	-0.0069	0.0064	-0.00393333	0.0239	0.0182	0.0619	0.0346667		0.132933	0.0368471	0.0201927	0.0436535	0.0075	0.00275297	0.0256	0.00966387	0.137367	0.0261047								3733	0.0396001	0.0298565	0.0697582	0.00137889	0.00114175	0.00123142	-0.0371334	-0.0337899	-0.0350915		0.132933	0.632933	-0.5925	-0.5744	-0.462633
3732.5	0.0053	-0.0324	0.0348	0.00256667	-0.0116	-0.0069	0.0064	-0.00403333	0.0242	0.0182	0.0623	0.0349		0.130633	0.0362096	0.0198433	0.0428982	0.00776667	0.00285085	0.0255667	0.00965128	0.1373	0.026092								3732.5	0.0390604	0.0294946	0.0689902	0.00133179	0.00112412	0.00116214	-0.0364938	-0.0335279	-0.0340902		0.130633	0.630633	-0.592233	-0.574433	-0.4627
3732	0.0055	-0.0321	0.0349	0.00276667	-0.0111	-0.0068	0.0064	-0.00383333	0.0244	0.0186	0.0624	0.0351333		0.133467	0.0369949	0.0202737	0.0438286	0.00873333	0.00320568	0.0268667	0.010142	0.1384	0.0263011								3732	0.0402006	0.0304157	0.0701297	0.0014013	0.001173	0.00122475	-0.0374339	-0.034249	-0.0349964		0.133467	0.633467	-0.591267	-0.573133	-0.4616
3731.5	0.0054	-0.0321	0.0352	0.00283333	-0.0111	-0.0067	0.0065	-0.00376667	0.0241	0.0186	0.0622	0.0349667		0.130633	0.0362096	0.0198433	0.0428982	0.00816667	0.00299768	0.0265333	0.0100162	0.137767	0.0261807								3731.5	0.0392073	0.0298595	0.0690789	0.00132306	0.00113072	0.00116365	-0.0363739	-0.0336261	-0.0341123		0.130633	0.630633	-0.591833	-0.573467	-0.462233
3731	0.0061	-0.0316	0.0359	0.00346667	-0.0107	-0.0059	0.0071	-0.00316667	0.0247	0.0193	0.0626	0.0355333		0.129333	0.0358492	0.0196458	0.0424713	0.00813333	0.00298544	0.0266333	0.0100539	0.1361	0.025864								3731	0.0388347	0.0296998	0.0683353	0.0012509	0.0010802	0.00107597	-0.035368	-0.0328664	-0.032802		0.129333	0.629333	-0.591867	-0.573367	-0.4639
3730.5	0.0068	-0.0307	0.0368	0.0043	-0.0101	-0.0048	0.0074	-0.0025	0.0256	0.02	0.0634	0.0363333		0.1304	0.0361449	0.0198078	0.0428216	0.00876667	0.00321792	0.0272667	0.010293	0.1359	0.025826								3730.5	0.0393628	0.0301009	0.0686476	0.0012294	0.00106282	0.00104421	-0.0350628	-0.0326009	-0.0323142		0.1304	0.6304	-0.591233	-0.572733	-0.4641
3730	0.0072	-0.0302	0.0372	0.00473333	-0.0097	-0.0043	0.0078	-0.00206667	0.0259	0.0202	0.0642	0.0367667		0.130333	0.0361264	0.0197977	0.0427997	0.00916667	0.00336474	0.0274333	0.0103559	0.136067	0.0258577								3730	0.0394912	0.0301537	0.0686573	0.00120811	0.00103815	0.00101702	-0.0347578	-0.0322203	-0.0318907		0.130333	0.630333	-0.590833	-0.572567	-0.463933
3729.5	0.0072	-0.0301	0.0372	0.00476667	-0.0094	-0.0046	0.0083	-0.0019	0.0259	0.0201	0.0642	0.0367333		0.1303	0.0361172	0.0197926	0.0427887	0.00906667	0.00332804	0.0272333	0.0102804	0.136	0.025845								3729.5	0.0394452	0.0300731	0.0686337	0.0012026	0.00102228	0.00101764	-0.0346785	-0.0319731	-0.0319004		0.1303	0.6303	-0.590933	-0.572767	-0.464
3729	0.0075	-0.0301	0.0372	0.00486667	-0.0089	-0.0046	0.0083	-0.00173333	0.0261	0.0204	0.0641	0.0368667		0.130233	0.0360987	0.0197825	0.0427668	0.00886667	0.00325462	0.0271	0.0102301	0.135833	0.0258133								3729	0.0393533	0.0300126	0.0685802	0.00118933	0.00100781	0.00100575	-0.0344867	-0.031746	-0.0317135		0.130233	0.630233	-0.591133	-0.5729	-0.464167
3728.5	0.0072	-0.0306	0.0368	0.00446667	-0.009	-0.0049	0.0078	-0.00203333	0.0256	0.0201	0.0636	0.0364333		0.129867	0.0359971	0.0197268	0.0426464	0.0086	0.00315674	0.0267	0.0100791	0.135667	0.0257816								3728.5	0.0391538	0.0298059	0.0684281	0.0012032	0.00101374	0.00102366	-0.0346871	-0.0318393	-0.0319947		0.129867	0.629867	-0.5914	-0.5733	-0.464333
3728	0.0067	-0.031	0.0368	0.00416667	-0.0093	-0.0052	0.0077	-0.00226667	0.0253	0.02	0.0634	0.0362333		0.130667	0.0362188	0.0198483	0.0429091	0.0085	0.00312003	0.0266	0.0100414	0.135967	0.0258387								3728	0.0393388	0.0298897	0.0687478	0.00123708	0.00103403	0.00105719	-0.0351722	-0.0321564	-0.0325145		0.130667	0.630667	-0.5915	-0.5734	-0.464033
3727.5	0.0069	-0.0313	0.0366	0.00406667	-0.0095	-0.0055	0.0074	-0.00253333	0.0255	0.0199	0.0635	0.0363		0.1317	0.0365052	0.0200053	0.0432485	0.0086	0.00315674	0.0267667	0.0101043	0.137	0.026035								3727.5	0.039662	0.0301096	0.0692835	0.00126703	0.00106556	0.00108791	-0.0355953	-0.0326429	-0.0329835		0.1317	0.6317	-0.5914	-0.573233	-0.463
3727	0.0063	-0.0312	0.0352	0.00343333	-0.0103	-0.0059	0.0067	-0.00316667	0.0248	0.0193	0.0632	0.0357667		0.130267	0.0361079	0.0197876	0.0427778	0.00813333	0.00298544	0.0263	0.00992811	0.136633	0.0259653								3727	0.0390934	0.0297157	0.0687431	0.00127164	0.00108125	0.00108745	-0.0356601	-0.0328824	-0.0329765		0.130267	0.630267	-0.591867	-0.5737	-0.463367
3726.5	0.0061	-0.031	0.0352	0.00343333	-0.0103	-0.0058	0.0069	-0.00306667	0.0246	0.0193	0.0633	0.0357333		0.1306	0.0362003	0.0198382	0.0428873	0.00816667	0.00299768	0.0264	0.00996586	0.1363	0.025902								3726.5	0.039198	0.0298041	0.0687893	0.00127911	0.00108049	0.00109269	-0.0357647	-0.0328707	-0.0330559		0.1306	0.6306	-0.591833	-0.5736	-0.4637
3726	0.0059	-0.0315	0.0357	0.00336667	-0.0106	-0.0059	0.007	-0.00316667	0.0246	0.0191	0.063	0.0355667		0.129933	0.0360155	0.019737	0.0426683	0.00816667	0.00299768	0.0263	0.00992811	0.1363	0.025902								3726	0.0390132	0.0296651	0.0685703	0.00127068	0.00107792	0.00108924	-0.0356466	-0.0328317	-0.0330037		0.129933	0.629933	-0.591833	-0.5737	-0.4637
3725.5	0.0059	-0.0318	0.0358	0.0033	-0.0107	-0.0059	0.0072	-0.00313333	0.0244	0.0188	0.0626	0.0352667		0.1291	0.0357846	0.0196104	0.0423947	0.00786667	0.00288756	0.0260333	0.00982745	0.135633	0.0257753								3725.5	0.0386721	0.0294378	0.06817	0.00125119	0.00106088	0.00108263	-0.0353721	-0.0325711	-0.0329033		0.1291	0.6291	-0.592133	-0.573967	-0.464367
3725	0.0065	-0.0316	0.0361	0.00366667	-0.0103	-0.0057	0.0075	-0.00283333	0.0245	0.0191	0.0627	0.0354333		0.129667	0.0359416	0.0196964	0.0425808	0.00786667	0.00288756	0.0262333	0.00990295	0.1353	0.025712								3725	0.0388292	0.0295994	0.0682927	0.0012364	0.00105188	0.00107974	-0.0351625	-0.0324327	-0.0328594		0.129667	0.629667	-0.592133	-0.573767	-0.4647
3724.5	0.0068	-0.0314	0.0362	0.00386667	-0.0104	-0.0057	0.0074	-0.0029	0.0247	0.0193	0.063	0.0356667		0.130267	0.0361079	0.0197876	0.0427778	0.00856667	0.0031445	0.0268	0.0101169	0.136067	0.0258577								3724.5	0.0392524	0.0299044	0.0686354	0.00125215	0.00107613	0.00108694	-0.0353858	-0.0328044	-0.0329688		0.130267	0.630267	-0.591433	-0.5732	-0.463933
3724	0.0068	-0.0311	0.0363	0.004	-0.0102	-0.0056	0.0074	-0.0028	0.0249	0.0196	0.0632	0.0359		0.130767	0.0362465	0.0198635	0.042942	0.0092	0.00337698	0.0273333	0.0103182	0.136567	0.0259527								3724	0.0396235	0.0301817	0.0688947	0.00126903	0.00108779	0.00108865	-0.0356235	-0.0329817	-0.0329947		0.130767	0.630767	-0.5908	-0.572667	-0.463433
3723.5	0.0072	-0.0306	0.0364	0.00433333	-0.0097	-0.0051	0.0075	-0.00243333	0.0252	0.0201	0.0635	0.0362667		0.1319	0.0365607	0.0200357	0.0433142	0.0093	0.00341368	0.0274	0.0103434	0.1367	0.025978								3723.5	0.0399744	0.030379	0.0692922	0.00127028	0.00107665	0.00109068	-0.035641	-0.0328124	-0.0330255		0.1319	0.6319	-0.5907	-0.5726	-0.4633
3723	0.0067	-0.0307	0.0361	0.00403333	-0.0099	-0.0051	0.0072	-0.0026	0.0248	0.0198	0.0628	0.0358		0.131633	0.0364868	0.0199952	0.0432266	0.00846667	0.0031078	0.0263667	0.00995328	0.1362	0.025883								3723	0.0395946	0.0299485	0.0691096	0.0012646	0.0010594	0.00110953	-0.0355612	-0.0325485	-0.0333096		0.131633	0.631633	-0.591533	-0.573633	-0.4638
3722.5	0.006	-0.031	0.0357	0.00356667	-0.0103	-0.0054	0.0069	-0.00293333	0.0246	0.0193	0.0619	0.0352667		0.129933	0.0360155	0.019737	0.0426683	0.00753333	0.00276521	0.0255667	0.00965128	0.134667	0.0255916								3722.5	0.0387808	0.0293882	0.0682599	0.00124003	0.00104468	0.00108856	-0.0352141	-0.0323216	-0.0329933		0.129933	0.629933	-0.592467	-0.574433	-0.465333
3722	0.0064	-0.031	0.0359	0.00376667	-0.0102	-0.0053	0.0072	-0.00276667	0.0251	0.0194	0.0626	0.0357		0.130633	0.0362096	0.0198433	0.0428982	0.0082	0.00300991	0.0265	0.0100036	0.135133	0.0256803								3722	0.0392195	0.0298469	0.0685785	0.0012569	0.00106364	0.001081	-0.0354528	-0.0326136	-0.0328785		0.130633	0.630633	-0.5918	-0.5735	-0.464867
3721.5	0.0065	-0.0311	0.0361	0.00383333	-0.01	-0.0053	0.0074	-0.00263333	0.025	0.0193	0.063	0.0357667		0.129367	0.0358585	0.0196509	0.0424822	0.00823333	0.00302215	0.0267	0.0100791	0.135567	0.0257626								3721.5	0.0388806	0.02973	0.0682449	0.00122831	0.00104738	0.00105483	-0.0350473	-0.0323633	-0.0324782		0.129367	0.629367	-0.591767	-0.5733	-0.464433
3721	0.0066	-0.031	0.0364	0.004	-0.0098	-0.0053	0.0077	-0.00246667	0.0253	0.0197	0.0634	0.0361333		0.1291	0.0357846	0.0196104	0.0423947	0.00823333	0.00302215	0.0266333	0.0100539	0.1353	0.025712								3721	0.0388067	0.0296643	0.0681066	0.00121151	0.0010324	0.00102229	-0.0348067	-0.032131	-0.0319733		0.1291	0.6291	-0.591767	-0.573367	-0.4647
3720.5	0.0068	-0.0305	0.0369	0.0044	-0.0097	-0.0052	0.0079	-0.00233333	0.026	0.02	0.0638	0.0366		0.1295	0.0358954	0.0196711	0.042526	0.00846667	0.0031078	0.0265667	0.0100288	0.135333	0.0257183								3720.5	0.0390032	0.0296999	0.0682443	0.00119738	0.00102613	0.00100136	-0.0346032	-0.0320332	-0.0316443		0.1295	0.6295	-0.591533	-0.573433	-0.464667
3720	0.0068	-0.0303	0.0371	0.00453333	-0.0094	-0.0051	0.008	-0.00216667	0.0262	0.0201	0.0639	0.0367333		0.130433	0.0361541	0.0198129	0.0428325	0.0086	0.00315674	0.0268	0.0101169	0.136	0.025845								3720	0.0393109	0.0299298	0.0686775	0.00120948	0.00103018	0.00102043	-0.0347775	-0.0320964	-0.0319442		0.130433	0.630433	-0.5914	-0.5732	-0.464
3719.5	0.0066	-0.0306	0.0366	0.0042	-0.0095	-0.0054	0.0076	-0.00243333	0.0255	0.0197	0.0633	0.0361667		0.1304	0.0361449	0.0198078	0.0428216	0.00846667	0.0031078	0.0266667	0.0100665	0.136	0.025845								3719.5	0.0392527	0.0298744	0.0686666	0.00122869	0.00104379	0.00105624	-0.0350527	-0.0323077	-0.0324999		0.1304	0.6304	-0.591533	-0.573333	-0.464
3719	0.0066	-0.0308	0.0362	0.004	-0.0096	-0.0053	0.0073	-0.00253333	0.0252	0.0192	0.063	0.0358		0.129833	0.0359878	0.0197218	0.0426355	0.00853333	0.00313227	0.0266	0.0100414	0.135267	0.0257056								3719	0.0391201	0.0297631	0.0683411	0.00123342	0.00104306	0.00105892	-0.0351201	-0.0322965	-0.0325411		0.129833	0.629833	-0.591467	-0.5734	-0.464733
3718.5	0.0065	-0.0312	0.0359	0.00373333	-0.01	-0.0054	0.0074	-0.00266667	0.025	0.0189	0.0629	0.0356		0.129733	0.0359601	0.0197066	0.0426027	0.0087	0.00319345	0.0268333	0.0101294	0.135567	0.0257626								3718.5	0.0391536	0.029836	0.0683653	0.00125459	0.00105642	0.00107356	-0.0354202	-0.0325027	-0.0327653		0.129733	0.629733	-0.5913	-0.573167	-0.464433
3718	0.0067	-0.031	0.0361	0.00393333	-0.0101	-0.0055	0.0077	-0.00263333	0.025	0.0191	0.0632	0.0357667		0.1291	0.0357846	0.0196104	0.0423947	0.0085	0.00312003	0.0268667	0.010142	0.135567	0.0257626								3718	0.0389046	0.0297524	0.0681573	0.00122299	0.00104884	0.00104915	-0.0349713	-0.0323857	-0.0323906		0.1291	0.6291	-0.5915	-0.573133	-0.464433
3717.5	0.0073	-0.0303	0.0367	0.00456667	-0.0094	-0.005	0.0081	-0.0021	0.0258	0.0198	0.064	0.0365333		0.129333	0.0358492	0.0196458	0.0424713	0.00846667	0.0031078	0.0269	0.0101546	0.1354	0.025731								3717.5	0.038957	0.0298004	0.0682023	0.0011827	0.00101764	0.00100292	-0.0343904	-0.0319004	-0.0316689		0.129333	0.629333	-0.591533	-0.5731	-0.4646
3717	0.0076	-0.03	0.037	0.00486667	-0.0088	-0.0044	0.0086	-0.00153333	0.0262	0.0202	0.0646	0.037		0.129733	0.0359601	0.0197066	0.0426027	0.00866667	0.00318121	0.027	0.0101924	0.135567	0.0257626								3717	0.0391413	0.0298989	0.0683653	0.00117475	0.000987987	0.000983781	-0.0342747	-0.0314323	-0.0313653		0.129733	0.629733	-0.591333	-0.573	-0.464433
3716.5	0.0077	-0.0303	0.0369	0.00476667	-0.0088	-0.0044	0.0086	-0.00153333	0.0262	0.0203	0.0644	0.0369667		0.1297	0.0359509	0.0197015	0.0425917	0.00883333	0.00324239	0.027	0.0101924	0.135467	0.0257436								3716.5	0.0391933	0.0298939	0.0683353	0.00118519	0.000987669	0.000983994	-0.0344266	-0.0314272	-0.0313687		0.1297	0.6297	-0.591167	-0.573	-0.464533
3716	0.0076	-0.0305	0.0367	0.0046	-0.0093	-0.0046	0.0083	-0.00186667	0.0259	0.0202	0.0638	0.0366333		0.129667	0.0359416	0.0196964	0.0425808	0.00883333	0.00324239	0.027	0.0101924	0.135633	0.0257753								3716	0.039184	0.0298888	0.0683561	0.00119605	0.00100841	0.00100633	-0.034584	-0.0317555	-0.0317227		0.129667	0.629667	-0.591167	-0.573	-0.464367
3715.5	0.0069	-0.0307	0.0365	0.00423333	-0.0101	-0.0051	0.0077	-0.0025	0.025	0.0196	0.0631	0.0359		0.1298	0.0359786	0.0197167	0.0426245	0.00876667	0.00321792	0.0268333	0.0101294	0.135967	0.0258387								3715.5	0.0391965	0.0298461	0.0684632	0.00122242	0.00104627	0.00106036	-0.0349632	-0.0323461	-0.0325632		0.1298	0.6298	-0.591233	-0.573167	-0.464033
3715	0.0065	-0.0306	0.0364	0.0041	-0.0102	-0.0054	0.0073	-0.00276667	0.0247	0.0191	0.063	0.0356		0.129633	0.0359324	0.0196914	0.0425698	0.00853333	0.00313227	0.0264	0.00996586	0.135567	0.0257626								3715	0.0390647	0.0296572	0.0683325	0.00122253	0.00105131	0.00107141	-0.0349647	-0.0324239	-0.0327325		0.129633	0.629633	-0.591467	-0.5736	-0.464433
3714.5	0.0067	-0.0304	0.0366	0.0043	-0.0099	-0.0052	0.0075	-0.00253333	0.0254	0.0193	0.0634	0.0360333		0.1297	0.0359509	0.0197015	0.0425917	0.00816667	0.00299768	0.0261	0.00985261	0.1353	0.025712								3714.5	0.0389485	0.0295541	0.0683037	0.00120052	0.0010296	0.00104137	-0.0346485	-0.0320875	-0.0322703		0.1297	0.6297	-0.591833	-0.5739	-0.4647
3714	0.0066	-0.0306	0.0363	0.0041	-0.0098	-0.0052	0.0076	-0.00246667	0.0255	0.0195	0.063	0.036		0.1297	0.0359509	0.0197015	0.0425917	0.0078	0.00286309	0.0258667	0.00976453	0.135233	0.0256993								3714	0.038814	0.029466	0.068291	0.00120506	0.0010197	0.00104271	-0.034714	-0.0319327	-0.032291		0.1297	0.6297	-0.5922	-0.574133	-0.464767
3713.5	0.0067	-0.031	0.0359	0.00386667	-0.0101	-0.0056	0.0074	-0.00276667	0.0252	0.0194	0.0625	0.0357		0.131667	0.036496	0.0200002	0.0432375	0.00786667	0.00288756	0.0259	0.00977712	0.136067	0.0258577								3713.5	0.0393836	0.0297774	0.0690952	0.00126145	0.00105911	0.00111524	-0.0355169	-0.032544	-0.0333952		0.131667	0.631667	-0.592133	-0.5741	-0.463933
3713	0.006	-0.0321	0.0352	0.00303333	-0.011	-0.0063	0.0066	-0.00356667	0.0245	0.0186	0.0619	0.035		0.134133	0.0371797	0.0203749	0.0440476	0.0082	0.00300991	0.0265	0.0100036	0.138533	0.0263264								3713	0.0401896	0.0303785	0.070374	0.00138059	0.00115228	0.00125132	-0.0371563	-0.0339452	-0.035374		0.134133	0.634133	-0.5918	-0.5735	-0.461467
3712.5	0.0048	-0.0323	0.0346	0.00236667	-0.0114	-0.0067	0.0062	-0.00396667	0.0238	0.018	0.061	0.0342667		0.130733	0.0362373	0.0198585	0.042931	0.00736667	0.00270403	0.0256333	0.00967645	0.136967	0.0260287								3712.5	0.0389413	0.0295349	0.0689597	0.00133771	0.00112236	0.00120361	-0.0365747	-0.0335016	-0.0346931		0.130733	0.630733	-0.592633	-0.574367	-0.463033
3712	0.0038	-0.0329	0.0347	0.00186667	-0.0118	-0.0073	0.0052	-0.00463333	0.0229	0.0174	0.0608	0.0337		0.133467	0.0369949	0.0202737	0.0438286	0.00826667	0.00303439	0.0264667	0.00999103	0.137667	0.0261617								3712	0.0400293	0.0302647	0.0699903	0.00145639	0.00121787	0.00131699	-0.0381627	-0.034898	-0.0362903		0.133467	0.633467	-0.591733	-0.573533	-0.462333
3711.5	0.0039	-0.0331	0.0346	0.0018	-0.0121	-0.0075	0.0045	-0.00503333	0.0229	0.017	0.0609	0.0336		0.129867	0.0359971	0.0197268	0.0426464	0.00783333	0.00287533	0.0260667	0.00984003	0.136033	0.0258513								3711.5	0.0388724	0.0295669	0.0684978	0.00137436	0.00119717	0.00121785	-0.0370724	-0.0346002	-0.0348978		0.129867	0.629867	-0.592167	-0.573933	-0.463967
3711	0.0055	-0.0322	0.035	0.00276667	-0.0112	-0.0066	0.0057	-0.00403333	0.0241	0.0183	0.0618	0.0347333		0.129	0.0357568	0.0195952	0.0423618	0.00736667	0.00270403	0.0256667	0.00968903	0.133933	0.0254522								3711	0.0384609	0.0292842	0.0678141	0.00127408	0.00111006	0.00109434	-0.0356942	-0.0333175	-0.0330807		0.129	0.629	-0.592633	-0.574333	-0.466067
3710.5	0.0062	-0.0318	0.0351	0.00316667	-0.0106	-0.0063	0.0066	-0.00343333	0.0247	0.0192	0.0624	0.0354333		0.1307	0.0362281	0.0198534	0.0429201	0.00696667	0.0025572	0.0253667	0.00957578	0.134333	0.0255283								3710.5	0.0387853	0.0294292	0.0684484	0.00126868	0.00107995	0.00108999	-0.0356186	-0.0328625	-0.033015		0.1307	0.6307	-0.593033	-0.574633	-0.465667
3710	0.0059	-0.032	0.0348	0.0029	-0.0107	-0.0066	0.0069	-0.00346667	0.0245	0.0191	0.0622	0.0352667		0.1305	0.0361726	0.019823	0.0428544	0.00676667	0.00248379	0.0251	0.00947512	0.135367	0.0257246								3710	0.0386564	0.0292981	0.068579	0.00127852	0.00107353	0.00110971	-0.0357564	-0.0327648	-0.0333124		0.1305	0.6305	-0.593233	-0.5749	-0.464633
3709.5	0.0056	-0.032	0.0352	0.00293333	-0.0108	-0.0066	0.0066	-0.0036	0.0245	0.0189	0.0617	0.0350333		0.130267	0.0361079	0.0197876	0.0427778	0.00746667	0.00274074	0.0257667	0.00972678	0.135233	0.0256993								3709.5	0.0388487	0.0295144	0.0684771	0.00128991	0.00109656	0.00111848	-0.0359153	-0.0331144	-0.0334438		0.130267	0.630267	-0.592533	-0.574233	-0.464767
3709	0.0056	-0.0319	0.0358	0.00316667	-0.0108	-0.0062	0.0065	-0.0035	0.0244	0.0187	0.0621	0.0350667		0.1312	0.0363666	0.0199294	0.0430843	0.0085	0.00312003	0.0269	0.0101546	0.136333	0.0259083								3709	0.0394867	0.030084	0.0689926	0.00131914	0.00112788	0.00115097	-0.03632	-0.033584	-0.033926		0.1312	0.6312	-0.5915	-0.5731	-0.463667
3708.5	0.006	-0.0314	0.036	0.00353333	-0.0106	-0.0057	0.007	-0.0031	0.0244	0.0188	0.0624	0.0352		0.129033	0.0357661	0.0196002	0.0423728	0.00896667	0.00329133	0.0273	0.0103056	0.136233	0.0258893								3708.5	0.0390574	0.0299058	0.0682621	0.00126196	0.00108939	0.0010931	-0.0355241	-0.0330058	-0.0330621		0.129033	0.629033	-0.591033	-0.5727	-0.463767
3708	0.0068	-0.0307	0.0367	0.00426667	-0.0097	-0.0051	0.0077	-0.00236667	0.0252	0.0197	0.0635	0.0361333		0.129667	0.0359416	0.0196964	0.0425808	0.0093	0.00341368	0.0275333	0.0103937	0.135933	0.0258323								3708	0.0393553	0.0300901	0.0684131	0.00123121	0.00105344	0.00104198	-0.0350886	-0.0324568	-0.0322797		0.129667	0.629667	-0.5907	-0.572467	-0.464067
3707.5	0.0072	-0.0305	0.0371	0.0046	-0.0091	-0.0047	0.0078	-0.002	0.0257	0.0203	0.0641	0.0367		0.129667	0.0359416	0.0196964	0.0425808	0.00886667	0.00325462	0.0270667	0.0102175	0.135467	0.0257436								3707.5	0.0391963	0.029914	0.0683244	0.0011969	0.0010185	0.0010001	-0.0345963	-0.031914	-0.0316244		0.129667	0.629667	-0.591133	-0.572933	-0.464533
3707	0.0072	-0.0305	0.0369	0.00453333	-0.009	-0.0048	0.0081	-0.0019	0.0256	0.02	0.0637	0.0364333		0.128867	0.0357199	0.0195749	0.0423181	0.0082	0.00300991	0.0265	0.0100036	0.134967	0.0256486								3707	0.0387298	0.0295785	0.0679667	0.0011694	0.000990898	0.000994351	-0.0341965	-0.0314785	-0.0315333		0.128867	0.628867	-0.5918	-0.5735	-0.465033
3706.5	0.007	-0.0306	0.0365	0.0043	-0.0093	-0.0051	0.0081	-0.0021	0.0251	0.0195	0.0635	0.0360333		0.128733	0.0356829	0.0195547	0.0422743	0.00823333	0.00302215	0.0262667	0.00991553	0.135033	0.0256613								3706.5	0.0387051	0.0294702	0.0679356	0.00118371	0.000996678	0.00101775	-0.0344051	-0.0315702	-0.0319022		0.128733	0.628733	-0.591767	-0.573733	-0.464967
3706	0.007	-0.0305	0.0367	0.0044	-0.0094	-0.0051	0.0079	-0.0022	0.0252	0.0196	0.0636	0.0361333		0.129	0.0357568	0.0195952	0.0423618	0.00863333	0.00316898	0.0265	0.0100036	0.1352	0.025693								3706	0.0389258	0.0295988	0.0680548	0.00119203	0.00101116	0.00101898	-0.0345258	-0.0317988	-0.0319215		0.129	0.629	-0.591367	-0.5735	-0.4648
3705.5	0.0072	-0.0303	0.0373	0.00473333	-0.0093	-0.0047	0.0083	-0.0019	0.0257	0.0202	0.0637	0.0365333		0.129333	0.0358492	0.0196458	0.0424713	0.0091	0.00334027	0.0272333	0.0102804	0.135567	0.0257626								3705.5	0.0391895	0.0299263	0.0682339	0.00118723	0.00101291	0.00100493	-0.0344562	-0.0318263	-0.0317006		0.129333	0.629333	-0.5909	-0.572767	-0.464433
3705	0.0075	-0.0301	0.0371	0.00483333	-0.0091	-0.0044	0.0088	-0.00156667	0.0258	0.0203	0.0638	0.0366333		0.129467	0.0358862	0.0196661	0.0425151	0.00916667	0.00336474	0.0274667	0.0103685	0.135833	0.0258133								3705	0.0392509	0.0300346	0.0683284	0.00118457	0.000998639	0.00100458	-0.0344176	-0.0316013	-0.0316951		0.129467	0.629467	-0.590833	-0.572533	-0.464167
3704.5	0.0072	-0.0302	0.0367	0.00456667	-0.009	-0.0045	0.0086	-0.00163333	0.0257	0.0202	0.0637	0.0365333		0.1293	0.03584	0.0196407	0.0424604	0.0087	0.00319345	0.0270333	0.0102049	0.135433	0.0257373								3704.5	0.0390334	0.0298457	0.0681977	0.00118796	0.000990929	0.00100263	-0.0344668	-0.031479	-0.0316643		0.1293	0.6293	-0.5913	-0.572967	-0.464567
3704	0.0072	-0.0302	0.0369	0.00463333	-0.0089	-0.0045	0.008	-0.0018	0.0257	0.0205	0.0636	0.0366		0.1293	0.03584	0.0196407	0.0424604	0.00856667	0.0031445	0.0268	0.0101169	0.1354	0.025731								3704	0.0389845	0.0297576	0.0681913	0.00118	0.000995883	0.000998011	-0.0343512	-0.0315576	-0.0315913		0.1293	0.6293	-0.591433	-0.5732	-0.4646
3703.5	0.0071	-0.0302	0.0369	0.0046	-0.009	-0.0048	0.0081	-0.0019	0.0257	0.0204	0.0634	0.0365		0.129533	0.0359047	0.0196762	0.042537	0.00863333	0.00316898	0.0268667	0.010142	0.1357	0.025788								3703.5	0.0390736	0.0298182	0.068325	0.00118843	0.00100605	0.00101283	-0.0344736	-0.0317182	-0.031825		0.129533	0.629533	-0.591367	-0.573133	-0.4643
3703	0.0067	-0.0306	0.0365	0.0042	-0.0095	-0.0052	0.0082	-0.00216667	0.0255	0.0198	0.0631	0.0361333		0.130533	0.0361819	0.0198281	0.0428654	0.00836667	0.00307109	0.0266333	0.0100539	0.135867	0.0258196								3703	0.0392529	0.029882	0.068685	0.00122871	0.00102712	0.00105961	-0.0350529	-0.0320487	-0.0325517		0.130533	0.630533	-0.591633	-0.573367	-0.464133
3702.5	0.0063	-0.031	0.0361	0.0038	-0.01	-0.0056	0.0077	-0.00263333	0.0251	0.0194	0.0629	0.0358		0.130767	0.0362465	0.0198635	0.042942	0.00786667	0.00288756	0.0258333	0.00975195	0.135833	0.0258133								3702.5	0.0391341	0.0296155	0.0687553	0.0012485	0.00103999	0.00108605	-0.0353341	-0.0322488	-0.0329553		0.130767	0.630767	-0.592133	-0.574167	-0.464167
3702	0.0059	-0.0309	0.0356	0.00353333	-0.0103	-0.0058	0.0069	-0.00306667	0.0246	0.0189	0.0623	0.0352667		0.1296	0.0359232	0.0196863	0.0425589	0.00796667	0.00292427	0.0258333	0.00975195	0.135133	0.0256803								3702	0.0388474	0.0294383	0.0682392	0.00124708	0.00105657	0.00108719	-0.0353141	-0.0325049	-0.0329725		0.1296	0.6296	-0.592033	-0.574167	-0.464867
3701.5	0.0057	-0.0312	0.0354	0.0033	-0.0104	-0.0062	0.0066	-0.00333333	0.0244	0.0185	0.0621	0.035		0.131467	0.0364406	0.0199699	0.0431719	0.0092	0.00337698	0.0272333	0.0102804	0.1366	0.025959								3701.5	0.0398175	0.0302503	0.0691309	0.00133353	0.00112786	0.00116492	-0.0365175	-0.0335836	-0.0341309		0.131467	0.631467	-0.5908	-0.572767	-0.4634
3701	0.0059	-0.0312	0.0357	0.00346667	-0.0104	-0.0062	0.007	-0.0032	0.0245	0.0186	0.0625	0.0352		0.129267	0.0358308	0.0196357	0.0424494	0.00876667	0.00321792	0.0268	0.0101169	0.1361	0.025864								3701	0.0390487	0.0297525	0.0683134	0.00126608	0.00108587	0.0010965	-0.035582	-0.0329525	-0.0331134		0.129267	0.629267	-0.591233	-0.5732	-0.4639
3700.5	0.0068	-0.0307	0.0365	0.0042	-0.0097	-0.0052	0.0078	-0.00236667	0.0251	0.0195	0.0635	0.0360333		0.128333	0.035572	0.0194939	0.0421429	0.0082	0.00300991	0.0264	0.00996586	0.1349	0.0256359								3700.5	0.038582	0.0294598	0.0677789	0.00118212	0.00101292	0.00100778	-0.034382	-0.0318264	-0.0317455		0.128333	0.628333	-0.5918	-0.5736	-0.4651
3700	0.007	-0.0307	0.0367	0.00433333	-0.0095	-0.0046	0.0082	-0.00196667	0.0255	0.0196	0.064	0.0363667		0.1283	0.0355628	0.0194888	0.042132	0.0082	0.00300991	0.0265667	0.0100288	0.134833	0.0256233								3700	0.0385727	0.0295176	0.0677552	0.00117234	0.000991261	0.000985243	-0.0342394	-0.0314843	-0.0313886		0.1283	0.6283	-0.5918	-0.573433	-0.465167
3699.5	0.0069	-0.0306	0.0366	0.0043	-0.0095	-0.0045	0.0083	-0.0019	0.0257	0.0197	0.0639	0.0364333		0.128667	0.0356644	0.0195445	0.0422524	0.0086	0.00315674	0.0269667	0.0101798	0.135433	0.0257373								3699.5	0.0388212	0.0297243	0.0679897	0.00119171	0.0010001	0.000995803	-0.0345212	-0.0316243	-0.0315563		0.128667	0.628667	-0.5914	-0.573033	-0.464567
3699	0.0075	-0.03	0.037	0.00483333	-0.0089	-0.0043	0.0085	-0.00156667	0.026	0.0203	0.0639	0.0367333		0.129233	0.0358215	0.0196306	0.0424385	0.009	0.00330357	0.0271667	0.0102553	0.135833	0.0258133								3699	0.0391251	0.0298859	0.0682518	0.00117592	0.000989264	0.000993412	-0.0342917	-0.0314526	-0.0315184		0.129233	0.629233	-0.591	-0.572833	-0.464167
3698.5	0.008	-0.0295	0.0372	0.00523333	-0.0087	-0.004	0.0086	-0.00136667	0.0262	0.0205	0.0642	0.0369667		0.1291	0.0357846	0.0196104	0.0423947	0.009	0.00330357	0.0271	0.0102301	0.135733	0.0257943								3698.5	0.0390881	0.0298405	0.068189	0.00114615	0.000973886	0.000974833	-0.0338548	-0.0312071	-0.0312223		0.1291	0.6291	-0.591	-0.5729	-0.464267
3698	0.0078	-0.0299	0.037	0.00496667	-0.0089	-0.0041	0.0083	-0.00156667	0.0259	0.02	0.0639	0.0366		0.128933	0.0357384	0.0195851	0.0423399	0.0088	0.00323015	0.027	0.0101924	0.1356	0.025769								3698	0.0389685	0.0297774	0.0681089	0.00115613	0.000982451	0.000992812	-0.0340018	-0.0313441	-0.0315089		0.128933	0.628933	-0.5912	-0.573	-0.4644
3697.5	0.0071	-0.0306	0.0368	0.00443333	-0.0092	-0.0046	0.0079	-0.00196667	0.0255	0.0195	0.0636	0.0362		0.129267	0.0358308	0.0196357	0.0424494	0.00876667	0.00321792	0.0269333	0.0101672	0.1357	0.025788								3697.5	0.0390487	0.0298029	0.0682374	0.00119822	0.0010093	0.00102639	-0.0346153	-0.0317695	-0.0320374		0.129267	0.629267	-0.591233	-0.573067	-0.4643
3697	0.0069	-0.0307	0.0369	0.00436667	-0.0092	-0.0047	0.0079	-0.002	0.0254	0.0195	0.0635	0.0361333		0.129033	0.0357661	0.0196002	0.0423728	0.00856667	0.0031445	0.0268333	0.0101294	0.135167	0.0256866								3697	0.0389106	0.0297297	0.0680594	0.00119328	0.00100677	0.00101927	-0.0345439	-0.0317297	-0.0319261		0.129033	0.629033	-0.591433	-0.573167	-0.464833
3696.5	0.0071	-0.0305	0.0369	0.0045	-0.0091	-0.0049	0.0083	-0.0019	0.0253	0.0197	0.0635	0.0361667		0.128833	0.0357106	0.0195699	0.0423071	0.0086	0.00315674	0.027	0.0101924	0.1349	0.0256359								3696.5	0.0388674	0.0297622	0.0679431	0.00118112	0.0010025	0.00100974	-0.0343674	-0.0316622	-0.0317764		0.128833	0.628833	-0.5914	-0.573	-0.4651
3696	0.0071	-0.0306	0.0366	0.00436667	-0.0093	-0.0052	0.0082	-0.0021	0.0252	0.0197	0.0633	0.0360667		0.129067	0.0357753	0.0196053	0.0423837	0.0088	0.00323015	0.0271	0.0102301	0.135133	0.0256803								3696	0.0390055	0.0298354	0.068064	0.00119985	0.00101987	0.00102383	-0.0346388	-0.0319354	-0.0319974		0.129067	0.629067	-0.5912	-0.5729	-0.464867
3695.5	0.0071	-0.0304	0.0365	0.0044	-0.0093	-0.005	0.0078	-0.00216667	0.0253	0.0199	0.0634	0.0362		0.129033	0.0357661	0.0196002	0.0423728	0.00866667	0.00318121	0.0268667	0.010142	0.1351	0.025674								3695.5	0.0389473	0.0297423	0.0680467	0.00119352	0.00101818	0.00101421	-0.0345473	-0.0319089	-0.0318467		0.129033	0.629033	-0.591333	-0.573133	-0.4649
3695	0.0073	-0.0303	0.0368	0.0046	-0.0091	-0.0046	0.0077	-0.002	0.0258	0.0202	0.0636	0.0365333		0.128967	0.0357476	0.0195901	0.0423509	0.00853333	0.00313227	0.0266667	0.0100665	0.134933	0.0256423								3695	0.0388799	0.0296566	0.0679932	0.00117511	0.00100214	0.000989721	-0.0342799	-0.0316566	-0.0314598		0.128967	0.628967	-0.591467	-0.573333	-0.465067
3694.5	0.0075	-0.0302	0.037	0.00476667	-0.0089	-0.0043	0.0083	-0.00163333	0.026	0.0203	0.0637	0.0366667		0.129	0.0357568	0.0195952	0.0423618	0.00856667	0.0031445	0.0268333	0.0101294	0.135067	0.0256676								3694.5	0.0389013	0.0297246	0.0680295	0.00116518	0.000983321	0.000983625	-0.0341347	-0.031358	-0.0313628		0.129	0.629	-0.591433	-0.573167	-0.464933
3694	0.0074	-0.0304	0.0369	0.00463333	-0.0092	-0.0046	0.0085	-0.00176667	0.0258	0.0201	0.0634	0.0364333		0.129133	0.0357938	0.0196154	0.0424056	0.00873333	0.00320568	0.0270333	0.0102049	0.1353	0.025712								3694	0.0389995	0.0298204	0.0681176	0.00118103	0.000997741	0.00100389	-0.0343661	-0.031587	-0.0316842		0.129133	0.629133	-0.591267	-0.572967	-0.4647
3693.5	0.0073	-0.0305	0.0368	0.00453333	-0.0094	-0.0047	0.0081	-0.002	0.0259	0.02	0.0636	0.0365		0.129567	0.0359139	0.0196813	0.0425479	0.0088	0.00323015	0.0270667	0.0102175	0.135433	0.0257373								3693.5	0.0391441	0.0298988	0.0682852	0.0011979	0.00101753	0.0010103	-0.0346107	-0.0318988	-0.0317852		0.129567	0.629567	-0.5912	-0.572933	-0.464567
3693	0.007	-0.0306	0.0364	0.00426667	-0.0096	-0.0049	0.0078	-0.00223333	0.0256	0.0197	0.0634	0.0362333		0.129733	0.0359601	0.0197066	0.0426027	0.00873333	0.00320568	0.0269	0.0101546	0.135367	0.0257246								3693	0.0391658	0.0298612	0.0683273	0.00121795	0.00103006	0.00103002	-0.0348991	-0.0320945	-0.0320939		0.129733	0.629733	-0.591267	-0.5731	-0.464633
3692.5	0.0067	-0.0309	0.036	0.00393333	-0.0098	-0.0054	0.0077	-0.0025	0.0252	0.0196	0.063	0.0359333		0.130767	0.0362465	0.0198635	0.042942	0.0086	0.00315674	0.0265667	0.0100288	0.136033	0.0258513								3692.5	0.0394033	0.0298923	0.0687933	0.00125812	0.00104926	0.00107978	-0.0354699	-0.0323923	-0.03286		0.130767	0.630767	-0.5914	-0.573433	-0.463967
3692	0.006	-0.0317	0.0356	0.0033	-0.0105	-0.0057	0.0071	-0.00303333	0.0245	0.0194	0.0624	0.0354333		0.1312	0.0363666	0.0199294	0.0430843	0.00806667	0.00296097	0.0258667	0.00976453	0.1368	0.025997								3692	0.0393276	0.0296939	0.0690813	0.00129799	0.00107107	0.00113219	-0.0360276	-0.0327272	-0.033648		0.1312	0.6312	-0.591933	-0.574133	-0.4632
3691.5	0.0055	-0.0317	0.0353	0.00303333	-0.011	-0.006	0.007	-0.00333333	0.0242	0.0193	0.0622	0.0352333		0.130133	0.036071	0.0197673	0.042734	0.00743333	0.0027285	0.0250667	0.00946254	0.135067	0.0256676								3691.5	0.0387995	0.0292299	0.0684016	0.00127922	0.00106036	0.00110014	-0.0357661	-0.0325632	-0.0331683		0.130133	0.630133	-0.592567	-0.574933	-0.464933
3691	0.0049	-0.0322	0.0347	0.00246667	-0.0109	-0.0066	0.0064	-0.0037	0.024	0.0186	0.062	0.0348667		0.131267	0.0363851	0.0199395	0.0431062	0.00783333	0.00287533	0.0259	0.00977712	0.135033	0.0256613								3691	0.0392605	0.0297166	0.0687675	0.00135378	0.00111667	0.00114926	-0.0367938	-0.0334166	-0.0339008		0.131267	0.631267	-0.592167	-0.5741	-0.464967
3690.5	0.0046	-0.0326	0.0344	0.00213333	-0.011	-0.0068	0.006	-0.00393333	0.0237	0.0181	0.0616	0.0344667		0.129167	0.035803	0.0196205	0.0424166	0.00733333	0.00269179	0.0257333	0.0097142	0.1341	0.0254839								3690.5	0.0384948	0.0293347	0.0679005	0.00132216	0.00110676	0.00111782	-0.0363615	-0.033268	-0.0334338		0.129167	0.629167	-0.592667	-0.574267	-0.4659
3690	0.0054	-0.0319	0.0351	0.00286667	-0.0104	-0.0062	0.0069	-0.00323333	0.0243	0.0187	0.062	0.035		0.1295	0.0358954	0.0196711	0.042526	0.00696667	0.0025572	0.0252333	0.00952545	0.133467	0.0253636								3690	0.0384526	0.0291966	0.0678896	0.00126636	0.0010517	0.00108173	-0.035586	-0.0324299	-0.0328896		0.1295	0.6295	-0.593033	-0.574767	-0.466533
3689.5	0.0051	-0.0322	0.0349	0.0026	-0.0105	-0.0061	0.0073	-0.0031	0.024	0.0182	0.062	0.0347333		0.1323	0.0366715	0.0200964	0.0434455	0.00746667	0.00274074	0.0256333	0.00967645	0.136233	0.0258893								3689.5	0.0394123	0.0297729	0.0693348	0.00135514	0.00108063	0.00119726	-0.0368123	-0.0328729	-0.0346015		0.1323	0.6323	-0.592533	-0.574367	-0.463767
3689	0.0046	-0.0326	0.0347	0.00223333	-0.011	-0.0064	0.007	-0.00346667	0.0232	0.0175	0.0619	0.0342		0.133033	0.0368748	0.0202078	0.0436863	0.00783333	0.00287533	0.0260333	0.00982745	0.1396	0.0265291								3689	0.0397501	0.0300353	0.0702154	0.00140751	0.00112238	0.00129711	-0.0375168	-0.033502	-0.0360154		0.133033	0.633033	-0.592167	-0.573967	-0.4604
3688.5	0.0034	-0.0335	0.0333	0.00106667	-0.0116	-0.0071	0.005	-0.00456667	0.0223	0.017	0.0601	0.0331333		0.131233	0.0363759	0.0199344	0.0430952	0.00776667	0.00285085	0.0258	0.00973937	0.138033	0.0262314								3688.5	0.0392267	0.0296738	0.0693266	0.00145619	0.00117241	0.00130995	-0.0381601	-0.0342405	-0.0361933		0.131233	0.631233	-0.592233	-0.5742	-0.461967
3688	0.0042	-0.0332	0.0337	0.00156667	-0.0115	-0.0069	0.0051	-0.00443333	0.0232	0.0176	0.0607	0.0338333		0.131867	0.0365514	0.0200306	0.0433032	0.00816667	0.00299768	0.0266333	0.0100539	0.1386	0.0263391								3688	0.0395491	0.0300846	0.0696423	0.00144267	0.00119149	0.00128228	-0.0379824	-0.0345179	-0.035809		0.131867	0.631867	-0.591833	-0.573367	-0.4614
3687.5	0.0048	-0.0323	0.0345	0.00233333	-0.0116	-0.0066	0.006	-0.00406667	0.0238	0.0181	0.0615	0.0344667		0.1278	0.0354242	0.0194129	0.0419678	0.008	0.0029365	0.0263	0.00992811	0.1356	0.025769								3687.5	0.0383607	0.029341	0.0677367	0.00129797	0.00111607	0.0011069	-0.0360274	-0.0334077	-0.0332701		0.1278	0.6278	-0.592	-0.5737	-0.4644
3687	0.0063	-0.031	0.0359	0.00373333	-0.0103	-0.0054	0.0075	-0.00273333	0.025	0.0195	0.0629	0.0358		0.128367	0.0355813	0.019499	0.0421539	0.00846667	0.0031078	0.0266333	0.0100539	0.1346	0.0255789								3687	0.0386891	0.0295529	0.0677328	0.0012219	0.0010424	0.0010197	-0.0349558	-0.0322863	-0.0319328		0.128367	0.628367	-0.591533	-0.573367	-0.4654
3686.5	0.0071	-0.0303	0.0367	0.0045	-0.0093	-0.0048	0.008	-0.00203333	0.0258	0.0203	0.0637	0.0366		0.128967	0.0357476	0.0195901	0.0423509	0.00893333	0.00327909	0.0270333	0.0102049	0.135067	0.0256676								3686.5	0.0390267	0.0297951	0.0680185	0.00119209	0.00101305	0.000987123	-0.0345267	-0.0318284	-0.0314185		0.128967	0.628967	-0.591067	-0.572967	-0.464933
3686	0.0073	-0.0301	0.037	0.00473333	-0.0091	-0.0046	0.0082	-0.00183333	0.0259	0.0201	0.0638	0.0366		0.1294	0.0358677	0.0196559	0.0424932	0.00933333	0.00342592	0.0274	0.0103434	0.1357	0.025788								3686	0.0392936	0.0299993	0.0682812	0.00119441	0.00101332	0.0010037	-0.0345603	-0.0318326	-0.0316812		0.1294	0.6294	-0.590667	-0.5726	-0.4643
3685.5	0.0074	-0.0302	0.037	0.00473333	-0.0091	-0.0047	0.0085	-0.00176667	0.0258	0.0199	0.0637	0.0364667		0.129433	0.035877	0.019661	0.0425041	0.00913333	0.00335251	0.0274667	0.0103685	0.1355	0.02575								3685.5	0.0392295	0.0300295	0.0682541	0.00118998	0.001011	0.00101044	-0.0344961	-0.0317962	-0.0317874		0.129433	0.629433	-0.590867	-0.572533	-0.4645
3685	0.0071	-0.0305	0.0367	0.00443333	-0.0092	-0.0048	0.0082	-0.00193333	0.0254	0.0198	0.0635	0.0362333		0.129	0.0357568	0.0195952	0.0423618	0.00886667	0.00325462	0.0271333	0.0102427	0.134967	0.0256486								3685	0.0390115	0.0298379	0.0680105	0.00119565	0.00100941	0.00100979	-0.0345781	-0.0317712	-0.0317771		0.129	0.629	-0.591133	-0.572867	-0.465033
3684.5	0.0073	-0.0303	0.0368	0.0046	-0.0093	-0.0046	0.0084	-0.00183333	0.0256	0.02	0.0637	0.0364333		0.129167	0.035803	0.0196205	0.0424166	0.00896667	0.00329133	0.0271333	0.0102427	0.135267	0.0257056								3684.5	0.0390944	0.0298632	0.0681222	0.00118986	0.00100467	0.00100418	-0.0344944	-0.0316965	-0.0316889		0.129167	0.629167	-0.591033	-0.572867	-0.464733
3684	0.0076	-0.0298	0.0373	0.00503333	-0.0092	-0.0048	0.0087	-0.00176667	0.026	0.0202	0.064	0.0367333		0.129167	0.035803	0.0196205	0.0424166	0.00893333	0.00327909	0.0271	0.0102301	0.135533	0.0257563								3684	0.0390821	0.0298506	0.0681729	0.00115932	0.000999652	0.000988444	-0.0340488	-0.0316173	-0.0314395		0.129167	0.629167	-0.591067	-0.5729	-0.464467
3683.5	0.0076	-0.0299	0.0373	0.005	-0.009	-0.0047	0.0085	-0.00173333	0.0258	0.0201	0.0639	0.0366		0.129033	0.0357661	0.0196002	0.0423728	0.00893333	0.00327909	0.0270667	0.0102175	0.135467	0.0257436								3683.5	0.0390452	0.0298178	0.0681164	0.00115907	0.000995472	0.000993284	-0.0340452	-0.0315511	-0.0315164		0.129033	0.629033	-0.591067	-0.572933	-0.464533
3683	0.0077	-0.0302	0.0372	0.0049	-0.0089	-0.0045	0.0083	-0.0017	0.0258	0.0201	0.0642	0.0367		0.128933	0.0357384	0.0195851	0.0423399	0.00883333	0.00324239	0.027	0.0101924	0.135267	0.0257056								3683	0.0389807	0.0297774	0.0680456	0.0011615	0.000990827	0.000982545	-0.0340807	-0.0314774	-0.0313456		0.128933	0.628933	-0.591167	-0.573	-0.464733
3682.5	0.0076	-0.03	0.037	0.00486667	-0.0089	-0.0043	0.0082	-0.00166667	0.0261	0.0203	0.0644	0.0369333		0.128767	0.0356922	0.0195597	0.0422852	0.00873333	0.00320568	0.0268333	0.0101294	0.135233	0.0256993								3682.5	0.0388978	0.0296892	0.0679845	0.00115812	0.000983189	0.000964175	-0.0340312	-0.0313558	-0.0310512		0.128767	0.628767	-0.591267	-0.573167	-0.464767
3682	0.0074	-0.0296	0.0369	0.0049	-0.0089	-0.0044	0.0082	-0.0017	0.0262	0.0204	0.064	0.0368667		0.1287	0.0356737	0.0195496	0.0422633	0.00876667	0.00321792	0.0268	0.0101169	0.135167	0.0256866								3682	0.0388916	0.0296665	0.0679499	0.00115543	0.000983855	0.00096617	-0.0339916	-0.0313665	-0.0310833		0.1287	0.6287	-0.591233	-0.5732	-0.464833
3681.5	0.0074	-0.0298	0.0368	0.0048	-0.0089	-0.0045	0.0085	-0.00163333	0.026	0.0205	0.0636	0.0367		0.128667	0.0356644	0.0195445	0.0422524	0.0087	0.00319345	0.0267667	0.0101043	0.1349	0.0256359								3681.5	0.0388579	0.0296488	0.0678883	0.00115994	0.000978573	0.000972711	-0.0340579	-0.0312822	-0.0311883		0.128667	0.628667	-0.5913	-0.573233	-0.4651
3681	0.0073	-0.0303	0.0366	0.00453333	-0.0091	-0.0047	0.0082	-0.00186667	0.0254	0.02	0.0631	0.0361667		0.128533	0.0356275	0.0195243	0.0422086	0.0084	0.00308333	0.0263667	0.00995328	0.134567	0.0255726								3681	0.0387108	0.0294776	0.0677812	0.0011681	0.000982461	0.000999478	-0.0341775	-0.0313442	-0.0316145		0.128533	0.628533	-0.5916	-0.573633	-0.465433
3680.5	0.0072	-0.0308	0.0363	0.00423333	-0.0094	-0.0053	0.0079	-0.00226667	0.0251	0.0197	0.0627	0.0358333		0.1295	0.0358954	0.0196711	0.042526	0.00823333	0.00302215	0.0262333	0.00990295	0.1347	0.0255979								3680.5	0.0389176	0.0295741	0.068124	0.001203	0.00101383	0.00104269	-0.0346842	-0.0318407	-0.0322906		0.1295	0.6295	-0.591767	-0.573767	-0.4653
3680	0.0072	-0.0308	0.0362	0.0042	-0.0097	-0.0055	0.0077	-0.0025	0.0251	0.0198	0.0626	0.0358333		0.1298	0.0359786	0.0197167	0.0426245	0.00793333	0.00291203	0.0259333	0.0097897	0.134733	0.0256043								3680	0.0388906	0.0295064	0.0682288	0.00120344	0.00102441	0.00104947	-0.0346906	-0.0320064	-0.0323955		0.1298	0.6298	-0.592067	-0.574067	-0.465267
3679.5	0.0069	-0.0306	0.0361	0.00413333	-0.0099	-0.0053	0.0076	-0.00253333	0.0249	0.0198	0.0629	0.0358667		0.129833	0.0359878	0.0197218	0.0426355	0.00816667	0.00299768	0.0264	0.00996586	0.1344	0.0255409								3679.5	0.0389855	0.0296876	0.0681764	0.00121467	0.00103819	0.00104392	-0.0348522	-0.032221	-0.0323098		0.129833	0.629833	-0.591833	-0.5736	-0.4656
3679	0.0064	-0.0309	0.036	0.00383333	-0.01	-0.0055	0.0075	-0.00266667	0.0248	0.0194	0.063	0.0357333		0.129767	0.0359693	0.0197116	0.0426136	0.00846667	0.0031078	0.0267667	0.0101043	0.134833	0.0256233								3679	0.0390771	0.0298159	0.0682369	0.00124213	0.00105512	0.00105648	-0.0352438	-0.0324826	-0.0325035		0.129767	0.629767	-0.591533	-0.573233	-0.465167
3678.5	0.0063	-0.0312	0.036	0.0037	-0.01	-0.0055	0.0075	-0.00266667	0.025	0.0194	0.063	0.0358		0.128733	0.0356829	0.0195547	0.0422743	0.0081	0.00297321	0.0261	0.00985261	0.134633	0.0255853								3678.5	0.0386561	0.0294073	0.0678595	0.00122193	0.00102874	0.00102781	-0.0349561	-0.032074	-0.0320595		0.128733	0.628733	-0.5919	-0.5739	-0.465367
3678	0.0064	-0.0312	0.0358	0.00366667	-0.0099	-0.0056	0.0077	-0.0026	0.0252	0.0194	0.063	0.0358667		0.129133	0.0357938	0.0196154	0.0424056	0.0079	0.0028998	0.0256333	0.00967645	0.134267	0.0255156								3678	0.0386936	0.0292919	0.0679212	0.00122689	0.00101709	0.00102749	-0.0350269	-0.0318919	-0.0320545		0.129133	0.629133	-0.5921	-0.574367	-0.465733
3677.5	0.0062	-0.0314	0.0353	0.00336667	-0.01	-0.0057	0.0074	-0.00276667	0.0249	0.0191	0.0623	0.0354333		0.130467	0.0361634	0.019818	0.0428435	0.00766667	0.00281415	0.0255667	0.00965128	0.134433	0.0255473								3677.5	0.0389775	0.0294692	0.0683907	0.00126813	0.00103915	0.00108619	-0.0356109	-0.0322359	-0.0329574		0.130467	0.630467	-0.592333	-0.574433	-0.465567
3677	0.0056	-0.0326	0.0346	0.00253333	-0.0106	-0.0063	0.0061	-0.0036	0.0241	0.0184	0.0613	0.0346		0.133	0.0368656	0.0202028	0.0436754	0.00776667	0.00285085	0.0258333	0.00975195	0.136367	0.0259147								3677	0.0397164	0.0299547	0.06959	0.00138258	0.00112592	0.0012243	-0.0371831	-0.0335547	-0.03499		0.133	0.633	-0.592233	-0.574167	-0.463633
3676.5	0.0051	-0.0328	0.0341	0.00213333	-0.0108	-0.0067	0.0055	-0.004	0.0237	0.0183	0.0602	0.0340667		0.1324	0.0366993	0.0201116	0.0434784	0.0067	0.00245932	0.0247	0.00932412	0.1371	0.026054								3676.5	0.0391586	0.0294358	0.0695324	0.00137087	0.00111795	0.00125782	-0.0370253	-0.0334358	-0.0354657		0.1324	0.6324	-0.5933	-0.5753	-0.4629
3676	0.0041	-0.0332	0.033	0.0013	-0.0111	-0.0077	0.0054	-0.00446667	0.0225	0.0182	0.059	0.0332333		0.1325	0.036727	0.0201268	0.0435112	0.0064	0.0023492	0.0236667	0.00893404	0.135467	0.0257436								3676	0.0390762	0.0290609	0.0692548	0.00142704	0.0011241	0.00129755	-0.0377762	-0.0335275	-0.0360215		0.1325	0.6325	-0.5936	-0.576333	-0.464533
3675.5	0.0015	-0.0357	0.0313	-0.000966667	-0.0135	-0.0096	0.0028	-0.00676667	0.0204	0.0157	0.057	0.0310333		0.130667	0.0362188	0.0198483	0.0429091	0.00656667	0.00241038	0.0238667	0.00900954	0.1353	0.025712								3675.5	0.0386292	0.0288579	0.0686211	0.00156783	0.00126911	0.00141284	-0.0395959	-0.0356246	-0.0375878		0.130667	0.630667	-0.593433	-0.576133	-0.4647
3675	0.0017	-0.0348	0.0325	-0.0002	-0.0136	-0.009	0.0035	-0.00636667	0.021	0.0159	0.0578	0.0315667		0.128867	0.0357199	0.0195749	0.0423181	0.00676667	0.00248379	0.0248333	0.00937445	0.133833	0.0254332								3675	0.0382037	0.0289494	0.0677513	0.00147484	0.00124722	0.00130933	-0.0384037	-0.035316	-0.0361846		0.128867	0.628867	-0.593233	-0.575167	-0.466167
3674.5	0.0041	-0.033	0.0344	0.00183333	-0.012	-0.0072	0.0057	-0.0045	0.0233	0.0177	0.0606	0.0338667		0.1309	0.0362835	0.0198838	0.0429858	0.00786667	0.00288756	0.0265667	0.0100288	0.135133	0.0256803								3674.5	0.0391711	0.0299126	0.0686661	0.00139411	0.00118422	0.001211	-0.0373377	-0.0344126	-0.0347994		0.1309	0.6309	-0.592133	-0.573433	-0.464867
3674	0.0052	-0.0318	0.035	0.0028	-0.0114	-0.0065	0.0065	-0.0038	0.0243	0.0184	0.0617	0.0348		0.128967	0.0357476	0.0195901	0.0423509	0.00816667	0.00299768	0.0267667	0.0101043	0.135033	0.0256613								3674	0.0387453	0.0296944	0.0680122	0.00129206	0.00112187	0.00110305	-0.0359453	-0.0334944	-0.0332122		0.128967	0.628967	-0.591833	-0.573233	-0.464967
3673.5	0.0062	-0.0307	0.0358	0.00376667	-0.0103	-0.0055	0.0076	-0.00273333	0.0253	0.0191	0.0629	0.0357667		0.1288	0.0357014	0.0195648	0.0422962	0.00836667	0.00307109	0.0267333	0.0100917	0.134667	0.0255916								3673.5	0.0387725	0.0296565	0.0678878	0.00122541	0.0010491	0.00103176	-0.0350058	-0.0323898	-0.0321211		0.1288	0.6288	-0.591633	-0.573267	-0.465333
3673	0.0068	-0.0302	0.0366	0.0044	-0.0095	-0.0047	0.0085	-0.0019	0.0258	0.0194	0.0634	0.0362		0.1287	0.0356737	0.0195496	0.0422633	0.00823333	0.00302215	0.0264333	0.00997845	0.134333	0.0255283								3673	0.0386958	0.0295281	0.0677916	0.0011762	0.000987722	0.000998028	-0.0342958	-0.0314281	-0.0315916		0.1287	0.6287	-0.591767	-0.573567	-0.465667
3672.5	0.007	-0.0303	0.0365	0.0044	-0.0092	-0.0048	0.0083	-0.0019	0.0256	0.0197	0.0632	0.0361667		0.1291	0.0357846	0.0196104	0.0423947	0.00803333	0.00294874	0.026	0.00981486	0.134133	0.0254902								3672.5	0.0387333	0.0294252	0.0678849	0.00117878	0.00098127	0.00100605	-0.0343333	-0.0313252	-0.0317183		0.1291	0.6291	-0.591967	-0.574	-0.465867
3672	0.0067	-0.0309	0.0359	0.0039	-0.0095	-0.0054	0.0075	-0.00246667	0.0252	0.0197	0.0628	0.0359		0.131367	0.0364128	0.0199547	0.043139	0.00833333	0.00305886	0.0260333	0.00982745	0.1355	0.02575								3672	0.0394717	0.0297821	0.068889	0.00126535	0.00103998	0.00108827	-0.0355717	-0.0322488	-0.032989		0.131367	0.631367	-0.591667	-0.573967	-0.4645
3671.5	0.0056	-0.0325	0.0347	0.0026	-0.0108	-0.0062	0.006	-0.00366667	0.0241	0.0184	0.0619	0.0348		0.133633	0.0370411	0.020299	0.0438834	0.00883333	0.00324239	0.0268333	0.0101294	0.138667	0.0263517								3671.5	0.0402835	0.0304284	0.0702351	0.00142005	0.00116248	0.00125565	-0.0376835	-0.0340951	-0.0354351		0.133633	0.633633	-0.591167	-0.573167	-0.461333
3671	0.005	-0.0327	0.0339	0.00206667	-0.0112	-0.0064	0.0057	-0.00396667	0.0235	0.0176	0.0612	0.0341		0.1296	0.0359232	0.0196863	0.0425589	0.00783333	0.00287533	0.0255333	0.0096387	0.136533	0.0259463								3671	0.0387985	0.029325	0.0685052	0.00134923	0.00110834	0.00118372	-0.0367318	-0.0332917	-0.0344052		0.1296	0.6296	-0.592167	-0.574467	-0.463467
3670.5	0.005	-0.0325	0.0343	0.00226667	-0.011	-0.0068	0.0059	-0.00396667	0.0238	0.018	0.0613	0.0343667		0.132367	0.03669	0.0201066	0.0434674	0.00816667	0.00299768	0.0260333	0.00982745	0.137433	0.0261174								3670.5	0.0396877	0.029934	0.0695848	0.00140033	0.00114926	0.00124032	-0.037421	-0.0339007	-0.0352181		0.132367	0.632367	-0.591833	-0.573967	-0.462567
3670	0.0045	-0.0324	0.0342	0.0021	-0.0118	-0.0069	0.0058	-0.0043	0.0235	0.0177	0.0608	0.034		0.129367	0.0358585	0.0196509	0.0424822	0.00736667	0.00270403	0.0252	0.00951287	0.1359	0.025826								3670	0.0385625	0.0291637	0.0683082	0.00132951	0.00111982	0.00117705	-0.0364625	-0.0334637	-0.0343082		0.129367	0.629367	-0.592633	-0.5748	-0.4641
3669.5	0.0048	-0.0323	0.0344	0.0023	-0.0118	-0.0066	0.0061	-0.0041	0.0236	0.018	0.0611	0.0342333		0.130033	0.0360433	0.0197521	0.0427012	0.00763333	0.00280191	0.0255	0.00962612	0.135467	0.0257436								3669.5	0.0388452	0.0293783	0.0684448	0.00133555	0.00112079	0.00117042	-0.0365452	-0.0334783	-0.0342115		0.130033	0.630033	-0.592367	-0.5745	-0.464533
3669	0.0049	-0.032	0.0347	0.00253333	-0.0111	-0.0063	0.0061	-0.00376667	0.0238	0.0183	0.0611	0.0344		0.1293	0.03584	0.0196407	0.0424604	0.00786667	0.00288756	0.0257333	0.0097142	0.1344	0.0255409								3669	0.0387276	0.0293549	0.0680013	0.00131002	0.00109704	0.00112905	-0.0361942	-0.0331216	-0.0336013		0.1293	0.6293	-0.592133	-0.574267	-0.4656
3668.5	0.0056	-0.0316	0.0352	0.00306667	-0.0104	-0.006	0.0066	-0.00326667	0.0243	0.0188	0.0615	0.0348667		0.130333	0.0361264	0.0197977	0.0427997	0.00826667	0.00303439	0.0264333	0.00997845	0.135267	0.0257056								3668.5	0.0391608	0.0297762	0.0685053	0.00130279	0.00109183	0.00113156	-0.0360941	-0.0330428	-0.0336386		0.130333	0.630333	-0.591733	-0.573567	-0.464733
3668	0.0064	-0.0311	0.0358	0.0037	-0.0101	-0.0057	0.0072	-0.00286667	0.0248	0.0194	0.0622	0.0354667		0.128	0.0354797	0.0194433	0.0420335	0.00813333	0.00298544	0.0264667	0.00999103	0.135067	0.0256676								3668	0.0384651	0.0294343	0.0677011	0.00120861	0.00104335	0.00103906	-0.0347651	-0.032301	-0.0322344		0.128	0.628	-0.591867	-0.573533	-0.464933
3667.5	0.0072	-0.0301	0.0367	0.0046	-0.0094	-0.0049	0.0082	-0.00203333	0.0255	0.0202	0.0634	0.0363667		0.1283	0.0355628	0.0194888	0.042132	0.00876667	0.00321792	0.0271667	0.0102553	0.1349	0.0256359								3667.5	0.0387807	0.0297441	0.0677679	0.00116832	0.00100981	0.000986038	-0.0341807	-0.0317775	-0.0314012		0.1283	0.6283	-0.591233	-0.572833	-0.4651
3667	0.0076	-0.0296	0.0374	0.00513333	-0.0089	-0.0041	0.0086	-0.00146667	0.026	0.0205	0.0643	0.0369333		0.1291	0.0357846	0.0196104	0.0423947	0.0092	0.00337698	0.0276333	0.0104314	0.1354	0.025731								3667	0.0391615	0.0300418	0.0681256	0.00115792	0.000992784	0.00097296	-0.0340282	-0.0315085	-0.0311923		0.1291	0.6291	-0.5908	-0.572367	-0.4646
3666.5	0.0077	-0.03	0.0373	0.005	-0.009	-0.0039	0.0087	-0.0014	0.0263	0.0205	0.0643	0.0370333		0.129167	0.035803	0.0196205	0.0424166	0.0092	0.00337698	0.0275333	0.0103937	0.1354	0.025731								3666.5	0.03918	0.0300142	0.0681475	0.00116827	0.000986851	0.000968093	-0.03418	-0.0314142	-0.0311142		0.129167	0.629167	-0.5908	-0.572467	-0.4646
3666	0.0079	-0.03	0.037	0.00496667	-0.0087	-0.0042	0.0088	-0.00136667	0.0265	0.0204	0.0639	0.0369333		0.129167	0.035803	0.0196205	0.0424166	0.0092	0.00337698	0.0275333	0.0103937	0.135267	0.0257056								3666	0.03918	0.0300142	0.0681222	0.00117055	0.000984758	0.000972745	-0.0342133	-0.0313809	-0.0311889		0.129167	0.629167	-0.5908	-0.572467	-0.464733
3665.5	0.0078	-0.0297	0.0371	0.00506667	-0.0087	-0.0044	0.0086	-0.0015	0.0263	0.0203	0.0637	0.0367667		0.128833	0.0357106	0.0195699	0.0423071	0.00926667	0.00340145	0.0274667	0.0103685	0.135	0.0256549								3665.5	0.0391121	0.0299384	0.0679621	0.00115909	0.000988372	0.000973152	-0.0340454	-0.0314384	-0.0311954		0.128833	0.628833	-0.590733	-0.572533	-0.465
3665	0.0078	-0.0296	0.0373	0.00516667	-0.0089	-0.0045	0.0084	-0.00166667	0.026	0.0202	0.0637	0.0366333		0.128333	0.035572	0.0194939	0.0421429	0.00896667	0.00329133	0.0271	0.0102301	0.134667	0.0255916								3665	0.0388634	0.029724	0.0677345	0.00113547	0.000985375	0.000967284	-0.0336967	-0.0313907	-0.0311012		0.128333	0.628333	-0.591033	-0.5729	-0.465333
3664.5	0.0078	-0.0299	0.0374	0.0051	-0.0089	-0.0047	0.0084	-0.00173333	0.0259	0.0199	0.064	0.0366		0.128133	0.0355166	0.0194635	0.0420772	0.00866667	0.00318121	0.0269667	0.0101798	0.134633	0.0255853								3664.5	0.0386978	0.0296433	0.0676625	0.00112881	0.000984493	0.000964879	-0.0335978	-0.0313766	-0.0310625		0.128133	0.628133	-0.591333	-0.573033	-0.465367
3664	0.0076	-0.0301	0.0373	0.00493333	-0.0088	-0.0046	0.0086	-0.0016	0.0258	0.0197	0.0638	0.0364333		0.1282	0.0355351	0.0194737	0.0420991	0.00866667	0.00318121	0.0270333	0.0102049	0.134767	0.0256106								3664	0.0387163	0.0296786	0.0677097	0.00114129	0.000978351	0.000978213	-0.033783	-0.0312786	-0.0312764		0.1282	0.6282	-0.591333	-0.572967	-0.465233
3663.5	0.0074	-0.03	0.0373	0.0049	-0.0085	-0.0044	0.0089	-0.00133333	0.0257	0.0199	0.0636	0.0364		0.128367	0.0355813	0.019499	0.0421539	0.00883333	0.00324239	0.0269333	0.0101672	0.135	0.0256549								3663.5	0.0388237	0.0296662	0.0678088	0.00115082	0.000960969	0.000986513	-0.0339237	-0.0309995	-0.0314088		0.128367	0.628367	-0.591167	-0.573067	-0.465
3663	0.0075	-0.0299	0.0375	0.00503333	-0.0085	-0.0042	0.0088	-0.0013	0.0257	0.0201	0.0637	0.0365		0.128633	0.0356552	0.0195395	0.0422414	0.0091	0.00334027	0.0272	0.0102679	0.135267	0.0257056								3663	0.0389955	0.0298073	0.0679471	0.00115343	0.000967666	0.000988917	-0.0339621	-0.0311073	-0.0314471		0.128633	0.628633	-0.5909	-0.5728	-0.464733
3662.5	0.0074	-0.03	0.0374	0.00493333	-0.0089	-0.0044	0.0083	-0.00166667	0.0256	0.0203	0.0637	0.0365333		0.128633	0.0356552	0.0195395	0.0422414	0.00913333	0.00335251	0.0272667	0.010293	0.1354	0.025731								3662.5	0.0390077	0.0298325	0.0679724	0.00116106	0.000992198	0.000988414	-0.0340744	-0.0314992	-0.0314391		0.128633	0.628633	-0.590867	-0.572733	-0.4646
3662	0.0076	-0.03	0.0371	0.0049	-0.0089	-0.0043	0.0083	-0.00163333	0.0256	0.0204	0.0638	0.0366		0.128367	0.0355813	0.019499	0.0421539	0.0089	0.00326686	0.0270667	0.0102175	0.1352	0.025693								3662	0.0388481	0.0297165	0.0678468	0.00115248	0.000982812	0.000976363	-0.0339481	-0.0313498	-0.0312468		0.128367	0.628367	-0.5911	-0.572933	-0.4648
3661.5	0.0078	-0.03	0.0372	0.005	-0.0086	-0.0044	0.0085	-0.0015	0.0258	0.0204	0.0638	0.0366667		0.128433	0.0355998	0.0195091	0.0421758	0.00876667	0.00321792	0.0269333	0.0101672	0.135033	0.0256613								3661.5	0.0388177	0.0296763	0.067837	0.00114364	0.000971961	0.000971592	-0.0338177	-0.0311763	-0.0311704		0.128433	0.628433	-0.591233	-0.573067	-0.464967
3661	0.0076	-0.0299	0.0373	0.005	-0.0087	-0.0045	0.0086	-0.00153333	0.0258	0.0204	0.064	0.0367333		0.1289	0.0357291	0.01958	0.042329	0.00883333	0.00324239	0.0270667	0.0102175	0.1352	0.025693								3661	0.0389715	0.0297975	0.068022	0.00115406	0.000981622	0.000978978	-0.0339715	-0.0313308	-0.0312886		0.1289	0.6289	-0.591167	-0.572933	-0.4648
3660.5	0.0073	-0.03	0.0373	0.00486667	-0.0091	-0.0042	0.0087	-0.00153333	0.0257	0.0205	0.0642	0.0368		0.129	0.0357568	0.0195952	0.0423618	0.00863333	0.00316898	0.027	0.0101924	0.135133	0.0256803								3660.5	0.0389258	0.0297875	0.0680421	0.00116003	0.000980997	0.00097607	-0.0340591	-0.0313209	-0.0312421		0.129	0.629	-0.591367	-0.573	-0.464867
3660	0.0072	-0.0302	0.037	0.00466667	-0.0092	-0.0043	0.0084	-0.0017	0.0256	0.0203	0.064	0.0366333		0.128733	0.0356829	0.0195547	0.0422743	0.00846667	0.0031078	0.0268667	0.010142	0.134867	0.0256296								3660	0.0387907	0.0296967	0.0679039	0.00116445	0.000985753	0.000977847	-0.0341241	-0.0313967	-0.0312705		0.128733	0.628733	-0.591533	-0.573133	-0.465133
3659.5	0.0075	-0.03	0.037	0.00483333	-0.0091	-0.0046	0.0084	-0.00176667	0.0256	0.02	0.0639	0.0365		0.1287	0.0356737	0.0195496	0.0422633	0.00873333	0.00320568	0.0270667	0.0102175	0.135	0.0256549								3659.5	0.0388794	0.0297671	0.0679183	0.00115913	0.00099438	0.000987108	-0.034046	-0.0315338	-0.0314183		0.1287	0.6287	-0.591267	-0.572933	-0.465
3659	0.0078	-0.0298	0.0371	0.00503333	-0.009	-0.0045	0.0085	-0.00166667	0.0259	0.0201	0.0638	0.0366		0.128867	0.0357199	0.0195749	0.0423181	0.00906667	0.00332804	0.0273333	0.0103182	0.135267	0.0257056								3659	0.0390479	0.0298931	0.0680237	0.00115699	0.00099602	0.000987448	-0.0340146	-0.0315598	-0.0314237		0.128867	0.628867	-0.590933	-0.572667	-0.464733
3658.5	0.0079	-0.0298	0.0372	0.0051	-0.0087	-0.0043	0.0086	-0.00146667	0.0259	0.0203	0.0639	0.0367		0.1291	0.0357846	0.0196104	0.0423947	0.0091	0.00334027	0.0272333	0.0102804	0.1353	0.025712								3658.5	0.0391248	0.0298908	0.0681066	0.00115769	0.000983291	0.000986377	-0.0340248	-0.0313575	-0.0314066		0.1291	0.6291	-0.5909	-0.572767	-0.4647
3658	0.0076	-0.0299	0.0369	0.00486667	-0.0087	-0.0044	0.0084	-0.00156667	0.0257	0.0201	0.0635	0.0364333		0.129033	0.0357661	0.0196002	0.0423728	0.00856667	0.0031445	0.0265667	0.0100288	0.134833	0.0256233								3658	0.0389106	0.029629	0.0679961	0.00115899	0.000973171	0.000996206	-0.0340439	-0.0311957	-0.0315627		0.129033	0.629033	-0.591433	-0.573433	-0.465167
3657.5	0.0072	-0.0307	0.0364	0.0043	-0.0091	-0.005	0.0077	-0.00213333	0.0251	0.0198	0.0627	0.0358667		0.130667	0.0362188	0.0198483	0.0429091	0.00856667	0.0031445	0.0265667	0.0100288	0.135533	0.0257563								3657.5	0.0393633	0.0298771	0.0686654	0.00122944	0.00102467	0.00107576	-0.0350633	-0.0320105	-0.0327988		0.130667	0.630667	-0.591433	-0.573433	-0.464467
3657	0.006	-0.0318	0.0357	0.0033	-0.0098	-0.006	0.007	-0.00293333	0.0246	0.0188	0.0621	0.0351667		0.132067	0.0366069	0.020061	0.0433689	0.0088	0.00323015	0.0270667	0.0102175	0.137633	0.0261554								3657	0.039837	0.0302785	0.0695243	0.00133495	0.00110303	0.00118044	-0.036537	-0.0332119	-0.0343576		0.132067	0.632067	-0.5912	-0.572933	-0.462367
3656.5	0.0049	-0.032	0.0351	0.00266667	-0.0102	-0.0064	0.0067	-0.0033	0.0244	0.0185	0.0615	0.0348		0.129567	0.0359139	0.0196813	0.0425479	0.0083	0.00304662	0.0265667	0.0100288	0.1367	0.025978								3656.5	0.0389605	0.02971	0.0685259	0.00131724	0.00108966	0.00113744	-0.0362939	-0.03301	-0.0337259		0.129567	0.629567	-0.5917	-0.573433	-0.4633
3656	0.0054	-0.0318	0.0352	0.00293333	-0.0103	-0.0058	0.0067	-0.00313333	0.0246	0.0188	0.062	0.0351333		0.1309	0.0362835	0.0198838	0.0429858	0.00873333	0.00320568	0.0269667	0.0101798	0.137567	0.0261427								3656	0.0394892	0.0300636	0.0691285	0.00133633	0.00110203	0.00115567	-0.0365558	-0.0331969	-0.0339951		0.1309	0.6309	-0.591267	-0.573033	-0.462433
3655.5	0.0061	-0.0313	0.0355	0.00343333	-0.0105	-0.0052	0.007	-0.0029	0.0247	0.0191	0.0625	0.0354333		0.1279	0.0354519	0.0194281	0.0420006	0.0084	0.00308333	0.0265667	0.0100288	0.1358	0.025807								3655.5	0.0385353	0.0294569	0.0678076	0.00123215	0.00104697	0.00104809	-0.0351019	-0.0323569	-0.0323743		0.1279	0.6279	-0.5916	-0.573433	-0.4642
3655	0.0073	-0.0304	0.0368	0.00456667	-0.0096	-0.0044	0.0081	-0.00196667	0.0253	0.02	0.0636	0.0363		0.128233	0.0355443	0.0194787	0.0421101	0.00883333	0.00324239	0.0270667	0.0102175	0.1348	0.0256169								3655	0.0387867	0.0296962	0.067727	0.00117101	0.00100254	0.000987657	-0.0342201	-0.0316629	-0.031427		0.128233	0.628233	-0.591167	-0.572933	-0.4652
3654.5	0.0079	-0.0297	0.0374	0.0052	-0.0088	-0.0041	0.0086	-0.00143333	0.0259	0.0207	0.0642	0.0369333		0.129	0.0357568	0.0195952	0.0423618	0.00906667	0.00332804	0.0273667	0.0103308	0.134933	0.0256423								3654.5	0.0390849	0.029926	0.0680041	0.00114818	0.000983405	0.000965394	-0.0338849	-0.0313593	-0.0310708		0.129	0.629	-0.590933	-0.572633	-0.465067
3654	0.0079	-0.0296	0.0372	0.00516667	-0.0086	-0.0041	0.0089	-0.00126667	0.0262	0.0207	0.0643	0.0370667		0.129167	0.035803	0.0196205	0.0424166	0.0091	0.00334027	0.0272	0.0102679	0.134967	0.0256486								3654	0.0391433	0.0298884	0.0680652	0.00115441	0.000970635	0.000960908	-0.0339766	-0.031155	-0.0309985		0.129167	0.629167	-0.5909	-0.5728	-0.465033
3653.5	0.0076	-0.0299	0.0367	0.0048	-0.0087	-0.0047	0.0088	-0.00153333	0.026	0.0203	0.0638	0.0367		0.128967	0.0357476	0.0195901	0.0423509	0.00896667	0.00329133	0.0268333	0.0101294	0.134733	0.0256043								3653.5	0.0390389	0.0297196	0.0679552	0.0011723	0.000976743	0.000976885	-0.0342389	-0.0312529	-0.0312552		0.128967	0.628967	-0.591033	-0.573167	-0.465267
3653	0.0071	-0.0302	0.0361	0.00433333	-0.0091	-0.0053	0.0083	-0.00203333	0.0254	0.0199	0.0632	0.0361667		0.128833	0.0357106	0.0195699	0.0423071	0.00866667	0.00318121	0.0266	0.0100414	0.1346	0.0255789								3653	0.0388919	0.0296112	0.067886	0.00119429	0.00100138	0.00100612	-0.0345585	-0.0316446	-0.0317194		0.128833	0.628833	-0.591333	-0.5734	-0.4654
3652.5	0.0068	-0.0305	0.0359	0.00406667	-0.0095	-0.0056	0.008	-0.00236667	0.0251	0.0197	0.063	0.0359333		0.130133	0.036071	0.0197673	0.042734	0.0087	0.00319345	0.0267	0.0100791	0.1354	0.025731								3652.5	0.0392644	0.0298464	0.068465	0.00123888	0.00103768	0.00105831	-0.0351978	-0.0322131	-0.0325316		0.130133	0.630133	-0.5913	-0.5733	-0.4646
3652	0.0067	-0.031	0.0355	0.00373333	-0.01	-0.0061	0.0074	-0.0029	0.0249	0.0196	0.0627	0.0357333		0.131933	0.0365699	0.0200408	0.0433251	0.00856667	0.0031445	0.0264333	0.00997845	0.136333	0.0259083								3652	0.0397144	0.0300192	0.0692334	0.00129464	0.00108367	0.00112226	-0.0359811	-0.0329192	-0.0335001		0.131933	0.631933	-0.591433	-0.573567	-0.463667
3651.5	0.0059	-0.0319	0.0345	0.00283333	-0.0109	-0.0069	0.0066	-0.00373333	0.0242	0.0194	0.062	0.0352		0.1319	0.0365607	0.0200357	0.0433142	0.00733333	0.00269179	0.0248	0.00936187	0.1351	0.025674								3651.5	0.0392525	0.0293976	0.0689881	0.00132635	0.00109766	0.00114164	-0.0364191	-0.0331309	-0.0337881		0.1319	0.6319	-0.592667	-0.5752	-0.4649
3651	0.0041	-0.033	0.0333	0.00146667	-0.0119	-0.0076	0.0054	-0.0047	0.0231	0.0178	0.0608	0.0339		0.1302	0.0360895	0.0197775	0.0427559	0.00623333	0.00228802	0.0237333	0.00895921	0.1334	0.0253509								3651	0.0383775	0.0287367	0.0681068	0.00136241	0.00111801	0.0011701	-0.0369108	-0.0334367	-0.0342068		0.1302	0.6302	-0.593767	-0.576267	-0.4666
3650.5	0.0041	-0.0333	0.0338	0.00153333	-0.0115	-0.0076	0.0052	-0.00463333	0.0232	0.0177	0.0609	0.0339333		0.131667	0.036496	0.0200002	0.0432375	0.00623333	0.00228802	0.0243667	0.00919829	0.1342	0.0255029								3650.5	0.038784	0.0291985	0.0687405	0.00138761	0.0011446	0.00121154	-0.0372507	-0.0338319	-0.0348071		0.131667	0.631667	-0.593767	-0.575633	-0.4658
3650	0.0033	-0.0344	0.0333	0.000733333	-0.0123	-0.0085	0.0041	-0.00556667	0.0218	0.0169	0.0602	0.0329667		0.132367	0.03669	0.0201066	0.0434674	0.007	0.00256944	0.0257667	0.00972678	0.137533	0.0261364								3650	0.0392595	0.0298334	0.0696038	0.00148426	0.00125316	0.00134228	-0.0385261	-0.0354	-0.0366371		0.132367	0.632367	-0.593	-0.574233	-0.462467
3649.5	0.0035	-0.0336	0.0334	0.0011	-0.0121	-0.0078	0.0046	-0.0051	0.0219	0.0174	0.0603	0.0332		0.128833	0.0357106	0.0195699	0.0423071	0.00656667	0.00241038	0.0251667	0.00950029	0.136067	0.0258577								3649.5	0.038121	0.0290701	0.0681648	0.00137056	0.0011676	0.00122253	-0.037021	-0.0341701	-0.0349648		0.128833	0.628833	-0.593433	-0.574833	-0.463933
3649	0.0048	-0.0326	0.0344	0.0022	-0.0114	-0.0066	0.0061	-0.00396667	0.0236	0.0185	0.0613	0.0344667		0.131367	0.0364128	0.0199547	0.043139	0.00703333	0.00258167	0.0252333	0.00952545	0.136433	0.0259273								3649	0.0389945	0.0294801	0.0690664	0.00135384	0.00111869	0.00119714	-0.0367945	-0.0334468	-0.0345997		0.131367	0.631367	-0.592967	-0.574767	-0.463567
3648.5	0.0042	-0.033	0.0338	0.00166667	-0.0119	-0.0073	0.0055	-0.00456667	0.0233	0.0178	0.0605	0.0338667		0.129433	0.035877	0.019661	0.0425041	0.00703333	0.00258167	0.0248	0.00936187	0.135767	0.0258006								3648.5	0.0384586	0.0290229	0.0683048	0.00135365	0.00112826	0.00118598	-0.036792	-0.0335895	-0.0344381		0.129433	0.629433	-0.592967	-0.5752	-0.464233
3648	0.004	-0.0327	0.0335	0.0016	-0.0114	-0.0073	0.0053	-0.00446667	0.0233	0.0178	0.0607	0.0339333		0.130733	0.0362373	0.0198585	0.042931	0.0073	0.00267956	0.0248333	0.00937445	0.135433	0.0257373								3648	0.0389169	0.0292329	0.0686683	0.00139255	0.00113566	0.00120652	-0.0373169	-0.0336996	-0.034735		0.130733	0.630733	-0.5927	-0.575167	-0.464567
3647.5	0.0046	-0.0322	0.0344	0.00226667	-0.0109	-0.0069	0.0058	-0.004	0.0239	0.018	0.0616	0.0345		0.130233	0.0360987	0.0197825	0.0427668	0.00703333	0.00258167	0.0246667	0.00931154	0.133833	0.0254332								3647.5	0.0386804	0.0290941	0.0682001	0.00132596	0.00109522	0.0011357	-0.0364137	-0.0330941	-0.0337001		0.130233	0.630233	-0.592967	-0.575333	-0.466167
3647	0.0049	-0.0324	0.0346	0.00236667	-0.0113	-0.0065	0.0057	-0.00403333	0.024	0.0177	0.0616	0.0344333		0.130467	0.0361634	0.019818	0.0428435	0.00763333	0.00280191	0.0257333	0.0097142	0.134267	0.0255156								3647	0.0389653	0.0295322	0.0683591	0.00133946	0.00112664	0.00115095	-0.0365986	-0.0335655	-0.0339257		0.130467	0.630467	-0.592367	-0.574267	-0.465733
3646.5	0.0056	-0.0318	0.035	0.00293333	-0.0108	-0.0056	0.0065	-0.0033	0.0242	0.0184	0.0623	0.0349667		0.128733	0.0356829	0.0195547	0.0422743	0.00783333	0.00287533	0.0261	0.00985261	0.1343	0.0255219								3646.5	0.0385582	0.0294073	0.0677962	0.00126913	0.00106977	0.00107778	-0.0356249	-0.0327073	-0.0328295		0.128733	0.628733	-0.592167	-0.5739	-0.4657
3646	0.0064	-0.0307	0.0358	0.00383333	-0.0098	-0.005	0.0076	-0.0024	0.025	0.0196	0.063	0.0358667		0.128333	0.035572	0.0194939	0.0421429	0.00813333	0.00298544	0.0262	0.00989036	0.134367	0.0255346								3646	0.0385575	0.0293843	0.0676775	0.00120577	0.00101024	0.00101193	-0.0347242	-0.0317843	-0.0318108		0.128333	0.628333	-0.591867	-0.5738	-0.465633
3645.5	0.0067	-0.0303	0.0362	0.0042	-0.0095	-0.0049	0.0077	-0.00223333	0.0255	0.0196	0.063	0.0360333		0.128467	0.035609	0.0195142	0.0421867	0.0088	0.00323015	0.0267	0.0100791	0.134967	0.0256486								3645.5	0.0388392	0.0295933	0.0678353	0.00119987	0.00101293	0.00101137	-0.0346392	-0.0318266	-0.031802		0.128467	0.628467	-0.5912	-0.5733	-0.465033
3645	0.0072	-0.0302	0.0367	0.00456667	-0.0093	-0.0047	0.008	-0.002	0.026	0.0197	0.0633	0.0363333		0.1291	0.0357846	0.0196104	0.0423947	0.00923333	0.00338921	0.0273	0.0103056	0.135567	0.0257626								3645	0.0391738	0.029916	0.0681573	0.00119765	0.00101863	0.00101277	-0.0346071	-0.031916	-0.031824		0.1291	0.6291	-0.590767	-0.5727	-0.464433
3644.5	0.0073	-0.0301	0.0369	0.0047	-0.0092	-0.0048	0.0083	-0.0019	0.0262	0.02	0.0637	0.0366333		0.128767	0.0356922	0.0195597	0.0422852	0.00906667	0.00332804	0.0271333	0.0102427	0.135567	0.0257626								3644.5	0.0390202	0.0298024	0.0680479	0.00117788	0.00100504	0.000986872	-0.0343202	-0.0317024	-0.0314145		0.128767	0.628767	-0.590933	-0.572867	-0.464433
3644	0.0074	-0.03	0.0371	0.00483333	-0.009	-0.0047	0.0084	-0.00176667	0.0261	0.0205	0.0636	0.0367333		0.128333	0.035572	0.0194939	0.0421429	0.00883333	0.00324239	0.0268	0.0101169	0.1352	0.025693								3644	0.0388144	0.0296108	0.0678359	0.00115472	0.000984544	0.000967368	-0.0339811	-0.0313774	-0.0311025		0.128333	0.628333	-0.591167	-0.5732	-0.4648
3643.5	0.0077	-0.0298	0.0369	0.00493333	-0.009	-0.0046	0.0081	-0.00183333	0.0258	0.0206	0.0633	0.0365667		0.1285	0.0356182	0.0195192	0.0421976	0.00863333	0.00316898	0.0267333	0.0100917	0.134967	0.0256486								3643.5	0.0387872	0.0296109	0.0678463	0.00114609	0.000988741	0.000978413	-0.0338539	-0.0314443	-0.0312796		0.1285	0.6285	-0.591367	-0.573267	-0.465033
3643	0.0077	-0.0299	0.0368	0.00486667	-0.0092	-0.0045	0.0082	-0.00183333	0.0256	0.0204	0.0633	0.0364333		0.128867	0.0357199	0.0195749	0.0423181	0.00866667	0.00318121	0.0268333	0.0101294	0.135	0.0256549								3643	0.0389011	0.0297044	0.067973	0.00115834	0.000994627	0.000994751	-0.0340344	-0.0315377	-0.0315397		0.128867	0.628867	-0.591333	-0.573167	-0.465
3642.5	0.0075	-0.03	0.0368	0.00476667	-0.0089	-0.0043	0.0084	-0.0016	0.0259	0.0203	0.0636	0.0366		0.129367	0.0358585	0.0196509	0.0424822	0.0091	0.00334027	0.0271667	0.0102553	0.135367	0.0257246								3642.5	0.0391987	0.0299061	0.0682069	0.00118557	0.000992637	0.000998995	-0.0344321	-0.0315061	-0.0316069		0.129367	0.629367	-0.5909	-0.572833	-0.464633
3642	0.0075	-0.0298	0.0369	0.00486667	-0.0087	-0.0041	0.0082	-0.00153333	0.0261	0.0206	0.0638	0.0368333		0.129433	0.035877	0.019661	0.0425041	0.00936667	0.00343815	0.0273667	0.0103308	0.135533	0.0257563								3642	0.0393151	0.0299918	0.0682604	0.0011867	0.000993832	0.000987663	-0.0344484	-0.0315251	-0.0314271		0.129433	0.629433	-0.590633	-0.572633	-0.464467
3641.5	0.0076	-0.0297	0.037	0.00496667	-0.0088	-0.0042	0.0085	-0.0015	0.0264	0.021	0.064	0.0371333		0.129167	0.035803	0.0196205	0.0424166	0.00916667	0.00336474	0.0273333	0.0103182	0.135467	0.0257436								3641.5	0.0391678	0.0299387	0.0681602	0.00116972	0.000988391	0.000962667	-0.0342011	-0.0314387	-0.0310269		0.129167	0.629167	-0.590833	-0.572667	-0.464533
3641	0.0074	-0.03	0.0369	0.00476667	-0.0091	-0.0046	0.0088	-0.00163333	0.0262	0.0206	0.0636	0.0368		0.128767	0.0356922	0.0195597	0.0422852	0.00883333	0.00324239	0.0272333	0.0102804	0.1355	0.02575								3641	0.0389346	0.0298402	0.0680352	0.00116744	0.000990582	0.000975637	-0.0341679	-0.0314735	-0.0312352		0.128767	0.628767	-0.591167	-0.572767	-0.4645
3640.5	0.0077	-0.0301	0.0368	0.0048	-0.0091	-0.0044	0.0089	-0.00153333	0.0259	0.0203	0.0637	0.0366333		0.1284	0.0355905	0.019504	0.0421648	0.00866667	0.00318121	0.027	0.0101924	0.135433	0.0257373								3640.5	0.0387717	0.0296964	0.0679021	0.00115408	0.000975296	0.000977736	-0.0339717	-0.0312297	-0.0312688		0.1284	0.6284	-0.591333	-0.573	-0.464567
3640	0.0078	-0.03	0.0369	0.0049	-0.0089	-0.0041	0.0087	-0.00143333	0.026	0.0204	0.0641	0.0368333		0.128567	0.0356367	0.0195294	0.0422195	0.00883333	0.00324239	0.0268667	0.010142	0.1352	0.025693								3640	0.0388791	0.0296714	0.0679125	0.00115458	0.000967503	0.000965914	-0.0339791	-0.0311047	-0.0310792		0.128567	0.628567	-0.591167	-0.573133	-0.4648
3639.5	0.0077	-0.0302	0.0367	0.00473333	-0.009	-0.0042	0.0085	-0.00156667	0.026	0.0206	0.064	0.0368667		0.1289	0.0357291	0.01958	0.042329	0.00916667	0.00336474	0.0269	0.0101546	0.1352	0.025693								3639.5	0.0390939	0.0297346	0.068022	0.00118065	0.000979769	0.000970652	-0.0343605	-0.0313013	-0.0311553		0.1289	0.6289	-0.590833	-0.5731	-0.4648
3639	0.0078	-0.03	0.0369	0.0049	-0.009	-0.0041	0.0084	-0.00156667	0.026	0.0205	0.0637	0.0367333		0.128967	0.0357476	0.0195901	0.0423509	0.0091	0.00334027	0.0268333	0.0101294	0.135233	0.0256993								3639	0.0390879	0.0297196	0.0680502	0.00116881	0.000978828	0.000980745	-0.0341879	-0.0312862	-0.0313168		0.128967	0.628967	-0.5909	-0.573167	-0.464767
3638.5	0.0078	-0.0296	0.0372	0.00513333	-0.0091	-0.004	0.0083	-0.0016	0.0259	0.0202	0.0636	0.0365667		0.128433	0.0355998	0.0195091	0.0421758	0.00853333	0.00313227	0.0264667	0.00999103	0.1347	0.0255979								3638.5	0.038732	0.0295001	0.0677737	0.00112887	0.000967218	0.000973878	-0.0335987	-0.0311001	-0.031207		0.128433	0.628433	-0.591467	-0.573533	-0.4653
3638	0.0075	-0.0297	0.0371	0.00496667	-0.0092	-0.0045	0.0082	-0.00183333	0.0256	0.02	0.0635	0.0363667		0.128433	0.0355998	0.0195091	0.0421758	0.0085	0.00312003	0.0267	0.0100791	0.134633	0.0255853								3638	0.0387198	0.0295882	0.067761	0.00113927	0.000987313	0.000985605	-0.0337531	-0.0314215	-0.0313944		0.128433	0.628433	-0.5915	-0.5733	-0.465367
3637.5	0.0074	-0.03	0.0369	0.00476667	-0.0095	-0.0048	0.008	-0.0021	0.0255	0.0201	0.0633	0.0363		0.128567	0.0356367	0.0195294	0.0422195	0.00886667	0.00325462	0.0269667	0.0101798	0.135	0.0256549								3637.5	0.0388913	0.0297091	0.0678745	0.00116449	0.00101182	0.000996948	-0.0341247	-0.0318091	-0.0315745		0.128567	0.628567	-0.591133	-0.573033	-0.465
3637	0.0077	-0.0297	0.0372	0.00506667	-0.0091	-0.0044	0.0082	-0.00176667	0.026	0.0205	0.0639	0.0368		0.128667	0.0356644	0.0195445	0.0422524	0.00913333	0.00335251	0.0271	0.0102301	0.1353	0.025712								3637	0.039017	0.0297747	0.0679643	0.00115262	0.000994855	0.000971216	-0.0339503	-0.0315413	-0.0311643		0.128667	0.628667	-0.590867	-0.5729	-0.4647
3636.5	0.0078	-0.0295	0.0376	0.0053	-0.0086	-0.0042	0.0084	-0.00146667	0.0263	0.0209	0.0646	0.0372667		0.129067	0.0357753	0.0196053	0.0423837	0.0093	0.00341368	0.0272667	0.010293	0.1356	0.025769								3636.5	0.039189	0.0298983	0.0681527	0.00114846	0.000983763	0.000953947	-0.033889	-0.031365	-0.030886		0.129067	0.629067	-0.5907	-0.572733	-0.4644
3636	0.008	-0.0298	0.0373	0.00516667	-0.0086	-0.0042	0.0085	-0.00143333	0.0261	0.0208	0.0645	0.0371333		0.128767	0.0356922	0.0195597	0.0422852	0.00883333	0.00324239	0.0270667	0.0102175	0.1353	0.025712								3636	0.0389346	0.0297773	0.0679972	0.00114027	0.000974101	0.000952577	-0.0337679	-0.0312106	-0.0308638		0.128767	0.628767	-0.591167	-0.572933	-0.4647
3635.5	0.0079	-0.0299	0.037	0.005	-0.0087	-0.0041	0.0085	-0.00143333	0.0261	0.0205	0.064	0.0368667		0.128533	0.0356275	0.0195243	0.0422086	0.00836667	0.00307109	0.0266	0.0100414	0.1347	0.0255979								3635.5	0.0386986	0.0295657	0.0678065	0.00113559	0.000960937	0.000957275	-0.0336986	-0.030999	-0.0309399		0.128533	0.628533	-0.591633	-0.5734	-0.4653
3635	0.0077	-0.03	0.037	0.0049	-0.0089	-0.0042	0.0084	-0.00156667	0.026	0.0204	0.0635	0.0366333		0.1294	0.0358677	0.0196559	0.0424932	0.0084	0.00308333	0.0266	0.0100414	0.135	0.0256549								3635	0.038951	0.0296973	0.0681481	0.00115947	0.000977436	0.000993183	-0.034051	-0.031264	-0.0315148		0.1294	0.6294	-0.5916	-0.5734	-0.465
3634.5	0.0074	-0.0305	0.0365	0.00446667	-0.0093	-0.0049	0.0079	-0.0021	0.0255	0.02	0.0632	0.0362333		0.129633	0.0359324	0.0196914	0.0425698	0.00856667	0.0031445	0.0265667	0.0100288	0.135467	0.0257436								3634.5	0.0390769	0.0297202	0.0683134	0.00119787	0.00101252	0.00102913	-0.0346102	-0.0318202	-0.0320801		0.129633	0.629633	-0.591433	-0.573433	-0.464533
3634	0.0072	-0.0305	0.0361	0.00426667	-0.0094	-0.0052	0.008	-0.0022	0.0255	0.0201	0.0632	0.0362667		0.129267	0.0358308	0.0196357	0.0424494	0.00873333	0.00320568	0.0266333	0.0100539	0.1349	0.0256359								3634	0.0390364	0.0296896	0.0680854	0.00120894	0.00101695	0.00101243	-0.0347698	-0.0318896	-0.0318187		0.129267	0.629267	-0.591267	-0.573367	-0.4651
3633.5	0.0071	-0.0305	0.0361	0.00423333	-0.0095	-0.005	0.008	-0.00216667	0.0257	0.02	0.0634	0.0363667		0.129467	0.0358862	0.0196661	0.0425151	0.0089	0.00326686	0.0269667	0.0101798	0.135133	0.0256803								3633.5	0.0391531	0.0298458	0.0681954	0.00121939	0.0010248	0.00101307	-0.0349197	-0.0320125	-0.0318287		0.129467	0.629467	-0.5911	-0.573033	-0.464867
3633	0.0067	-0.0303	0.0363	0.00423333	-0.0098	-0.0048	0.0079	-0.00223333	0.0256	0.0197	0.0632	0.0361667		0.128267	0.0355536	0.0194838	0.042121	0.00883333	0.00324239	0.0269	0.0101546	0.135233	0.0256993								3633	0.038796	0.0296384	0.0678203	0.00119458	0.00101581	0.00100195	-0.0345626	-0.0318717	-0.0316536		0.128267	0.628267	-0.591167	-0.5731	-0.464767
3632.5	0.0074	-0.0301	0.037	0.00476667	-0.0094	-0.0045	0.0082	-0.0019	0.0258	0.0204	0.0635	0.0365667		0.128167	0.0355259	0.0194686	0.0420882	0.00853333	0.00313227	0.0266	0.0100414	0.134833	0.0256233								3632.5	0.0386581	0.02951	0.0677115	0.00114863	0.000986585	0.000969998	-0.0338915	-0.03141	-0.0311448		0.128167	0.628167	-0.591467	-0.5734	-0.465167
3632	0.0078	-0.0304	0.0372	0.00486667	-0.0091	-0.0041	0.0084	-0.0016	0.0258	0.0204	0.0634	0.0365333		0.128367	0.0355813	0.019499	0.0421539	0.0081	0.00297321	0.0260667	0.00984003	0.134533	0.0255663								3632	0.0385545	0.029339	0.0677201	0.00113487	0.000957222	0.000972616	-0.0336878	-0.030939	-0.0311868		0.128367	0.628367	-0.5919	-0.573933	-0.465467
3631.5	0.0074	-0.0305	0.0366	0.0045	-0.0093	-0.004	0.0082	-0.0017	0.0257	0.0198	0.0631	0.0362		0.129	0.0357568	0.0195952	0.0423618	0.008	0.0029365	0.026	0.00981486	0.1344	0.0255409								3631.5	0.0386933	0.02941	0.0679028	0.00116918	0.000967835	0.00100507	-0.0341933	-0.03111	-0.0317028		0.129	0.629	-0.592	-0.574	-0.4656
3631	0.007	-0.0304	0.036	0.0042	-0.0093	-0.0045	0.008	-0.00193333	0.0255	0.0195	0.0628	0.0359333		0.130367	0.0361357	0.0198028	0.0428106	0.00826667	0.00303439	0.0261	0.00985261	0.134733	0.0256043								3631	0.03917	0.0296554	0.0684149	0.0012229	0.000997847	0.00105505	-0.03497	-0.0315887	-0.0324816		0.130367	0.630367	-0.591733	-0.5739	-0.465267
3630.5	0.006	-0.0311	0.0349	0.00326667	-0.0101	-0.006	0.0065	-0.0032	0.0247	0.0188	0.062	0.0351667		0.132367	0.03669	0.0201066	0.0434674	0.00836667	0.00307109	0.0263	0.00992811	0.137033	0.0260414								3630.5	0.0397611	0.0300347	0.0695088	0.00133185	0.00110454	0.00117938	-0.0364945	-0.0332347	-0.0343421		0.132367	0.632367	-0.591633	-0.5737	-0.462967
3630	0.0052	-0.0316	0.0339	0.0025	-0.0107	-0.007	0.0055	-0.00406667	0.024	0.018	0.0615	0.0345		0.130667	0.0362188	0.0198483	0.0429091	0.00726667	0.00266732	0.0251667	0.00950029	0.137733	0.0261744								3630	0.0388861	0.0293486	0.0690835	0.00132395	0.00111658	0.00119602	-0.0363861	-0.0334153	-0.0345835		0.130667	0.630667	-0.592733	-0.574833	-0.462267
3629.5	0.0051	-0.0323	0.0335	0.0021	-0.0111	-0.0065	0.0055	-0.00403333	0.0233	0.0176	0.0609	0.0339333		0.132033	0.0365976	0.0200559	0.0433579	0.00673333	0.00247156	0.0241333	0.00911021	0.1371	0.026054								3629.5	0.0390692	0.0291661	0.069412	0.00136672	0.00110221	0.00125873	-0.0369692	-0.0331995	-0.0354786		0.132033	0.632033	-0.593267	-0.575867	-0.4629
3629	0.0032	-0.0337	0.0317	0.0004	-0.013	-0.0075	0.0032	-0.00576667	0.0218	0.0161	0.0587	0.0322		0.129733	0.0359601	0.0197066	0.0426027	0.00676667	0.00248379	0.0243667	0.00919829	0.1377	0.026168								3629	0.0384439	0.0289049	0.0687707	0.00144734	0.00120211	0.00133742	-0.0380439	-0.0346715	-0.0365707		0.129733	0.629733	-0.593233	-0.575633	-0.4623
3628.5	0.0034	-0.033	0.0321	0.000833333	-0.0128	-0.0073	0.0039	-0.0054	0.0225	0.017	0.059	0.0328333		0.128533	0.0356275	0.0195243	0.0422086	0.00846667	0.0031078	0.0264	0.00996586	0.136733	0.0259843								3628.5	0.0387353	0.0294902	0.0681929	0.00143656	0.00121732	0.0012503	-0.037902	-0.0348902	-0.0353596		0.128533	0.628533	-0.591533	-0.5736	-0.463267
3628	0.0054	-0.0321	0.0348	0.0027	-0.0111	-0.0063	0.0062	-0.00373333	0.0239	0.0182	0.0614	0.0345		0.131533	0.036459	0.01998	0.0431938	0.00956667	0.00351157	0.0276667	0.010444	0.137733	0.0261744								3628	0.0399706	0.030424	0.0693681	0.0013891	0.00116672	0.00121579	-0.0372706	-0.0341573	-0.0348681		0.131533	0.631533	-0.590433	-0.572333	-0.462267
3627.5	0.0062	-0.0312	0.0358	0.0036	-0.0104	-0.0059	0.0072	-0.00303333	0.0247	0.0181	0.0624	0.0350667		0.128533	0.0356275	0.0195243	0.0422086	0.00856667	0.0031445	0.0266667	0.0100665	0.136033	0.0258513								3627.5	0.038772	0.0295908	0.0680599	0.00123707	0.00106434	0.00108855	-0.035172	-0.0326242	-0.0329932		0.128533	0.628533	-0.591433	-0.573333	-0.463967
3627	0.0074	-0.0299	0.037	0.00483333	-0.0094	-0.0049	0.0083	-0.002	0.0258	0.0197	0.0636	0.0363667		0.127967	0.0354704	0.0194382	0.0420225	0.0078	0.00286309	0.0257667	0.00972678	0.134067	0.0254776								3627	0.0383335	0.029165	0.0675001	0.00112226	0.000971257	0.00096929	-0.0335002	-0.031165	-0.0311334		0.127967	0.627967	-0.5922	-0.574233	-0.465933
3626.5	0.0075	-0.0296	0.0371	0.005	-0.0091	-0.0045	0.0085	-0.0017	0.0258	0.0204	0.0636	0.0366		0.127367	0.0353041	0.0193471	0.0418255	0.00756667	0.00277744	0.0255667	0.00965128	0.1334	0.0253509								3626.5	0.0380815	0.0289984	0.0671764	0.00109439	0.000942389	0.000934914	-0.0330815	-0.0306984	-0.0305764		0.127367	0.627367	-0.592433	-0.574433	-0.4666
3626	0.0076	-0.0297	0.0368	0.0049	-0.009	-0.0043	0.0085	-0.0016	0.0257	0.0202	0.0636	0.0365		0.128	0.0354797	0.0194433	0.0420335	0.00803333	0.00294874	0.0261667	0.00987778	0.133667	0.0254016								3626	0.0384284	0.0293211	0.067435	0.00112415	0.000956112	0.000956975	-0.0335284	-0.0309211	-0.030935		0.128	0.628	-0.591967	-0.573833	-0.466333
3625.5	0.0077	-0.03	0.0369	0.00486667	-0.009	-0.0044	0.0083	-0.0017	0.0258	0.02	0.0636	0.0364667		0.128733	0.0356829	0.0195547	0.0422743	0.009	0.00330357	0.0271333	0.0102427	0.1349	0.0256359								3625.5	0.0389865	0.0297974	0.0679102	0.00116416	0.000992084	0.000988697	-0.0341198	-0.0314974	-0.0314435		0.128733	0.628733	-0.591	-0.572867	-0.4651
3625	0.0073	-0.0301	0.0366	0.0046	-0.0092	-0.0043	0.008	-0.00183333	0.0257	0.0199	0.0633	0.0363		0.129367	0.0358585	0.0196509	0.0424822	0.00976667	0.00358498	0.0277667	0.0104818	0.135733	0.0257943								3625	0.0394435	0.0301326	0.0682766	0.00121407	0.00102182	0.0010225	-0.0348435	-0.031966	-0.0319766		0.129367	0.629367	-0.590233	-0.572233	-0.464267
3624.5	0.0074	-0.0298	0.0369	0.00483333	-0.0087	-0.0039	0.0084	-0.0014	0.026	0.0204	0.0634	0.0366		0.129633	0.0359324	0.0196914	0.0425698	0.00983333	0.00360945	0.0278333	0.0105069	0.135833	0.0258133								3624.5	0.0395418	0.0301983	0.0683831	0.00120468	0.000998454	0.00101017	-0.0347085	-0.0315983	-0.0317831		0.129633	0.629633	-0.590167	-0.572167	-0.464167
3624	0.008	-0.0297	0.0374	0.00523333	-0.0081	-0.0039	0.0088	-0.00106667	0.0262	0.0207	0.0639	0.0369333		0.1292	0.0358123	0.0196256	0.0424275	0.00963333	0.00353604	0.0274	0.0103434	0.135533	0.0257563								3624	0.0393483	0.0299689	0.0681838	0.00116383	0.000963207	0.000976593	-0.034115	-0.0310356	-0.0312505		0.1292	0.6292	-0.590367	-0.5726	-0.464467
3623.5	0.0082	-0.0296	0.0377	0.00543333	-0.0082	-0.0041	0.0086	-0.00123333	0.0263	0.0205	0.064	0.0369333		0.128933	0.0357384	0.0195851	0.0423399	0.00923333	0.00338921	0.0272	0.0102679	0.135	0.0256549								3623.5	0.0391276	0.0298529	0.0679949	0.0011353	0.000966354	0.000964821	-0.0336942	-0.0310862	-0.0310616		0.128933	0.628933	-0.590767	-0.5728	-0.465
3623	0.008	-0.0298	0.0376	0.00526667	-0.0085	-0.0042	0.0084	-0.00143333	0.0262	0.0204	0.0637	0.0367667		0.129133	0.0357938	0.0196154	0.0424056	0.0094	0.00345039	0.0274333	0.0103559	0.134967	0.0256486								3623	0.0392442	0.0299714	0.0680542	0.00115447	0.000986255	0.000978912	-0.0339775	-0.0314047	-0.0312876		0.129133	0.629133	-0.5906	-0.572567	-0.465033
3622.5	0.0078	-0.0299	0.0372	0.00503333	-0.0089	-0.0046	0.0084	-0.0017	0.026	0.0201	0.0635	0.0365333		0.129167	0.035803	0.0196205	0.0424166	0.00933333	0.00342592	0.0271667	0.0102553	0.135233	0.0256993								3622.5	0.039229	0.0298758	0.0681159	0.00116934	0.000997029	0.000997456	-0.0341956	-0.0315758	-0.0315825		0.129167	0.629167	-0.590667	-0.572833	-0.464767
3622	0.0076	-0.0301	0.037	0.00483333	-0.0092	-0.0045	0.0081	-0.00186667	0.0259	0.0195	0.0634	0.0362667		0.1289	0.0357291	0.01958	0.042329	0.00846667	0.0031078	0.0261333	0.0098652	0.1346	0.0255789								3622	0.0388369	0.0294452	0.0679079	0.00115624	0.000980432	0.00100117	-0.0340036	-0.0313119	-0.0316413		0.1289	0.6289	-0.591533	-0.573867	-0.4654
3621.5	0.0074	-0.0302	0.0369	0.0047	-0.0092	-0.0041	0.008	-0.00176667	0.0257	0.0195	0.0635	0.0362333		0.1281	0.0355074	0.0194585	0.0420663	0.00746667	0.00274074	0.0251333	0.0094877	0.133333	0.0253382								3621.5	0.0382481	0.0289462	0.0674045	0.00112548	0.000943278	0.000971642	-0.0335481	-0.0307128	-0.0311712		0.1281	0.6281	-0.592533	-0.574867	-0.466667
3621	0.0073	-0.0303	0.0364	0.00446667	-0.0092	-0.0043	0.0083	-0.00173333	0.0256	0.0197	0.063	0.0361		0.1296	0.0359232	0.0196863	0.0425589	0.0078	0.00286309	0.0257	0.00970162	0.134033	0.0254712								3621	0.0387862	0.0293879	0.0680301	0.00117783	0.000968533	0.00101953	-0.0343196	-0.0311213	-0.0319301		0.1296	0.6296	-0.5922	-0.5743	-0.465967
3620.5	0.0062	-0.0309	0.0351	0.00346667	-0.01	-0.0053	0.0074	-0.00263333	0.0251	0.019	0.0623	0.0354667		0.132	0.0365884	0.0200509	0.043347	0.0088	0.00323015	0.0270333	0.0102049	0.136767	0.0259907								3620.5	0.0398185	0.0302558	0.0693377	0.00132146	0.0010817	0.00114725	-0.0363519	-0.0328892	-0.033871		0.132	0.632	-0.5912	-0.572967	-0.463233
3620	0.0051	-0.0312	0.0345	0.0028	-0.0111	-0.0062	0.0063	-0.00366667	0.0243	0.0183	0.0617	0.0347667		0.130533	0.0361819	0.0198281	0.0428654	0.00906667	0.00332804	0.0272	0.0102679	0.1374	0.026111								3620	0.0395099	0.0300959	0.0689764	0.00134762	0.00113991	0.00117031	-0.0367099	-0.0337626	-0.0342097		0.130533	0.630533	-0.590933	-0.5728	-0.4626
3619.5	0.0055	-0.0313	0.0351	0.0031	-0.0107	-0.0059	0.007	-0.0032	0.0244	0.0187	0.0619	0.035		0.131367	0.0364128	0.0199547	0.043139	0.00906667	0.00332804	0.0272	0.0102679	0.137267	0.0260857								3619.5	0.0397409	0.0302225	0.0692247	0.00134255	0.00111707	0.00117133	-0.0366409	-0.0334225	-0.0342247		0.131367	0.631367	-0.590933	-0.5728	-0.462733
3619	0.0058	-0.0312	0.0355	0.00336667	-0.0099	-0.0055	0.0078	-0.00253333	0.0248	0.019	0.0622	0.0353333		0.129933	0.0360155	0.019737	0.0426683	0.00816667	0.00299768	0.0260667	0.00984003	0.136233	0.0258893								3619	0.0390132	0.029577	0.0685577	0.00127068	0.00103107	0.00110386	-0.0356466	-0.0321103	-0.0332243		0.129933	0.629933	-0.591833	-0.573933	-0.463767
3618.5	0.0059	-0.0311	0.0355	0.00343333	-0.0096	-0.0053	0.0081	-0.00226667	0.025	0.019	0.0626	0.0355333		0.1289	0.0357291	0.01958	0.042329	0.00756667	0.00277744	0.0252333	0.00952545	0.1343	0.0255219								3618.5	0.0385066	0.0291054	0.0678509	0.00123013	0.000984209	0.00104443	-0.0350732	-0.0313721	-0.0323176		0.1289	0.6289	-0.592433	-0.574767	-0.4657
3618	0.0061	-0.031	0.0352	0.00343333	-0.0097	-0.0053	0.0077	-0.00243333	0.0251	0.0192	0.0626	0.0356333		0.128433	0.0355998	0.0195091	0.0421758	0.0077	0.00282638	0.0254	0.00958837	0.132933	0.0252622								3618	0.0384262	0.0290975	0.067438	0.0012245	0.000994191	0.00101153	-0.0349928	-0.0315308	-0.0318046		0.128433	0.628433	-0.5923	-0.5746	-0.467067
3617.5	0.0064	-0.0307	0.0357	0.0038	-0.0097	-0.0052	0.0077	-0.0024	0.0252	0.0195	0.0624	0.0357		0.129633	0.0359324	0.0196914	0.0425698	0.0086	0.00315674	0.0265333	0.0100162	0.1341	0.0254839								3617.5	0.0390891	0.0297076	0.0680537	0.00124532	0.0010309	0.00104676	-0.0352891	-0.0321076	-0.0323537		0.129633	0.629633	-0.5914	-0.573467	-0.4659
3617	0.0066	-0.0307	0.0365	0.00413333	-0.0097	-0.005	0.0078	-0.0023	0.0254	0.0196	0.0624	0.0358		0.128833	0.0357106	0.0195699	0.0423071	0.0088	0.00323015	0.0266667	0.0100665	0.1349	0.0256359								3617	0.0389408	0.0296364	0.0679431	0.00121156	0.00101993	0.00103318	-0.0348075	-0.0319364	-0.0321431		0.128833	0.628833	-0.5912	-0.573333	-0.4651
3616.5	0.0072	-0.0304	0.0367	0.0045	-0.0094	-0.0046	0.008	-0.002	0.0257	0.0199	0.0629	0.0361667		0.128533	0.0356275	0.0195243	0.0422086	0.00876667	0.00321792	0.0265667	0.0100288	0.134733	0.0256043								3616.5	0.0388454	0.0295531	0.0678129	0.00117961	0.000995596	0.00100148	-0.0343454	-0.0315531	-0.0316462		0.128533	0.628533	-0.591233	-0.573433	-0.465267
3616	0.0076	-0.0302	0.0367	0.0047	-0.009	-0.0045	0.0082	-0.00176667	0.0257	0.0202	0.0631	0.0363333		0.129233	0.0358215	0.0196306	0.0424385	0.00873333	0.00320568	0.0266333	0.0100539	0.134767	0.0256106								3616	0.0390272	0.0296846	0.0680491	0.00117836	0.00098918	0.00100589	-0.0343272	-0.0314512	-0.0317157		0.129233	0.629233	-0.591267	-0.573367	-0.465233
3615.5	0.0073	-0.0303	0.0363	0.00443333	-0.0094	-0.0048	0.0081	-0.00203333	0.0254	0.0198	0.0627	0.0359667		0.130033	0.0360433	0.0197521	0.0427012	0.00863333	0.00316898	0.0265	0.0100036	0.134633	0.0255853								3615.5	0.0392122	0.0297558	0.0682864	0.00120957	0.00101055	0.00104457	-0.0347789	-0.0317891	-0.0323198		0.130033	0.630033	-0.591367	-0.5735	-0.465367
3615	0.007	-0.0303	0.0359	0.0042	-0.0098	-0.0047	0.0079	-0.0022	0.0253	0.0193	0.0627	0.0357667		0.1294	0.0358677	0.0196559	0.0424932	0.0083	0.00304662	0.0261333	0.0098652	0.133733	0.0254142								3615	0.0389143	0.0295211	0.0679074	0.00120509	0.00100623	0.00103303	-0.0347143	-0.0317211	-0.0321408		0.1294	0.6294	-0.5917	-0.573867	-0.466267
3614.5	0.0072	-0.0303	0.0362	0.00436667	-0.0093	-0.0042	0.008	-0.00183333	0.0255	0.0197	0.063	0.0360667		0.129033	0.0357661	0.0196002	0.0423728	0.0081	0.00297321	0.0261333	0.0098652	0.133267	0.0253256								3614.5	0.0387393	0.0294654	0.0676983	0.00118148	0.000979613	0.00100056	-0.0343726	-0.0312988	-0.0316317		0.129033	0.629033	-0.5919	-0.573867	-0.466733
3614	0.0072	-0.0305	0.0366	0.00443333	-0.0091	-0.0043	0.0082	-0.00173333	0.0256	0.0201	0.063	0.0362333		0.129333	0.0358492	0.0196458	0.0424713	0.00803333	0.00294874	0.0259333	0.0097897	0.133833	0.0254332								3614	0.038798	0.0294355	0.0679045	0.00118093	0.000971497	0.00100307	-0.0343646	-0.0311688	-0.0316712		0.129333	0.629333	-0.591967	-0.574067	-0.466167
3613.5	0.007	-0.0306	0.0366	0.00433333	-0.0093	-0.0049	0.0078	-0.00213333	0.0254	0.0199	0.063	0.0361		0.130267	0.0361079	0.0197876	0.0427778	0.008	0.0029365	0.0257333	0.0097142	0.134733	0.0256043								3613.5	0.0390444	0.0295018	0.0683821	0.00120486	0.00100078	0.00104213	-0.0347111	-0.0316351	-0.0322821		0.130267	0.630267	-0.592	-0.574267	-0.465267
3613	0.0068	-0.0303	0.0362	0.00423333	-0.0096	-0.0054	0.0073	-0.00256667	0.0251	0.0196	0.0627	0.0358		0.129667	0.0359416	0.0196964	0.0425808	0.00796667	0.00292427	0.0258	0.00973937	0.1347	0.0255979								3613	0.0388659	0.0294358	0.0681787	0.00119941	0.00102416	0.00104838	-0.0346326	-0.0320025	-0.0323787		0.129667	0.629667	-0.592033	-0.5742	-0.4653
3612.5	0.0068	-0.0303	0.036	0.00416667	-0.0095	-0.0051	0.0073	-0.00243333	0.0249	0.0197	0.0626	0.0357333		0.1297	0.0359509	0.0197015	0.0425917	0.00843333	0.00309556	0.0264667	0.00999103	0.134933	0.0256423								3612.5	0.0390464	0.0296925	0.068234	0.0012166	0.00103207	0.00105629	-0.0348798	-0.0321259	-0.0325007		0.1297	0.6297	-0.591567	-0.573533	-0.465067
3612	0.0064	-0.0306	0.0363	0.00403333	-0.0095	-0.005	0.0074	-0.00236667	0.0249	0.0196	0.0628	0.0357667		0.128867	0.0357199	0.0195749	0.0423181	0.00863333	0.00316898	0.0267	0.0100791	0.135333	0.0257183								3612	0.0388889	0.029654	0.0680363	0.00121491	0.00102533	0.00104133	-0.0348555	-0.0320207	-0.0322697		0.128867	0.628867	-0.591367	-0.5733	-0.464667
3611.5	0.0064	-0.0304	0.0363	0.0041	-0.0095	-0.0048	0.0075	-0.00226667	0.0253	0.0194	0.0628	0.0358333		0.127733	0.0354057	0.0194028	0.0419459	0.00843333	0.00309556	0.0264	0.00996586	0.134233	0.0255093								3611.5	0.0385013	0.0293686	0.0674551	0.00118345	0.00100079	0.000999938	-0.0344013	-0.0316353	-0.0316218		0.127733	0.627733	-0.591567	-0.5736	-0.465767
3611	0.0072	-0.0299	0.0365	0.0046	-0.0093	-0.0043	0.008	-0.00186667	0.0259	0.0199	0.0632	0.0363333		0.128233	0.0355443	0.0194787	0.0421101	0.00813333	0.00298544	0.0260333	0.00982745	0.133733	0.0254142								3611	0.0385298	0.0293062	0.0675243	0.00115123	0.000971746	0.000972877	-0.0339298	-0.0311728	-0.031191		0.128233	0.628233	-0.591867	-0.573967	-0.466267
3610.5	0.0075	-0.0298	0.0366	0.00476667	-0.009	-0.0042	0.0088	-0.00146667	0.0262	0.0203	0.0633	0.0366		0.130167	0.0360802	0.0197724	0.042745	0.0085	0.00312003	0.0264	0.00996586	0.135033	0.0256613								3610.5	0.0392003	0.0297383	0.0684062	0.00118567	0.000973747	0.00101164	-0.0344336	-0.0312049	-0.0318062		0.130167	0.630167	-0.5915	-0.5736	-0.464967
3610	0.0074	-0.0301	0.0362	0.0045	-0.0092	-0.0047	0.009	-0.00163333	0.0259	0.0201	0.0631	0.0363667		0.131667	0.036496	0.0200002	0.0432375	0.00906667	0.00332804	0.0270333	0.0102049	0.137433	0.0261174								3610	0.039824	0.0302052	0.0693549	0.00124779	0.00101369	0.00108822	-0.035324	-0.0318385	-0.0329882		0.131667	0.631667	-0.590933	-0.572967	-0.462567
3609.5	0.0068	-0.0304	0.0356	0.004	-0.01	-0.0051	0.008	-0.00236667	0.025	0.0197	0.0621	0.0356		0.1291	0.0357846	0.0196104	0.0423947	0.0084	0.00308333	0.0263667	0.00995328	0.136333	0.0259083								3609.5	0.0388679	0.0295636	0.068303	0.00121577	0.00101954	0.00106949	-0.0348679	-0.0319303	-0.032703		0.1291	0.6291	-0.5916	-0.573633	-0.463667
3609	0.0065	-0.0305	0.036	0.004	-0.0099	-0.005	0.0076	-0.00243333	0.0251	0.0195	0.0622	0.0356		0.129933	0.0360155	0.019737	0.0426683	0.00833333	0.00305886	0.0262667	0.00991553	0.1363	0.025902								3609	0.0390744	0.0296525	0.0685703	0.00123021	0.0010295	0.00108704	-0.0350744	-0.0320858	-0.0329703		0.129933	0.629933	-0.591667	-0.573733	-0.4637
3608.5	0.0064	-0.0306	0.0361	0.00396667	-0.0097	-0.0051	0.0079	-0.0023	0.025	0.0194	0.0622	0.0355333		0.1283	0.0355628	0.0194888	0.042132	0.00823333	0.00302215	0.0261	0.00985261	0.135333	0.0257183								3608.5	0.038585	0.0293415	0.0678503	0.00119843	0.00100118	0.00104438	-0.0346183	-0.0316415	-0.0323169		0.1283	0.6283	-0.591767	-0.5739	-0.464667
3608	0.0068	-0.0303	0.0366	0.00436667	-0.0092	-0.0046	0.0082	-0.00186667	0.0254	0.0199	0.0629	0.0360667		0.129633	0.0359324	0.0196914	0.0425698	0.00846667	0.0031078	0.0261333	0.0098652	0.134567	0.0255726								3608	0.0390402	0.0295566	0.0681424	0.00120225	0.00098742	0.00102885	-0.0346735	-0.0314232	-0.0320757		0.129633	0.629633	-0.591533	-0.573867	-0.465433
3607.5	0.0067	-0.0304	0.0367	0.00433333	-0.0091	-0.0043	0.0077	-0.0019	0.0255	0.0198	0.0632	0.0361667		0.1297	0.0359509	0.0197015	0.0425917	0.00836667	0.00307109	0.0259	0.00977712	0.133667	0.0254016								3607.5	0.039022	0.0294786	0.0679933	0.0012033	0.000984618	0.00101293	-0.0346886	-0.0313786	-0.0318266		0.1297	0.6297	-0.591633	-0.5741	-0.466333
3607	0.0071	-0.0303	0.0365	0.00443333	-0.0091	-0.0044	0.0081	-0.0018	0.0254	0.0196	0.0629	0.0359667		0.129133	0.0357938	0.0196154	0.0424056	0.0085	0.00312003	0.0262667	0.00991553	0.133367	0.0253446								3607	0.0389138	0.029531	0.0677502	0.0011889	0.000981629	0.00101019	-0.0344805	-0.031331	-0.0317835		0.129133	0.629133	-0.5915	-0.573733	-0.466633
3606.5	0.0076	-0.03	0.0368	0.0048	-0.0092	-0.0043	0.0085	-0.00166667	0.0255	0.0198	0.063	0.0361		0.1283	0.0355628	0.0194888	0.042132	0.00853333	0.00313227	0.0264667	0.00999103	0.133967	0.0254586								3606.5	0.0386951	0.0294799	0.0675905	0.00114888	0.000970107	0.000991654	-0.0338951	-0.0311465	-0.0314905		0.1283	0.6283	-0.591467	-0.573533	-0.466033
3606	0.008	-0.0296	0.0372	0.0052	-0.0091	-0.004	0.0088	-0.00143333	0.0256	0.0203	0.0635	0.0364667		0.128067	0.0354981	0.0194534	0.0420553	0.0088	0.00323015	0.0267667	0.0101043	0.1342	0.0255029								3606	0.0387283	0.0295577	0.0675583	0.00112415	0.000960443	0.000966687	-0.0335283	-0.030991	-0.0310916		0.128067	0.628067	-0.5912	-0.573233	-0.4658
3605.5	0.0086	-0.0294	0.0375	0.00556667	-0.0085	-0.0038	0.0092	-0.00103333	0.026	0.0207	0.0642	0.0369667		0.1289	0.0357291	0.01958	0.042329	0.0094	0.00345039	0.0273	0.0103056	0.134567	0.0255726								3605.5	0.0391795	0.0298856	0.0679016	0.00112982	0.00095598	0.00095697	-0.0336128	-0.0309189	-0.0309349		0.1289	0.6289	-0.5906	-0.5727	-0.465433
3605	0.0088	-0.029	0.0378	0.00586667	-0.0081	-0.0035	0.0095	-0.0007	0.0264	0.021	0.0645	0.0373		0.129133	0.0357938	0.0196154	0.0424056	0.00943333	0.00346263	0.0272333	0.0102804	0.1348	0.0256169								3605	0.0392564	0.0298959	0.0680226	0.00111488	0.000936107	0.000943876	-0.0333898	-0.0305959	-0.0307226		0.129133	0.629133	-0.590567	-0.572767	-0.4652
3604.5	0.0084	-0.0291	0.0376	0.00563333	-0.0082	-0.0036	0.0094	-0.0008	0.0264	0.0208	0.0644	0.0372		0.129267	0.0358308	0.0196357	0.0424494	0.0093	0.00341368	0.0272	0.0102679	0.134867	0.0256296								3604.5	0.0392444	0.0299035	0.068079	0.00112971	0.000942707	0.000953514	-0.0336111	-0.0307035	-0.030879		0.129267	0.629267	-0.5907	-0.5728	-0.465133
3604	0.0081	-0.0293	0.0374	0.0054	-0.0083	-0.0039	0.0088	-0.00113333	0.0262	0.0204	0.064	0.0368667		0.129267	0.0358308	0.0196357	0.0424494	0.00933333	0.00342592	0.0273	0.0103056	0.134967	0.0256486								3604	0.0392567	0.0299413	0.068098	0.00114627	0.000965632	0.000975398	-0.0338567	-0.0310746	-0.0312314		0.129267	0.629267	-0.590667	-0.5727	-0.465033
3603.5	0.0079	-0.0296	0.0375	0.00526667	-0.0087	-0.004	0.0085	-0.0014	0.0261	0.0201	0.0636	0.0366		0.129067	0.0357753	0.0196053	0.0423837	0.00926667	0.00340145	0.0271	0.0102301	0.134833	0.0256233								3603.5	0.0391768	0.0298354	0.068007	0.00114989	0.000975651	0.0009864	-0.0339101	-0.0312354	-0.031407		0.129067	0.629067	-0.590733	-0.5729	-0.465167
3603	0.0078	-0.0298	0.0373	0.0051	-0.0087	-0.004	0.0086	-0.00136667	0.0263	0.0201	0.0636	0.0366667		0.129067	0.0357753	0.0196053	0.0423837	0.00923333	0.00338921	0.0269667	0.0101798	0.134633	0.0255853								3603	0.0391645	0.0297851	0.067969	0.00116039	0.000970431	0.000979836	-0.0340645	-0.0311517	-0.0313023		0.129067	0.629067	-0.590767	-0.573033	-0.465367
3602.5	0.0078	-0.0295	0.0374	0.00523333	-0.0083	-0.0038	0.0089	-0.00106667	0.0266	0.0208	0.0637	0.0370333		0.129067	0.0357753	0.0196053	0.0423837	0.00923333	0.00338921	0.0268	0.0101169	0.134333	0.0255283								3602.5	0.0391645	0.0297222	0.067912	0.00115133	0.000947952	0.000953491	-0.0339312	-0.0307888	-0.0308787		0.129067	0.629067	-0.590767	-0.5732	-0.465667
3602	0.0076	-0.0293	0.0374	0.00523333	-0.0082	-0.0039	0.0089	-0.00106667	0.0262	0.0206	0.0636	0.0368		0.129033	0.0357661	0.0196002	0.0423728	0.00896667	0.00329133	0.0265	0.0100036	0.134267	0.0255156								3602	0.0390574	0.0296039	0.0678884	0.00114407	0.000940681	0.000966487	-0.0338241	-0.0306705	-0.0310884		0.129033	0.629033	-0.591033	-0.5735	-0.465733
3601.5	0.0074	-0.0298	0.0371	0.0049	-0.0085	-0.0043	0.0086	-0.0014	0.0258	0.0199	0.0634	0.0363667		0.128567	0.0356367	0.0195294	0.0422195	0.00863333	0.00316898	0.0263	0.00992811	0.133767	0.0254206								3601.5	0.0388057	0.0294575	0.0676401	0.0011496	0.000952183	0.000978028	-0.0339057	-0.0308575	-0.0312734		0.128567	0.628567	-0.591367	-0.5737	-0.466233
3601	0.0077	-0.0299	0.0369	0.0049	-0.0086	-0.0041	0.0088	-0.0013	0.0261	0.0199	0.0637	0.0365667		0.1288	0.0357014	0.0195648	0.0422962	0.00856667	0.0031445	0.0264667	0.00999103	0.1334	0.0253509								3601	0.0388459	0.0295558	0.0676471	0.00115232	0.000952082	0.00096599	-0.0339459	-0.0308558	-0.0310804		0.1288	0.6288	-0.591433	-0.573533	-0.4666
3600.5	0.0077	-0.03	0.0366	0.00476667	-0.0086	-0.0041	0.0087	-0.00133333	0.0261	0.0201	0.0637	0.0366333		0.1288	0.0357014	0.0195648	0.0422962	0.00856667	0.0031445	0.0265333	0.0100162	0.133667	0.0254016								3600.5	0.0388459	0.029581	0.0676977	0.00116139	0.000955696	0.000964997	-0.0340792	-0.0309143	-0.0310644		0.1288	0.6288	-0.591433	-0.573467	-0.466333
3600	0.0076	-0.0301	0.0364	0.00463333	-0.0086	-0.0042	0.0085	-0.00143333	0.0261	0.0204	0.0635	0.0366667		0.1285	0.0356182	0.0195192	0.0421976	0.00866667	0.00318121	0.0266333	0.0100539	0.1339	0.0254459								3600	0.0387995	0.0295732	0.0676436	0.00116732	0.000961403	0.000959567	-0.0341661	-0.0310065	-0.0309769		0.1285	0.6285	-0.591333	-0.573367	-0.4661
3599.5	0.0078	-0.0299	0.0366	0.00483333	-0.0087	-0.0042	0.0087	-0.0014	0.0261	0.0204	0.0635	0.0366667		0.1292	0.0358123	0.0196256	0.0424275	0.00893333	0.00327909	0.0267667	0.0101043	0.134233	0.0255093								3599.5	0.0390914	0.0297298	0.0679368	0.00117361	0.000969067	0.000977819	-0.034258	-0.0311298	-0.0312701		0.1292	0.6292	-0.591067	-0.573233	-0.465767
3599	0.0079	-0.0296	0.0373	0.0052	-0.0087	-0.0039	0.0088	-0.00126667	0.0261	0.0202	0.0636	0.0366333		0.1293	0.03584	0.0196407	0.0424604	0.00866667	0.00318121	0.0266333	0.0100539	0.134167	0.0254966								3599	0.0390212	0.0296947	0.0679569	0.00114387	0.000958606	0.000981168	-0.0338212	-0.0309614	-0.0313236		0.1293	0.6293	-0.591333	-0.573367	-0.465833
3598.5	0.0079	-0.0294	0.0375	0.00533333	-0.0084	-0.0036	0.0089	-0.00103333	0.0262	0.0202	0.0636	0.0366667		0.128867	0.0357199	0.0195749	0.0423181	0.00856667	0.0031445	0.0266667	0.0100665	0.1337	0.0254079								3598.5	0.0388644	0.0296415	0.067726	0.00112433	0.000940942	0.000964679	-0.0335311	-0.0306748	-0.0310593		0.128867	0.628867	-0.591433	-0.573333	-0.4663
3598	0.0079	-0.0291	0.0373	0.00536667	-0.0084	-0.0037	0.0088	-0.0011	0.0261	0.0201	0.0636	0.0366		0.128833	0.0357106	0.0195699	0.0423071	0.00893333	0.00327909	0.0268333	0.0101294	0.133867	0.0254396								3598	0.0389897	0.0296993	0.0677467	0.00113051	0.000948597	0.000970116	-0.0336231	-0.0307993	-0.0311467		0.128833	0.628833	-0.591067	-0.573167	-0.466133
3597.5	0.0078	-0.0292	0.0372	0.00526667	-0.0085	-0.0039	0.0088	-0.0012	0.0259	0.0199	0.0635	0.0364333		0.129033	0.0357661	0.0196002	0.0423728	0.00916667	0.00336474	0.027	0.0101924	0.134267	0.0255156								3597.5	0.0391308	0.0297926	0.0678884	0.00114678	0.000960541	0.000989419	-0.0338642	-0.0309926	-0.031455		0.129033	0.629033	-0.590833	-0.573	-0.465733
3597	0.008	-0.0295	0.0371	0.0052	-0.0083	-0.004	0.009	-0.0011	0.026	0.0202	0.0635	0.0365667		0.129333	0.0358492	0.0196458	0.0424713	0.00923333	0.00338921	0.0271	0.0102301	0.1344	0.0255409								3597	0.0392384	0.0298759	0.0680122	0.00115862	0.000959508	0.000988823	-0.0340384	-0.0309759	-0.0314456		0.129333	0.629333	-0.590767	-0.5729	-0.4656
3596.5	0.0082	-0.0294	0.0371	0.0053	-0.0082	-0.0039	0.009	-0.00103333	0.0262	0.0203	0.0635	0.0366667		0.1296	0.0359232	0.0196863	0.0425589	0.00903333	0.0033158	0.0268	0.0101169	0.1342	0.0255029								3596.5	0.039239	0.0298032	0.0680618	0.00115185	0.00095089	0.000985654	-0.033939	-0.0308365	-0.0313951		0.1296	0.6296	-0.590967	-0.5732	-0.4658
3596	0.0078	-0.0294	0.037	0.00513333	-0.0087	-0.0041	0.0084	-0.00146667	0.0258	0.0198	0.0634	0.0363333		0.1294	0.0358677	0.0196559	0.0424932	0.0087	0.00319345	0.0263333	0.0099407	0.134067	0.0254776								3596	0.0390612	0.0295966	0.0679708	0.0011511	0.000964929	0.00100093	-0.0339278	-0.0310633	-0.0316374		0.1294	0.6294	-0.5913	-0.573667	-0.465933
3595.5	0.0078	-0.0296	0.0372	0.00513333	-0.0091	-0.0041	0.0084	-0.0016	0.0256	0.02	0.0638	0.0364667		0.1288	0.0357014	0.0195648	0.0422962	0.00843333	0.00309556	0.0262	0.00989036	0.133567	0.0253826								3595.5	0.038797	0.0294552	0.0676787	0.00113324	0.000964423	0.000974192	-0.0336636	-0.0310552	-0.0312121		0.1288	0.6288	-0.591567	-0.5738	-0.466433
3595	0.0076	-0.03	0.0371	0.0049	-0.0093	-0.004	0.0085	-0.0016	0.0254	0.0202	0.0637	0.0364333		0.1288	0.0357014	0.0195648	0.0422962	0.0085	0.00312003	0.0264333	0.00997845	0.1338	0.0254269								3595	0.0388214	0.0295432	0.0677231	0.00115066	0.000969902	0.000979047	-0.0339214	-0.0311432	-0.0312897		0.1288	0.6288	-0.5915	-0.573567	-0.4662
3594.5	0.0074	-0.0303	0.0369	0.00466667	-0.0092	-0.0041	0.0084	-0.00163333	0.0254	0.0203	0.0632	0.0363		0.1286	0.035646	0.0195344	0.0422305	0.00866667	0.00318121	0.0266333	0.0100539	0.134433	0.0255473								3594.5	0.0388272	0.0295884	0.0677777	0.00116694	0.000974794	0.000990848	-0.0341605	-0.0312217	-0.0314777		0.1286	0.6286	-0.591333	-0.573367	-0.465567
3594	0.0079	-0.0303	0.0368	0.0048	-0.0086	-0.0039	0.0086	-0.0013	0.0258	0.0205	0.0633	0.0365333		0.1295	0.0358954	0.0196711	0.042526	0.00873333	0.00320568	0.0268	0.0101169	0.1346	0.0255789								3594	0.0391011	0.029788	0.068105	0.00117657	0.000966463	0.000996768	-0.0343011	-0.031088	-0.0315716		0.1295	0.6295	-0.591267	-0.5732	-0.4654
3593.5	0.0083	-0.0298	0.037	0.00516667	-0.0084	-0.0037	0.0088	-0.0011	0.0259	0.0205	0.0635	0.0366333		0.1294	0.0358677	0.0196559	0.0424932	0.00883333	0.00324239	0.0268333	0.0101294	0.134033	0.0254712								3593.5	0.0391101	0.0297854	0.0679644	0.00115216	0.000953907	0.000981638	-0.0339434	-0.0308854	-0.0313311		0.1294	0.6294	-0.591167	-0.573167	-0.465967
3593	0.0081	-0.0294	0.0375	0.0054	-0.0085	-0.0039	0.009	-0.00113333	0.0262	0.0204	0.0634	0.0366667		0.1293	0.03584	0.0196407	0.0424604	0.00926667	0.00340145	0.0272	0.0102679	0.134067	0.0254776								3593	0.0392414	0.0299086	0.0679379	0.00114524	0.000963602	0.000977892	-0.0338414	-0.0310419	-0.0312713		0.1293	0.6293	-0.590733	-0.5728	-0.465933
3592.5	0.0078	-0.0293	0.0377	0.0054	-0.0088	-0.0042	0.009	-0.00133333	0.0262	0.0202	0.0634	0.0366		0.1289	0.0357291	0.01958	0.042329	0.00933333	0.00342592	0.0272	0.0102679	0.134533	0.0255663								3592.5	0.039155	0.0298478	0.0678953	0.0011394	0.000972266	0.000979394	-0.033755	-0.0311812	-0.0312953		0.1289	0.6289	-0.590667	-0.5728	-0.465467
3592	0.0077	-0.0292	0.0379	0.00546667	-0.0086	-0.004	0.0091	-0.00116667	0.0264	0.0204	0.0639	0.0369		0.1285	0.0356182	0.0195192	0.0421976	0.0091	0.00334027	0.0269	0.0101546	0.1343	0.0255219								3592	0.0389585	0.0296738	0.0677196	0.0011217	0.000951137	0.000949846	-0.0334919	-0.0308405	-0.0308196		0.1285	0.6285	-0.5909	-0.5731	-0.4657
3591.5	0.0082	-0.029	0.0383	0.00583333	-0.008	-0.0035	0.0096	-0.000633333	0.0268	0.0207	0.0644	0.0373		0.128633	0.0356552	0.0195395	0.0422414	0.00893333	0.00327909	0.0268	0.0101169	0.134033	0.0254712								3591.5	0.0389343	0.0296563	0.0677127	0.00109567	0.000917464	0.000924931	-0.033101	-0.0302897	-0.0304127		0.128633	0.628633	-0.591067	-0.5732	-0.465967
3591	0.0087	-0.029	0.0379	0.00586667	-0.0078	-0.0033	0.0097	-0.000466667	0.0269	0.0208	0.0641	0.0372667		0.128667	0.0356644	0.0195445	0.0422524	0.00886667	0.00325462	0.0266667	0.0100665	0.133933	0.0254522								3591	0.0389191	0.0296111	0.0677046	0.00109246	0.00090467	0.000926469	-0.0330524	-0.0300777	-0.030438		0.128667	0.628667	-0.591133	-0.573333	-0.466067
3590.5	0.0084	-0.0292	0.0372	0.00546667	-0.0081	-0.0034	0.0089	-0.000866667	0.0265	0.0205	0.0638	0.0369333		0.128867	0.0357199	0.0195749	0.0423181	0.00886667	0.00325462	0.0266333	0.0100539	0.1339	0.0254459								3590.5	0.0389745	0.0296289	0.067764	0.00112278	0.000929978	0.000950528	-0.0335078	-0.0304955	-0.0308306		0.128867	0.628867	-0.591133	-0.573367	-0.4661
3590	0.008	-0.0293	0.0371	0.00526667	-0.0083	-0.0037	0.0088	-0.00106667	0.026	0.0204	0.0638	0.0367333		0.1301	0.0360617	0.0197623	0.0427231	0.0091	0.00334027	0.0269	0.0101546	0.134467	0.0255536								3590	0.039402	0.0299169	0.0682767	0.00116522	0.00095998	0.000994981	-0.0341353	-0.0309835	-0.0315433		0.1301	0.6301	-0.5909	-0.5731	-0.465533
3589.5	0.0076	-0.0296	0.0368	0.00493333	-0.0087	-0.0041	0.009	-0.00126667	0.0258	0.0203	0.0636	0.0365667		0.131533	0.036459	0.01998	0.0431938	0.0094	0.00345039	0.0272667	0.010293	0.136367	0.0259147								3589.5	0.0399094	0.030273	0.0691084	0.00122333	0.000994752	0.00105897	-0.0349761	-0.0315397	-0.0325417		0.131533	0.631533	-0.5906	-0.572733	-0.463633
3589	0.0072	-0.0299	0.0365	0.0046	-0.009	-0.0044	0.0088	-0.00153333	0.0255	0.0198	0.0632	0.0361667		0.130267	0.0361079	0.0197876	0.0427778	0.0092	0.00337698	0.0268333	0.0101294	0.136267	0.0258957								3589	0.0394849	0.029917	0.0686735	0.00121696	0.000989125	0.00105669	-0.0348849	-0.0314504	-0.0325068		0.130267	0.630267	-0.5908	-0.573167	-0.463733
3588.5	0.0071	-0.0304	0.0364	0.00436667	-0.0092	-0.0044	0.0081	-0.00183333	0.0252	0.0195	0.0631	0.0359333		0.130533	0.0361819	0.0198281	0.0428654	0.0088	0.00323015	0.0264	0.00996586	0.1355	0.02575								3588.5	0.039412	0.029794	0.0686153	0.00122818	0.00100029	0.00106811	-0.0350453	-0.0316273	-0.032682		0.130533	0.630533	-0.5912	-0.5736	-0.4645
3588	0.007	-0.0308	0.0363	0.00416667	-0.0096	-0.0045	0.0075	-0.0022	0.0248	0.0195	0.0628	0.0357		0.1293	0.03584	0.0196407	0.0424604	0.00793333	0.00291203	0.0256667	0.00968903	0.134467	0.0255536								3588	0.038752	0.0293298	0.0680139	0.00119615	0.000994127	0.00104419	-0.0345854	-0.0315298	-0.0323139		0.1293	0.6293	-0.592067	-0.574333	-0.465533
3587.5	0.0072	-0.0306	0.0363	0.0043	-0.0097	-0.0044	0.0076	-0.00216667	0.0245	0.02	0.0627	0.0357333		0.129967	0.0360248	0.019742	0.0426793	0.0079	0.0028998	0.0256	0.00966387	0.134033	0.0254712								3587.5	0.0389246	0.0294059	0.0681505	0.00119886	0.000996826	0.00105087	-0.0346246	-0.0315725	-0.0324172		0.129967	0.629967	-0.5921	-0.5744	-0.465967
3587	0.0068	-0.0307	0.0357	0.00393333	-0.0101	-0.0049	0.0073	-0.00256667	0.0243	0.0196	0.0621	0.0353333		0.129	0.0357568	0.0195952	0.0423618	0.00766667	0.00281415	0.0254	0.00958837	0.1332	0.0253129								3587	0.038571	0.0291835	0.0676747	0.00119977	0.00100808	0.00104597	-0.0346377	-0.0317502	-0.0323414		0.129	0.629	-0.592333	-0.5746	-0.4668
3586.5	0.0069	-0.0306	0.0359	0.00406667	-0.0099	-0.0049	0.0075	-0.00243333	0.0251	0.0195	0.0622	0.0356		0.1298	0.0359786	0.0197167	0.0426245	0.00843333	0.00309556	0.0264	0.00996586	0.133967	0.0254586								3586.5	0.0390742	0.0296826	0.0680831	0.00122552	0.00103143	0.00105515	-0.0350075	-0.0321159	-0.0324831		0.1298	0.6298	-0.591567	-0.5736	-0.466033
3586	0.0073	-0.0301	0.0365	0.00456667	-0.0092	-0.0045	0.0082	-0.00183333	0.0256	0.0199	0.0628	0.0361		0.129333	0.0358492	0.0196458	0.0424713	0.0088	0.00323015	0.0268333	0.0101294	0.134733	0.0256043								3586	0.0390794	0.0297753	0.0680756	0.00119113	0.000999103	0.00102244	-0.0345127	-0.0316086	-0.0319756		0.129333	0.629333	-0.5912	-0.573167	-0.465267
3585.5	0.0075	-0.0296	0.037	0.00496667	-0.009	-0.0043	0.0085	-0.0016	0.0257	0.02	0.0633	0.0363333		0.128733	0.0356829	0.0195547	0.0422743	0.0091	0.00334027	0.0269667	0.0101798	0.134333	0.0255283								3585.5	0.0390232	0.0297344	0.0678025	0.00115985	0.000981848	0.00099031	-0.0340565	-0.0313344	-0.0314692		0.128733	0.628733	-0.5909	-0.573033	-0.465667
3585	0.0078	-0.0291	0.0375	0.0054	-0.0087	-0.0039	0.009	-0.0012	0.026	0.0204	0.0638	0.0367333		0.129267	0.0358308	0.0196357	0.0424494	0.00926667	0.00340145	0.0271	0.0102301	0.134267	0.0255156								3585	0.0392322	0.0298658	0.067965	0.00114462	0.000965083	0.000975417	-0.0338322	-0.0310658	-0.0312317		0.129267	0.629267	-0.590733	-0.5729	-0.465733
3584.5	0.0083	-0.0288	0.0378	0.00576667	-0.0083	-0.0037	0.0094	-0.000866667	0.0261	0.0206	0.064	0.0369		0.129033	0.0357661	0.0196002	0.0423728	0.00893333	0.00327909	0.0268667	0.010142	0.1341	0.0254839								3584.5	0.0390452	0.0297423	0.0678567	0.00110746	0.000936907	0.000958317	-0.0332785	-0.0306089	-0.0309567		0.129033	0.629033	-0.591067	-0.573133	-0.4659
3584	0.0085	-0.0289	0.0376	0.00573333	-0.0081	-0.0036	0.0093	-0.0008	0.0262	0.0205	0.0641	0.0369333		0.1289	0.0357291	0.01958	0.042329	0.00893333	0.00327909	0.0268333	0.0101294	0.133833	0.0254332								3584	0.0390082	0.0297094	0.0677622	0.00110722	0.000930825	0.000950421	-0.0332749	-0.0305094	-0.0308289		0.1289	0.6289	-0.591067	-0.573167	-0.466167
3583.5	0.0084	-0.0288	0.0373	0.00563333	-0.0081	-0.0034	0.0091	-0.0008	0.0265	0.0205	0.0641	0.0370333		0.128933	0.0357384	0.0195851	0.0423399	0.0092	0.00337698	0.0271667	0.0102553	0.133833	0.0254332								3583.5	0.0391153	0.0298403	0.0677732	0.00112104	0.00093883	0.000944938	-0.033482	-0.0306403	-0.0307399		0.128933	0.628933	-0.5908	-0.572833	-0.466167
3583	0.008	-0.0289	0.0372	0.00543333	-0.0085	-0.0035	0.009	-0.001	0.0263	0.0203	0.0637	0.0367667		0.128933	0.0357384	0.0195851	0.0423399	0.00936667	0.00343815	0.0272667	0.010293	0.134	0.0254649								3583	0.0391765	0.0298781	0.0678049	0.0011386	0.000953456	0.000963369	-0.0337432	-0.0308781	-0.0310382		0.128933	0.628933	-0.590633	-0.572733	-0.466
3582.5	0.0079	-0.0291	0.0377	0.0055	-0.0086	-0.0035	0.0093	-0.000933333	0.0263	0.0206	0.0638	0.0369		0.129133	0.0357938	0.0196154	0.0424056	0.00956667	0.00351157	0.0273333	0.0103182	0.1343	0.0255219								3582.5	0.0393054	0.0299336	0.0679275	0.0011428	0.000952769	0.000962709	-0.0338054	-0.030867	-0.0310275		0.129133	0.629133	-0.590433	-0.572667	-0.4657
3582	0.0082	-0.0291	0.0382	0.00576667	-0.0082	-0.0033	0.0096	-0.000633333	0.0265	0.021	0.0643	0.0372667		0.129267	0.0358308	0.0196357	0.0424494	0.0095	0.0034871	0.0273333	0.0103182	0.1345	0.0255599								3582	0.0393179	0.0299539	0.0680093	0.00112568	0.000935577	0.000945112	-0.0335512	-0.0305872	-0.0307427		0.129267	0.629267	-0.5905	-0.572667	-0.4655
3581.5	0.0085	-0.0288	0.038	0.0059	-0.008	-0.0031	0.0097	-0.000466667	0.0266	0.0209	0.064	0.0371667		0.129333	0.0358492	0.0196458	0.0424713	0.00953333	0.00349933	0.0273667	0.0103308	0.134533	0.0255663								3581.5	0.0393486	0.0299766	0.0680376	0.00111881	0.000926792	0.000953012	-0.0334486	-0.0304433	-0.0308709		0.129333	0.629333	-0.590467	-0.572633	-0.465467
3581	0.0087	-0.0288	0.0378	0.0059	-0.0079	-0.0032	0.0098	-0.000433333	0.0264	0.0207	0.0638	0.0369667		0.129533	0.0359047	0.0196762	0.042537	0.00946667	0.00347486	0.0273333	0.0103182	0.134467	0.0255536								3581	0.0393795	0.0299944	0.0680906	0.00112088	0.000925846	0.000968698	-0.0334795	-0.0304277	-0.0311239		0.129533	0.629533	-0.590533	-0.572667	-0.465533
3580.5	0.0084	-0.029	0.0376	0.00566667	-0.0079	-0.0034	0.0095	-0.0006	0.026	0.0207	0.0638	0.0368333		0.129467	0.0358862	0.0196661	0.0425151	0.00923333	0.00338921	0.0271	0.0102301	0.134133	0.0254902								3580.5	0.0392754	0.0298962	0.0680053	0.00112955	0.000930017	0.000971694	-0.0336087	-0.0304962	-0.031172		0.129467	0.629467	-0.590767	-0.5729	-0.465867
3580	0.0084	-0.029	0.0377	0.0057	-0.008	-0.0035	0.0091	-0.0008	0.0262	0.0208	0.0637	0.0369		0.1295	0.0358954	0.0196711	0.042526	0.00926667	0.00340145	0.0271667	0.0102553	0.134133	0.0254902								3580	0.0392969	0.0299264	0.0680163	0.00112875	0.000944112	0.000968223	-0.0335969	-0.0307264	-0.0311163		0.1295	0.6295	-0.590733	-0.572833	-0.465867
3579.5	0.0083	-0.0292	0.0377	0.0056	-0.0082	-0.0038	0.0088	-0.00106667	0.0264	0.0206	0.0637	0.0369		0.1292	0.0358123	0.0196256	0.0424275	0.0093	0.00341368	0.0271333	0.0102427	0.134233	0.0255093								3579.5	0.039226	0.0298682	0.0679368	0.00113071	0.000956969	0.000963281	-0.033626	-0.0309349	-0.0310368		0.1292	0.6292	-0.5907	-0.572867	-0.465767
3579	0.0082	-0.0293	0.0376	0.0055	-0.0083	-0.0038	0.009	-0.00103333	0.0265	0.0205	0.064	0.037		0.128733	0.0356829	0.0195547	0.0422743	0.00913333	0.00335251	0.0269667	0.0101798	0.133967	0.0254586								3579	0.0390354	0.0297344	0.0677328	0.00112463	0.000946656	0.000944508	-0.0335354	-0.0307678	-0.0307328		0.128733	0.628733	-0.590867	-0.573033	-0.466033
3578.5	0.0084	-0.0289	0.038	0.00583333	-0.0079	-0.0035	0.0095	-0.000633333	0.0266	0.0207	0.0644	0.0372333		0.1287	0.0356737	0.0195496	0.0422633	0.00903333	0.0033158	0.0269	0.0101546	0.133867	0.0254396								3578.5	0.0389895	0.0297042	0.0677029	0.00109933	0.000920367	0.000928394	-0.0331562	-0.0303375	-0.0304696		0.1287	0.6287	-0.590967	-0.5731	-0.466133
3578	0.0087	-0.0284	0.0384	0.00623333	-0.0078	-0.003	0.0097	-0.000366667	0.0269	0.0211	0.0646	0.0375333		0.129033	0.0357661	0.0196002	0.0423728	0.00906667	0.00332804	0.0268333	0.0101294	0.1339	0.0254459								3578	0.0390941	0.0297297	0.0678187	0.00107983	0.00090579	0.000917203	-0.0328608	-0.0300964	-0.0302854		0.129033	0.629033	-0.590933	-0.573167	-0.4661
3577.5	0.0086	-0.0284	0.0383	0.00616667	-0.0078	-0.0025	0.0097	-0.0002	0.0268	0.0212	0.0644	0.0374667		0.1293	0.03584	0.0196407	0.0424604	0.00923333	0.00338921	0.0270333	0.0102049	0.134	0.0254649								3577.5	0.0392292	0.0298457	0.0679253	0.00109313	0.000902743	0.000927726	-0.0330625	-0.0300457	-0.0304586		0.1293	0.6293	-0.590767	-0.572967	-0.466
3577	0.0084	-0.0287	0.0378	0.00583333	-0.0078	-0.0028	0.0093	-0.000433333	0.0267	0.021	0.0642	0.0373		0.129467	0.0358862	0.0196661	0.0425151	0.00943333	0.00346263	0.0274333	0.0103559	0.1342	0.0255029								3577	0.0393488	0.030022	0.068018	0.00112329	0.000927528	0.000943596	-0.0335155	-0.0304553	-0.030718		0.129467	0.629467	-0.590567	-0.572567	-0.4658
3576.5	0.0086	-0.029	0.0377	0.00576667	-0.0077	-0.0033	0.0092	-0.0006	0.0269	0.0207	0.0642	0.0372667		0.129433	0.035877	0.019661	0.0425041	0.00966667	0.00354827	0.0275333	0.0103937	0.134367	0.0255346								3576.5	0.0394252	0.0300547	0.0680387	0.0011329	0.00093971	0.00094692	-0.0336586	-0.0306547	-0.0307721		0.129433	0.629433	-0.590333	-0.572467	-0.465633
3576	0.0088	-0.0288	0.0379	0.00596667	-0.0077	-0.0034	0.0097	-0.000466667	0.0269	0.0208	0.0641	0.0372667		0.129133	0.0357938	0.0196154	0.0424056	0.00953333	0.00349933	0.0273	0.0103056	0.134233	0.0255093								3576	0.0392931	0.029921	0.0679149	0.00111065	0.000923413	0.000939313	-0.0333265	-0.0303877	-0.0306482		0.129133	0.629133	-0.590467	-0.5727	-0.465767
3575.5	0.0089	-0.0285	0.0384	0.00626667	-0.0075	-0.0029	0.01	-0.000133333	0.027	0.0211	0.0642	0.0374333		0.1291	0.0357846	0.0196104	0.0423947	0.0092	0.00337698	0.0270333	0.0102049	0.1341	0.0254839								3575.5	0.0391615	0.0298153	0.0678786	0.00108207	0.000896921	0.000926914	-0.0328949	-0.0299486	-0.0304453		0.1291	0.6291	-0.5908	-0.572967	-0.4659
3575	0.0088	-0.0285	0.0385	0.00626667	-0.0074	-0.0028	0.0098	-0.000133333	0.027	0.0212	0.0641	0.0374333		0.1291	0.0357846	0.0196104	0.0423947	0.00896667	0.00329133	0.027	0.0101924	0.133967	0.0254586								3575	0.0390759	0.0298027	0.0678533	0.00107644	0.000896168	0.000925372	-0.0328092	-0.0299361	-0.0304199		0.1291	0.6291	-0.591033	-0.573	-0.466033
3574.5	0.0083	-0.0289	0.0379	0.00576667	-0.0077	-0.0033	0.0093	-0.000566667	0.0266	0.0209	0.0638	0.0371		0.129233	0.0358215	0.0196306	0.0424385	0.00906667	0.00332804	0.0271667	0.0102553	0.133933	0.0254522								3574.5	0.0391496	0.0298859	0.0678907	0.00111442	0.000927359	0.000948067	-0.0333829	-0.0304526	-0.0307907		0.129233	0.629233	-0.590933	-0.572833	-0.466067
3574	0.0079	-0.0292	0.0375	0.0054	-0.0079	-0.0038	0.0091	-0.000866667	0.0261	0.0206	0.0636	0.0367667		0.129367	0.0358585	0.0196509	0.0424822	0.00946667	0.00347486	0.0274	0.0103434	0.1341	0.0254839								3574	0.0393333	0.0299942	0.0679662	0.00115147	0.000952395	0.000973408	-0.0339333	-0.0308609	-0.0311995		0.129367	0.629367	-0.590533	-0.5726	-0.4659
3573.5	0.008	-0.0292	0.0377	0.0055	-0.0078	-0.0038	0.0094	-0.000733333	0.0262	0.0204	0.0635	0.0367		0.129233	0.0358215	0.0196306	0.0424385	0.00976667	0.00358498	0.0276	0.0104189	0.134333	0.0255283								3573.5	0.0394065	0.0300495	0.0679667	0.00114965	0.000947581	0.000977608	-0.0339065	-0.0307828	-0.0312667		0.129233	0.629233	-0.590233	-0.5724	-0.465667
3573	0.0086	-0.0288	0.0383	0.00603333	-0.0073	-0.003	0.0099	-0.000133333	0.0268	0.0207	0.0642	0.0372333		0.129233	0.0358215	0.0196306	0.0424385	0.00973333	0.00357274	0.0276333	0.0104314	0.134467	0.0255536								3573	0.0393943	0.0300621	0.0679921	0.00111295	0.000911762	0.000946099	-0.0333609	-0.0301954	-0.0307587		0.129233	0.629233	-0.590267	-0.572367	-0.465533
3572.5	0.009	-0.0285	0.0387	0.0064	-0.007	-0.0024	0.0101	0.000233333	0.0272	0.0212	0.0648	0.0377333		0.129033	0.0357661	0.0196002	0.0423728	0.00943333	0.00346263	0.0274333	0.0103559	0.134233	0.0255093								3572.5	0.0392287	0.0299562	0.067882	0.00107772	0.000883448	0.000908944	-0.0328287	-0.0297228	-0.0301487		0.129033	0.629033	-0.590567	-0.572567	-0.465767
3572	0.009	-0.0285	0.0386	0.00636667	-0.0074	-0.0028	0.0099	-0.0001	0.0272	0.0212	0.0649	0.0377667		0.128967	0.0357476	0.0195901	0.0423509	0.0093	0.00341368	0.0273333	0.0103182	0.134067	0.0254776								3572	0.0391613	0.0299083	0.0678285	0.00107549	0.000900498	0.000903712	-0.0327946	-0.0300083	-0.0300618		0.128967	0.628967	-0.5907	-0.572667	-0.465933
3571.5	0.0088	-0.0283	0.0384	0.0063	-0.0076	-0.0031	0.01	-0.000233333	0.0271	0.0211	0.0646	0.0376		0.129167	0.035803	0.0196205	0.0424166	0.0093	0.00341368	0.0273667	0.0103308	0.134133	0.0254902								3571.5	0.0392167	0.0299513	0.0679068	0.00108351	0.00091111	0.000918503	-0.0329167	-0.0301846	-0.0303068		0.129167	0.629167	-0.5907	-0.572633	-0.465867
3571	0.0085	-0.0284	0.0379	0.006	-0.0077	-0.0032	0.0099	-0.000333333	0.0267	0.021	0.064	0.0372333		0.1292	0.0358123	0.0196256	0.0424275	0.0092	0.00337698	0.0273333	0.0103182	0.134	0.0254649								3571	0.0391893	0.0299437	0.0678924	0.00110153	0.000916702	0.00093998	-0.0331893	-0.0302771	-0.0306591		0.1292	0.6292	-0.5908	-0.572667	-0.466
3570.5	0.0084	-0.0288	0.0374	0.00566667	-0.0079	-0.0034	0.0095	-0.0006	0.0264	0.0207	0.0638	0.0369667		0.1295	0.0358954	0.0196711	0.042526	0.00943333	0.00346263	0.0273	0.0103056	0.134033	0.0254712								3570.5	0.0393581	0.0299767	0.0679973	0.00113511	0.000934937	0.000962899	-0.0336914	-0.0305767	-0.0310306		0.1295	0.6295	-0.590567	-0.5727	-0.465967
3570	0.0084	-0.0291	0.0374	0.00556667	-0.008	-0.0034	0.0093	-0.0007	0.0263	0.0205	0.0641	0.0369667		0.129533	0.0359047	0.0196762	0.042537	0.00916667	0.00336474	0.0270333	0.0102049	0.1342	0.0255029								3570	0.0392694	0.0298811	0.0680399	0.00113588	0.000935206	0.000965546	-0.0337027	-0.0305811	-0.0310732		0.129533	0.629533	-0.590833	-0.572967	-0.4658
3569.5	0.0084	-0.0291	0.0374	0.00556667	-0.0079	-0.0033	0.0093	-0.000633333	0.0262	0.0206	0.0642	0.037		0.1301	0.0360617	0.0197623	0.0427231	0.00876667	0.00321792	0.0267667	0.0101043	0.134233	0.0255093								3569.5	0.0392797	0.0298665	0.0682323	0.00113657	0.000930243	0.000975458	-0.033713	-0.0304999	-0.0312323		0.1301	0.6301	-0.591233	-0.573233	-0.465767
3569	0.0082	-0.0295	0.0371	0.00526667	-0.0082	-0.0034	0.0089	-0.0009	0.0259	0.0204	0.0641	0.0368		0.131533	0.036459	0.01998	0.0431938	0.00863333	0.00316898	0.0264333	0.00997845	0.134633	0.0255853								3569	0.039628	0.0299584	0.068779	0.0011807	0.000952243	0.00102266	-0.0343613	-0.0308584	-0.031979		0.131533	0.631533	-0.591367	-0.573567	-0.465367
3568.5	0.0077	-0.03	0.0365	0.00473333	-0.0091	-0.004	0.0084	-0.00156667	0.0254	0.0201	0.0637	0.0364		0.130567	0.0361911	0.0198332	0.0428763	0.0083	0.00304662	0.0259667	0.00980228	0.133733	0.0254142								3568.5	0.0392377	0.0296354	0.0682905	0.00119055	0.000973571	0.00101701	-0.0345044	-0.0312021	-0.0318905		0.130567	0.630567	-0.5917	-0.574033	-0.466267
3568	0.0076	-0.03	0.0364	0.00466667	-0.0092	-0.0042	0.0084	-0.00166667	0.0255	0.0201	0.0629	0.0361667		0.130833	0.036265	0.0198737	0.0429639	0.00876667	0.00321792	0.0262667	0.00991553	0.134067	0.0254776								3568	0.0394829	0.0297892	0.0684415	0.00121217	0.000989471	0.00104166	-0.0348163	-0.0314559	-0.0322748		0.130833	0.630833	-0.591233	-0.573733	-0.465933
3567.5	0.0071	-0.0307	0.0362	0.0042	-0.0095	-0.0046	0.0079	-0.00206667	0.0252	0.0197	0.0621	0.0356667		0.130367	0.0361357	0.0198028	0.0428106	0.0087	0.00319345	0.0261	0.00985261	0.134767	0.0256106								3567.5	0.0393291	0.0296554	0.0684212	0.00123405	0.00100629	0.00107286	-0.0351291	-0.0317221	-0.0327546		0.130367	0.630367	-0.5913	-0.5739	-0.465233
3567	0.0069	-0.0308	0.0363	0.00413333	-0.0093	-0.0045	0.0079	-0.00196667	0.0252	0.0195	0.062	0.0355667		0.129733	0.0359601	0.0197066	0.0426027	0.00816667	0.00299768	0.0256667	0.00968903	0.133633	0.0253952								3567	0.0389578	0.0293956	0.0679979	0.00121274	0.000983592	0.00105178	-0.0348245	-0.0313623	-0.0324312		0.129733	0.629733	-0.591833	-0.574333	-0.466367
3566.5	0.0071	-0.0301	0.0367	0.00456667	-0.0088	-0.0039	0.0079	-0.0016	0.0254	0.0194	0.0628	0.0358667		0.129933	0.0360155	0.019737	0.0426683	0.0081	0.00297321	0.0257667	0.00972678	0.1323	0.0251418								3566.5	0.0389888	0.0294637	0.0678102	0.00118488	0.000964956	0.00102039	-0.0344221	-0.0310637	-0.0319435		0.129933	0.629933	-0.5919	-0.574233	-0.4677
3566	0.0068	-0.0303	0.0364	0.0043	-0.0091	-0.0043	0.0074	-0.002	0.0251	0.0188	0.0628	0.0355667		0.1294	0.0358677	0.0196559	0.0424932	0.00873333	0.00320568	0.0264333	0.00997845	0.132533	0.0251862								3566	0.0390734	0.0296344	0.0676794	0.00120919	0.00100073	0.00103123	-0.0347734	-0.0316344	-0.0321127		0.1294	0.6294	-0.591267	-0.573567	-0.467467
3565.5	0.0072	-0.03	0.0368	0.00466667	-0.0089	-0.0041	0.0079	-0.0017	0.0255	0.0194	0.0629	0.0359333		0.129067	0.0357753	0.0196053	0.0423837	0.00906667	0.00332804	0.0267667	0.0101043	0.1332	0.0253129								3565.5	0.0391034	0.0297096	0.0676966	0.00118589	0.000986562	0.00100891	-0.0344367	-0.0314096	-0.0317633		0.129067	0.629067	-0.590933	-0.573233	-0.4668
3565	0.0079	-0.0295	0.0374	0.00526667	-0.0086	-0.0036	0.0086	-0.0012	0.0261	0.0204	0.0631	0.0365333		0.1288	0.0357014	0.0195648	0.0422962	0.00913333	0.00335251	0.0267333	0.0100917	0.133633	0.0253952								3565	0.0390539	0.0296565	0.0676914	0.00114158	0.000952123	0.000970825	-0.0337872	-0.0308565	-0.0311581		0.1288	0.6288	-0.590867	-0.573267	-0.466367
3564.5	0.0084	-0.0291	0.0376	0.00563333	-0.0081	-0.0032	0.0093	-0.000666667	0.0263	0.0211	0.0635	0.0369667		0.1293	0.03584	0.0196407	0.0424604	0.0093	0.00341368	0.0268667	0.010142	0.133767	0.0254206								3564.5	0.0392537	0.0297828	0.0678809	0.00113033	0.000927168	0.000955691	-0.0336203	-0.0304494	-0.0309143		0.1293	0.6293	-0.5907	-0.573133	-0.466233
3564	0.0087	-0.0285	0.0378	0.006	-0.0076	-0.003	0.0096	-0.000333333	0.0264	0.0213	0.064	0.0372333		0.129533	0.0359047	0.0196762	0.042537	0.00923333	0.00338921	0.027	0.0101924	0.133433	0.0253572								3564	0.0392939	0.0298685	0.0678942	0.00110848	0.000912154	0.000940089	-0.0332939	-0.0302019	-0.0306609		0.129533	0.629533	-0.590767	-0.573	-0.466567
3563.5	0.0086	-0.0283	0.0379	0.00606667	-0.0075	-0.0028	0.0098	-0.000166667	0.0265	0.0213	0.0639	0.0372333		0.129667	0.0359416	0.0196964	0.0425808	0.00956667	0.00351157	0.0273667	0.0103308	0.1335	0.0253699								3563.5	0.0394532	0.0300272	0.0679507	0.00111466	0.000911671	0.000943554	-0.0333865	-0.0301939	-0.0307173		0.129667	0.629667	-0.590433	-0.572633	-0.4665
3563	0.0083	-0.0287	0.0378	0.0058	-0.0078	-0.0031	0.0098	-0.000366667	0.0266	0.021	0.0638	0.0371333		0.129367	0.0358585	0.0196509	0.0424822	0.0097	0.00356051	0.0275	0.0103811	0.133933	0.0254522								3563	0.039419	0.030032	0.0679345	0.00113024	0.000924078	0.000948711	-0.033619	-0.0303986	-0.0308012		0.129367	0.629367	-0.5903	-0.5725	-0.466067
3562.5	0.0087	-0.0285	0.038	0.00606667	-0.0077	-0.0032	0.0098	-0.000366667	0.0271	0.021	0.0642	0.0374333		0.128967	0.0357476	0.0195901	0.0423509	0.0094	0.00345039	0.0273333	0.0103182	0.1338	0.0254269								3562.5	0.039198	0.0299083	0.0677778	0.00109768	0.000916574	0.000920786	-0.0331313	-0.030275	-0.0303445		0.128967	0.628967	-0.5906	-0.572667	-0.4662
3562	0.0089	-0.0284	0.0382	0.00623333	-0.0073	-0.003	0.0099	-0.000133333	0.0271	0.0213	0.0647	0.0377		0.129033	0.0357661	0.0196002	0.0423728	0.0092	0.00337698	0.0272333	0.0102804	0.133733	0.0254142								3562	0.0391431	0.0298807	0.067787	0.00108305	0.000900841	0.000905229	-0.0329097	-0.030014	-0.030087		0.129033	0.629033	-0.5908	-0.572767	-0.466267
3561.5	0.0087	-0.0285	0.0383	0.00616667	-0.0072	-0.003	0.0098	-0.000133333	0.0271	0.0214	0.0648	0.0377667		0.129133	0.0357938	0.0196154	0.0424056	0.00916667	0.00336474	0.0270667	0.0102175	0.1339	0.0254459								3561.5	0.0391585	0.029833	0.0678515	0.00108846	0.000897978	0.000905099	-0.0329919	-0.0299663	-0.0300849		0.129133	0.629133	-0.590833	-0.572933	-0.4661
3561	0.009	-0.0282	0.0387	0.0065	-0.0071	-0.0028	0.0102	0.0001	0.0274	0.0216	0.0648	0.0379333		0.129433	0.035877	0.019661	0.0425041	0.00906667	0.00332804	0.0269	0.0101546	0.133867	0.0254396								3561	0.039205	0.0298156	0.0679437	0.00106962	0.000883017	0.000900623	-0.032705	-0.0297156	-0.0300104		0.129433	0.629433	-0.590933	-0.5731	-0.466133
3560.5	0.0089	-0.0282	0.0384	0.00636667	-0.0072	-0.0029	0.01	-3.33333e-05	0.0269	0.0213	0.0645	0.0375667		0.128967	0.0357476	0.0195901	0.0423509	0.009	0.00330357	0.0268333	0.0101294	0.133467	0.0253636								3560.5	0.0390512	0.0297196	0.0677145	0.00106828	0.000885234	0.000908889	-0.0326845	-0.0297529	-0.0301478		0.128967	0.628967	-0.591	-0.573167	-0.466533
3560	0.0086	-0.0285	0.0381	0.00606667	-0.0074	-0.0031	0.0097	-0.000266667	0.0266	0.021	0.0641	0.0372333		0.128933	0.0357384	0.0195851	0.0423399	0.00926667	0.00340145	0.0270667	0.0102175	0.133533	0.0253762								3560	0.0391398	0.0298026	0.0677162	0.00109383	0.000904159	0.000929204	-0.0330731	-0.0300692	-0.0304828		0.128933	0.628933	-0.590733	-0.572933	-0.466467
3559.5	0.0087	-0.0283	0.0383	0.00623333	-0.0074	-0.003	0.0099	-0.000166667	0.0268	0.021	0.064	0.0372667		0.128967	0.0357476	0.0195901	0.0423509	0.00946667	0.00347486	0.0272	0.0102679	0.134	0.0254649								3559.5	0.0392225	0.029858	0.0678158	0.00108828	0.000901479	0.00093325	-0.0329891	-0.0300246	-0.0305491		0.128967	0.628967	-0.590533	-0.5728	-0.466
3559	0.0088	-0.0283	0.0384	0.0063	-0.0075	-0.0028	0.01	-0.0001	0.0269	0.0211	0.0643	0.0374333		0.129033	0.0357661	0.0196002	0.0423728	0.0096	0.0035238	0.0273	0.0103056	0.1341	0.0254839								3559	0.0392899	0.0299058	0.0678567	0.00108833	0.000900351	0.000925581	-0.0329899	-0.0300058	-0.0304234		0.129033	0.629033	-0.5904	-0.5727	-0.4659
3558.5	0.009	-0.0283	0.0386	0.00643333	-0.0075	-0.0027	0.01	-6.66667e-05	0.0269	0.0211	0.0645	0.0375		0.129267	0.0358308	0.0196357	0.0424494	0.0097	0.00356051	0.0274333	0.0103559	0.1341	0.0254839								3558.5	0.0393913	0.0299916	0.0679333	0.00108623	0.000903501	0.000926187	-0.0329579	-0.0300583	-0.0304333		0.129267	0.629267	-0.5903	-0.572567	-0.4659
3558	0.0094	-0.028	0.0388	0.00673333	-0.0071	-0.0025	0.01	0.000133333	0.0273	0.0214	0.0646	0.0377667		0.129467	0.0358862	0.0196661	0.0425151	0.00976667	0.00358498	0.0276	0.0104189	0.1344	0.0255409								3558	0.0394712	0.0300849	0.068056	0.00107177	0.000897098	0.000917444	-0.0327378	-0.0299516	-0.0302893		0.129467	0.629467	-0.590233	-0.5724	-0.4656
3557.5	0.0095	-0.0281	0.0388	0.00673333	-0.0069	-0.0026	0.01	0.000166667	0.0275	0.0215	0.0647	0.0379		0.129533	0.0359047	0.0196762	0.042537	0.0098	0.00359722	0.0278667	0.0105195	0.134667	0.0255916								3557.5	0.0395019	0.0301957	0.0681286	0.00107378	0.000901744	0.000913767	-0.0327686	-0.030029	-0.0302286		0.129533	0.629533	-0.5902	-0.572133	-0.465333
3557	0.0096	-0.0279	0.0386	0.00676667	-0.0069	-0.0027	0.0103	0.000233333	0.0275	0.0217	0.0649	0.0380333		0.129433	0.035877	0.019661	0.0425041	0.00976667	0.00358498	0.0278667	0.0105195	0.134467	0.0255536								3557	0.0394619	0.0301805	0.0680577	0.00106898	0.000896834	0.000901465	-0.0326953	-0.0299472	-0.0300244		0.129433	0.629433	-0.590233	-0.572133	-0.465533
3556.5	0.0094	-0.0277	0.0385	0.00673333	-0.007	-0.0025	0.0107	0.0004	0.0273	0.0218	0.0648	0.0379667		0.129233	0.0358215	0.0196306	0.0424385	0.0095	0.0034871	0.0275333	0.0103937	0.1341	0.0254839								3556.5	0.0393086	0.0300243	0.0679224	0.00106115	0.0008776	0.000897345	-0.0325753	-0.0296243	-0.0299557		0.129233	0.629233	-0.5905	-0.572467	-0.4659
3556	0.0091	-0.0279	0.0388	0.00666667	-0.0073	-0.0024	0.0107	0.000333333	0.0273	0.0216	0.0648	0.0379		0.129033	0.0357661	0.0196002	0.0423728	0.00926667	0.00340145	0.0270667	0.0102175	0.133833	0.0254332								3556	0.0391675	0.0298178	0.067806	0.00105631	0.000869332	0.00089437	-0.0325009	-0.0294844	-0.029906		0.129033	0.629033	-0.590733	-0.572933	-0.466167
3555.5	0.0089	-0.0281	0.0388	0.00653333	-0.0074	-0.0026	0.0103	0.0001	0.0275	0.0214	0.0648	0.0379		0.129067	0.0357753	0.0196053	0.0423837	0.00943333	0.00346263	0.0271667	0.0102553	0.133933	0.0254522								3555.5	0.0392379	0.0298606	0.067836	0.00106959	0.000885692	0.000896162	-0.0327046	-0.0297606	-0.029936		0.129067	0.629067	-0.590567	-0.572833	-0.466067
3555	0.0091	-0.0281	0.0387	0.00656667	-0.0072	-0.0027	0.0102	0.0001	0.0273	0.0215	0.0649	0.0379		0.129533	0.0359047	0.0196762	0.042537	0.00993333	0.00364616	0.0277333	0.0104692	0.1343	0.0255219								3555	0.0395508	0.0301454	0.0680589	0.00108795	0.000902725	0.000909559	-0.0329842	-0.0300454	-0.0301589		0.129533	0.629533	-0.590067	-0.572267	-0.4657
3554.5	0.0095	-0.028	0.0387	0.00673333	-0.007	-0.0025	0.0102	0.000233333	0.0271	0.0215	0.0648	0.0378		0.129867	0.0359971	0.0197268	0.0426464	0.0101667	0.00373181	0.0279	0.0105321	0.1345	0.0255599								3554.5	0.0397289	0.0302589	0.0682064	0.00108871	0.000901536	0.000924547	-0.0329955	-0.0300256	-0.0304064		0.129867	0.629867	-0.589833	-0.5721	-0.4655
3554	0.0091	-0.0279	0.0385	0.00656667	-0.007	-0.0025	0.0099	0.000133333	0.027	0.0212	0.0644	0.0375333		0.129333	0.0358492	0.0196458	0.0424713	0.00976667	0.00358498	0.0275333	0.0103937	0.133967	0.0254586								3554	0.0394342	0.0300395	0.0679299	0.00108028	0.000894379	0.00092395	-0.0328675	-0.0299062	-0.0303965		0.129333	0.629333	-0.590233	-0.572467	-0.466033
3553.5	0.0087	-0.0281	0.0384	0.00633333	-0.0073	-0.0027	0.01	0	0.027	0.0209	0.0642	0.0373667		0.129033	0.0357661	0.0196002	0.0423728	0.0093	0.00341368	0.027	0.0101924	0.1336	0.0253889								3553.5	0.0391798	0.0297926	0.0677617	0.00107889	0.000887599	0.000923857	-0.0328464	-0.0297926	-0.030395		0.129033	0.629033	-0.5907	-0.573	-0.4664
3553	0.0088	-0.0286	0.0383	0.00616667	-0.0076	-0.0028	0.0103	-3.33333e-05	0.0267	0.021	0.0641	0.0372667		0.1295	0.0358954	0.0196711	0.042526	0.0092	0.00337698	0.0268333	0.0101294	0.133733	0.0254142								3553	0.0392724	0.0298006	0.0679403	0.00109599	0.000890062	0.00094087	-0.0331057	-0.0298339	-0.0306736		0.1295	0.6295	-0.5908	-0.573167	-0.466267
3552.5	0.0086	-0.0283	0.0383	0.0062	-0.0075	-0.0027	0.0103	3.33333e-05	0.0268	0.0214	0.0642	0.0374667		0.1295	0.0358954	0.0196711	0.042526	0.00936667	0.00343815	0.0270667	0.0102175	0.1335	0.0253699								3552.5	0.0393336	0.0298887	0.0678959	0.00109783	0.00089134	0.00092594	-0.0331336	-0.0298553	-0.0304293		0.1295	0.6295	-0.590633	-0.572933	-0.4665
3552	0.0087	-0.0279	0.0385	0.00643333	-0.0075	-0.0026	0.0103	6.66667e-05	0.0271	0.0213	0.0644	0.0376		0.1299	0.0360063	0.0197319	0.0426574	0.00986667	0.00362169	0.0276	0.0104189	0.133833	0.0254332								3552	0.039628	0.0301507	0.0680906	0.00110189	0.000905052	0.000929678	-0.0331947	-0.0300841	-0.0304906		0.1299	0.6299	-0.590133	-0.5724	-0.466167
3551.5	0.0089	-0.0281	0.0389	0.00656667	-0.0075	-0.0027	0.0102	0	0.0272	0.0211	0.0644	0.0375667		0.129967	0.0360248	0.019742	0.0426793	0.00993333	0.00364616	0.0278667	0.0105195	0.134433	0.0255473								3551.5	0.0396709	0.0302615	0.0682265	0.00109589	0.000915761	0.000940028	-0.0331043	-0.0302615	-0.0306599		0.129967	0.629967	-0.590067	-0.572133	-0.465567
3551	0.0091	-0.0281	0.0389	0.00663333	-0.0071	-0.0027	0.0101	0.0001	0.0271	0.0212	0.0646	0.0376333		0.129733	0.0359601	0.0197066	0.0426027	0.0097	0.00356051	0.0278	0.0104944	0.134567	0.0255726								3551	0.0395206	0.0302009	0.0681753	0.00108157	0.000906066	0.000932809	-0.0328873	-0.0301009	-0.0305419		0.129733	0.629733	-0.5903	-0.5722	-0.465433
3550.5	0.0092	-0.028	0.0387	0.00663333	-0.007	-0.0025	0.0102	0.000233333	0.0271	0.0212	0.0647	0.0376667		0.1297	0.0359509	0.0197015	0.0425917	0.0097	0.00356051	0.0276667	0.010444	0.134333	0.0255283								3550.5	0.0395114	0.0301455	0.06812	0.00108097	0.000894739	0.000927403	-0.032878	-0.0299122	-0.0304533		0.1297	0.6297	-0.5903	-0.572333	-0.465667
3550	0.0092	-0.0281	0.0386	0.00656667	-0.0075	-0.0026	0.0102	3.33333e-05	0.0268	0.0212	0.0646	0.0375333		0.129567	0.0359139	0.0196813	0.0425479	0.00966667	0.00354827	0.0276	0.0104189	0.134033	0.0254712								3550	0.0394622	0.0301001	0.0680192	0.00108212	0.000904011	0.000929386	-0.0328955	-0.0300668	-0.0304858		0.129567	0.629567	-0.590333	-0.5724	-0.465967
3549.5	0.0095	-0.028	0.0387	0.00673333	-0.0073	-0.0025	0.0103	0.000166667	0.0271	0.0213	0.0646	0.0376667		0.129233	0.0358215	0.0196306	0.0424385	0.0094	0.00345039	0.0274	0.0103434	0.1338	0.0254269								3549.5	0.0392719	0.029974	0.0678654	0.00105876	0.000888476	0.000911961	-0.0325386	-0.0298073	-0.0301987		0.129233	0.629233	-0.5906	-0.5726	-0.4662
3549	0.0096	-0.028	0.0387	0.00676667	-0.007	-0.0023	0.0104	0.000366667	0.0275	0.0213	0.0645	0.0377667		0.129	0.0357568	0.0195952	0.0423618	0.00913333	0.00335251	0.0271333	0.0102427	0.133633	0.0253952								3549	0.0391093	0.0298379	0.0677571	0.00104605	0.000868552	0.000899424	-0.0323427	-0.0294712	-0.0299904		0.129	0.629	-0.590867	-0.572867	-0.466367
3548.5	0.0093	-0.0281	0.0386	0.0066	-0.007	-0.0025	0.0103	0.000266667	0.0275	0.0216	0.0643	0.0378		0.129367	0.0358585	0.0196509	0.0424822	0.0093	0.00341368	0.0272333	0.0102804	0.133867	0.0254396								3548.5	0.0392722	0.0299313	0.0679218	0.00106747	0.000879991	0.000907324	-0.0326722	-0.0296646	-0.0301218		0.129367	0.629367	-0.5907	-0.572767	-0.466133
3548	0.009	-0.0284	0.0382	0.00626667	-0.0073	-0.0028	0.01	-3.33333e-05	0.0269	0.0212	0.0641	0.0374		0.130333	0.0361264	0.0197977	0.0427997	0.00973333	0.00357274	0.0274333	0.0103559	0.134333	0.0255283								3548	0.0396992	0.0301537	0.0683279	0.00111773	0.000911254	0.000956538	-0.0334325	-0.030187	-0.0309279		0.130333	0.630333	-0.590267	-0.572567	-0.465667
3547.5	0.0088	-0.0283	0.038	0.00616667	-0.008	-0.003	0.0093	-0.000566667	0.0265	0.0203	0.0638	0.0368667		0.129767	0.0359693	0.0197116	0.0426136	0.0095	0.0034871	0.0270333	0.0102049	0.134	0.0254649								3547.5	0.0394564	0.0299166	0.0680785	0.00110821	0.000929228	0.000974179	-0.0332898	-0.0304832	-0.0312118		0.129767	0.629767	-0.5905	-0.572967	-0.466
3547	0.0088	-0.0282	0.0379	0.00616667	-0.008	-0.0029	0.0092	-0.000566667	0.0267	0.0203	0.0636	0.0368667		0.129067	0.0357753	0.0196053	0.0423837	0.0092	0.00337698	0.0269333	0.0101672	0.133567	0.0253826								3547	0.0391523	0.0297725	0.0677663	0.00108805	0.000920465	0.000954787	-0.0329856	-0.0303392	-0.0308996		0.129067	0.629067	-0.5908	-0.573067	-0.466433
3546.5	0.0087	-0.0284	0.0379	0.00606667	-0.0077	-0.0027	0.0098	-0.0002	0.0266	0.0206	0.0637	0.0369667		0.129567	0.0359139	0.0196813	0.0425479	0.00953333	0.00349933	0.0272667	0.010293	0.134433	0.0255473								3546.5	0.0394132	0.0299743	0.0680952	0.00111199	0.000910487	0.000968985	-0.0333466	-0.0301743	-0.0311285		0.129567	0.629567	-0.590467	-0.572733	-0.465567
3546	0.0092	-0.0283	0.0383	0.0064	-0.0074	-0.0023	0.0104	0.000233333	0.0267	0.0209	0.0644	0.0373333		0.130033	0.0360433	0.0197521	0.0427012	0.00986667	0.00362169	0.0275	0.0103811	0.134967	0.0256486								3546	0.039665	0.0301332	0.0683498	0.00110656	0.000894005	0.00096202	-0.033265	-0.0298999	-0.0310165		0.130033	0.630033	-0.590133	-0.5725	-0.465033
3545.5	0.0094	-0.0284	0.0384	0.00646667	-0.0073	-0.0025	0.0103	0.000166667	0.0268	0.0212	0.0645	0.0375		0.129833	0.0359878	0.0197218	0.0426355	0.00946667	0.00347486	0.0273667	0.0103308	0.1342	0.0255029								3545.5	0.0394627	0.0300525	0.0681384	0.00108874	0.000893165	0.000938712	-0.032996	-0.0298859	-0.0306384		0.129833	0.629833	-0.590533	-0.572633	-0.4658
3545	0.0089	-0.0284	0.0383	0.00626667	-0.0074	-0.0029	0.0098	-0.000166667	0.0268	0.0211	0.0642	0.0373667		0.129567	0.0359139	0.0196813	0.0425479	0.0091	0.00334027	0.0271667	0.0102553	0.1337	0.0254079								3545	0.0392542	0.0299365	0.0679558	0.00108818	0.000906202	0.000935697	-0.0329875	-0.0301032	-0.0305892		0.129567	0.629567	-0.5909	-0.572833	-0.4663
3544.5	0.0089	-0.0283	0.0384	0.00633333	-0.0074	-0.0029	0.0097	-0.0002	0.0269	0.021	0.0643	0.0374		0.1292	0.0358123	0.0196256	0.0424275	0.00903333	0.0033158	0.0270333	0.0102049	0.1337	0.0254079								3544.5	0.0391281	0.0298305	0.0678354	0.0010755	0.000901831	0.000926315	-0.0327947	-0.0300305	-0.0304354		0.1292	0.6292	-0.590967	-0.572967	-0.4663
3544	0.0091	-0.028	0.0384	0.0065	-0.0072	-0.0028	0.0099	-3.33333e-05	0.0271	0.0209	0.0644	0.0374667		0.1293	0.03584	0.0196407	0.0424604	0.0094	0.00345039	0.0273667	0.0103308	0.133633	0.0253952								3544	0.0392904	0.0299715	0.0678556	0.00107521	0.000900291	0.000923486	-0.0327904	-0.0300049	-0.0303889		0.1293	0.6293	-0.5906	-0.572633	-0.466367
3543.5	0.0088	-0.0281	0.0382	0.0063	-0.0075	-0.0027	0.0099	-0.0001	0.027	0.0208	0.0641	0.0373		0.1295	0.0358954	0.0196711	0.042526	0.00963333	0.00353604	0.0276333	0.0104314	0.1338	0.0254269								3543.5	0.0394315	0.0301026	0.0679529	0.00109769	0.000912195	0.000939602	-0.0331315	-0.0302026	-0.0306529		0.1295	0.6295	-0.590367	-0.572367	-0.4662
3543	0.0089	-0.028	0.0385	0.00646667	-0.0073	-0.0022	0.0102	0.000233333	0.0269	0.0214	0.0643	0.0375333		0.1294	0.0358677	0.0196559	0.0424932	0.00966667	0.00354827	0.0275333	0.0103937	0.134167	0.0254966								3543	0.039416	0.0300496	0.0679898	0.00108566	0.000889011	0.000927595	-0.0329493	-0.0298163	-0.0304564		0.1294	0.6294	-0.590333	-0.572467	-0.465833
3542.5	0.0096	-0.0277	0.0392	0.00703333	-0.0067	-0.0019	0.0108	0.000733333	0.0273	0.0221	0.0649	0.0381		0.129333	0.0358492	0.0196458	0.0424713	0.00976667	0.00358498	0.0275	0.0103811	0.134167	0.0254966								3542.5	0.0394342	0.0300269	0.0679679	0.00104982	0.000858114	0.000892091	-0.0324009	-0.0292936	-0.0298679		0.129333	0.629333	-0.590233	-0.5725	-0.465833
3542	0.0095	-0.0277	0.0391	0.00696667	-0.0064	-0.0022	0.0108	0.000733333	0.0275	0.0219	0.0651	0.0381667		0.129033	0.0357661	0.0196002	0.0423728	0.00956667	0.00351157	0.0274	0.0103434	0.133833	0.0254332								3542	0.0392776	0.0299436	0.067806	0.001044	0.00085324	0.000878491	-0.032311	-0.0292103	-0.0296394		0.129033	0.629033	-0.590433	-0.5726	-0.466167
3541.5	0.0091	-0.0278	0.0388	0.0067	-0.0067	-0.0026	0.0106	0.000433333	0.0275	0.0212	0.0648	0.0378333		0.129	0.0357568	0.0195952	0.0423618	0.00936667	0.00343815	0.0274667	0.0103685	0.1337	0.0254079								3541.5	0.039195	0.0299637	0.0677697	0.00105592	0.000872043	0.000896188	-0.032495	-0.0295304	-0.0299364		0.129	0.629	-0.590633	-0.572533	-0.4663
3541	0.0095	-0.0277	0.039	0.00693333	-0.0067	-0.0022	0.011	0.0007	0.0278	0.0213	0.0649	0.038		0.129333	0.0358492	0.0196458	0.0424713	0.00963333	0.00353604	0.0276667	0.010444	0.133933	0.0254522								3541	0.0393853	0.0300898	0.0679235	0.00105313	0.000863762	0.000895418	-0.0324519	-0.0293898	-0.0299235		0.129333	0.629333	-0.590367	-0.572333	-0.466067
3540.5	0.0099	-0.0277	0.0391	0.0071	-0.0068	-0.0017	0.0113	0.000933333	0.0278	0.0217	0.0652	0.0382333		0.1296	0.0359232	0.0196863	0.0425589	0.0100667	0.0036951	0.0279333	0.0105447	0.134333	0.0255283								3540.5	0.0396182	0.030231	0.0680871	0.00105744	0.000858354	0.000891249	-0.0325182	-0.0292977	-0.0298538		0.1296	0.6296	-0.589933	-0.572067	-0.465667
3540	0.0098	-0.0276	0.0392	0.00713333	-0.007	-0.0018	0.0111	0.000766667	0.0276	0.0218	0.0651	0.0381667		0.129567	0.0359139	0.0196813	0.0425479	0.0101667	0.00373181	0.0279	0.0105321	0.1345	0.0255599								3540	0.0396457	0.0302134	0.0681079	0.00105706	0.000867108	0.000896475	-0.0325124	-0.0294467	-0.0299412		0.129567	0.629567	-0.589833	-0.5721	-0.4655
3539.5	0.0096	-0.0276	0.039	0.007	-0.007	-0.0022	0.0108	0.000533333	0.0273	0.0215	0.0648	0.0378667		0.129467	0.0358862	0.0196661	0.0425151	0.00993333	0.00364616	0.0276667	0.010444	0.134333	0.0255283								3539.5	0.0395323	0.0301101	0.0680433	0.00105835	0.000874784	0.000910632	-0.0325323	-0.0295768	-0.0301767		0.129467	0.629467	-0.590067	-0.572333	-0.465667
3539	0.0096	-0.0281	0.0387	0.00673333	-0.0071	-0.0026	0.0106	0.0003	0.0273	0.0214	0.0646	0.0377667		0.129467	0.0358862	0.0196661	0.0425151	0.00996667	0.00365839	0.0276333	0.0104314	0.134233	0.0255093								3539	0.0395446	0.0300975	0.0680243	0.00107658	0.000887891	0.000915527	-0.0328113	-0.0297975	-0.0302577		0.129467	0.629467	-0.590033	-0.572367	-0.465767
3538.5	0.0096	-0.0282	0.0387	0.0067	-0.0072	-0.0026	0.0104	0.0002	0.0271	0.0214	0.0648	0.0377667		0.1295	0.0358954	0.0196711	0.042526	0.01	0.00367063	0.0277	0.0104566	0.1342	0.0255029								3538.5	0.0395661	0.0301277	0.068029	0.00108018	0.000895669	0.000915806	-0.0328661	-0.0299277	-0.0302623		0.1295	0.6295	-0.59	-0.5723	-0.4658
3538	0.0095	-0.0278	0.0388	0.00683333	-0.007	-0.0023	0.0103	0.000333333	0.0273	0.0213	0.0648	0.0378		0.129433	0.035877	0.019661	0.0425041	0.0100333	0.00368286	0.0278333	0.0105069	0.134133	0.0254902								3538	0.0395598	0.0301679	0.0679944	0.00107102	0.000890104	0.000911701	-0.0327265	-0.0298346	-0.0301944		0.129433	0.629433	-0.589967	-0.572167	-0.465867
3537.5	0.0094	-0.0277	0.0386	0.00676667	-0.0069	-0.002	0.0103	0.000466667	0.0274	0.0211	0.0648	0.0377667		0.1297	0.0359509	0.0197015	0.0425917	0.0102	0.00374404	0.028	0.0105699	0.134167	0.0254966								3537.5	0.0396949	0.0302714	0.0680883	0.00108427	0.00088832	0.000919401	-0.0329282	-0.0298047	-0.0303216		0.1297	0.6297	-0.5898	-0.572	-0.465833
3537	0.0093	-0.0281	0.0382	0.00646667	-0.0069	-0.0022	0.0102	0.000366667	0.0269	0.0209	0.0649	0.0375667		0.129867	0.0359971	0.0197268	0.0426464	0.0101333	0.00371957	0.0279	0.0105321	0.134233	0.0255093								3537	0.0397166	0.0302589	0.0681557	0.00110556	0.000893547	0.000935689	-0.03325	-0.0298923	-0.030589		0.129867	0.629867	-0.589867	-0.5721	-0.465767
3536.5	0.0094	-0.0282	0.0384	0.00653333	-0.0068	-0.0026	0.0104	0.000333333	0.0269	0.0211	0.0648	0.0376		0.129633	0.0359324	0.0196914	0.0425698	0.0099	0.00363392	0.0278	0.0104944	0.1341	0.0254839								3536.5	0.0395663	0.0301857	0.0680537	0.00109118	0.000891166	0.00092743	-0.033033	-0.0298524	-0.0304537		0.129633	0.629633	-0.5901	-0.5722	-0.4659
3536	0.0096	-0.0278	0.0388	0.00686667	-0.0067	-0.0023	0.0107	0.000566667	0.0276	0.0215	0.0646	0.0379		0.129433	0.035877	0.019661	0.0425041	0.0097	0.00356051	0.0276667	0.010444	0.1339	0.0254459								3536	0.0394375	0.030105	0.06795	0.00106086	0.000872514	0.000903005	-0.0325708	-0.0295384	-0.03005		0.129433	0.629433	-0.5903	-0.572333	-0.4661
3535.5	0.0098	-0.0276	0.0389	0.00703333	-0.0067	-0.0019	0.0107	0.0007	0.0276	0.0217	0.0646	0.0379667		0.129	0.0357568	0.0195952	0.0423618	0.0097	0.00356051	0.0275333	0.0103937	0.133767	0.0254206								3535.5	0.0393173	0.0299889	0.0677824	0.00104226	0.000857838	0.000888978	-0.032284	-0.0292889	-0.0298157		0.129	0.629	-0.5903	-0.572467	-0.466233
3535	0.01	-0.0275	0.039	0.00716667	-0.0067	-0.0018	0.0107	0.000733333	0.0275	0.0218	0.0651	0.0381333		0.129	0.0357568	0.0195952	0.0423618	0.00993333	0.00364616	0.0276333	0.0104314	0.133833	0.0254332								3535	0.039403	0.0300266	0.0677951	0.00103918	0.000858096	0.000879819	-0.0322363	-0.0292933	-0.0296617		0.129	0.629	-0.590067	-0.572367	-0.466167
3534.5	0.01	-0.0272	0.039	0.00726667	-0.0067	-0.0019	0.0107	0.0007	0.0276	0.0218	0.0654	0.0382667		0.129133	0.0357938	0.0196154	0.0424056	0.00996667	0.00365839	0.0276667	0.010444	0.133933	0.0254522								3534.5	0.0394522	0.0300595	0.0678579	0.00103591	0.000861977	0.000875639	-0.0321855	-0.0293595	-0.0295912		0.129133	0.629133	-0.590033	-0.572333	-0.466067
3534	0.0098	-0.0273	0.0391	0.0072	-0.0068	-0.0021	0.0106	0.000566667	0.0275	0.0219	0.0652	0.0382		0.129033	0.0357661	0.0196002	0.0423728	0.00976667	0.00358498	0.0275333	0.0103937	0.134	0.0254649								3534	0.0393511	0.0299939	0.0678377	0.00103369	0.000865964	0.000878393	-0.0321511	-0.0294273	-0.0296377		0.129033	0.629033	-0.590233	-0.572467	-0.466
3533.5	0.0095	-0.0277	0.039	0.00693333	-0.0067	-0.0025	0.0105	0.000433333	0.0271	0.0217	0.0651	0.0379667		0.1292	0.0358123	0.0196256	0.0424275	0.00986667	0.00362169	0.0276667	0.010444	0.134267	0.0255156								3533.5	0.039434	0.0300696	0.0679431	0.00105629	0.000878307	0.000898587	-0.0325006	-0.0296362	-0.0299764		0.1292	0.6292	-0.590133	-0.572333	-0.465733
3533	0.0091	-0.0277	0.0389	0.00676667	-0.0069	-0.0024	0.0104	0.000366667	0.0271	0.0213	0.065	0.0378		0.1295	0.0358954	0.0196711	0.042526	0.0102333	0.00375628	0.028	0.0105699	0.134567	0.0255726								3533	0.0396517	0.030241	0.0680986	0.00108143	0.000892475	0.000918007	-0.032885	-0.0298743	-0.0302986		0.1295	0.6295	-0.589767	-0.572	-0.465433
3532.5	0.0094	-0.0275	0.039	0.00696667	-0.0068	-0.0021	0.0105	0.000533333	0.0278	0.0214	0.0649	0.0380333		0.1296	0.0359232	0.0196863	0.0425589	0.0102667	0.00376851	0.0279667	0.0105573	0.134533	0.0255663								3532.5	0.0396917	0.0302436	0.0681251	0.00107093	0.000882699	0.000905516	-0.032725	-0.0297103	-0.0300918		0.1296	0.6296	-0.589733	-0.572033	-0.465467
3532	0.0099	-0.0274	0.0391	0.0072	-0.0066	-0.0019	0.0108	0.000766667	0.0282	0.0217	0.065	0.0383		0.1294	0.0358677	0.0196559	0.0424932	0.0099	0.00363392	0.0277333	0.0104692	0.1342	0.0255029								3532	0.0395016	0.0301251	0.0679961	0.0010434	0.000861919	0.000881859	-0.0323016	-0.0293585	-0.0296961		0.1294	0.6294	-0.5901	-0.572267	-0.4658
3531.5	0.01	-0.0275	0.039	0.00716667	-0.0067	-0.002	0.0108	0.0007	0.0277	0.0215	0.0646	0.0379333		0.129267	0.0358308	0.0196357	0.0424494	0.00973333	0.00357274	0.0276667	0.010444	0.134	0.0254649								3531.5	0.0394035	0.0300797	0.0679143	0.00103921	0.000863167	0.00089886	-0.0322368	-0.0293797	-0.029981		0.129267	0.629267	-0.590267	-0.572333	-0.466
3531	0.0097	-0.0277	0.0388	0.00693333	-0.0069	-0.0022	0.0106	0.0005	0.0272	0.0213	0.0644	0.0376333		0.129467	0.0358862	0.0196661	0.0425151	0.00996667	0.00365839	0.0279	0.0105321	0.134067	0.0254776								3531	0.0395446	0.0301982	0.0679927	0.00106349	0.000881981	0.000921689	-0.0326113	-0.0296982	-0.0303593		0.129467	0.629467	-0.590033	-0.5721	-0.465933
3530.5	0.0095	-0.0277	0.0387	0.00683333	-0.0068	-0.0023	0.0107	0.000533333	0.0273	0.0213	0.0645	0.0377		0.129467	0.0358862	0.0196661	0.0425151	0.0101	0.00370733	0.0279667	0.0105573	0.1342	0.0255029								3530.5	0.0395935	0.0302233	0.068018	0.00107323	0.000881496	0.000919181	-0.0327602	-0.02969	-0.030318		0.129467	0.629467	-0.5899	-0.572033	-0.4658
3530	0.0093	-0.0278	0.0387	0.00673333	-0.0067	-0.0022	0.0107	0.0006	0.0276	0.0213	0.0645	0.0378		0.1294	0.0358677	0.0196559	0.0424932	0.0098	0.00359722	0.0276667	0.010444	0.134167	0.0254966								3530	0.0394649	0.0301	0.0679898	0.00107136	0.000870248	0.000911423	-0.0327316	-0.0295	-0.0301898		0.1294	0.6294	-0.5902	-0.572333	-0.465833
3529.5	0.0094	-0.0278	0.0388	0.0068	-0.0068	-0.0022	0.011	0.000666667	0.0278	0.0214	0.0645	0.0379		0.129033	0.0357661	0.0196002	0.0423728	0.00936667	0.00343815	0.0271333	0.0102427	0.133667	0.0254016								3529.5	0.0392042	0.0298429	0.0677744	0.00105003	0.000851254	0.000892477	-0.0324042	-0.0291763	-0.0298744		0.129033	0.629033	-0.590633	-0.572867	-0.466333
3529	0.0096	-0.0277	0.0389	0.00693333	-0.007	-0.0022	0.0106	0.000466667	0.0276	0.0215	0.0647	0.0379333		0.129167	0.035803	0.0196205	0.0424166	0.00936667	0.00343815	0.0271333	0.0102427	0.133533	0.0253762								3529	0.0392412	0.0298632	0.0677928	0.0010438	0.000864155	0.000891588	-0.0323079	-0.0293965	-0.0298595		0.129167	0.629167	-0.590633	-0.572867	-0.466467
3528.5	0.0095	-0.0279	0.0387	0.00676667	-0.0072	-0.0024	0.01	0.000133333	0.0271	0.0213	0.0644	0.0376		0.1295	0.0358954	0.0196711	0.042526	0.00976667	0.00358498	0.0275333	0.0103937	0.133833	0.0254332								3528.5	0.0394804	0.0300648	0.0679593	0.00107019	0.000895894	0.000921685	-0.0327137	-0.0299315	-0.0303593		0.1295	0.6295	-0.590233	-0.572467	-0.466167
3528	0.0094	-0.0282	0.0386	0.0066	-0.0074	-0.0026	0.01	0	0.0268	0.0212	0.0638	0.0372667		0.129667	0.0359416	0.0196964	0.0425808	0.0099	0.00363392	0.0276333	0.0104314	0.1339	0.0254459								3528	0.0395756	0.0301279	0.0680267	0.00108739	0.000907689	0.000946178	-0.0329756	-0.0301279	-0.03076		0.129667	0.629667	-0.5901	-0.572367	-0.4661
3527.5	0.0096	-0.0281	0.0388	0.00676667	-0.0073	-0.0026	0.0103	0.000133333	0.0268	0.0212	0.0638	0.0372667		0.129333	0.0358492	0.0196458	0.0424713	0.00973333	0.00357274	0.0275333	0.0103937	0.133633	0.0253952								3527.5	0.039422	0.0300395	0.0678665	0.00106637	0.000894379	0.000936352	-0.0326553	-0.0299062	-0.0305999		0.129333	0.629333	-0.590267	-0.572467	-0.466367
3527	0.0099	-0.028	0.0388	0.0069	-0.0069	-0.0021	0.0104	0.000466667	0.0273	0.0211	0.0643	0.0375667		0.129033	0.0357661	0.0196002	0.0423728	0.00966667	0.00354827	0.0274667	0.0103685	0.1335	0.0253699								3527	0.0393144	0.0299688	0.0677427	0.00105069	0.000870374	0.000910592	-0.0324144	-0.0295021	-0.030176		0.129033	0.629033	-0.590333	-0.572533	-0.4665
3526.5	0.0098	-0.028	0.0388	0.00686667	-0.0068	-0.0019	0.0104	0.000566667	0.0273	0.0212	0.0647	0.0377333		0.129333	0.0358492	0.0196458	0.0424713	0.0099	0.00363392	0.0276333	0.0104314	0.133933	0.0254522								3526.5	0.0394832	0.0300772	0.0679235	0.00106384	0.000870875	0.000911449	-0.0326165	-0.0295106	-0.0301902		0.129333	0.629333	-0.5901	-0.572367	-0.466067
3526	0.0097	-0.0276	0.0389	0.007	-0.0068	-0.0021	0.0106	0.000566667	0.0271	0.0215	0.0648	0.0378		0.129433	0.035877	0.019661	0.0425041	0.0101333	0.00371957	0.0280333	0.0105824	0.134333	0.0255283								3526	0.0395965	0.0302434	0.0680324	0.00106253	0.000880711	0.000913998	-0.0325965	-0.0296768	-0.0302324		0.129433	0.629433	-0.589867	-0.571967	-0.465667
3525.5	0.0094	-0.0276	0.0386	0.0068	-0.0068	-0.0021	0.0105	0.000533333	0.0271	0.0216	0.0646	0.0377667		0.1296	0.0359232	0.0196863	0.0425589	0.0102667	0.00376851	0.0283333	0.0106957	0.1346	0.0255789								3525.5	0.0396917	0.030382	0.0681378	0.00108186	0.000890943	0.000922406	-0.0328917	-0.0298487	-0.0303711		0.1296	0.6296	-0.589733	-0.571667	-0.4654
3525	0.0091	-0.0279	0.0382	0.00646667	-0.0072	-0.002	0.0103	0.000366667	0.0271	0.0213	0.0642	0.0375333		0.1296	0.0359232	0.0196863	0.0425589	0.0101333	0.00371957	0.0281667	0.0106328	0.134633	0.0255853								3525	0.0396427	0.0303191	0.0681441	0.00110065	0.000897147	0.000937021	-0.0331761	-0.0299524	-0.0306108		0.1296	0.6296	-0.589867	-0.571833	-0.465367
3524.5	0.0094	-0.0278	0.0386	0.00673333	-0.007	-0.0019	0.0105	0.000533333	0.0274	0.0214	0.0645	0.0377667		0.1295	0.0358954	0.0196711	0.042526	0.00983333	0.00360945	0.0277667	0.0104818	0.134567	0.0255726								3524.5	0.0395049	0.0301529	0.0680986	0.00107397	0.000877319	0.000920028	-0.0327715	-0.0296196	-0.030332		0.1295	0.6295	-0.590167	-0.572233	-0.465433
3524	0.0097	-0.0279	0.0391	0.00696667	-0.0067	-0.0019	0.0106	0.000666667	0.0274	0.0213	0.0651	0.0379333		0.129967	0.0360248	0.019742	0.0426793	0.00973333	0.00357274	0.0278	0.0104944	0.134767	0.0256106								3524	0.0395975	0.0302364	0.0682899	0.00106477	0.000874367	0.00092152	-0.0326309	-0.0295697	-0.0303566		0.129967	0.629967	-0.590267	-0.5722	-0.465233
3523.5	0.0097	-0.0282	0.0391	0.00686667	-0.0067	-0.002	0.0105	0.0006	0.0272	0.0212	0.0653	0.0379		0.129967	0.0360248	0.019742	0.0426793	0.00973333	0.00357274	0.0276333	0.0104314	0.134567	0.0255726								3523.5	0.0395975	0.0301735	0.0682519	0.00107131	0.000874589	0.000921236	-0.0327309	-0.0295735	-0.0303519		0.129967	0.629967	-0.590267	-0.572367	-0.465433
3523	0.0097	-0.0279	0.0391	0.00696667	-0.0066	-0.0018	0.0107	0.000766667	0.0274	0.0215	0.0654	0.0381		0.129667	0.0359416	0.0196964	0.0425808	0.00986667	0.00362169	0.0275	0.0103811	0.134133	0.0254902								3523	0.0395633	0.0300776	0.068071	0.00106254	0.000859128	0.000898262	-0.0325966	-0.0293109	-0.029971		0.129667	0.629667	-0.590133	-0.5725	-0.465867
3522.5	0.0095	-0.0277	0.0392	0.007	-0.0067	-0.0019	0.0107	0.0007	0.0275	0.0215	0.065	0.038		0.129233	0.0358215	0.0196306	0.0424385	0.00996667	0.00365839	0.0276667	0.010444	0.134067	0.0254776								3522.5	0.0394799	0.0300746	0.067916	0.00105494	0.00086287	0.00089497	-0.0324799	-0.0293746	-0.029916		0.129233	0.629233	-0.590033	-0.572333	-0.465933
3522	0.0098	-0.0275	0.0391	0.00713333	-0.0068	-0.002	0.0106	0.0006	0.0275	0.0215	0.0647	0.0379		0.128733	0.0356829	0.0195547	0.0422743	0.00973333	0.00357274	0.0276667	0.010444	0.133933	0.0254522								3522	0.0392557	0.0299987	0.0677265	0.00103184	0.000864283	0.000889621	-0.0321223	-0.0293987	-0.0298265		0.128733	0.628733	-0.590267	-0.572333	-0.466067
3521.5	0.0104	-0.0272	0.0391	0.00743333	-0.0063	-0.0016	0.0111	0.00106667	0.0279	0.0217	0.065	0.0382		0.128867	0.0357199	0.0195749	0.0423181	0.00976667	0.00358498	0.0278	0.0104944	0.134033	0.0254712								3521.5	0.0393049	0.0300693	0.0677893	0.00101579	0.000841152	0.000875527	-0.0318715	-0.0290026	-0.0295893		0.128867	0.628867	-0.590233	-0.5722	-0.465967
3521	0.0104	-0.027	0.0392	0.00753333	-0.006	-0.0013	0.0113	0.00133333	0.0281	0.0219	0.0652	0.0384		0.129167	0.035803	0.0196205	0.0424166	0.0102667	0.00376851	0.0282667	0.0106705	0.1346	0.0255789								3521	0.0395715	0.030291	0.0679955	0.00102645	0.000838547	0.000875894	-0.0320382	-0.0289577	-0.0295955		0.129167	0.629167	-0.589733	-0.571733	-0.4654
3520.5	0.01	-0.027	0.0393	0.00743333	-0.006	-0.0012	0.0113	0.00136667	0.0278	0.022	0.0652	0.0383333		0.1295	0.0358954	0.0196711	0.042526	0.0105333	0.00386639	0.0286667	0.0108215	0.134767	0.0256106								3520.5	0.0397618	0.0304926	0.0681366	0.00104513	0.000848323	0.000888237	-0.0323285	-0.029126	-0.0298033		0.1295	0.6295	-0.589467	-0.571333	-0.465233
3520	0.01	-0.027	0.0395	0.0075	-0.006	-0.0013	0.0116	0.00143333	0.0277	0.022	0.0654	0.0383667		0.129733	0.0359601	0.0197066	0.0426027	0.0103333	0.00379298	0.0284333	0.0107334	0.134567	0.0255726								3520	0.0397531	0.03044	0.0681753	0.00104026	0.000841387	0.000888552	-0.0322531	-0.0290067	-0.0298086		0.129733	0.629733	-0.589667	-0.571567	-0.465433
3519.5	0.0102	-0.027	0.0394	0.00753333	-0.006	-0.0014	0.0118	0.00146667	0.0279	0.0221	0.0654	0.0384667		0.1296	0.0359232	0.0196863	0.0425589	0.0101	0.00370733	0.0283	0.0106831	0.134467	0.0255536								3519.5	0.0396305	0.0303694	0.0681125	0.00103023	0.000835369	0.000878873	-0.0320972	-0.0289028	-0.0296458		0.1296	0.6296	-0.5899	-0.5717	-0.465533
3519	0.0102	-0.0271	0.0392	0.00743333	-0.0061	-0.0015	0.0117	0.00136667	0.028	0.0221	0.0653	0.0384667		0.1293	0.03584	0.0196407	0.0424604	0.0101	0.00370733	0.0283333	0.0106957	0.1344	0.0255409								3519	0.0395473	0.0303364	0.0680013	0.00103131	0.000839247	0.000872293	-0.032114	-0.0289698	-0.0295346		0.1293	0.6293	-0.5899	-0.571667	-0.4656
3518.5	0.0098	-0.0273	0.0389	0.00713333	-0.0064	-0.0017	0.0115	0.00113333	0.0279	0.0217	0.0648	0.0381333		0.1291	0.0357846	0.0196104	0.0423947	0.0100667	0.0036951	0.0283	0.0106831	0.1344	0.0255409								3518.5	0.0394797	0.0302935	0.0679356	0.00104628	0.000850314	0.000888175	-0.0323463	-0.0291601	-0.0298023		0.1291	0.6291	-0.589933	-0.5717	-0.4656
3518	0.0098	-0.0273	0.0392	0.00723333	-0.0064	-0.0015	0.0116	0.00123333	0.0277	0.0214	0.0648	0.0379667		0.1292	0.0358123	0.0196256	0.0424275	0.0103	0.00378075	0.0283667	0.0107083	0.1346	0.0255789								3518	0.039593	0.0303338	0.0680064	0.00104715	0.000846839	0.000902389	-0.0323597	-0.0291005	-0.0300398		0.1292	0.6292	-0.5897	-0.571633	-0.4654
3517.5	0.0099	-0.027	0.0396	0.0075	-0.0059	-0.0009	0.0118	0.00166667	0.0279	0.0217	0.0652	0.0382667		0.129333	0.0358492	0.0196458	0.0424713	0.0104	0.00381745	0.0284	0.0107209	0.134733	0.0256043								3517.5	0.0396667	0.0303667	0.0680756	0.0010347	0.00082369	0.000888571	-0.0321667	-0.0287	-0.0298089		0.129333	0.629333	-0.5896	-0.5716	-0.465267
3517	0.0099	-0.0271	0.0395	0.00743333	-0.006	-0.001	0.0117	0.00156667	0.0281	0.0218	0.0653	0.0384		0.129167	0.035803	0.0196205	0.0424166	0.0101333	0.00371957	0.0281333	0.0106202	0.134367	0.0255346								3517	0.0395226	0.0302407	0.0679512	0.00102972	0.000822199	0.000873271	-0.0320893	-0.028674	-0.0295512		0.129167	0.629167	-0.589867	-0.571867	-0.465633
3516.5	0.0102	-0.0268	0.0394	0.0076	-0.0061	-0.0011	0.0116	0.00146667	0.0283	0.022	0.0654	0.0385667		0.129	0.0357568	0.0195952	0.0423618	0.0100667	0.0036951	0.0279333	0.0105447	0.134033	0.0254712								3516.5	0.0394519	0.0301399	0.0678331	0.00101455	0.000822152	0.000856523	-0.0318519	-0.0286732	-0.0292664		0.129	0.629	-0.589933	-0.572067	-0.465967
3516	0.0105	-0.0265	0.0394	0.0078	-0.0061	-0.0009	0.0119	0.00163333	0.0283	0.0223	0.0654	0.0386667		0.128967	0.0357476	0.0195901	0.0423509	0.0101	0.00370733	0.0279667	0.0105573	0.134067	0.0254776								3516	0.0394549	0.0301474	0.0678285	0.00100203	0.000813051	0.000850411	-0.0316549	-0.0285141	-0.0291618		0.128967	0.628967	-0.5899	-0.572033	-0.465933
3515.5	0.0105	-0.0266	0.0394	0.00776667	-0.006	-0.001	0.0119	0.00163333	0.028	0.0222	0.0651	0.0384333		0.128867	0.0357199	0.0195749	0.0423181	0.0100667	0.0036951	0.0278667	0.0105195	0.1341	0.0254839								3515.5	0.039415	0.0300944	0.067802	0.00100162	0.000810035	0.000862517	-0.0316483	-0.0284611	-0.0293686		0.128867	0.628867	-0.589933	-0.572133	-0.4659
3515	0.0106	-0.0266	0.0395	0.00783333	-0.0055	-0.0009	0.0119	0.00183333	0.0281	0.0221	0.0653	0.0385		0.128933	0.0357384	0.0195851	0.0423399	0.0101	0.00370733	0.0279333	0.0105447	0.1341	0.0254839								3515	0.0394457	0.0301297	0.0678239	0.000999341	0.000800687	0.000859889	-0.0316124	-0.0282964	-0.0293239		0.128933	0.628933	-0.5899	-0.572067	-0.4659
3514.5	0.0105	-0.0267	0.0396	0.0078	-0.0054	-0.0009	0.0117	0.0018	0.0283	0.0222	0.0656	0.0387		0.129333	0.0358492	0.0196458	0.0424713	0.0103333	0.00379298	0.0282333	0.0106579	0.134433	0.0255473								3514.5	0.0396422	0.0303037	0.0680186	0.00101393	0.000812464	0.000859578	-0.0318422	-0.0285037	-0.0293186		0.129333	0.629333	-0.589667	-0.571767	-0.465567
3514	0.0104	-0.0268	0.0399	0.00783333	-0.0056	-0.0009	0.0119	0.0018	0.0285	0.0223	0.0658	0.0388667		0.129567	0.0359139	0.0196813	0.0425479	0.0103667	0.00380522	0.0285333	0.0107712	0.1348	0.0256169								3514	0.0397191	0.0304524	0.0681649	0.0010167	0.000820962	0.000858384	-0.0318858	-0.0286524	-0.0292982		0.129567	0.629567	-0.589633	-0.571467	-0.4652
3513.5	0.0104	-0.0269	0.04	0.00783333	-0.0059	-0.0009	0.0119	0.0017	0.0283	0.0223	0.0658	0.0388		0.129667	0.0359416	0.0196964	0.0425808	0.0102333	0.00375628	0.0285667	0.0107838	0.134733	0.0256043								3513.5	0.0396979	0.0304802	0.068185	0.00101535	0.000828301	0.00086348	-0.0318646	-0.0287802	-0.029385		0.129667	0.629667	-0.589767	-0.571433	-0.465267
3513	0.0103	-0.027	0.0396	0.00763333	-0.0061	-0.0012	0.0117	0.00146667	0.028	0.0221	0.0655	0.0385333		0.1294	0.0358677	0.0196559	0.0424932	0.01	0.00367063	0.0281333	0.0106202	0.134233	0.0255093								3513	0.0395383	0.0302761	0.0680024	0.00101793	0.000829985	0.000868429	-0.031905	-0.0288095	-0.0294691		0.1294	0.6294	-0.59	-0.571867	-0.465767
3512.5	0.0103	-0.0273	0.0394	0.00746667	-0.0059	-0.001	0.0118	0.00163333	0.0279	0.022	0.0654	0.0384333		0.129133	0.0357938	0.0196154	0.0424056	0.00993333	0.00364616	0.0279667	0.0105573	0.134133	0.0254902								3512.5	0.03944	0.0301727	0.0678959	0.00102229	0.000814496	0.000868041	-0.0319733	-0.0285394	-0.0294625		0.129133	0.629133	-0.590067	-0.572033	-0.465867
3512	0.0103	-0.0272	0.0393	0.00746667	-0.0058	-0.001	0.0118	0.00166667	0.0278	0.0221	0.0653	0.0384		0.1291	0.0357846	0.0196104	0.0423947	0.0101	0.00370733	0.0283	0.0106831	0.134133	0.0254902								3512	0.0394919	0.0302935	0.0678849	0.00102562	0.000819494	0.000869361	-0.0320252	-0.0286268	-0.0294849		0.1291	0.6291	-0.5899	-0.5717	-0.465867
3511.5	0.0103	-0.0267	0.0393	0.00763333	-0.0059	-0.0009	0.0117	0.00163333	0.0278	0.0221	0.0651	0.0383333		0.129467	0.0358862	0.0196661	0.0425151	0.0105333	0.00386639	0.0286667	0.0108215	0.1343	0.0255219								3511.5	0.0397526	0.0304876	0.068037	0.00103165	0.000832568	0.000882308	-0.0321193	-0.0288542	-0.0297037		0.129467	0.629467	-0.589467	-0.571333	-0.4657
3511	0.0104	-0.0265	0.0395	0.0078	-0.0057	-0.0009	0.0118	0.00173333	0.0279	0.0221	0.0653	0.0384333		0.129633	0.0359324	0.0196914	0.0425698	0.0106	0.00389087	0.0286	0.0107964	0.134367	0.0255346								3511	0.0398233	0.0304877	0.0681044	0.00102549	0.000826815	0.000880373	-0.0320233	-0.0287544	-0.0296711		0.129633	0.629633	-0.5894	-0.5714	-0.465633
3510.5	0.0104	-0.0266	0.0396	0.0078	-0.0054	-0.0008	0.0118	0.00186667	0.0279	0.022	0.0655	0.0384667		0.129467	0.0358862	0.0196661	0.0425151	0.0101333	0.00371957	0.0281	0.0106076	0.134033	0.0254712								3510.5	0.0396058	0.0302737	0.0679863	0.00101161	0.000806958	0.000871411	-0.0318058	-0.028407	-0.0295197		0.129467	0.629467	-0.589867	-0.5719	-0.465967
3510	0.01	-0.0271	0.0391	0.00733333	-0.0057	-0.0011	0.0113	0.0015	0.0278	0.0217	0.0652	0.0382333		0.129233	0.0358215	0.0196306	0.0424385	0.0098	0.00359722	0.0276667	0.010444	0.133633	0.0253952								3510	0.0394187	0.0300746	0.0678337	0.00102947	0.00081651	0.000876181	-0.0320854	-0.0285746	-0.0296004		0.129233	0.629233	-0.5902	-0.572333	-0.466367
3509.5	0.0104	-0.0269	0.0394	0.00763333	-0.0057	-0.0008	0.0113	0.0016	0.028	0.022	0.0654	0.0384667		0.1293	0.03584	0.0196407	0.0424604	0.0100333	0.00368286	0.0278	0.0104944	0.133533	0.0253762								3509.5	0.0395229	0.0301351	0.0678366	0.00101694	0.000814252	0.000862592	-0.0318895	-0.0285351	-0.0293699		0.1293	0.6293	-0.589967	-0.5722	-0.466467
3509	0.0105	-0.0269	0.0394	0.00766667	-0.0057	-0.0008	0.0114	0.00163333	0.0279	0.022	0.0655	0.0384667		0.1295	0.0358954	0.0196711	0.042526	0.0104333	0.00382969	0.0283667	0.0107083	0.133967	0.0254586								3509	0.0397251	0.0303794	0.0679846	0.00102774	0.000826336	0.000871309	-0.0320585	-0.0287461	-0.0295179		0.1295	0.6295	-0.589567	-0.571633	-0.466033
3508.5	0.0102	-0.0272	0.0391	0.00736667	-0.0059	-0.0011	0.0114	0.00146667	0.0276	0.0216	0.0651	0.0381		0.129667	0.0359416	0.0196964	0.0425808	0.0107333	0.00393981	0.0287	0.0108341	0.134467	0.0255536								3508.5	0.0398814	0.0305305	0.0681344	0.00105721	0.000844709	0.000902063	-0.0325148	-0.0290639	-0.0300344		0.129667	0.629667	-0.589267	-0.5713	-0.465533
3508	0.0101	-0.0268	0.0395	0.0076	-0.0056	-0.001	0.0115	0.00163333	0.0277	0.0221	0.0651	0.0383		0.129633	0.0359324	0.0196914	0.0425698	0.0108	0.00396428	0.0285	0.0107586	0.1345	0.0255599								3508	0.0398967	0.03045	0.0681297	0.00104307	0.000830399	0.000889814	-0.0322967	-0.0288166	-0.0298297		0.129633	0.629633	-0.5892	-0.5715	-0.4655
3507.5	0.0103	-0.0266	0.0399	0.00786667	-0.0054	-0.0007	0.0116	0.00183333	0.0282	0.0225	0.0654	0.0387		0.1293	0.03584	0.0196407	0.0424604	0.0105333	0.00386639	0.0283333	0.0106957	0.134233	0.0255093								3507.5	0.0397064	0.0303364	0.0679696	0.00101377	0.000812427	0.00085671	-0.0318397	-0.0285031	-0.0292696		0.1293	0.6293	-0.589467	-0.571667	-0.465767
3507	0.0108	-0.0265	0.04	0.0081	-0.0054	-0.0005	0.0121	0.00206667	0.0286	0.0224	0.0655	0.0388333		0.129267	0.0358308	0.0196357	0.0424494	0.0103	0.00378075	0.0283	0.0106831	0.134033	0.0254712								3507	0.0396115	0.0303188	0.0679207	0.000992975	0.000798182	0.000846072	-0.0315115	-0.0282521	-0.0290873		0.129267	0.629267	-0.5897	-0.5717	-0.465967
3506.5	0.0109	-0.0267	0.0399	0.00803333	-0.0057	-0.0008	0.0122	0.0019	0.0282	0.022	0.0655	0.0385667		0.129333	0.0358492	0.0196458	0.0424713	0.0102	0.00374404	0.0282	0.0106454	0.1341	0.0254839								3506.5	0.0395933	0.0302912	0.0679552	0.00099603	0.000806058	0.000863687	-0.0315599	-0.0283912	-0.0293885		0.129333	0.629333	-0.5898	-0.5718	-0.4659
3506	0.0107	-0.0269	0.0399	0.0079	-0.0058	-0.0011	0.012	0.0017	0.0279	0.0221	0.0654	0.0384667		0.129367	0.0358585	0.0196509	0.0424822	0.0101333	0.00371957	0.0280333	0.0105824	0.1342	0.0255029								3506	0.039578	0.0302333	0.0679852	0.0010035	0.00081415	0.000871342	-0.031678	-0.0285333	-0.0295185		0.129367	0.629367	-0.589867	-0.571967	-0.4658
3505.5	0.0105	-0.027	0.0397	0.00773333	-0.0059	-0.0012	0.012	0.00163333	0.0277	0.022	0.0652	0.0383		0.129233	0.0358215	0.0196306	0.0424385	0.0100333	0.00368286	0.0278333	0.0105069	0.133833	0.0254332								3505.5	0.0395044	0.0301376	0.0678717	0.0010094	0.000812491	0.000874485	-0.031771	-0.0285042	-0.0295717		0.129233	0.629233	-0.589967	-0.572167	-0.466167
3505	0.0103	-0.0272	0.0394	0.0075	-0.006	-0.0012	0.0118	0.00153333	0.0275	0.0217	0.065	0.0380667		0.129333	0.0358492	0.0196458	0.0424713	0.0102667	0.00376851	0.0279667	0.0105573	0.133633	0.0253952								3505	0.0396177	0.0302031	0.0678665	0.00103155	0.000821954	0.000888032	-0.0321177	-0.0286697	-0.0297999		0.129333	0.629333	-0.589733	-0.572033	-0.466367
3504.5	0.0103	-0.0273	0.0395	0.0075	-0.0059	-0.0012	0.0114	0.00143333	0.0278	0.0218	0.0653	0.0383		0.1297	0.0359509	0.0197015	0.0425917	0.0106	0.00389087	0.0281333	0.0106202	0.134	0.0254649								3504.5	0.0398417	0.0303217	0.0680566	0.00104599	0.000834537	0.000885456	-0.0323417	-0.0288884	-0.0297566		0.1297	0.6297	-0.5894	-0.571867	-0.466
3504	0.0103	-0.0273	0.0393	0.00743333	-0.006	-0.0012	0.0108	0.0012	0.0278	0.0217	0.0651	0.0382		0.130033	0.0360433	0.0197521	0.0427012	0.0106	0.00389087	0.0282	0.0106454	0.1343	0.0255219								3504	0.0399341	0.0303975	0.0682231	0.0010563	0.000852494	0.000901386	-0.0325008	-0.0291975	-0.0300231		0.130033	0.630033	-0.5894	-0.5718	-0.4657
3503.5	0.0101	-0.0271	0.0394	0.00746667	-0.0061	-0.001	0.011	0.0013	0.0276	0.0218	0.0651	0.0381667		0.1303	0.0361172	0.0197926	0.0427887	0.0106667	0.00391534	0.0282333	0.0106579	0.134367	0.0255346								3503.5	0.0400325	0.0304506	0.0683233	0.00106053	0.000849757	0.000909424	-0.0325658	-0.0291506	-0.0301567		0.1303	0.6303	-0.589333	-0.571767	-0.465633
3503	0.0098	-0.0271	0.0396	0.00743333	-0.006	-0.0009	0.011	0.00136667	0.0276	0.022	0.0652	0.0382667		0.130167	0.0360802	0.0197724	0.042745	0.0105333	0.00386639	0.0282	0.0106454	0.134333	0.0255283								3503	0.0399466	0.0304177	0.0682732	0.00105711	0.000843965	0.000900393	-0.0325133	-0.0290511	-0.0300065		0.130167	0.630167	-0.589467	-0.5718	-0.465667
3502.5	0.0098	-0.0273	0.0396	0.00736667	-0.0062	-0.0011	0.0111	0.00126667	0.0277	0.022	0.0652	0.0383		0.1299	0.0360063	0.0197319	0.0426574	0.0105	0.00385416	0.0282333	0.0106579	0.134633	0.0255853								3502.5	0.0398605	0.0303898	0.0682427	0.00105585	0.000848158	0.000896563	-0.0324938	-0.0291232	-0.0299427		0.1299	0.6299	-0.5895	-0.571767	-0.465367
3502	0.0101	-0.027	0.0394	0.0075	-0.006	-0.0012	0.0121	0.00163333	0.0281	0.022	0.0655	0.0385333		0.129867	0.0359971	0.0197268	0.0426464	0.0104667	0.00384192	0.0283	0.0106831	0.1347	0.0255979								3502	0.039839	0.0304099	0.0682444	0.00104581	0.000828092	0.000882746	-0.032339	-0.0287766	-0.029711		0.129867	0.629867	-0.589533	-0.5717	-0.4653
3501.5	0.0105	-0.0266	0.0396	0.00783333	-0.0057	-0.001	0.0127	0.002	0.0284	0.0223	0.0656	0.0387667		0.129367	0.0358585	0.0196509	0.0424822	0.0102333	0.00375628	0.0280667	0.010595	0.1341	0.0254839								3501.5	0.0396147	0.0302459	0.0679662	0.00101006	0.000797831	0.000852611	-0.0317814	-0.0282459	-0.0291995		0.129367	0.629367	-0.589767	-0.571933	-0.4659
3501	0.0107	-0.0265	0.0399	0.00803333	-0.0057	-0.0008	0.0119	0.0018	0.0284	0.0223	0.0656	0.0387667		0.129	0.0357568	0.0195952	0.0423618	0.0101	0.00370733	0.0279333	0.0105447	0.1338	0.0254269								3501	0.0394642	0.0301399	0.0677887	0.000987898	0.000803148	0.000842281	-0.0314308	-0.0283399	-0.0290221		0.129	0.629	-0.5899	-0.572067	-0.4662
3500.5	0.0107	-0.0267	0.0395	0.00783333	-0.0059	-0.001	0.0112	0.00143333	0.028	0.022	0.0655	0.0385		0.128867	0.0357199	0.0195749	0.0423181	0.0100333	0.00368286	0.0279333	0.0105447	0.1337	0.0254079								3500.5	0.0394027	0.0301196	0.067726	0.000996628	0.000822903	0.000854156	-0.0315694	-0.0286863	-0.029226		0.128867	0.628867	-0.589967	-0.572067	-0.4663
3500	0.0105	-0.027	0.0393	0.0076	-0.0062	-0.0011	0.0112	0.0013	0.0276	0.022	0.0655	0.0383667		0.128933	0.0357384	0.0195851	0.0423399	0.0101	0.00370733	0.0280333	0.0105824	0.1337	0.0254079								3500	0.0394457	0.0301675	0.0677478	0.00101415	0.000833332	0.000863254	-0.0318457	-0.0288675	-0.0293812		0.128933	0.628933	-0.5899	-0.571967	-0.4663
3499.5	0.0102	-0.0269	0.0396	0.00763333	-0.0063	-0.0012	0.0113	0.00126667	0.0277	0.022	0.0652	0.0383		0.129433	0.035877	0.019661	0.0425041	0.0106333	0.0039031	0.0285	0.0107586	0.1343	0.0255219								3499.5	0.0397801	0.0304196	0.0680261	0.00103341	0.000849894	0.000883639	-0.0321467	-0.0291529	-0.0297261		0.129433	0.629433	-0.589367	-0.5715	-0.4657
3499	0.0104	-0.0266	0.0399	0.0079	-0.0058	-0.0011	0.0116	0.00156667	0.0278	0.0223	0.0651	0.0384		0.1295	0.0358954	0.0196711	0.042526	0.0108667	0.00398875	0.0287	0.0108341	0.1346	0.0255789								3499	0.0398842	0.0305052	0.068105	0.00102299	0.00083744	0.000882385	-0.0319842	-0.0289386	-0.029705		0.1295	0.6295	-0.589133	-0.5713	-0.4654
3498.5	0.0107	-0.0267	0.0399	0.00796667	-0.0053	-0.0008	0.0117	0.00186667	0.0278	0.0225	0.0651	0.0384667		0.129333	0.0358492	0.0196458	0.0424713	0.0107	0.00392757	0.0285667	0.0107838	0.134267	0.0255156								3498.5	0.0397768	0.0304296	0.0679869	0.00101188	0.00081584	0.000871443	-0.0318101	-0.0285629	-0.0295202		0.129333	0.629333	-0.5893	-0.571433	-0.465733
3498	0.0105	-0.0273	0.0393	0.0075	-0.0057	-0.001	0.0115	0.0016	0.0277	0.022	0.0652	0.0383		0.129233	0.0358215	0.0196306	0.0424385	0.0103333	0.00379298	0.0282	0.0106454	0.134033	0.0254712								3498	0.0396145	0.030276	0.0679097	0.00103134	0.000822311	0.000876735	-0.0321145	-0.028676	-0.0296097		0.129233	0.629233	-0.589667	-0.5718	-0.465967
3497.5	0.0103	-0.0273	0.0391	0.00736667	-0.006	-0.0011	0.0115	0.00146667	0.0279	0.0218	0.0655	0.0384		0.1293	0.03584	0.0196407	0.0424604	0.0101	0.00370733	0.0278333	0.0105069	0.1341	0.0254839								3497.5	0.0395473	0.0301477	0.0679443	0.0010356	0.000822601	0.000872864	-0.0321807	-0.028681	-0.0295443		0.1293	0.6293	-0.5899	-0.572167	-0.4659
3497	0.0104	-0.0268	0.0393	0.00763333	-0.0057	-0.0009	0.012	0.0018	0.028	0.022	0.0653	0.0384333		0.129067	0.0357753	0.0196053	0.0423837	0.0099	0.00363392	0.0276333	0.0104314	0.1338	0.0254269								3497	0.0394092	0.0300367	0.0678106	0.00100971	0.000797314	0.000863026	-0.0317759	-0.0282367	-0.0293773		0.129067	0.629067	-0.5901	-0.572367	-0.4662
3496.5	0.0106	-0.0264	0.0401	0.0081	-0.0055	-0.0007	0.0125	0.0021	0.028	0.0224	0.0655	0.0386333		0.128933	0.0357384	0.0195851	0.0423399	0.00996667	0.00365839	0.0277667	0.0104818	0.133533	0.0253762								3496.5	0.0393968	0.0300668	0.0677162	0.000979487	0.000782143	0.000845812	-0.0312968	-0.0279668	-0.0290828		0.128933	0.628933	-0.590033	-0.572233	-0.466467
3496	0.0108	-0.0262	0.0405	0.00836667	-0.0055	-0.0006	0.0125	0.00213333	0.0284	0.0225	0.0658	0.0389		0.1291	0.0357846	0.0196104	0.0423947	0.0102	0.00374404	0.0280333	0.0105824	0.133767	0.0254206								3496	0.0395286	0.0301928	0.0678152	0.000971066	0.000787334	0.000836091	-0.0311619	-0.0280595	-0.0289152		0.1291	0.6291	-0.5898	-0.571967	-0.466233
3495.5	0.011	-0.0261	0.0404	0.00843333	-0.0053	-0.0007	0.0121	0.00203333	0.0288	0.0224	0.0658	0.039		0.129233	0.0358215	0.0196306	0.0424385	0.0104333	0.00382969	0.0282333	0.0106579	0.1339	0.0254459								3495.5	0.0396512	0.0302886	0.0678844	0.000974555	0.000798358	0.000834307	-0.0312179	-0.0282552	-0.0288844		0.129233	0.629233	-0.589567	-0.571767	-0.4661
3495	0.0112	-0.0261	0.0404	0.0085	-0.0052	-0.0005	0.0121	0.00213333	0.0288	0.0224	0.0657	0.0389667		0.1293	0.03584	0.0196407	0.0424604	0.0106667	0.00391534	0.0283333	0.0106957	0.1341	0.0254839								3495	0.0397553	0.0303364	0.0679443	0.000976896	0.000795415	0.000839701	-0.0312553	-0.0282031	-0.0289776		0.1293	0.6293	-0.589333	-0.571667	-0.4659
3494.5	0.0113	-0.0263	0.0406	0.00853333	-0.0051	-0.0005	0.0121	0.00216667	0.0286	0.0224	0.0659	0.0389667		0.129467	0.0358862	0.0196661	0.0425151	0.0109	0.00400098	0.0285	0.0107586	0.134467	0.0255536								3494.5	0.0398872	0.0304247	0.0680687	0.000983064	0.000798514	0.000846927	-0.0313538	-0.028258	-0.029102		0.129467	0.629467	-0.5891	-0.5715	-0.465533
3494	0.0111	-0.0264	0.0404	0.00836667	-0.0051	-0.0006	0.0118	0.00203333	0.0284	0.0224	0.0659	0.0389		0.1293	0.03584	0.0196407	0.0424604	0.0107333	0.00393981	0.0284667	0.010746	0.134433	0.0255473								3494	0.0397798	0.0303868	0.0680076	0.000986785	0.000803917	0.000847253	-0.0314131	-0.0283534	-0.0291076		0.1293	0.6293	-0.589267	-0.571533	-0.465567
3493.5	0.0107	-0.0263	0.0399	0.0081	-0.0055	-0.0006	0.0117	0.00186667	0.0279	0.0222	0.0656	0.0385667		0.129	0.0357568	0.0195952	0.0423618	0.0104333	0.00382969	0.0282333	0.0106579	0.1339	0.0254459								3493.5	0.0395865	0.0302531	0.0678077	0.000991401	0.00080579	0.000855041	-0.0314865	-0.0283864	-0.0292411		0.129	0.629	-0.589567	-0.571767	-0.4661
3493	0.0108	-0.0261	0.0399	0.0082	-0.0058	-0.0007	0.0118	0.00176667	0.0279	0.0223	0.0654	0.0385333		0.129033	0.0357661	0.0196002	0.0423728	0.0103333	0.00379298	0.0281333	0.0106202	0.133633	0.0253952								3493	0.0395591	0.0302204	0.067768	0.000983391	0.000809616	0.000854667	-0.0313591	-0.0284538	-0.0292347		0.129033	0.629033	-0.589667	-0.571867	-0.466367
3492.5	0.011	-0.0263	0.04	0.00823333	-0.0058	-0.0007	0.012	0.00183333	0.0281	0.0225	0.0653	0.0386333		0.129233	0.0358215	0.0196306	0.0424385	0.0104333	0.00382969	0.0282	0.0106454	0.1339	0.0254459								3492.5	0.0396512	0.030276	0.0678844	0.000987083	0.000808984	0.000855623	-0.0314179	-0.0284426	-0.029251		0.129233	0.629233	-0.589567	-0.5718	-0.4661
3492	0.0105	-0.0268	0.0399	0.00786667	-0.0059	-0.0009	0.012	0.00173333	0.0281	0.0223	0.0651	0.0385		0.1293	0.03584	0.0196407	0.0424604	0.0106333	0.0039031	0.0283333	0.0106957	0.134233	0.0255093								3492	0.0397431	0.0303364	0.0679696	0.00101611	0.000818137	0.000868458	-0.0318764	-0.0286031	-0.0294696		0.1293	0.6293	-0.589367	-0.571667	-0.465767
3491.5	0.0102	-0.0267	0.04	0.00783333	-0.0058	-0.0009	0.012	0.00176667	0.028	0.0221	0.0652	0.0384333		0.129333	0.0358492	0.0196458	0.0424713	0.0106333	0.0039031	0.0284333	0.0107334	0.134333	0.0255283								3491.5	0.0397523	0.0303792	0.0679996	0.00101882	0.00081868	0.000874162	-0.031919	-0.0286126	-0.0295662		0.129333	0.629333	-0.589367	-0.571567	-0.465667
3491	0.0106	-0.0264	0.0401	0.0081	-0.0055	-0.0009	0.0121	0.0019	0.0283	0.0222	0.0657	0.0387333		0.129367	0.0358585	0.0196509	0.0424822	0.0106333	0.0039031	0.0284333	0.0107334	0.1341	0.0254839								3491	0.0397616	0.0303843	0.0679662	0.00100246	0.000811356	0.000854558	-0.0316616	-0.0284843	-0.0292328		0.129367	0.629367	-0.589367	-0.571567	-0.4659
3490.5	0.011	-0.0262	0.0401	0.0083	-0.0054	-0.0007	0.0123	0.00206667	0.0285	0.0224	0.0659	0.0389333		0.129167	0.035803	0.0196205	0.0424166	0.0105667	0.00387863	0.0283	0.0106831	0.133733	0.0254142								3490.5	0.0396817	0.0303036	0.0678308	0.000984809	0.000797324	0.000835064	-0.0313817	-0.0282369	-0.0288975		0.129167	0.629167	-0.589433	-0.5717	-0.466267
3490	0.0112	-0.026	0.0402	0.00846667	-0.0053	-0.0004	0.0126	0.0023	0.0286	0.0227	0.0659	0.0390667		0.129267	0.0358308	0.0196357	0.0424494	0.0105333	0.00386639	0.0284	0.0107209	0.133867	0.0254396								3490	0.0396972	0.0303565	0.067889	0.000975343	0.000787169	0.000830726	-0.0312305	-0.0280565	-0.0288223		0.129267	0.629267	-0.589467	-0.5716	-0.466133
3489.5	0.0112	-0.0259	0.0405	0.0086	-0.0049	-0.0002	0.0125	0.00246667	0.0286	0.0228	0.066	0.0391333		0.129533	0.0359047	0.0196762	0.042537	0.0107333	0.00393981	0.0287667	0.0108593	0.134267	0.0255156								3489.5	0.0398445	0.0305355	0.0680526	0.000976217	0.000787857	0.000836322	-0.0312445	-0.0280688	-0.0289192		0.129533	0.629533	-0.589267	-0.571233	-0.465733
3489	0.0111	-0.0261	0.0404	0.00846667	-0.0049	0	0.0123	0.00246667	0.0285	0.0225	0.0657	0.0389		0.1295	0.0358954	0.0196711	0.042526	0.0107333	0.00393981	0.0287	0.0108341	0.1342	0.0255029								3489	0.0398352	0.0305052	0.068029	0.000983987	0.000786161	0.000848496	-0.0313686	-0.0280386	-0.029129		0.1295	0.6295	-0.589267	-0.5713	-0.4658
3488.5	0.0108	-0.0265	0.0398	0.00803333	-0.0055	-0.0001	0.0119	0.0021	0.0279	0.0218	0.0649	0.0382		0.129067	0.0357753	0.0196053	0.0423837	0.0104	0.00381745	0.0282667	0.0106705	0.1335	0.0253699								3488.5	0.0395928	0.0302758	0.0677536	0.000995998	0.000793877	0.000873417	-0.0315594	-0.0281758	-0.0295536		0.129067	0.629067	-0.5896	-0.571733	-0.4665
3488	0.0106	-0.0265	0.0399	0.008	-0.0055	-0.0005	0.0116	0.00186667	0.0278	0.0218	0.0648	0.0381333		0.128933	0.0357384	0.0195851	0.0423399	0.0101667	0.00373181	0.0281	0.0106076	0.1332	0.0253129								3488	0.0394702	0.0301927	0.0676528	0.000990371	0.000802362	0.000871401	-0.0314702	-0.028326	-0.0295195		0.128933	0.628933	-0.589833	-0.5719	-0.4668
3487.5	0.0109	-0.0262	0.0403	0.00833333	-0.0051	-0.0004	0.0118	0.0021	0.0285	0.0224	0.0654	0.0387667		0.129233	0.0358215	0.0196306	0.0424385	0.0105	0.00385416	0.0284667	0.010746	0.1337	0.0254079								3487.5	0.0396757	0.0303766	0.0678464	0.000982342	0.000799568	0.000845629	-0.0313423	-0.0282766	-0.0290797		0.129233	0.629233	-0.5895	-0.571533	-0.4663
3487	0.0113	-0.0258	0.0407	0.00873333	-0.0048	-0.0002	0.0123	0.00243333	0.0288	0.0227	0.0658	0.0391		0.129333	0.0358492	0.0196458	0.0424713	0.0107333	0.00393981	0.0286667	0.0108215	0.134167	0.0254966								3487	0.039789	0.0304673	0.0679679	0.000964457	0.000785905	0.000833355	-0.0310557	-0.028034	-0.0288679		0.129333	0.629333	-0.589267	-0.571333	-0.465833
3486.5	0.0114	-0.0258	0.0408	0.0088	-0.0048	-0.0003	0.0124	0.00243333	0.0287	0.0229	0.0659	0.0391667		0.1294	0.0358677	0.0196559	0.0424932	0.0106667	0.00391534	0.0286667	0.0108215	0.1345	0.0255599								3486.5	0.039783	0.0304775	0.0680531	0.000959949	0.000786473	0.000834427	-0.030983	-0.0280441	-0.0288865		0.1294	0.6294	-0.589333	-0.571333	-0.4655
3486	0.0113	-0.0258	0.0407	0.00873333	-0.0051	-0.0005	0.0125	0.0023	0.0287	0.023	0.0661	0.0392667		0.129567	0.0359139	0.0196813	0.0425479	0.0107333	0.00393981	0.0289	0.0109096	0.134667	0.0255916								3486	0.0398537	0.0305909	0.0681395	0.000968478	0.000800372	0.000833642	-0.0311204	-0.0282909	-0.0288729		0.129567	0.629567	-0.589267	-0.5711	-0.465333
3485.5	0.0109	-0.0259	0.0405	0.0085	-0.0053	-0.0004	0.0126	0.0023	0.0285	0.0228	0.0659	0.0390667		0.129533	0.0359047	0.0196762	0.042537	0.0107667	0.00395204	0.0288	0.0108718	0.134467	0.0255536								3485.5	0.0398567	0.030548	0.0680906	0.000983244	0.000797952	0.000842387	-0.0313567	-0.028248	-0.0290239		0.129533	0.629533	-0.589233	-0.5712	-0.465533
3485	0.0108	-0.026	0.0405	0.00843333	-0.0053	0.0001	0.0124	0.0024	0.0284	0.0226	0.0654	0.0388		0.129567	0.0359139	0.0196813	0.0425479	0.0108333	0.00397651	0.0288	0.0108718	0.134233	0.0255093								3485	0.0398904	0.0305531	0.0680572	0.000989549	0.000792597	0.000855982	-0.0314571	-0.0281531	-0.0292572		0.129567	0.629567	-0.589167	-0.5712	-0.465767
3484.5	0.011	-0.026	0.0405	0.0085	-0.005	0.0003	0.0123	0.00253333	0.0285	0.0224	0.0655	0.0388		0.129367	0.0358585	0.0196509	0.0424822	0.0108	0.00396428	0.0287667	0.0108593	0.133967	0.0254586								3484.5	0.0398228	0.0305101	0.0679408	0.000981115	0.000782702	0.000849188	-0.0313228	-0.0279768	-0.0291408		0.129367	0.629367	-0.5892	-0.571233	-0.466033
3484	0.0109	-0.0261	0.0404	0.0084	-0.005	-0.0004	0.0119	0.00216667	0.0282	0.0221	0.0656	0.0386333		0.1291	0.0357846	0.0196104	0.0423947	0.0106	0.00389087	0.0286	0.0107964	0.133867	0.0254396								3484	0.0396754	0.0304067	0.0678343	0.000978152	0.0007975	0.000852694	-0.0312754	-0.0282401	-0.0292009		0.1291	0.6291	-0.5894	-0.5714	-0.466133
3483.5	0.0107	-0.0263	0.0404	0.00826667	-0.0051	-0.0004	0.0117	0.00206667	0.0281	0.0222	0.0655	0.0386		0.129233	0.0358215	0.0196306	0.0424385	0.0106333	0.0039031	0.0284667	0.010746	0.1339	0.0254459								3483.5	0.0397246	0.0303766	0.0678844	0.000989603	0.000801455	0.000857574	-0.031458	-0.02831	-0.0292844		0.129233	0.629233	-0.589367	-0.571533	-0.4661
3483	0.0108	-0.0264	0.0404	0.00826667	-0.005	-0.0001	0.0119	0.00226667	0.0282	0.0224	0.0655	0.0387		0.129533	0.0359047	0.0196762	0.042537	0.0109	0.00400098	0.0286333	0.0108089	0.134	0.0254649								3483	0.0399057	0.0304851	0.0680019	0.00100103	0.000796281	0.000858601	-0.031639	-0.0282185	-0.0293019		0.129533	0.629533	-0.5891	-0.571367	-0.466
3482.5	0.0111	-0.0261	0.0406	0.00853333	-0.0047	0	0.0123	0.00253333	0.0283	0.0225	0.0655	0.0387667		0.1297	0.0359509	0.0197015	0.0425917	0.0109	0.00400098	0.0287333	0.0108467	0.133867	0.0254396								3482.5	0.0399519	0.0305482	0.0680313	0.000987123	0.000784832	0.000856418	-0.0314185	-0.0280149	-0.0292646		0.1297	0.6297	-0.5891	-0.571267	-0.466133
3482	0.0113	-0.0259	0.0408	0.00873333	-0.0046	-0.0002	0.0125	0.00256667	0.0285	0.0225	0.0655	0.0388333		0.1298	0.0359786	0.0197167	0.0426245	0.0109333	0.00401322	0.0289	0.0109096	0.133867	0.0254396								3482	0.0399918	0.0306263	0.0680641	0.000977092	0.000787343	0.000854439	-0.0312585	-0.0280596	-0.0292308		0.1298	0.6298	-0.589067	-0.5711	-0.466133
3481.5	0.0111	-0.026	0.0407	0.0086	-0.0048	-0.0003	0.0124	0.00243333	0.0286	0.0226	0.0656	0.0389333		0.129367	0.0358585	0.0196509	0.0424822	0.0107333	0.00393981	0.0287333	0.0108467	0.133767	0.0254206								3481.5	0.0397983	0.0304976	0.0679028	0.000973333	0.000787601	0.000839231	-0.0311983	-0.0280642	-0.0289695		0.129367	0.629367	-0.589267	-0.571267	-0.466233
3481	0.011	-0.026	0.0405	0.0085	-0.005	0	0.0124	0.00246667	0.0287	0.0225	0.0657	0.0389667		0.1287	0.0356737	0.0195496	0.0422633	0.0104667	0.00384192	0.0286	0.0107964	0.133633	0.0253952								3481	0.0395156	0.030346	0.0676586	0.000961968	0.000777255	0.000823224	-0.0310156	-0.0278793	-0.0286919		0.1287	0.6287	-0.589533	-0.5714	-0.466367
3480.5	0.0111	-0.0259	0.0406	0.0086	-0.005	-0.0001	0.0125	0.00246667	0.0287	0.0223	0.0659	0.0389667		0.128833	0.0357106	0.0195699	0.0423071	0.0105	0.00385416	0.0286667	0.0108215	0.133833	0.0254332								3480.5	0.0395648	0.0303914	0.0677403	0.000958819	0.000779789	0.000827925	-0.0309648	-0.0279247	-0.0287737		0.128833	0.628833	-0.5895	-0.571333	-0.466167
3480	0.0109	-0.0263	0.0406	0.0084	-0.0051	-0.0003	0.0124	0.00233333	0.0286	0.0222	0.066	0.0389333		0.129467	0.0358862	0.0196661	0.0425151	0.0107	0.00392757	0.0288	0.0108718	0.134333	0.0255283								3480	0.0398138	0.0305379	0.0680433	0.000986825	0.000795498	0.000847393	-0.0314138	-0.0282046	-0.02911		0.129467	0.629467	-0.5893	-0.5712	-0.465667
3479.5	0.0108	-0.0265	0.0406	0.0083	-0.0052	-0.0005	0.0122	0.00216667	0.0286	0.0223	0.0659	0.0389333		0.129733	0.0359601	0.0197066	0.0426027	0.0109	0.00400098	0.0290333	0.0109599	0.1348	0.0256169								3479.5	0.0399611	0.0306665	0.0682196	0.00100242	0.000812241	0.000857685	-0.0316611	-0.0284998	-0.0292863		0.129733	0.629733	-0.5891	-0.570967	-0.4652
3479	0.011	-0.0262	0.0406	0.00846667	-0.0051	-0.0004	0.0124	0.0023	0.0286	0.0225	0.0659	0.039		0.1294	0.0358677	0.0196559	0.0424932	0.0109667	0.00402546	0.0289	0.0109096	0.134633	0.0255853								3479	0.0398932	0.0305655	0.0680785	0.000987625	0.000798941	0.000845557	-0.0314265	-0.0282655	-0.0290785		0.1294	0.6294	-0.589033	-0.5711	-0.465367
3478.5	0.0114	-0.0258	0.0406	0.00873333	-0.0048	0	0.0127	0.00263333	0.0285	0.0226	0.0658	0.0389667		0.129233	0.0358215	0.0196306	0.0424385	0.011	0.00403769	0.0287333	0.0108467	0.1343	0.0255219								3478.5	0.0398592	0.0304773	0.0679604	0.00096882	0.000775287	0.000840636	-0.0311259	-0.027844	-0.0289937		0.129233	0.629233	-0.589	-0.571267	-0.4657
3478	0.0116	-0.0256	0.0409	0.00896667	-0.0045	0.0003	0.013	0.00293333	0.0289	0.0228	0.0658	0.0391667		0.129433	0.035877	0.019661	0.0425041	0.0111	0.0040744	0.0290667	0.0109725	0.134433	0.0255473								3478	0.0399514	0.0306335	0.0680514	0.000960051	0.0007673	0.000834328	-0.0309847	-0.0277002	-0.0288847		0.129433	0.629433	-0.5889	-0.570933	-0.465567
3477.5	0.0116	-0.0256	0.0409	0.00896667	-0.0044	0.0003	0.0131	0.003	0.0289	0.0228	0.0657	0.0391333		0.129433	0.035877	0.019661	0.0425041	0.0110333	0.00404993	0.0292333	0.0110354	0.134433	0.0255473								3477.5	0.0399269	0.0306964	0.0680514	0.000958535	0.000767092	0.000836255	-0.0309602	-0.0276964	-0.0289181		0.129433	0.629433	-0.588967	-0.570767	-0.465567
3477	0.0116	-0.0256	0.0407	0.0089	-0.0042	0.0004	0.0131	0.0031	0.0288	0.0228	0.0657	0.0391		0.129067	0.0357753	0.0196053	0.0423837	0.0107333	0.00393981	0.0289333	0.0109222	0.134	0.0254649								3477	0.0397151	0.0305275	0.0678486	0.000949572	0.000752267	0.000826484	-0.0308151	-0.0274275	-0.0287486		0.129067	0.629067	-0.589267	-0.571067	-0.466
3476.5	0.0115	-0.0257	0.0406	0.0088	-0.004	0.0006	0.0134	0.00333333	0.0291	0.023	0.0658	0.0393		0.1289	0.0357291	0.01958	0.042329	0.0106667	0.00391534	0.0288333	0.0108844	0.133833	0.0254332								3476.5	0.0396445	0.0304644	0.0677622	0.000951381	0.000736096	0.000810099	-0.0308445	-0.0271311	-0.0284622		0.1289	0.6289	-0.589333	-0.571167	-0.466167
3476	0.0113	-0.0257	0.0407	0.00876667	-0.0041	0.0006	0.0133	0.00326667	0.029	0.0229	0.0657	0.0392		0.129	0.0357568	0.0195952	0.0423618	0.0106667	0.00391534	0.0287333	0.0108467	0.134033	0.0254712								3476	0.0396722	0.0304419	0.0678331	0.000955151	0.000738491	0.000819854	-0.0309055	-0.0271752	-0.0286331		0.129	0.629	-0.589333	-0.571267	-0.465967
3475.5	0.0114	-0.0254	0.0411	0.00903333	-0.0043	0.0009	0.0133	0.0033	0.0291	0.0228	0.066	0.0393		0.129033	0.0357661	0.0196002	0.0423728	0.0106	0.00389087	0.0287	0.0108341	0.133933	0.0254522								3475.5	0.0396569	0.0304343	0.067825	0.000937806	0.000736272	0.000813677	-0.0306236	-0.0271343	-0.028525		0.129033	0.629033	-0.5894	-0.5713	-0.466067
3475	0.0117	-0.0254	0.0412	0.00916667	-0.0045	0.001	0.0136	0.00336667	0.0292	0.0231	0.0663	0.0395333		0.129267	0.0358308	0.0196357	0.0424494	0.0108667	0.00398875	0.0291667	0.0110103	0.133833	0.0254332								3475	0.0398195	0.0306459	0.0678826	0.000939596	0.000744159	0.000803684	-0.0306528	-0.0272793	-0.0283493		0.129267	0.629267	-0.589133	-0.570833	-0.466167
3474.5	0.0114	-0.0259	0.0408	0.00876667	-0.0046	0.0007	0.0133	0.00313333	0.0287	0.0228	0.066	0.0391667		0.129533	0.0359047	0.0196762	0.042537	0.0112333	0.00412334	0.0294333	0.0111109	0.134233	0.0255093								3474.5	0.040028	0.0307871	0.0680462	0.000977272	0.000764732	0.000834029	-0.0312613	-0.0276538	-0.0288796		0.129533	0.629533	-0.588767	-0.570567	-0.465767
3474	0.011	-0.0261	0.0406	0.0085	-0.0045	0.0005	0.0128	0.00293333	0.0287	0.0224	0.0659	0.039		0.129433	0.035877	0.019661	0.0425041	0.0113333	0.00416004	0.0294	0.0110983	0.134333	0.0255283								3474	0.040037	0.0307593	0.0680324	0.000994582	0.000774287	0.00084288	-0.031537	-0.027826	-0.0290324		0.129433	0.629433	-0.588667	-0.5706	-0.465667
3473.5	0.011	-0.0259	0.0407	0.0086	-0.0044	0.0004	0.0131	0.00303333	0.0289	0.0224	0.0659	0.0390667		0.129233	0.0358215	0.0196306	0.0424385	0.0111667	0.00409887	0.0293333	0.0110732	0.1341	0.0254839								3473.5	0.0399204	0.0307038	0.0679224	0.000980966	0.000765655	0.000832652	-0.0313204	-0.0276705	-0.0288557		0.129233	0.629233	-0.588833	-0.570667	-0.4659
3473	0.0114	-0.0257	0.041	0.0089	-0.0042	0.0008	0.0138	0.00346667	0.029	0.0226	0.0658	0.0391333		0.129333	0.0358492	0.0196458	0.0424713	0.0112	0.0041111	0.0295333	0.0111487	0.1342	0.0255029								3473	0.0399603	0.0307945	0.0679742	0.000964745	0.00074681	0.000831797	-0.0310603	-0.0273278	-0.0288409		0.129333	0.629333	-0.5888	-0.570467	-0.4658
3472.5	0.0117	-0.0255	0.0412	0.00913333	-0.0041	0.0009	0.0141	0.00363333	0.029	0.0228	0.066	0.0392667		0.1296	0.0359232	0.0196863	0.0425589	0.0114	0.00418452	0.0298	0.0112493	0.134533	0.0255663								3472.5	0.0401077	0.0309357	0.0681251	0.000959409	0.000745417	0.000832811	-0.0309743	-0.0273023	-0.0288585		0.1296	0.6296	-0.5886	-0.5702	-0.465467
3472	0.0114	-0.0254	0.0408	0.00893333	-0.0041	0.0009	0.0139	0.00356667	0.0289	0.0228	0.066	0.0392333		0.1297	0.0359509	0.0197015	0.0425917	0.0114667	0.00420899	0.0299333	0.0112997	0.134633	0.0255853								3472	0.0401599	0.0310012	0.068177	0.000975096	0.000752653	0.000837734	-0.0312265	-0.0274345	-0.0289436		0.1297	0.6297	-0.588533	-0.570067	-0.465367
3471.5	0.0113	-0.0254	0.0406	0.00883333	-0.004	0.0011	0.0136	0.00356667	0.0287	0.0225	0.066	0.0390667		0.129633	0.0359324	0.0196914	0.0425698	0.0114667	0.00420899	0.03	0.0113248	0.1347	0.0255979								3471.5	0.0401414	0.0310162	0.0681678	0.000980194	0.000753478	0.000846873	-0.031308	-0.0274496	-0.0291011		0.129633	0.629633	-0.588533	-0.57	-0.4653
3471	0.0116	-0.0252	0.0409	0.0091	-0.0038	0.0014	0.0137	0.00376667	0.0288	0.0226	0.0662	0.0392		0.129633	0.0359324	0.0196914	0.0425698	0.0114333	0.00419675	0.0299	0.0112871	0.1347	0.0255979								3471	0.0401291	0.0309785	0.0681678	0.000962808	0.000740483	0.000839131	-0.0310291	-0.0272118	-0.0289678		0.129633	0.629633	-0.588567	-0.5701	-0.4653
3470.5	0.0119	-0.0249	0.0412	0.0094	-0.0037	0.0013	0.0137	0.00376667	0.029	0.0229	0.0663	0.0394		0.129467	0.0358862	0.0196661	0.0425151	0.0111667	0.00409887	0.0296667	0.011199	0.134433	0.0255473								3470.5	0.0399851	0.0308651	0.0680623	0.000935446	0.000734324	0.00082153	-0.0305851	-0.0270984	-0.0286623		0.129467	0.629467	-0.588833	-0.570333	-0.465567
3470	0.0118	-0.0251	0.0414	0.00936667	-0.0039	0.0006	0.0138	0.0035	0.029	0.0231	0.0665	0.0395333		0.129133	0.0357938	0.0196154	0.0424056	0.0108	0.00396428	0.0292	0.0110228	0.134333	0.0255283								3470	0.0397581	0.0306383	0.0679339	0.000923638	0.000736486	0.000806591	-0.0303914	-0.0271383	-0.0284005		0.129133	0.629133	-0.5892	-0.5708	-0.465667
3469.5	0.0119	-0.0252	0.0417	0.00946667	-0.004	0.0004	0.014	0.00346667	0.029	0.0231	0.0668	0.0396333		0.1292	0.0358123	0.0196256	0.0424275	0.0109333	0.00401322	0.0289333	0.0109222	0.134467	0.0255536								3469.5	0.0398255	0.0305477	0.0679811	0.000921659	0.000733385	0.000803596	-0.0303588	-0.0270811	-0.0283478		0.1292	0.6292	-0.589067	-0.571067	-0.465533
3469	0.0117	-0.0255	0.0415	0.00923333	-0.0043	0.0003	0.0137	0.00323333	0.0289	0.0228	0.0663	0.0393333		0.129567	0.0359139	0.0196813	0.0425479	0.0112667	0.00413557	0.0290667	0.0109725	0.134733	0.0256043								3469	0.0400495	0.0306538	0.0681522	0.000949635	0.00075188	0.000830527	-0.0308162	-0.0274204	-0.0288189		0.129567	0.629567	-0.588733	-0.570933	-0.465267
3468.5	0.0113	-0.0259	0.0411	0.00883333	-0.0045	0.0004	0.0134	0.0031	0.0288	0.0225	0.0657	0.039		0.1298	0.0359786	0.0197167	0.0426245	0.0114	0.00418452	0.0294	0.0110983	0.134833	0.0256233								3468.5	0.0401631	0.030815	0.0682478	0.000981554	0.000768124	0.000855435	-0.0313298	-0.027715	-0.0292478		0.1298	0.6298	-0.5886	-0.5706	-0.465167
3468	0.0116	-0.0257	0.041	0.00896667	-0.0042	0.0006	0.0135	0.0033	0.029	0.0226	0.066	0.0392		0.129767	0.0359693	0.0197116	0.0426136	0.0114	0.00418452	0.0296	0.0111738	0.134633	0.0255853								3468	0.0401539	0.0308855	0.0681989	0.000972641	0.000760959	0.000840934	-0.0311872	-0.0275855	-0.0289989		0.129767	0.629767	-0.5886	-0.5704	-0.465367
3467.5	0.0117	-0.0257	0.041	0.009	-0.0042	0.0007	0.0137	0.0034	0.0289	0.0228	0.0663	0.0393333		0.1298	0.0359786	0.0197167	0.0426245	0.0113667	0.00417228	0.0295	0.0111361	0.1346	0.0255789								3467.5	0.0401509	0.0308528	0.0682035	0.000970377	0.000753656	0.000833485	-0.0311509	-0.0274528	-0.0288701		0.1298	0.6298	-0.588633	-0.5705	-0.4654
3467	0.0117	-0.0256	0.0409	0.009	-0.0043	0.0005	0.0134	0.0032	0.029	0.0228	0.0663	0.0393667		0.1297	0.0359509	0.0197015	0.0425917	0.0112	0.0041111	0.0293	0.0110606	0.134567	0.0255726								3467	0.040062	0.0307621	0.0681643	0.000964846	0.00075967	0.000829304	-0.031062	-0.0275621	-0.0287976		0.1297	0.6297	-0.5888	-0.5707	-0.465433
3466.5	0.0117	-0.0257	0.0408	0.00893333	-0.0044	0.0004	0.0131	0.00303333	0.0291	0.0226	0.0662	0.0393		0.129533	0.0359047	0.0196762	0.042537	0.0111333	0.00408663	0.0293	0.0110606	0.1346	0.0255789								3466.5	0.0399913	0.0307368	0.0681159	0.000964598	0.000767481	0.000830357	-0.031058	-0.0277035	-0.0288159		0.129533	0.629533	-0.588867	-0.5707	-0.4654
3466	0.0116	-0.0256	0.0411	0.00903333	-0.0043	0.0007	0.0133	0.00323333	0.0291	0.0225	0.0661	0.0392333		0.129367	0.0358585	0.0196509	0.0424822	0.0111	0.0040744	0.0293667	0.0110858	0.1345	0.0255599								3466	0.0399329	0.0307366	0.0680422	0.000954781	0.000756432	0.000829949	-0.0308995	-0.0275033	-0.0288088		0.129367	0.629367	-0.5889	-0.570633	-0.4655
3465.5	0.0116	-0.0252	0.0414	0.00926667	-0.0039	0.0014	0.0139	0.0038	0.0292	0.0228	0.0662	0.0394		0.129333	0.0358492	0.0196458	0.0424713	0.0112333	0.00412334	0.0296333	0.0111864	0.134367	0.0255346								3465.5	0.0399726	0.0308322	0.0680059	0.000942853	0.000730742	0.000818297	-0.0307059	-0.0270322	-0.0286059		0.129333	0.629333	-0.588767	-0.570367	-0.465633
3465	0.0117	-0.025	0.0415	0.0094	-0.0034	0.002	0.0145	0.00436667	0.0292	0.0232	0.0665	0.0396333		0.129333	0.0358492	0.0196458	0.0424713	0.0113	0.00414781	0.0297333	0.0112242	0.134233	0.0255093								3465	0.039997	0.03087	0.0679806	0.000936179	0.000702426	0.000803565	-0.030597	-0.0265033	-0.0283472		0.129333	0.629333	-0.5887	-0.570267	-0.465767
3464.5	0.012	-0.025	0.0417	0.00956667	-0.0032	0.002	0.0145	0.00443333	0.0292	0.0233	0.0666	0.0397		0.129233	0.0358215	0.0196306	0.0424385	0.0112667	0.00413557	0.0296333	0.0111864	0.1342	0.0255029								3464.5	0.0399571	0.030817	0.0679414	0.000923578	0.0006961	0.000797576	-0.0303904	-0.0263837	-0.0282414		0.129233	0.629233	-0.588733	-0.570367	-0.4658
3464	0.0121	-0.025	0.0415	0.00953333	-0.0033	0.0018	0.0145	0.00433333	0.0293	0.0234	0.0666	0.0397667		0.1292	0.0358123	0.0196256	0.0424275	0.0112	0.0041111	0.0298	0.0112493	0.1343	0.0255219								3464	0.0399234	0.0308749	0.0679494	0.000923555	0.000704455	0.000794269	-0.03039	-0.0265416	-0.0281828		0.1292	0.6292	-0.5888	-0.5702	-0.4657
3463.5	0.0119	-0.0253	0.0412	0.00926667	-0.0033	0.002	0.0144	0.00436667	0.0293	0.0233	0.0663	0.0396333		0.1293	0.03584	0.0196407	0.0424604	0.0111667	0.00409887	0.0298333	0.0112619	0.134233	0.0255093								3463.5	0.0399389	0.0309027	0.0679696	0.000940784	0.00070416	0.000802944	-0.0306722	-0.026536	-0.0283363		0.1293	0.6293	-0.588833	-0.570167	-0.465767
3463	0.0116	-0.0255	0.0413	0.00913333	-0.0033	0.0022	0.0144	0.00443333	0.0292	0.0231	0.0661	0.0394667		0.1293	0.03584	0.0196407	0.0424604	0.0111	0.0040744	0.0298333	0.0112619	0.1341	0.0254839								3463	0.0399144	0.0309027	0.0679443	0.000947474	0.000700626	0.000810974	-0.0307811	-0.0264693	-0.0284776		0.1293	0.6293	-0.5889	-0.570167	-0.4659
3462.5	0.0117	-0.0252	0.0412	0.00923333	-0.0032	0.0023	0.0145	0.00453333	0.0292	0.023	0.0662	0.0394667		0.129433	0.035877	0.019661	0.0425041	0.0112	0.0041111	0.0302667	0.0114255	0.1344	0.0255409								3462.5	0.0399881	0.0310865	0.0680451	0.000945853	0.000705071	0.000816725	-0.0307547	-0.0265532	-0.0285784		0.129433	0.629433	-0.5888	-0.569733	-0.4656
3462	0.0117	-0.0252	0.0409	0.00913333	-0.0033	0.0021	0.0144	0.0044	0.0289	0.0227	0.066	0.0392		0.129533	0.0359047	0.0196762	0.042537	0.0115	0.00422122	0.0308	0.0116268	0.1349	0.0256359								3462	0.0401259	0.031303	0.0681729	0.000960539	0.000723773	0.00083943	-0.0309926	-0.026903	-0.0289729		0.129533	0.629533	-0.5885	-0.5692	-0.4651
3461.5	0.0117	-0.0252	0.0411	0.0092	-0.0031	0.002	0.0145	0.00446667	0.0289	0.0227	0.066	0.0392		0.129633	0.0359324	0.0196914	0.0425698	0.0118333	0.00434358	0.031	0.0117023	0.134967	0.0256486								3461.5	0.040276	0.0313937	0.0682184	0.000965716	0.000725066	0.000842069	-0.031076	-0.0269271	-0.0290184		0.129633	0.629633	-0.588167	-0.569	-0.465033
3461	0.0118	-0.0252	0.0413	0.0093	-0.003	0.002	0.0147	0.00456667	0.0291	0.0227	0.0663	0.0393667		0.129633	0.0359324	0.0196914	0.0425698	0.0118	0.00433134	0.0306667	0.0115765	0.1347	0.0255979								3461	0.0402637	0.0312679	0.0681678	0.000958753	0.000712955	0.000829503	-0.0309637	-0.0267012	-0.0288011		0.129633	0.629633	-0.5882	-0.569333	-0.4653
3460.5	0.0116	-0.0253	0.0412	0.00916667	-0.0033	0.0016	0.0146	0.0043	0.029	0.0228	0.0663	0.0393667		0.129333	0.0358492	0.0196458	0.0424713	0.0113333	0.00416004	0.03	0.0113248	0.134367	0.0255346								3460.5	0.0400093	0.0309707	0.0680059	0.000951267	0.000711324	0.000820205	-0.0308426	-0.0266707	-0.0286392		0.129333	0.629333	-0.588667	-0.57	-0.465633
3460	0.0118	-0.0254	0.0412	0.0092	-0.0035	0.0011	0.0144	0.004	0.029	0.0229	0.0663	0.0394		0.129433	0.035877	0.019661	0.0425041	0.0112333	0.00412334	0.0299333	0.0112997	0.134667	0.0255916								3460	0.0400003	0.0309607	0.0680957	0.000948658	0.000726878	0.000823446	-0.0308003	-0.0269607	-0.0286957		0.129433	0.629433	-0.588767	-0.570067	-0.465333
3459.5	0.0119	-0.0253	0.0414	0.00933333	-0.0034	0.0013	0.0141	0.004	0.0291	0.023	0.0663	0.0394667		0.129533	0.0359047	0.0196762	0.042537	0.0116	0.00425793	0.0303333	0.0114507	0.135033	0.0256613								3459.5	0.0401626	0.0311269	0.0681983	0.000950444	0.000735867	0.000825504	-0.0308293	-0.0271269	-0.0287316		0.129533	0.629533	-0.5884	-0.569667	-0.464967
3459	0.0119	-0.0249	0.0417	0.00956667	-0.0029	0.0019	0.0143	0.00443333	0.029	0.0232	0.0665	0.0395667		0.129367	0.0358585	0.0196509	0.0424822	0.0116	0.00425793	0.0305	0.0115136	0.1348	0.0256169								3459	0.0401164	0.0311645	0.0680992	0.000933286	0.000714553	0.000814105	-0.0305497	-0.0267311	-0.0285325		0.129367	0.629367	-0.5884	-0.5695	-0.4652
3458.5	0.0121	-0.0246	0.0418	0.00976667	-0.0027	0.0024	0.0149	0.00486667	0.029	0.0234	0.0664	0.0396		0.1293	0.03584	0.0196407	0.0424604	0.0114667	0.00420899	0.0305667	0.0115388	0.134633	0.0255853								3458.5	0.040049	0.0311795	0.0680456	0.000917019	0.000692365	0.000809153	-0.0302823	-0.0263128	-0.0284456		0.1293	0.6293	-0.588533	-0.569433	-0.465367
3458	0.012	-0.0247	0.0416	0.00963333	-0.0027	0.0025	0.0151	0.00496667	0.0293	0.0231	0.0663	0.0395667		0.129133	0.0357938	0.0196154	0.0424056	0.0113667	0.00417228	0.0303667	0.0114633	0.134433	0.0255473								3458	0.0399661	0.0310787	0.0679529	0.000920075	0.000681838	0.000805777	-0.0303327	-0.026112	-0.0283862		0.129133	0.629133	-0.588633	-0.569633	-0.465567
3457.5	0.012	-0.025	0.0415	0.0095	-0.0029	0.0021	0.0151	0.00476667	0.0293	0.0228	0.0661	0.0394		0.128833	0.0357106	0.0195699	0.0423071	0.0113	0.00414781	0.0301667	0.0113878	0.134167	0.0254966								3457.5	0.0398585	0.0309576	0.0678037	0.000921636	0.000685966	0.00080677	-0.0303585	-0.026191	-0.0284037		0.128833	0.628833	-0.5887	-0.569833	-0.465833
3457	0.0121	-0.0249	0.0418	0.00966667	-0.003	0.0021	0.015	0.0047	0.0293	0.0229	0.0661	0.0394333		0.129067	0.0357753	0.0196053	0.0423837	0.0114667	0.00420899	0.0304	0.0114758	0.134233	0.0255093								3457	0.0399843	0.0310811	0.067893	0.000919159	0.000695965	0.000809952	-0.0303176	-0.0263811	-0.0284597		0.129067	0.629067	-0.588533	-0.5696	-0.465767
3456.5	0.012	-0.0249	0.0417	0.0096	-0.003	0.0023	0.0149	0.00473333	0.0292	0.0229	0.0661	0.0394		0.129333	0.0358492	0.0196458	0.0424713	0.0116667	0.0042824	0.0307667	0.0116143	0.134633	0.0255853								3456.5	0.0401316	0.0312601	0.0680566	0.000932181	0.000703668	0.000821199	-0.0305316	-0.0265267	-0.0286566		0.129333	0.629333	-0.588333	-0.569233	-0.465367
3456	0.0121	-0.0249	0.0414	0.00953333	-0.0029	0.0024	0.015	0.00483333	0.0291	0.0229	0.0662	0.0394		0.129233	0.0358215	0.0196306	0.0424385	0.0116667	0.0042824	0.0309333	0.0116772	0.134667	0.0255916								3456	0.0401039	0.0313078	0.0680301	0.00093456	0.000700897	0.000819681	-0.0305706	-0.0264745	-0.0286301		0.129233	0.629233	-0.588333	-0.569067	-0.465333
3455.5	0.0121	-0.0247	0.0415	0.00963333	-0.0027	0.0025	0.0151	0.00496667	0.0292	0.023	0.0662	0.0394667		0.129	0.0357568	0.0195952	0.0423618	0.0115	0.00422122	0.0306667	0.0115765	0.1343	0.0255219								3455.5	0.0399781	0.0311717	0.0678838	0.000920803	0.000686703	0.000807531	-0.0303447	-0.026205	-0.0284171		0.129	0.629	-0.5885	-0.569333	-0.4657
3455	0.012	-0.0249	0.0417	0.0096	-0.0029	0.0026	0.0147	0.0048	0.0292	0.0229	0.066	0.0393667		0.129067	0.0357753	0.0196053	0.0423837	0.0114333	0.00419675	0.0304	0.0114758	0.134267	0.0255156								3455	0.0399721	0.0310811	0.0678993	0.000922463	0.000690699	0.000814112	-0.0303721	-0.0262811	-0.0285327		0.129067	0.629067	-0.588567	-0.5696	-0.465733
3454.5	0.0118	-0.0252	0.0418	0.00946667	-0.0029	0.0025	0.0146	0.00473333	0.0293	0.023	0.0662	0.0395		0.1294	0.0358677	0.0196559	0.0424932	0.0117	0.00429463	0.0306333	0.0115639	0.134733	0.0256043								3454.5	0.0401623	0.0312199	0.0680975	0.000942225	0.000701536	0.000817815	-0.0306957	-0.0264865	-0.0285975		0.1294	0.6294	-0.5883	-0.569367	-0.465267
3454	0.0117	-0.0251	0.0414	0.00933333	-0.0027	0.0024	0.0148	0.00483333	0.0293	0.0232	0.0665	0.0396667		0.129533	0.0359047	0.0196762	0.042537	0.0118	0.00433134	0.0309667	0.0116898	0.1348	0.0256169								3454	0.040236	0.0313659	0.0681539	0.000954976	0.00070398	0.000811524	-0.0309027	-0.0265326	-0.0284873		0.129533	0.629533	-0.5882	-0.569033	-0.4652
3453.5	0.0119	-0.025	0.0412	0.00936667	-0.0026	0.0028	0.0149	0.00503333	0.0291	0.0232	0.0666	0.0396333		0.129433	0.035877	0.019661	0.0425041	0.0117333	0.00430687	0.0308333	0.0116394	0.1346	0.0255789								3453.5	0.0401838	0.0313004	0.0680831	0.000949697	0.00068996	0.000809388	-0.0308172	-0.0262671	-0.0284497		0.129433	0.629433	-0.588267	-0.569167	-0.4654
3453	0.0122	-0.025	0.0415	0.00956667	-0.0026	0.0028	0.0153	0.00516667	0.0293	0.0231	0.0667	0.0397		0.129567	0.0359139	0.0196813	0.0425479	0.0118	0.00433134	0.0307667	0.0116143	0.134667	0.0255916								3453	0.0402453	0.0312955	0.0681395	0.000941176	0.000682716	0.000808807	-0.0306786	-0.0261288	-0.0284395		0.129567	0.629567	-0.5882	-0.569233	-0.465333
3452.5	0.0122	-0.0249	0.0416	0.00963333	-0.0026	0.0025	0.0154	0.0051	0.0296	0.0231	0.0667	0.0398		0.129567	0.0359139	0.0196813	0.0425479	0.0117333	0.00430687	0.0307667	0.0116143	0.1346	0.0255789								3452.5	0.0402208	0.0312955	0.0681269	0.000935592	0.000686205	0.000802411	-0.0305874	-0.0261955	-0.0283269		0.129567	0.629567	-0.588267	-0.569233	-0.4654
3452	0.0121	-0.0247	0.0416	0.00966667	-0.0026	0.0026	0.0154	0.00513333	0.0296	0.0229	0.0666	0.0397		0.129333	0.0358492	0.0196458	0.0424713	0.0116	0.00425793	0.0307667	0.0116143	0.134533	0.0255663								3452	0.0401072	0.0312601	0.0680376	0.000926624	0.000682606	0.000803018	-0.0304405	-0.0261267	-0.0283376		0.129333	0.629333	-0.5884	-0.569233	-0.465467
3451.5	0.0119	-0.0246	0.0416	0.00963333	-0.0027	0.0027	0.0155	0.00516667	0.0294	0.0229	0.0665	0.0396		0.129333	0.0358492	0.0196458	0.0424713	0.0116333	0.00427016	0.0308333	0.0116394	0.134633	0.0255853								3451.5	0.0401194	0.0312852	0.0680566	0.0009294	0.00068218	0.000809776	-0.0304861	-0.0261186	-0.0284566		0.129333	0.629333	-0.588367	-0.569167	-0.465367
3451	0.0118	-0.0248	0.0418	0.0096	-0.0027	0.0029	0.0157	0.0053	0.0294	0.0232	0.0663	0.0396333		0.1295	0.0358954	0.0196711	0.042526	0.0118333	0.00434358	0.0309333	0.0116772	0.134733	0.0256043								3451	0.040239	0.0313483	0.0681303	0.000938749	0.000678514	0.000812077	-0.030639	-0.0260483	-0.028497		0.1295	0.6295	-0.588167	-0.569067	-0.465267
3450.5	0.0121	-0.0249	0.0422	0.0098	-0.0024	0.0029	0.0159	0.00546667	0.0296	0.0235	0.0662	0.0397667		0.1298	0.0359786	0.0197167	0.0426245	0.0121333	0.0044537	0.0311667	0.0117653	0.134867	0.0256296								3450.5	0.0404323	0.031482	0.0682542	0.000938337	0.000676795	0.000811537	-0.0306323	-0.0260153	-0.0284875		0.1298	0.6298	-0.587867	-0.568833	-0.465133
3450	0.0126	-0.0247	0.0422	0.0100333	-0.002	0.0028	0.0159	0.00556667	0.0296	0.0236	0.0667	0.0399667		0.129833	0.0359878	0.0197218	0.0426355	0.0120667	0.00442922	0.0309667	0.0116898	0.134767	0.0256106								3450	0.0404171	0.0314115	0.0682461	0.00092317	0.000667956	0.000799726	-0.0303837	-0.0258448	-0.0282794		0.129833	0.629833	-0.587933	-0.569033	-0.465233
3449.5	0.0127	-0.0245	0.042	0.0100667	-0.0022	0.0027	0.0158	0.00543333	0.0295	0.0234	0.0668	0.0399		0.129667	0.0359416	0.0196964	0.0425808	0.0117667	0.00431911	0.0306333	0.0115639	0.134533	0.0255663								3449.5	0.0402607	0.0312604	0.068147	0.000911682	0.000667036	0.000797895	-0.0301941	-0.025827	-0.028247		0.129667	0.629667	-0.588233	-0.569367	-0.465467
3449	0.0124	-0.0246	0.0419	0.0099	-0.0024	0.0026	0.0156	0.00526667	0.0294	0.0233	0.0664	0.0397		0.1296	0.0359232	0.0196863	0.0425589	0.0117333	0.00430687	0.0307333	0.0116017	0.1345	0.0255599								3449	0.04023	0.031288	0.0681188	0.00091991	0.000677109	0.000807628	-0.03033	-0.0260213	-0.0284188		0.1296	0.6296	-0.588267	-0.569267	-0.4655
3448.5	0.0122	-0.0248	0.0419	0.00976667	-0.0023	0.0027	0.0151	0.00516667	0.0293	0.0232	0.0662	0.0395667		0.129533	0.0359047	0.0196762	0.042537	0.0116	0.00425793	0.0305333	0.0115262	0.134233	0.0255093								3448.5	0.0401626	0.0312024	0.0680462	0.000923913	0.000677858	0.000811086	-0.0303959	-0.0260357	-0.0284796		0.129533	0.629533	-0.5884	-0.569467	-0.465767
3448	0.0121	-0.025	0.0418	0.00963333	-0.0027	0.0025	0.0147	0.00483333	0.0292	0.0229	0.0661	0.0394		0.1295	0.0358954	0.0196711	0.042526	0.0114667	0.00420899	0.0302333	0.0114129	0.134	0.0254649								3448	0.0401044	0.0310841	0.0679909	0.000928487	0.0006891	0.000817442	-0.0304711	-0.0262507	-0.0285909		0.1295	0.6295	-0.588533	-0.569767	-0.466
3447.5	0.012	-0.0248	0.0419	0.0097	-0.0033	0.0023	0.0147	0.00456667	0.0292	0.023	0.066	0.0394		0.1294	0.0358677	0.0196559	0.0424932	0.0116	0.00425793	0.0303333	0.0114507	0.134	0.0254649								3447.5	0.0401256	0.0311066	0.0679581	0.00092572	0.000704369	0.000815565	-0.0304256	-0.0265399	-0.0285581		0.1294	0.6294	-0.5884	-0.569667	-0.466
3447	0.012	-0.0245	0.042	0.00983333	-0.0033	0.0023	0.0148	0.0046	0.0293	0.0231	0.066	0.0394667		0.129767	0.0359693	0.0197116	0.0426136	0.0119	0.00436805	0.0307	0.0115891	0.134267	0.0255156								3447	0.0403374	0.0313007	0.0681292	0.000930498	0.000712929	0.00082154	-0.0305041	-0.0267007	-0.0286625		0.129767	0.629767	-0.5881	-0.5693	-0.465733
3446.5	0.012	-0.0245	0.0419	0.0098	-0.003	0.0024	0.015	0.0048	0.0292	0.0232	0.066	0.0394667		0.129867	0.0359971	0.0197268	0.0426464	0.0120667	0.00442922	0.0308667	0.011652	0.1345	0.0255599								3446.5	0.0404263	0.0313788	0.0682064	0.00093797	0.000706434	0.000825971	-0.0306263	-0.0265788	-0.0287397		0.129867	0.629867	-0.587933	-0.569133	-0.4655
3446	0.0121	-0.0245	0.0421	0.0099	-0.0024	0.0027	0.0152	0.00516667	0.0295	0.0235	0.0664	0.0398		0.1297	0.0359509	0.0197015	0.0425917	0.0121333	0.0044537	0.0308	0.0116268	0.1346	0.0255789								3446	0.0404046	0.0313283	0.0681706	0.000930528	0.000684434	0.000804893	-0.0305046	-0.0261617	-0.0283706		0.1297	0.6297	-0.587867	-0.5692	-0.4654
3445.5	0.0124	-0.0241	0.0427	0.0103333	-0.002	0.0031	0.0155	0.00553333	0.0299	0.0238	0.0669	0.0402		0.129533	0.0359047	0.0196762	0.042537	0.012	0.00440475	0.0307333	0.0116017	0.134367	0.0255346								3445.5	0.0403094	0.0312779	0.0680716	0.000898566	0.000662781	0.000776824	-0.0299761	-0.0257445	-0.0278716		0.129533	0.629533	-0.588	-0.569267	-0.465633
3445	0.0127	-0.0237	0.0429	0.0106333	-0.002	0.0031	0.0157	0.0056	0.0302	0.0239	0.0673	0.0404667		0.129533	0.0359047	0.0196762	0.042537	0.0120333	0.00441699	0.0308333	0.0116394	0.134333	0.0255283								3445	0.0403217	0.0313156	0.0680652	0.000881397	0.000661293	0.000761681	-0.0296883	-0.0257156	-0.0275986		0.129533	0.629533	-0.587967	-0.569167	-0.465667
3444.5	0.0128	-0.0235	0.0428	0.0107	-0.002	0.0034	0.016	0.0058	0.0303	0.0239	0.0672	0.0404667		0.129567	0.0359139	0.0196813	0.0425479	0.0120333	0.00441699	0.0309	0.0116646	0.134433	0.0255473								3444.5	0.0403309	0.0313458	0.0680952	0.00087799	0.00065259	0.000763335	-0.0296309	-0.0255458	-0.0276285		0.129567	0.629567	-0.587967	-0.5691	-0.465567
3444	0.0126	-0.0236	0.0425	0.0105	-0.0019	0.0033	0.0162	0.00586667	0.03	0.0238	0.0667	0.0401667		0.129533	0.0359047	0.0196762	0.042537	0.0119333	0.00438028	0.0308333	0.0116394	0.134367	0.0255346								3444	0.040285	0.0313156	0.0680716	0.000887143	0.000647649	0.000778684	-0.029785	-0.0254489	-0.0279049		0.129533	0.629533	-0.588067	-0.569167	-0.465633
3443.5	0.0124	-0.0241	0.0421	0.0101333	-0.0023	0.003	0.0157	0.00546667	0.0297	0.0236	0.0663	0.0398667		0.129667	0.0359416	0.0196964	0.0425808	0.0121333	0.0044537	0.0308667	0.011652	0.1345	0.0255599								3443.5	0.0403953	0.0313484	0.0681407	0.000915788	0.000669867	0.000799421	-0.030262	-0.0258818	-0.028274		0.129667	0.629667	-0.587867	-0.569133	-0.4655
3443	0.0124	-0.0243	0.042	0.0100333	-0.0026	0.0028	0.0154	0.0052	0.0297	0.0235	0.0665	0.0399		0.1296	0.0359232	0.0196863	0.0425589	0.0120667	0.00442922	0.0305333	0.0115262	0.134033	0.0254712								3443	0.0403524	0.0312125	0.0680301	0.000919244	0.00067665	0.000791303	-0.030319	-0.0260125	-0.0281301		0.1296	0.6296	-0.587933	-0.569467	-0.465967
3442.5	0.0127	-0.0238	0.0422	0.0103667	-0.0026	0.0028	0.0152	0.00513333	0.0296	0.0239	0.067	0.0401667		0.129567	0.0359139	0.0196813	0.0425479	0.0119667	0.00439252	0.0304333	0.0114884	0.1336	0.0253889								3442.5	0.0403064	0.0311697	0.0679368	0.000896389	0.000677891	0.000771181	-0.0299398	-0.0260363	-0.0277702		0.129567	0.629567	-0.588033	-0.569567	-0.4664
3442	0.0127	-0.0235	0.0424	0.0105333	-0.0025	0.0027	0.0151	0.0051	0.0295	0.024	0.0669	0.0401333		0.129633	0.0359324	0.0196914	0.0425698	0.0120333	0.00441699	0.0306333	0.0115639	0.1338	0.0254269								3442	0.0403494	0.0312553	0.0679967	0.000888997	0.0006841	0.000776368	-0.029816	-0.0261553	-0.0278634		0.129633	0.629633	-0.587967	-0.569367	-0.4662
3441.5	0.0126	-0.0239	0.0424	0.0103667	-0.0025	0.0023	0.0151	0.00496667	0.0294	0.0238	0.0666	0.0399333		0.1299	0.0360063	0.0197319	0.0426574	0.0123667	0.00453934	0.031	0.0117023	0.1344	0.0255409								3441.5	0.0405456	0.0314342	0.0681983	0.000910771	0.000700532	0.000798909	-0.030179	-0.0264676	-0.028265		0.1299	0.6299	-0.587633	-0.569	-0.4656
3441	0.0127	-0.0241	0.0423	0.0103	-0.0021	0.0024	0.0152	0.00516667	0.0298	0.0238	0.0667	0.0401		0.130167	0.0360802	0.0197724	0.042745	0.0127	0.0046617	0.0312333	0.0117904	0.134633	0.0255853								3441	0.0407419	0.0315628	0.0683302	0.00092671	0.000696757	0.000796946	-0.0304419	-0.0263961	-0.0282302		0.130167	0.630167	-0.5873	-0.568767	-0.465367
3440.5	0.0127	-0.0241	0.0424	0.0103333	-0.0021	0.0027	0.0154	0.00533333	0.0301	0.0236	0.0665	0.0400667		0.130133	0.036071	0.0197673	0.042734	0.0126	0.00462499	0.0312	0.0117778	0.134467	0.0255536								3440.5	0.040696	0.0315452	0.0682876	0.00092189	0.00068706	0.000796421	-0.0303626	-0.0262118	-0.0282209		0.130133	0.630133	-0.5874	-0.5688	-0.465533
3440	0.0127	-0.024	0.0426	0.0104333	-0.0023	0.0029	0.0156	0.0054	0.0301	0.0234	0.0666	0.0400333		0.130067	0.0360525	0.0197572	0.0427121	0.0124	0.00455158	0.0311333	0.0117527	0.134367	0.0255346								3440	0.0406041	0.0315099	0.0682467	0.000910274	0.000681726	0.000795995	-0.0301707	-0.0261099	-0.0282134		0.130067	0.630067	-0.5876	-0.568867	-0.465633
3439.5	0.0129	-0.0237	0.0428	0.0106667	-0.0021	0.0031	0.0159	0.00563333	0.0301	0.0237	0.0672	0.0403333		0.1301	0.0360617	0.0197623	0.0427231	0.0124333	0.00456381	0.0312	0.0117778	0.134367	0.0255346								3439.5	0.0406256	0.0315401	0.0682577	0.000897535	0.000671161	0.000779768	-0.0299589	-0.0259068	-0.0279243		0.1301	0.6301	-0.587567	-0.5688	-0.465633
3439	0.013	-0.0234	0.0429	0.0108333	-0.002	0.0034	0.016	0.0058	0.0301	0.024	0.0674	0.0405		0.1302	0.0360895	0.0197775	0.0427559	0.0125333	0.00460052	0.0312	0.0117778	0.1342	0.0255029								3439	0.04069	0.0315553	0.0682588	0.000891419	0.000663335	0.000770552	-0.0298566	-0.0257553	-0.0277588		0.1302	0.6302	-0.587467	-0.5688	-0.4658
3438.5	0.0129	-0.0236	0.043	0.0107667	-0.002	0.0032	0.0159	0.0057	0.0301	0.0239	0.0671	0.0403667		0.1299	0.0360063	0.0197319	0.0426574	0.0123667	0.00453934	0.0309667	0.0116898	0.134167	0.0254966								3438.5	0.0405456	0.0314216	0.068154	0.000886788	0.000661603	0.000772134	-0.029779	-0.0257216	-0.0277873		0.1299	0.6299	-0.587633	-0.569033	-0.465833
3438	0.0128	-0.0241	0.0426	0.0104333	-0.0022	0.0027	0.0155	0.00533333	0.03	0.0236	0.0668	0.0401333		0.1293	0.03584	0.0196407	0.0424604	0.0117667	0.00431911	0.0303667	0.0114633	0.1341	0.0254839								3438	0.0401591	0.031104	0.0679443	0.000883621	0.000664128	0.000773448	-0.0297258	-0.0257707	-0.0278109		0.1293	0.6293	-0.588233	-0.569633	-0.4659
3437.5	0.0128	-0.0245	0.0423	0.0102	-0.0026	0.0026	0.0149	0.00496667	0.0299	0.0235	0.0668	0.0400667		0.128933	0.0357384	0.0195851	0.0423399	0.0114	0.00418452	0.0299333	0.0112997	0.133933	0.0254522								3437.5	0.0399229	0.0308847	0.0677922	0.000883449	0.000671746	0.000768705	-0.0297229	-0.0259181	-0.0277255		0.128933	0.628933	-0.5886	-0.570067	-0.466067
[truncated: 6,076 more rows]

## Sheet: theophylline 12
ibu					loxo				dic					neat theophy	i1	l1	d1	neat ibu	1	neat loxo	1	neat dic	1			ci1	0.507828	i1	0.571057			i1	l1	d1	i1	l1	d1	i1	l1	d1
cm-1	A																									cl1	0.419955	l1	0.696108									difference
[truncated: 7,202 more rows]

## Sheet: theophylline 21
ibu					loxo				dic					neat theophy	i1	l1	d1	neat ibu	1	neat loxo	1	neat dic	1			ci1	0.460706	i1	0.267363			i1	l1	d1	i1	l1	d1	i1	l1	d1
[truncated: 7,203 more rows]

[truncated: 5 more sheets: theophylline 13, theophylline 31, theophylline 14, theophylline 41, Sheet2 (2)]
