# Supplementary material for: How Does the Powder Mixture of Ibuprofen and Caffeine Attenuate the Solubility of Ibuprofen? Comparative Study for the Xanthine Derivatives to Recognize Their Intermolecular Interactions Using Fourier-Transform Infrared (FTIR) Spectra, Differential Scanning Calorimetry (DSC), and X-ray Powder Diffractometry (XRPD)
Source: Mol Pharm. 2024 Aug 7;21(9):4524–40. doi: 10.1021/acs.molpharmaceut.4c00429 (PMC11487632; doi:10.1021/acs.molpharmaceut.4c00429)
Supplement: Supplementary file 5 — mp4c00429_si_005.xlsx [file mp4c00429_si_005.xlsx]

## Sheet: theobromine
ibu					loxo				dic					neat theobro	i1	l1	d1	neat ibu	1	neat loxo	1	neat dic	1			ci1	0.379616	i1	0.226462			i1	l1	d1	i1	l1	d1	i1	l1	d1
cm-1	A											l4														cl1	0.278223	l1	0									difference
4000	-0.0104	-0.0197	-0.0134	-0.0145	0.0358	0.0073	-0.0158	0.0091	0.0032	0.0722	0.1036		0.0596667	0.0359	0.0136282	0.00998822	0.00754721	0.00963333	0.00218158	0.0292	0	0.141433	0.0148461			cdi	0.210229	d1	0.104969		4000	0.0158098	0.00998822	0.0223933	0.000918684	7.88934e-07	0.0013893	-0.0303098	-0.00088822	0.0372734		0.0359	0.5359	-0.590367	-0.5708	-0.458567
3999.5	-0.0103	-0.0194	-0.0133	-0.0143333	0.0356	0.0076	-0.0155	0.00923333	0.0034	0.0723	0.1037		0.0598	0.0362333	0.0137547	0.010081	0.00761729	0.00996667	0.00225707	0.0294333	0	0.141767	0.0148811								3999.5	0.0160118	0.010081	0.0224984	0.000920828	7.18472e-07	0.00139141	-0.0303452	-0.000847628	0.0373016		0.0362333	0.536233	-0.590033	-0.570567	-0.458233
3999	-0.0103	-0.0194	-0.0134	-0.0143667	0.0354	0.0077	-0.0153	0.00926667	0.0035	0.0724	0.1036		0.0598333	0.0363667	0.0138054	0.0101181	0.00764532	0.0101333	0.00229481	0.0295333	0	0.142	0.0149056								3999	0.0161002	0.0101181	0.0225509	0.000928229	7.24866e-07	0.00138998	-0.0304668	-0.000851391	0.0372824		0.0363667	0.536367	-0.589867	-0.570467	-0.458
3998.5	-0.0102	-0.0195	-0.0135	-0.0144	0.0356	0.0076	-0.0155	0.00923333	0.0034	0.0723	0.1037		0.0598	0.0362333	0.0137547	0.010081	0.00761729	0.0100667	0.00227972	0.0295333	0	0.141967	0.0149021								3998.5	0.0160345	0.010081	0.0225194	0.000926257	7.18472e-07	0.00138985	-0.0304345	-0.000847628	0.0372806		0.0362333	0.536233	-0.589933	-0.570467	-0.458033
3998	-0.0101	-0.0195	-0.0134	-0.0143333	0.0358	0.0074	-0.0156	0.0092	0.0034	0.0723	0.1037		0.0598	0.0360333	0.0136788	0.0100253	0.00757524	0.00983333	0.00222688	0.0291667	0	0.1417	0.0148741								3998	0.0159057	0.0100253	0.0224493	0.000914399	6.81147e-07	0.00139507	-0.030239	-0.000825316	0.0373507		0.0360333	0.536033	-0.590167	-0.570833	-0.4583
3997.5	-0.0102	-0.0195	-0.0132	-0.0143	0.0357	0.0073	-0.0155	0.00916667	0.0035	0.0724	0.1034		0.0597667	0.0356	0.0135143	0.00990475	0.00748414	0.00933333	0.00211365	0.0285	0	0.1412	0.0148216								3997.5	0.015628	0.00990475	0.0223057	0.000895683	5.44771e-07	0.00140332	-0.029928	-0.000738086	0.0374609		0.0356	0.5356	-0.590667	-0.5715	-0.4588
3997	-0.0103	-0.0195	-0.0133	-0.0143667	0.0354	0.0074	-0.0154	0.00913333	0.0035	0.0725	0.1033		0.0597667	0.0353333	0.0134131	0.00983056	0.00742808	0.00906667	0.00205326	0.0284	0	0.1411	0.0148111								3997	0.0154663	0.00983056	0.0222392	0.000890009	4.86125e-07	0.00140831	-0.029833	-0.000697226	0.0375275		0.0353333	0.535333	-0.590933	-0.5716	-0.4589
3996.5	-0.0104	-0.0195	-0.0137	-0.0145333	0.0352	0.0072	-0.0158	0.00886667	0.0034	0.0722	0.1033		0.0596333	0.0355333	0.013489	0.0098862	0.00747013	0.0093	0.0021061	0.0287	0	0.1414	0.0148426								3996.5	0.0155951	0.0098862	0.0223127	0.000907723	1.03946e-06	0.00139283	-0.0301284	-0.00101954	0.0373206		0.0355333	0.535533	-0.5907	-0.5713	-0.4586
3996	-0.0105	-0.0193	-0.0138	-0.0145333	0.0352	0.0071	-0.016	0.00876667	0.0033	0.0719	0.1035		0.0595667	0.0358667	0.0136156	0.00997895	0.0075402	0.0096	0.00217404	0.0289	0	0.141633	0.0148671								3996	0.0157896	0.00997895	0.0224073	0.00091948	1.46962e-06	0.00138082	-0.0303229	-0.00121228	0.0371594		0.0358667	0.535867	-0.5904	-0.5711	-0.458367
3995.5	-0.0103	-0.0194	-0.0134	-0.0143667	0.0355	0.0073	-0.0156	0.00906667	0.0036	0.0721	0.1036		0.0597667	0.0359	0.0136282	0.00998822	0.00754721	0.00956667	0.00216649	0.0289	0	0.1416	0.0148636								3995.5	0.0157947	0.00998822	0.0224108	0.000909708	8.4926e-07	0.00139546	-0.0301614	-0.000921553	0.0373559		0.0359	0.5359	-0.590433	-0.5711	-0.4584
3995	-0.0099	-0.0194	-0.0131	-0.0141333	0.0357	0.0076	-0.0155	0.00926667	0.0039	0.0723	0.1036		0.0599333	0.0357333	0.0135649	0.00994185	0.00751217	0.00936667	0.00212119	0.0288333	0	0.141367	0.0148391								3995	0.0156861	0.00994185	0.0223513	0.000889201	4.55871e-07	0.00141241	-0.0298195	-0.000675182	0.0375821		0.0357333	0.535733	-0.590633	-0.571167	-0.458633
3994.5	-0.0097	-0.0194	-0.0131	-0.0140667	0.0356	0.0075	-0.0156	0.00916667	0.004	0.0721	0.1037		0.0599333	0.0354333	0.0134511	0.00985838	0.0074491	0.00913333	0.00206835	0.0286	0	0.1414	0.0148426								3994.5	0.0155194	0.00985838	0.0222917	0.000875336	4.7847e-07	0.00141689	-0.0295861	-0.000691715	0.0376416		0.0354333	0.535433	-0.590867	-0.5714	-0.4586
3994	-0.0099	-0.0194	-0.0132	-0.0141667	0.0356	0.0075	-0.0155	0.0092	0.0039	0.0721	0.1039		0.0599667	0.0355667	0.0135017	0.00989548	0.00747713	0.0093	0.0021061	0.0289	0	0.141767	0.0148811								3994	0.0156078	0.00989548	0.0223582	0.000886517	4.8369e-07	0.0014144	-0.0297744	-0.000695479	0.0376085		0.0355667	0.535567	-0.5907	-0.5711	-0.458233
3993.5	-0.0101	-0.0193	-0.0132	-0.0142	0.0356	0.0075	-0.0155	0.0092	0.0036	0.0722	0.1039		0.0599	0.0362	0.0137421	0.0100717	0.00761028	0.00986667	0.00223443	0.0294	0	0.142233	0.0149301								3993.5	0.0159765	0.0100717	0.0225403	0.000910622	7.59838e-07	0.00139574	-0.0301765	-0.000871687	0.0373597		0.0362	0.5362	-0.590133	-0.5706	-0.457767
3993	-0.0104	-0.0197	-0.0134	-0.0145	0.0353	0.0073	-0.0157	0.00896667	0.0032	0.0722	0.1033		0.0595667	0.0362667	0.0137674	0.0100902	0.00762429	0.00976667	0.00221178	0.0292	0	0.1421	0.0149161								3993	0.0159792	0.0100902	0.0225404	0.00092898	1.26241e-06	0.00137095	-0.0304792	-0.00112357	0.0370263		0.0362667	0.536267	-0.590233	-0.5708	-0.4579
3992.5	-0.0104	-0.0198	-0.0134	-0.0145333	0.0353	0.0074	-0.0157	0.009	0.0031	0.0723	0.1033		0.0595667	0.0357333	0.0135649	0.00994185	0.00751217	0.00936667	0.00212119	0.0288	0	0.141567	0.0148601								3992.5	0.0156861	0.00994185	0.0223723	0.000913216	8.8708e-07	0.00138342	-0.0302195	-0.000941849	0.0371944		0.0357333	0.535733	-0.590633	-0.5712	-0.458433
3992	-0.0103	-0.0194	-0.0134	-0.0143667	0.0355	0.0075	-0.0155	0.00916667	0.0032	0.0722	0.1038		0.0597333	0.0355667	0.0135017	0.00989548	0.00747713	0.0093	0.0021061	0.0287333	0	0.141467	0.0148496								3992	0.0156078	0.00989548	0.0223267	0.000898467	5.31167e-07	0.00139925	-0.0299744	-0.000728812	0.0374066		0.0355667	0.535567	-0.5907	-0.571267	-0.458533
3991.5	-0.0103	-0.0196	-0.0134	-0.0144333	0.0352	0.0071	-0.0156	0.0089	0.0032	0.0717	0.1036		0.0595	0.0355667	0.0135017	0.00989548	0.00747713	0.00926667	0.00209855	0.0285667	0	0.1416	0.0148636								3991.5	0.0156002	0.00989548	0.0223407	0.000902014	9.90978e-07	0.00138081	-0.0300336	-0.000995479	0.0371593		0.0355667	0.535567	-0.590733	-0.571433	-0.4584
3991	-0.0104	-0.0199	-0.0133	-0.0145333	0.0351	0.0069	-0.0159	0.0087	0.0034	0.0717	0.1033		0.0594667	0.0354333	0.0134511	0.00985838	0.0074491	0.0092	0.00208345	0.0283667	0	0.141533	0.0148566								3991	0.0155345	0.00985838	0.0223057	0.000904075	1.34185e-06	0.00138094	-0.0300678	-0.00115838	0.037161		0.0354333	0.535433	-0.5908	-0.571633	-0.458467
3990.5	-0.0103	-0.0195	-0.0131	-0.0143	0.0352	0.0072	-0.0159	0.00883333	0.0037	0.0723	0.1034		0.0598	0.0353667	0.0134257	0.00983983	0.00743509	0.0092	0.00208345	0.0284	0	0.1416	0.0148636								3990.5	0.0155092	0.00983983	0.0222987	0.000888588	1.01304e-06	0.00140635	-0.0298092	-0.0010065	0.0375013		0.0353667	0.535367	-0.5908	-0.5716	-0.4584
3990	-0.01	-0.0192	-0.0133	-0.0141667	0.0354	0.0076	-0.0158	0.00906667	0.0037	0.0725	0.1034		0.0598667	0.0352	0.0133625	0.00979346	0.00740005	0.0091	0.0020608	0.0282333	0	0.141467	0.0148496								3990	0.0154233	0.00979346	0.0222496	0.000875565	5.28233e-07	0.00141504	-0.0295899	-0.000726797	0.037617		0.0352	0.5352	-0.5909	-0.571767	-0.458533
3989.5	-0.0099	-0.0192	-0.0133	-0.0141333	0.0356	0.0076	-0.0157	0.00916667	0.0038	0.0725	0.1037		0.06	0.035	0.0132866	0.00973782	0.00735801	0.00896667	0.00203061	0.0280333	0	0.141167	0.0148181								3989.5	0.0153172	0.00973782	0.0221761	0.000867332	3.26215e-07	0.00143065	-0.0294505	-0.000571152	0.0378239		0.035	0.535	-0.591033	-0.571967	-0.458833
3989	-0.01	-0.0194	-0.0132	-0.0142	0.0359	0.0074	-0.0155	0.00926667	0.004	0.0727	0.1036		0.0601	0.0351	0.0133245	0.00976564	0.00737903	0.00916667	0.0020759	0.0283	0	0.141167	0.0148181								3989	0.0154004	0.00976564	0.0221971	0.000876185	2.48975e-07	0.00143663	-0.0296004	-0.000498974	0.0379029		0.0351	0.5351	-0.590833	-0.5717	-0.458833
3988.5	-0.0102	-0.0193	-0.0132	-0.0142333	0.036	0.0074	-0.0155	0.0093	0.0041	0.0726	0.1036		0.0601	0.0356667	0.0135396	0.0099233	0.00749816	0.00953333	0.00215894	0.0287667	0	0.141667	0.0148706								3988.5	0.0156986	0.0099233	0.0223687	0.000895919	3.88504e-07	0.00142365	-0.0299319	-0.000623301	0.0377313		0.0356667	0.535667	-0.590467	-0.571233	-0.458333
3988	-0.0102	-0.0192	-0.0133	-0.0142333	0.0356	0.0075	-0.0156	0.00916667	0.0039	0.0724	0.1038		0.0600333	0.0359667	0.0136535	0.0100068	0.00756123	0.00963333	0.00218158	0.0290667	0	0.1419	0.0148951								3988	0.0158351	0.0100068	0.0224563	0.000904111	7.0577e-07	0.00141203	-0.0300684	-0.000840101	0.037577		0.0359667	0.535967	-0.590367	-0.570933	-0.4581
3987.5	-0.0099	-0.0193	-0.0133	-0.0141667	0.0354	0.0075	-0.0154	0.00916667	0.0038	0.0725	0.1038		0.0600333	0.0357333	0.0135649	0.00994185	0.00751217	0.0094	0.00212874	0.0289333	0	0.141667	0.0148706								3987.5	0.0156937	0.00994185	0.0223828	0.00089164	6.00908e-07	0.00141757	-0.0298603	-0.000775182	0.0376506		0.0357333	0.535733	-0.5906	-0.571067	-0.458333
3987	-0.0099	-0.0194	-0.0133	-0.0142	0.0355	0.0073	-0.0152	0.0092	0.0038	0.0724	0.1038		0.06	0.0354333	0.0134511	0.00985838	0.0074491	0.00916667	0.0020759	0.0286	0	0.141367	0.0148391								3987	0.015527	0.00985838	0.0222882	0.000883692	4.33467e-07	0.00142218	-0.029727	-0.000658382	0.0377118		0.0354333	0.535433	-0.590833	-0.5714	-0.458633
3986.5	-0.0101	-0.0195	-0.0136	-0.0144	0.0355	0.0073	-0.0154	0.00913333	0.0036	0.0723	0.1036		0.0598333	0.0356	0.0135143	0.00990475	0.00748414	0.0093	0.0021061	0.0286	0	0.1413	0.0148321								3986.5	0.0156204	0.00990475	0.0223162	0.000901226	5.95088e-07	0.00140753	-0.0300204	-0.000771419	0.0375171		0.0356	0.5356	-0.5907	-0.5714	-0.4587
3986	-0.0104	-0.0195	-0.0135	-0.0144667	0.0354	0.0073	-0.0156	0.00903333	0.0034	0.0723	0.1034		0.0597	0.0358333	0.0136029	0.00996967	0.0075332	0.0094	0.00212874	0.0286667	0	0.1414	0.0148426								3986	0.0157316	0.00996967	0.0223758	0.000911938	8.76729e-07	0.0013931	-0.0301983	-0.000936338	0.0373242		0.0358333	0.535833	-0.5906	-0.571333	-0.4586
3985.5	-0.0103	-0.0192	-0.0132	-0.0142333	0.0354	0.0074	-0.0156	0.00906667	0.0033	0.0725	0.1035		0.0597667	0.0358	0.0135902	0.0099604	0.00752619	0.00946667	0.00214384	0.0287333	0	0.141533	0.0148566								3985.5	0.0157341	0.0099604	0.0223828	0.000898046	7.98755e-07	0.00139756	-0.0299674	-0.000893731	0.0373839		0.0358	0.5358	-0.590533	-0.571267	-0.458467
3985	-0.0102	-0.0193	-0.0133	-0.0142667	0.0357	0.0073	-0.0157	0.0091	0.0032	0.0725	0.1036		0.0597667	0.0357667	0.0135776	0.00995112	0.00751918	0.0096	0.00217404	0.0288333	0	0.141767	0.0148811								3985	0.0157516	0.00995112	0.0224003	0.000901098	7.24411e-07	0.00139625	-0.0300183	-0.000851123	0.0373664		0.0357667	0.535767	-0.5904	-0.571167	-0.458233
3984.5	-0.0102	-0.0194	-0.0132	-0.0142667	0.0356	0.0069	-0.0158	0.0089	0.0034	0.0724	0.1035		0.0597667	0.0358333	0.0136029	0.00996967	0.0075332	0.00956667	0.00216649	0.0289667	0	0.141833	0.0148881								3984.5	0.0157694	0.00996967	0.0224213	0.000902165	1.1442e-06	0.00139468	-0.0300361	-0.00106967	0.0373454		0.0358333	0.535833	-0.590433	-0.571033	-0.458167
3984	-0.0101	-0.0191	-0.0127	-0.0139667	0.0355	0.0071	-0.0155	0.00903333	0.0037	0.0725	0.1037		0.0599667	0.0358	0.0135902	0.0099604	0.00752619	0.00953333	0.00215894	0.0289333	0	0.141533	0.0148566								3984	0.0157492	0.0099604	0.0223828	0.000883032	8.59448e-07	0.00141255	-0.0297159	-0.000927064	0.0375839		0.0358	0.5358	-0.590467	-0.571067	-0.458467
3983.5	-0.01	-0.0192	-0.0128	-0.014	0.0352	0.0072	-0.0155	0.00896667	0.0036	0.0723	0.1037		0.0598667	0.0356333	0.013527	0.00991403	0.00749115	0.00943333	0.00213629	0.0287667	0	0.1413	0.0148321								3983.5	0.0156633	0.00991403	0.0223232	0.00087991	8.97491e-07	0.00140951	-0.0296633	-0.00094736	0.0375434		0.0356333	0.535633	-0.590567	-0.571233	-0.4587
3983	-0.0101	-0.0195	-0.0131	-0.0142333	0.0352	0.0073	-0.0155	0.009	0.0034	0.072	0.1035		0.0596333	0.0353333	0.0134131	0.00983056	0.00742808	0.00913333	0.00206835	0.0285667	0	0.141167	0.0148181								3983	0.0154814	0.00983056	0.0222462	0.000882968	6.8983e-07	0.0013978	-0.0297148	-0.00083056	0.0373872		0.0353333	0.535333	-0.590867	-0.571433	-0.458833
3982.5	-0.0101	-0.0196	-0.0131	-0.0142667	0.0354	0.0075	-0.0157	0.00906667	0.0033	0.0718	0.1033		0.0594667	0.0354333	0.0134511	0.00985838	0.0074491	0.009	0.00203816	0.0285667	0	0.1413	0.0148321								3982.5	0.0154892	0.00985838	0.0222812	0.000885412	6.26813e-07	0.00138276	-0.0297559	-0.000791715	0.0371855		0.0354333	0.535433	-0.591	-0.571433	-0.4587
3982	-0.0103	-0.0196	-0.0134	-0.0144333	0.0354	0.0073	-0.016	0.0089	0.003	0.0717	0.1032		0.0593	0.0358667	0.0136156	0.00997895	0.0075402	0.00933333	0.00211365	0.0287333	0	0.141633	0.0148671								3982	0.0157292	0.00997895	0.0224073	0.000909778	1.16412e-06	0.00136107	-0.0301625	-0.00107895	0.0368927		0.0358667	0.535867	-0.590667	-0.571267	-0.458367
3981.5	-0.0104	-0.0195	-0.0134	-0.0144333	0.0352	0.0073	-0.016	0.00883333	0.0032	0.072	0.1034		0.0595333	0.0359667	0.0136535	0.0100068	0.00756123	0.0097	0.00219668	0.0289667	0	0.141833	0.0148881								3981.5	0.0158502	0.0100068	0.0224493	0.000917092	1.37695e-06	0.00137523	-0.0302835	-0.00117343	0.037084		0.0359667	0.535967	-0.5903	-0.571033	-0.458167
3981	-0.0102	-0.0194	-0.0134	-0.0143333	0.0353	0.0075	-0.0158	0.009	0.0034	0.0724	0.1038		0.0598667	0.0359667	0.0136535	0.0100068	0.00756123	0.0098	0.00221933	0.0291	0	0.1417	0.0148741								3981	0.0158728	0.0100068	0.0224353	0.000912413	1.01358e-06	0.00140111	-0.0302062	-0.00100677	0.0374314		0.0359667	0.535967	-0.5902	-0.5709	-0.4583
3980.5	-0.0101	-0.0195	-0.0132	-0.0142667	0.0354	0.0074	-0.0158	0.009	0.0035	0.0724	0.1037		0.0598667	0.0358333	0.0136029	0.00996967	0.0075332	0.00963333	0.00218158	0.0289333	0	0.141533	0.0148566								3980.5	0.0157845	0.00996967	0.0223898	0.000903072	9.40263e-07	0.00140452	-0.0300512	-0.000969671	0.0374769		0.0358333	0.535833	-0.590367	-0.571067	-0.458467
3980	-0.0103	-0.0193	-0.013	-0.0142	0.0355	0.0071	-0.0158	0.00893333	0.0036	0.0721	0.1034		0.0597	0.0355667	0.0135017	0.00989548	0.00747713	0.00936667	0.00212119	0.0285667	0	0.1413	0.0148321								3980	0.0156229	0.00989548	0.0223092	0.000889403	9.25723e-07	0.00139807	-0.0298229	-0.000962145	0.0373908		0.0355667	0.535567	-0.590633	-0.571433	-0.4587
3979.5	-0.0104	-0.0191	-0.0133	-0.0142667	0.0355	0.007	-0.0156	0.00896667	0.0036	0.072	0.1033		0.0596333	0.0354667	0.0134637	0.00986766	0.00745611	0.00926667	0.00209855	0.0285333	0	0.1413	0.0148321								3979.5	0.0155623	0.00986766	0.0222882	0.000889765	8.11782e-07	0.00139466	-0.0298289	-0.00090099	0.0373451		0.0354667	0.535467	-0.590733	-0.571467	-0.4587
3979	-0.0103	-0.0193	-0.0135	-0.0143667	0.0355	0.0071	-0.0156	0.009	0.0034	0.0721	0.1034		0.0596333	0.0354	0.0134384	0.00984911	0.0074421	0.0092	0.00208345	0.0286	0	0.141167	0.0148181								3979	0.0155219	0.00984911	0.0222602	0.000893324	7.20984e-07	0.00139675	-0.0298885	-0.000849108	0.0373731		0.0354	0.5354	-0.5908	-0.5714	-0.458833
3978.5	-0.0103	-0.0193	-0.0135	-0.0143667	0.0354	0.0072	-0.0155	0.00903333	0.0034	0.0722	0.1034		0.0596667	0.0353667	0.0134257	0.00983983	0.00743509	0.0092	0.00208345	0.0285	0	0.141	0.0148006								3978.5	0.0155092	0.00983983	0.0222357	0.000892567	6.50443e-07	0.00140108	-0.0298759	-0.000806501	0.037431		0.0353667	0.535367	-0.5908	-0.5715	-0.459
3978	-0.0104	-0.0191	-0.0134	-0.0143	0.0354	0.0073	-0.0153	0.00913333	0.0034	0.0722	0.1035		0.0597	0.0356333	0.013527	0.00991403	0.00749115	0.0094	0.00212874	0.0286667	0	0.141267	0.0148286								3978	0.0156557	0.00991403	0.0223197	0.000897345	6.09482e-07	0.00139728	-0.0299557	-0.000780693	0.0373803		0.0356333	0.535633	-0.5906	-0.571333	-0.458733
3977.5	-0.0104	-0.0192	-0.0133	-0.0143	0.0356	0.0073	-0.0153	0.0092	0.0035	0.0721	0.1037		0.0597667	0.0356333	0.013527	0.00991403	0.00749115	0.00943333	0.00213629	0.0286333	0	0.141367	0.0148391								3977.5	0.0156633	0.00991403	0.0223302	0.000897798	5.09834e-07	0.00140149	-0.0299633	-0.000714027	0.0374364		0.0356333	0.535633	-0.590567	-0.571367	-0.458633
3977	-0.0104	-0.0194	-0.0134	-0.0144	0.0358	0.0075	-0.0153	0.00933333	0.0036	0.0723	0.1035		0.0598	0.0355667	0.0135017	0.00989548	0.00747713	0.0093	0.0021061	0.0284333	0	0.141267	0.0148286								3977	0.0156078	0.00989548	0.0223057	0.000900466	3.16007e-07	0.00140582	-0.0300078	-0.000562145	0.0374943		0.0355667	0.535567	-0.5907	-0.571567	-0.458733
3976.5	-0.0102	-0.0193	-0.0134	-0.0143	0.0357	0.0076	-0.0154	0.0093	0.0036	0.0722	0.1033		0.0597	0.0356333	0.013527	0.00991403	0.00749115	0.00916667	0.0020759	0.0283333	0	0.141067	0.0148076								3976.5	0.0156029	0.00991403	0.0222987	0.000894182	3.77029e-07	0.00139885	-0.0299029	-0.000614027	0.0374013		0.0356333	0.535633	-0.590833	-0.571667	-0.458933
3976	-0.0101	-0.0194	-0.0135	-0.0143333	0.0354	0.0073	-0.0157	0.009	0.0033	0.0716	0.1031		0.0593333	0.0355333	0.013489	0.0098862	0.00747013	0.00916667	0.0020759	0.0285	0	0.141067	0.0148076								3976	0.0155649	0.0098862	0.0222777	0.000893905	7.85358e-07	0.00137312	-0.0298983	-0.000886204	0.0370556		0.0355333	0.535533	-0.590833	-0.5715	-0.458933
3975.5	-0.0102	-0.0196	-0.0135	-0.0144333	0.0351	0.0069	-0.0159	0.0087	0.003	0.0712	0.1028		0.059	0.0354	0.0134384	0.00984911	0.0074421	0.00913333	0.00206835	0.0287	0	0.141067	0.0148076								3975.5	0.0155068	0.00984911	0.0222497	0.000896409	1.32045e-06	0.00135059	-0.0299401	-0.00114911	0.0367503		0.0354	0.5354	-0.590867	-0.5713	-0.458933
3975	-0.0103	-0.0197	-0.0135	-0.0145	0.0352	0.0069	-0.0159	0.00873333	0.0032	0.0712	0.1028		0.0590667	0.0353333	0.0134131	0.00983056	0.00742808	0.00926667	0.00209855	0.0288333	0	0.140933	0.0147936								3975	0.0155116	0.00983056	0.0222217	0.000900699	1.20391e-06	0.00135755	-0.0300116	-0.00109723	0.036845		0.0353333	0.535333	-0.590733	-0.571167	-0.459067
3974.5	-0.0104	-0.0196	-0.0135	-0.0145	0.0355	0.007	-0.0158	0.0089	0.0034	0.0714	0.1031		0.0593	0.0351333	0.0133372	0.00977492	0.00738604	0.00923333	0.002091	0.0285333	0	0.1407	0.0147691								3974.5	0.0154282	0.00977492	0.0221551	0.000895695	7.65476e-07	0.00137974	-0.0299282	-0.000874915	0.0371449		0.0351333	0.535133	-0.590767	-0.571467	-0.4593
3974	-0.0101	-0.0195	-0.0133	-0.0143	0.0356	0.0074	-0.0157	0.0091	0.0035	0.0715	0.1034		0.0594667	0.0350333	0.0132992	0.00974709	0.00736501	0.00916667	0.0020759	0.0282667	0	0.140733	0.0147726								3974	0.0153751	0.00974709	0.0221376	0.000880612	4.18729e-07	0.00139346	-0.0296751	-0.000647093	0.037329		0.0350333	0.535033	-0.590833	-0.571733	-0.459267
3973.5	-0.01	-0.0195	-0.0134	-0.0143	0.0352	0.0073	-0.0157	0.00893333	0.0036	0.0715	0.1032		0.0594333	0.0352667	0.0133878	0.00981201	0.00741407	0.0093	0.0021061	0.0284	0	0.140967	0.0147971								3973.5	0.0154939	0.00981201	0.0222112	0.000887675	7.72075e-07	0.00138549	-0.0297939	-0.000878678	0.0372222		0.0352667	0.535267	-0.5907	-0.5716	-0.459033
3973	-0.0103	-0.0197	-0.0136	-0.0145333	0.0349	0.0067	-0.0159	0.00856667	0.0033	0.0714	0.103		0.0592333	0.0356333	0.013527	0.00991403	0.00749115	0.0094	0.00212874	0.0287	0	0.141167	0.0148181								3973	0.0156557	0.00991403	0.0223092	0.000911379	1.81538e-06	0.00136339	-0.0301891	-0.00134736	0.0369241		0.0356333	0.535633	-0.5906	-0.5713	-0.458833
3972.5	-0.0104	-0.0196	-0.0137	-0.0145667	0.035	0.0067	-0.0161	0.00853333	0.0032	0.0716	0.103		0.0592667	0.0355667	0.0135017	0.00989548	0.00747713	0.00923333	0.002091	0.0286333	0	0.140933	0.0147936								3972.5	0.0155927	0.00989548	0.0222707	0.000909586	1.85544e-06	0.0013687	-0.0301593	-0.00136215	0.0369959		0.0355667	0.535567	-0.590767	-0.571367	-0.459067
3972	-0.0104	-0.0196	-0.0138	-0.0146	0.0353	0.0069	-0.0162	0.00866667	0.0033	0.0717	0.1028		0.0592667	0.0352333	0.0133751	0.00980274	0.00740706	0.00903333	0.00204571	0.0283667	0	0.140733	0.0147726								3972	0.0154208	0.00980274	0.0221797	0.000901251	1.29066e-06	0.00137545	-0.0300208	-0.00113607	0.037087		0.0352333	0.535233	-0.590967	-0.571633	-0.459267
3971.5	-0.0105	-0.0196	-0.0138	-0.0146333	0.0353	0.007	-0.0161	0.00873333	0.0033	0.0718	0.1028		0.0593	0.0350333	0.0132992	0.00974709	0.00736501	0.00893333	0.00202306	0.0282333	0	0.140767	0.0147761								3971.5	0.0153223	0.00974709	0.0221411	0.000897338	1.02771e-06	0.00138078	-0.0299556	-0.00101376	0.0371589		0.0350333	0.535033	-0.591067	-0.571767	-0.459233
3971	-0.0106	-0.0199	-0.0138	-0.0147667	0.035	0.0067	-0.016	0.00856667	0.0031	0.0717	0.103		0.0592667	0.0351	0.0133245	0.00976564	0.00737903	0.00906667	0.00205326	0.0284333	0	0.141067	0.0148076								3971	0.0153778	0.00976564	0.0221866	0.000908687	1.43754e-06	0.00137493	-0.0301444	-0.00119897	0.03708		0.0351	0.5351	-0.590933	-0.571567	-0.458933
3970.5	-0.0107	-0.0201	-0.0137	-0.0148333	0.0351	0.0065	-0.0161	0.0085	0.003	0.0713	0.1028		0.0590333	0.0354667	0.0134637	0.00986766	0.00745611	0.00943333	0.00213629	0.0287333	0	0.1413	0.0148321								3970.5	0.0156	0.00986766	0.0222882	0.000926188	1.87048e-06	0.0013502	-0.0304333	-0.00136766	0.0367451		0.0354667	0.535467	-0.590567	-0.571267	-0.4587
3970	-0.0107	-0.0202	-0.0139	-0.0149333	0.035	0.0065	-0.0165	0.00833333	0.0028	0.0711	0.1023		0.0587333	0.0355667	0.0135017	0.00989548	0.00747713	0.00946667	0.00214384	0.0287667	0	0.141333	0.0148356								3970	0.0156455	0.00989548	0.0223127	0.000935066	2.4403e-06	0.00132646	-0.0305788	-0.00156215	0.0364206		0.0355667	0.535567	-0.590533	-0.571233	-0.458667
3969.5	-0.0105	-0.0198	-0.0137	-0.0146667	0.035	0.0068	-0.0163	0.0085	0.0031	0.0715	0.1024		0.059	0.0353	0.0134004	0.00982129	0.00742107	0.0092	0.00208345	0.0285	0	0.141133	0.0148146								3969.5	0.0154839	0.00982129	0.0222357	0.000909056	1.7458e-06	0.00135162	-0.0301506	-0.00132129	0.0367643		0.0353	0.5353	-0.5908	-0.5715	-0.458867
3969	-0.0104	-0.0196	-0.0135	-0.0145	0.0352	0.0071	-0.016	0.00876667	0.0032	0.0718	0.1027		0.0592333	0.0351667	0.0133498	0.00978419	0.00739304	0.0092	0.00208345	0.0285	0	0.1411	0.0148111								3969	0.0154333	0.00978419	0.0222041	0.000896001	1.03535e-06	0.00137116	-0.0299333	-0.00101752	0.0370292		0.0351667	0.535167	-0.5908	-0.5715	-0.4589
3968.5	-0.0105	-0.0194	-0.0135	-0.0144667	0.0353	0.0073	-0.0158	0.00893333	0.0032	0.0718	0.1029		0.0593	0.0352	0.0133625	0.00979346	0.00740005	0.00906667	0.00205326	0.0284	0	0.1409	0.0147901								3968.5	0.0154157	0.00979346	0.0221902	0.000892958	7.39824e-07	0.00137714	-0.0298824	-0.00086013	0.0371098		0.0352	0.5352	-0.590933	-0.5716	-0.4591
3968	-0.0104	-0.0193	-0.0134	-0.0143667	0.0355	0.0074	-0.0155	0.00913333	0.0034	0.072	0.1033		0.0595667	0.0352333	0.0133751	0.00980274	0.00740706	0.00903333	0.00204571	0.0284	0	0.1408	0.0147796								3968	0.0154208	0.00980274	0.0221867	0.000887295	4.48102e-07	0.00139726	-0.0297875	-0.000669404	0.03738		0.0352333	0.535233	-0.590967	-0.5716	-0.4592
3967.5	-0.0102	-0.0196	-0.0135	-0.0144333	0.0352	0.0075	-0.0155	0.00906667	0.0034	0.0721	0.1033		0.0596	0.0353	0.0134004	0.00982129	0.00742107	0.0092	0.00208345	0.0286	0	0.141	0.0148006								3967.5	0.0154839	0.00982129	0.0222217	0.00089504	5.6945e-07	0.00139714	-0.0299172	-0.000754619	0.0373783		0.0353	0.5353	-0.5908	-0.5714	-0.459
3967	-0.0101	-0.02	-0.0136	-0.0145667	0.0348	0.0072	-0.016	0.00866667	0.003	0.0717	0.103		0.0592333	0.0353667	0.0134257	0.00983983	0.00743509	0.0093	0.0021061	0.0286667	0	0.141033	0.0148041								3967	0.0155318	0.00983983	0.0222392	0.00090592	1.37632e-06	0.00136857	-0.0300985	-0.00117317	0.0369941		0.0353667	0.535367	-0.5907	-0.571333	-0.458967
3966.5	-0.0103	-0.0201	-0.0137	-0.0147	0.0348	0.0069	-0.0164	0.00843333	0.0027	0.0713	0.1028		0.0589333	0.0353667	0.0134257	0.00983983	0.00743509	0.0094	0.00212874	0.0285333	0	0.140967	0.0147971								3966.5	0.0155545	0.00983983	0.0222322	0.000915334	1.97824e-06	0.00134697	-0.0302545	-0.0014065	0.0367011		0.0353667	0.535367	-0.5906	-0.571467	-0.459033
3966	-0.011	-0.0201	-0.0137	-0.0149333	0.035	0.0069	-0.0162	0.00856667	0.0027	0.0712	0.1029		0.0589333	0.0353667	0.0134257	0.00983983	0.00743509	0.00926667	0.00209855	0.0285333	0	0.141033	0.0148041								3966	0.0155243	0.00983983	0.0222392	0.000927667	1.62095e-06	0.00134646	-0.0304576	-0.00127317	0.0366941		0.0353667	0.535367	-0.590733	-0.571467	-0.458967
3965.5	-0.0111	-0.0199	-0.0136	-0.0148667	0.0351	0.0069	-0.0159	0.0087	0.003	0.0715	0.103		0.0591667	0.0353667	0.0134257	0.00983983	0.00743509	0.00923333	0.002091	0.0285667	0	0.141167	0.0148181								3965.5	0.0155167	0.00983983	0.0222532	0.000923152	1.29922e-06	0.00136261	-0.0303834	-0.00113983	0.0369135		0.0353667	0.535367	-0.590767	-0.571433	-0.458833
3965	-0.0107	-0.0199	-0.0136	-0.0147333	0.0351	0.007	-0.0159	0.00873333	0.0033	0.0716	0.103		0.0593	0.0353667	0.0134257	0.00983983	0.00743509	0.00946667	0.00214384	0.0287667	0	0.141367	0.0148391								3965	0.0155696	0.00983983	0.0222742	0.000918267	1.22434e-06	0.00137091	-0.0303029	-0.0011065	0.0370258		0.0353667	0.535367	-0.590533	-0.571233	-0.458633
3964.5	-0.0107	-0.0201	-0.0138	-0.0148667	0.0351	0.007	-0.0161	0.00866667	0.0033	0.0716	0.103		0.0593	0.0352	0.0133625	0.00979346	0.00740005	0.0094	0.00212874	0.0286667	0	0.1412	0.0148216								3964.5	0.0154912	0.00979346	0.0222216	0.000921601	1.26967e-06	0.0013748	-0.0303579	-0.0011268	0.0370784		0.0352	0.5352	-0.5906	-0.571333	-0.4588
3964	-0.0108	-0.0201	-0.0139	-0.0149333	0.0351	0.0069	-0.016	0.00866667	0.0031	0.0717	0.1031		0.0593	0.0352	0.0133625	0.00979346	0.00740005	0.00933333	0.00211365	0.0285333	0	0.1412	0.0148216								3964	0.0154761	0.00979346	0.0222216	0.000924735	1.26967e-06	0.0013748	-0.0304095	-0.0011268	0.0370784		0.0352	0.5352	-0.590667	-0.571467	-0.4588
3963.5	-0.0104	-0.0198	-0.0134	-0.0145333	0.0354	0.0072	-0.0157	0.00896667	0.0034	0.0719	0.1034		0.0595667	0.0356	0.0135143	0.00990475	0.00748414	0.0096	0.00217404	0.0288333	0	0.141733	0.0148776								3963.5	0.0156884	0.00990475	0.0223617	0.000913351	8.80005e-07	0.00138421	-0.0302217	-0.000938086	0.0372049		0.0356	0.5356	-0.5904	-0.571167	-0.458267
3963	-0.0103	-0.0195	-0.0133	-0.0143667	0.0354	0.0072	-0.0156	0.009	0.0036	0.0719	0.1034		0.0596333	0.0357	0.0135523	0.00993258	0.00750517	0.00963333	0.00218158	0.0290333	0	0.141967	0.0149021								3963	0.0157339	0.00993258	0.0224072	0.000906042	8.69696e-07	0.00138578	-0.0301005	-0.000932575	0.0372261		0.0357	0.5357	-0.590367	-0.570967	-0.458033
3962.5	-0.0106	-0.0195	-0.0135	-0.0145333	0.035	0.0067	-0.0159	0.0086	0.0033	0.0712	0.1026		0.0590333	0.0353	0.0134004	0.00982129	0.00742107	0.00933333	0.00211365	0.0287	0	0.1415	0.0148531								3962.5	0.0155141	0.00982129	0.0222742	0.000902847	1.49154e-06	0.00135124	-0.0300474	-0.00122129	0.0367592		0.0353	0.5353	-0.590667	-0.5713	-0.4585
3962	-0.0106	-0.0197	-0.0137	-0.0146667	0.0345	0.0064	-0.0162	0.00823333	0.0028	0.0708	0.1019		0.0585	0.0349333	0.0132612	0.00971927	0.00734399	0.00906667	0.00205326	0.0284333	0	0.141	0.0148006								3962	0.0153145	0.00971927	0.0221446	0.000898871	2.20801e-06	0.00132172	-0.0299812	-0.00148594	0.0363554		0.0349333	0.534933	-0.590933	-0.571567	-0.459
3961.5	-0.0105	-0.0198	-0.0141	-0.0148	0.0345	0.0064	-0.0161	0.00826667	0.0029	0.0709	0.102		0.0586	0.0348333	0.0132233	0.00969145	0.00732297	0.009	0.00203816	0.0284333	0	0.140967	0.0147971								3961.5	0.0152614	0.00969145	0.0221201	0.00090369	2.03e-06	0.00133079	-0.0300614	-0.00142478	0.0364799		0.0348333	0.534833	-0.591	-0.571567	-0.459033
3961	-0.0107	-0.0199	-0.0142	-0.0149333	0.0345	0.0066	-0.016	0.00836667	0.0031	0.0711	0.1024		0.0588667	0.0348667	0.0132359	0.00970072	0.00732997	0.00906667	0.00205326	0.0284667	0	0.1411	0.0148111								3961	0.0152892	0.00970072	0.0221411	0.000913401	1.7797e-06	0.00134877	-0.0302225	-0.00133406	0.0367256		0.0348667	0.534867	-0.590933	-0.571533	-0.4589
3960.5	-0.0108	-0.0201	-0.0139	-0.0149333	0.0344	0.0069	-0.016	0.00843333	0.0032	0.0713	0.1025		0.059	0.0349333	0.0132612	0.00971927	0.00734399	0.0092	0.00208345	0.0284	0	0.141033	0.0148041								3960.5	0.0153447	0.00971927	0.0221481	0.000916759	1.65363e-06	0.00135806	-0.030278	-0.00128594	0.0368519		0.0349333	0.534933	-0.5908	-0.5716	-0.458967
3960	-0.0107	-0.0201	-0.0136	-0.0148	0.0347	0.007	-0.0159	0.0086	0.0034	0.0716	0.1025		0.0591667	0.035	0.0132866	0.00973782	0.00735801	0.00913333	0.00206835	0.0285	0	0.141	0.0148006								3960	0.0153549	0.00973782	0.0221586	0.000909318	1.29463e-06	0.0013696	-0.0301549	-0.00113782	0.0370081		0.035	0.535	-0.590867	-0.5715	-0.459
3959.5	-0.0104	-0.0197	-0.0135	-0.0145333	0.0351	0.0072	-0.0155	0.00893333	0.0035	0.0718	0.1027		0.0593333	0.0351333	0.0133372	0.00977492	0.00738604	0.0092	0.00208345	0.0287	0	0.1411	0.0148111								3959.5	0.0154206	0.00977492	0.0221971	0.000897239	7.0826e-07	0.0013791	-0.029954	-0.000841582	0.0371362		0.0351333	0.535133	-0.5908	-0.5713	-0.4589
3959	-0.0105	-0.0197	-0.0138	-0.0146667	0.035	0.007	-0.0154	0.00886667	0.0033	0.0716	0.1028		0.0592333	0.0353667	0.0134257	0.00983983	0.00743509	0.00953333	0.00215894	0.0288667	0	0.141267	0.0148286								3959	0.0155847	0.00983983	0.0222637	0.000915144	9.47054e-07	0.00136676	-0.0302514	-0.000973167	0.0369697		0.0353667	0.535367	-0.590467	-0.571133	-0.458733
3958.5	-0.0106	-0.0198	-0.0139	-0.0147667	0.0348	0.0069	-0.0156	0.0087	0.0032	0.0714	0.1029		0.0591667	0.0353333	0.0134131	0.00983056	0.00742808	0.0095	0.00215139	0.0289	0	0.141167	0.0148181								3958.5	0.0155645	0.00983056	0.0222462	0.000919979	1.27817e-06	0.00136312	-0.0303311	-0.00113056	0.0369205		0.0353333	0.535333	-0.5905	-0.5711	-0.458833
3958	-0.0105	-0.0197	-0.0136	-0.0146	0.0349	0.007	-0.0157	0.00873333	0.0032	0.0715	0.1029		0.0592	0.0351667	0.0133498	0.00978419	0.00739304	0.00923333	0.002091	0.0288333	0	0.141067	0.0148076								3958	0.0154408	0.00978419	0.0222006	0.000902451	1.1043e-06	0.00136895	-0.0300408	-0.00105086	0.0369994		0.0351667	0.535167	-0.590767	-0.571167	-0.458933
3957.5	-0.0105	-0.0198	-0.0135	-0.0146	0.0352	0.0072	-0.0157	0.0089	0.0033	0.0713	0.1027		0.0591	0.0351333	0.0133372	0.00977492	0.00738604	0.00916667	0.0020759	0.0285	0	0.141067	0.0148076								3957.5	0.0154131	0.00977492	0.0221936	0.000900784	7.65476e-07	0.00136208	-0.0300131	-0.000874915	0.0369064		0.0351333	0.535133	-0.590833	-0.5715	-0.458933
3957	-0.0105	-0.0199	-0.0137	-0.0147	0.0352	0.0072	-0.0156	0.00893333	0.0034	0.071	0.1025		0.0589667	0.035	0.0132866	0.00973782	0.00735801	0.00916667	0.0020759	0.0284	0	0.1408	0.0147796								3957	0.0153625	0.00973782	0.0221376	0.000903751	6.47197e-07	0.00135638	-0.0300625	-0.000804485	0.0368291		0.035	0.535	-0.590833	-0.5716	-0.4592
3956.5	-0.0107	-0.0198	-0.0138	-0.0147667	0.0351	0.007	-0.0158	0.00876667	0.0032	0.0709	0.1023		0.0588	0.0348333	0.0132233	0.00969145	0.00732297	0.00903333	0.00204571	0.0283333	0	0.1406	0.0147586								3956.5	0.015269	0.00969145	0.0220816	0.000902141	8.55221e-07	0.00134824	-0.0300357	-0.000924781	0.0367184		0.0348333	0.534833	-0.590967	-0.571667	-0.4594
3956	-0.0105	-0.0196	-0.0137	-0.0146	0.0352	0.007	-0.0158	0.0088	0.003	0.0713	0.1025		0.0589333	0.0347333	0.0131853	0.00966363	0.00730194	0.00886667	0.00200796	0.0280667	0	0.1405	0.0147481								3956	0.0151933	0.00966363	0.0220501	0.00088764	7.45849e-07	0.00136038	-0.0297933	-0.000863626	0.0368833		0.0347333	0.534733	-0.591133	-0.571933	-0.4595
3955.5	-0.0103	-0.0197	-0.0138	-0.0146	0.035	0.0068	-0.0157	0.0087	0.003	0.0718	0.1027		0.0591667	0.0348667	0.0132359	0.00970072	0.00732997	0.00906667	0.00205326	0.0281	0	0.1406	0.0147586								3955.5	0.0152892	0.00970072	0.0220886	0.000893364	1.00144e-06	0.00137478	-0.0298892	-0.00100072	0.0370781		0.0348667	0.534867	-0.590933	-0.5719	-0.4594
3955	-0.0104	-0.0199	-0.014	-0.0147667	0.0347	0.0068	-0.0158	0.00856667	0.003	0.0718	0.1028		0.0592	0.0350667	0.0133119	0.00975637	0.00737202	0.00926667	0.00209855	0.0284667	0	0.140667	0.0147656								3955	0.0154104	0.00975637	0.0221376	0.000910656	1.41539e-06	0.00137362	-0.0301771	-0.0011897	0.0370624		0.0350667	0.535067	-0.590733	-0.571533	-0.459333
3954.5	-0.0106	-0.02	-0.0138	-0.0148	0.0346	0.0072	-0.0158	0.00866667	0.003	0.0716	0.1029		0.0591667	0.0352	0.0133625	0.00979346	0.00740005	0.00933333	0.00211365	0.0286667	0	0.140867	0.0147866								3954.5	0.0154761	0.00979346	0.0221867	0.000916644	1.26967e-06	0.00136752	-0.0302761	-0.0011268	0.03698		0.0352	0.5352	-0.590667	-0.571333	-0.459133
3954	-0.0108	-0.0201	-0.0139	-0.0149333	0.0345	0.007	-0.016	0.0085	0.003	0.0713	0.1024		0.0589	0.0351	0.0133245	0.00976564	0.00737903	0.0094	0.00212874	0.0285667	0	0.140967	0.0147971								3954	0.0154533	0.00976564	0.0221761	0.000923345	1.60185e-06	0.00134864	-0.0303866	-0.00126564	0.0367239		0.0351	0.5351	-0.5906	-0.571433	-0.459033
3953.5	-0.0109	-0.02	-0.014	-0.0149667	0.0345	0.0068	-0.0162	0.00836667	0.003	0.0711	0.1018		0.0586333	0.0349	0.0132486	0.00971	0.00733698	0.00913333	0.00206835	0.0282333	0	0.140533	0.0147516								3953.5	0.0153169	0.00971	0.0220886	0.000917097	1.80453e-06	0.00133552	-0.0302836	-0.00134333	0.0365447		0.0349	0.5349	-0.590867	-0.571767	-0.459467
3953	-0.0108	-0.02	-0.0141	-0.0149667	0.0348	0.0067	-0.0159	0.00853333	0.0031	0.0711	0.1019		0.0587	0.0349	0.0132486	0.00971	0.00733698	0.00906667	0.00205326	0.0282333	0	0.140433	0.0147411								3953	0.0153018	0.00971	0.0220781	0.000916183	1.38454e-06	0.00134116	-0.0302685	-0.00117666	0.0366219		0.0349	0.5349	-0.590933	-0.571767	-0.459567
3952.5	-0.0107	-0.0201	-0.014	-0.0149333	0.0349	0.0065	-0.0157	0.00856667	0.0031	0.0712	0.1022		0.0588333	0.0351667	0.0133498	0.00978419	0.00739304	0.00913333	0.00206835	0.0284	0	0.1407	0.0147691								3952.5	0.0154182	0.00978419	0.0221622	0.000921214	1.48236e-06	0.00134478	-0.0303515	-0.00121752	0.0366712		0.0351667	0.535167	-0.590867	-0.5716	-0.4593
3952	-0.0108	-0.0201	-0.0138	-0.0149	0.035	0.0065	-0.0158	0.00856667	0.0029	0.0711	0.1022		0.0587333	0.0352	0.0133625	0.00979346	0.00740005	0.00916667	0.0020759	0.0286	0	0.140733	0.0147726								3952	0.0154384	0.00979346	0.0221727	0.000920417	1.50503e-06	0.00133668	-0.0303384	-0.0012268	0.0365607		0.0352	0.5352	-0.590833	-0.5714	-0.459267
3951.5	-0.011	-0.0201	-0.0139	-0.015	0.0349	0.0065	-0.0159	0.0085	0.0028	0.0707	0.1021		0.0585333	0.0349333	0.0132612	0.00971927	0.00734399	0.00913333	0.00206835	0.0285333	0	0.1406	0.0147586								3951.5	0.0153296	0.00971927	0.0221026	0.000919885	1.48662e-06	0.0013272	-0.0303296	-0.00121927	0.0364307		0.0349333	0.534933	-0.590867	-0.571467	-0.4594
3951	-0.0109	-0.02	-0.0141	-0.015	0.0344	0.0064	-0.016	0.00826667	0.003	0.0703	0.1016		0.0583	0.0347667	0.013198	0.0096729	0.00730895	0.00913333	0.00206835	0.0282	0	0.140567	0.0147551								3951	0.0152663	0.0096729	0.0220641	0.000916051	1.97749e-06	0.00131304	-0.0302663	-0.00140623	0.0362359		0.0347667	0.534767	-0.590867	-0.5718	-0.459433
3950.5	-0.011	-0.0198	-0.014	-0.0149333	0.0341	0.0063	-0.0165	0.00796667	0.003	0.0699	0.1009		0.0579333	0.0345667	0.0131221	0.00961726	0.00726691	0.00893333	0.00202306	0.0280667	0	0.140267	0.0147236								3950.5	0.0151451	0.00961726	0.0219905	0.000904713	2.72444e-06	0.00129189	-0.0300784	-0.00165059	0.0359428		0.0345667	0.534567	-0.591067	-0.571933	-0.459733
3950	-0.0115	-0.0203	-0.0144	-0.0154	0.0339	0.0058	-0.0171	0.00753333	0.0027	0.0696	0.1007		0.0576667	0.0345667	0.0131221	0.00961726	0.00726691	0.00886667	0.00200796	0.0282333	0	0.14	0.0146956								3950	0.01513	0.00961726	0.0219625	0.000932082	4.34273e-06	0.00127478	-0.03053	-0.00208392	0.0357041		0.0345667	0.534567	-0.591133	-0.571767	-0.46
3949.5	-0.0114	-0.0206	-0.0145	-0.0155	0.0339	0.0058	-0.0169	0.0076	0.0027	0.0698	0.1011		0.0578667	0.0345333	0.0131094	0.00960798	0.0072599	0.0088	0.00199287	0.0280333	0	0.140133	0.0147096								3949.5	0.0151023	0.00960798	0.0219695	0.000936499	4.03199e-06	0.0012886	-0.0306023	-0.00200798	0.0358971		0.0345333	0.534533	-0.5912	-0.571967	-0.459867
3949	-0.011	-0.0205	-0.0142	-0.0152333	0.0342	0.0061	-0.0167	0.00786667	0.0025	0.0701	0.1016		0.0580667	0.0345	0.0130967	0.00959871	0.00725289	0.00866667	0.00196267	0.0278333	0	0.140267	0.0147236								3949	0.0150594	0.00959871	0.0219765	0.000917651	2.99996e-06	0.0013025	-0.0302928	-0.00173204	0.0360902		0.0345	0.5345	-0.591333	-0.572167	-0.459733
3948.5	-0.0107	-0.0204	-0.0141	-0.0150667	0.0342	0.0061	-0.017	0.00776667	0.0023	0.0702	0.1019		0.0581333	0.0347333	0.0131853	0.00966363	0.00730194	0.00883333	0.00200041	0.0279667	0	0.1403	0.0147271								3948.5	0.0151857	0.00966363	0.0220291	0.000915208	3.59845e-06	0.00130352	-0.0302524	-0.00189696	0.0361043		0.0347333	0.534733	-0.591167	-0.572033	-0.4597
3948	-0.0109	-0.0202	-0.0141	-0.0150667	0.0342	0.0059	-0.017	0.0077	0.0023	0.0698	0.1015		0.0578667	0.0348333	0.0132233	0.00969145	0.00732297	0.00916667	0.0020759	0.0281	0	0.1403	0.0147271								3948	0.0152992	0.00969145	0.0220501	0.000922085	3.96587e-06	0.00128283	-0.0303659	-0.00199145	0.0358166		0.0348333	0.534833	-0.590833	-0.5719	-0.4597
3947.5	-0.011	-0.0199	-0.0139	-0.0149333	0.0342	0.0062	-0.0167	0.0079	0.0025	0.0698	0.1014		0.0579	0.0347333	0.0131853	0.00966363	0.00730194	0.00916667	0.0020759	0.0281667	0	0.140167	0.0147131								3947.5	0.0152612	0.00966363	0.0220151	0.000911711	3.11038e-06	0.00128773	-0.0301946	-0.00176363	0.0358849		0.0347333	0.534733	-0.590833	-0.571833	-0.459833
3947	-0.0109	-0.0198	-0.0139	-0.0148667	0.0341	0.0063	-0.0164	0.008	0.0028	0.0702	0.1016		0.0582	0.0347	0.0131727	0.00965435	0.00729494	0.00913333	0.00206835	0.0283	0	0.140333	0.0147306								3947	0.015241	0.00965435	0.0220256	0.000906473	2.73688e-06	0.00130859	-0.0301077	-0.00165435	0.0361744		0.0347	0.5347	-0.590867	-0.5717	-0.459667
3946.5	-0.0108	-0.0199	-0.0139	-0.0148667	0.0343	0.0064	-0.0164	0.0081	0.0028	0.0705	0.1019		0.0584	0.0348333	0.0132233	0.00969145	0.00732297	0.00916667	0.0020759	0.0283333	0	0.140567	0.0147551								3946.5	0.0152992	0.00969145	0.0220781	0.000909979	2.53271e-06	0.00131928	-0.0301659	-0.00159145	0.0363219		0.0348333	0.534833	-0.590833	-0.571667	-0.459433
3946	-0.011	-0.0202	-0.014	-0.0150667	0.0345	0.0066	-0.0163	0.00826667	0.0027	0.071	0.1017		0.0584667	0.0348333	0.0132233	0.00969145	0.00732297	0.0093	0.0021061	0.0284333	0	0.140667	0.0147656								3946	0.0153294	0.00969145	0.0220886	0.00092392	2.03e-06	0.00132337	-0.030396	-0.00142478	0.0363781		0.0348333	0.534833	-0.5907	-0.571567	-0.459333
3945.5	-0.0109	-0.0202	-0.014	-0.0150333	0.0345	0.0066	-0.0159	0.0084	0.0027	0.0713	0.1019		0.0586333	0.0349	0.0132486	0.00971	0.00733698	0.0094	0.00212874	0.0286333	0	0.140667	0.0147656								3945.5	0.0153773	0.00971	0.0221026	0.000924809	1.71609e-06	0.0013345	-0.0304107	-0.00131	0.0365307		0.0349	0.5349	-0.5906	-0.571367	-0.459333
3945	-0.0108	-0.0202	-0.0139	-0.0149667	0.0347	0.0067	-0.0159	0.0085	0.0029	0.071	0.1022		0.0587	0.0348	0.0132106	0.00968217	0.00731596	0.00936667	0.00212119	0.0286	0	0.140667	0.0147656								3945	0.0153318	0.00968217	0.0220816	0.000917999	1.39754e-06	0.00134091	-0.0302985	-0.00118217	0.0366184		0.0348	0.5348	-0.590633	-0.5714	-0.459333
3944.5	-0.0108	-0.0202	-0.014	-0.015	0.0347	0.0065	-0.0164	0.00826667	0.0031	0.0707	0.1022		0.0586667	0.0346667	0.01316	0.00964508	0.00728793	0.00926667	0.00209855	0.0283333	0	0.140467	0.0147446								3944.5	0.0152586	0.00964508	0.0220325	0.000915581	1.90002e-06	0.00134206	-0.0302586	-0.00137841	0.0366341		0.0346667	0.534667	-0.590733	-0.571667	-0.459533
3944	-0.0107	-0.0201	-0.014	-0.0149333	0.0342	0.0062	-0.0165	0.00796667	0.0034	0.0704	0.1019		0.0585667	0.0347	0.0131727	0.00965435	0.00729494	0.00926667	0.00209855	0.0283	0	0.1406	0.0147586								3944	0.0152712	0.00965435	0.0220535	0.000912315	2.84828e-06	0.00133321	-0.0302046	-0.00168768	0.0365131		0.0347	0.5347	-0.590733	-0.5717	-0.4594
3943.5	-0.0109	-0.0201	-0.0138	-0.0149333	0.0337	0.0058	-0.0164	0.0077	0.0031	0.0697	0.1011		0.0579667	0.0344667	0.0130841	0.00958943	0.00724588	0.00893333	0.00202306	0.0281	0	0.140667	0.0147656								3943.5	0.0151072	0.00958943	0.0220115	0.000902431	3.56996e-06	0.00129277	-0.0300405	-0.00188943	0.0359552		0.0344667	0.534467	-0.591067	-0.5719	-0.459333
3943	-0.0111	-0.0202	-0.0137	-0.015	0.0339	0.0058	-0.0168	0.00763333	0.0026	0.0692	0.1004		0.0574	0.0342333	0.0129955	0.00952451	0.00719683	0.00866667	0.00196267	0.0277	0	0.140067	0.0147026								3943	0.0149582	0.00952451	0.0218995	0.000897493	3.57656e-06	0.00126029	-0.0299582	-0.00189118	0.0355005		0.0342333	0.534233	-0.591333	-0.5723	-0.459933
3942.5	-0.0113	-0.0205	-0.0141	-0.0153	0.0335	0.0055	-0.0169	0.00736667	0.0027	0.069	0.1001		0.0572667	0.0347333	0.0131853	0.00966363	0.00730194	0.0091	0.0020608	0.0283	0	0.140367	0.0147341								3942.5	0.0152461	0.00966363	0.0220361	0.000933066	5.27602e-06	0.0012412	-0.0305461	-0.00229696	0.0352306		0.0347333	0.534733	-0.5909	-0.5717	-0.459633
3942	-0.0113	-0.0206	-0.0143	-0.0154	0.0335	0.0056	-0.0166	0.0075	0.0027	0.0693	0.1002		0.0574	0.0348333	0.0132233	0.00969145	0.00732297	0.00916667	0.0020759	0.0284333	0	0.1407	0.0147691								3942	0.0152992	0.00969145	0.0220921	0.00094244	4.80244e-06	0.00124665	-0.0306992	-0.00219145	0.0353079		0.0348333	0.534833	-0.590833	-0.571567	-0.4593
3941.5	-0.0109	-0.0201	-0.0141	-0.0150333	0.0342	0.0064	-0.0162	0.00813333	0.0028	0.0703	0.1013		0.0581333	0.0348	0.0132106	0.00968217	0.00731596	0.009	0.00203816	0.0283	0	0.140567	0.0147551								3941.5	0.0152488	0.00968217	0.0220711	0.000917007	2.39891e-06	0.00130049	-0.0302821	-0.00154884	0.0360623		0.0348	0.5348	-0.591	-0.5717	-0.459433
3941	-0.0106	-0.0197	-0.0138	-0.0147	0.0347	0.0068	-0.0158	0.00856667	0.0032	0.0709	0.1022		0.0587667	0.0348	0.0132106	0.00968217	0.00731596	0.009	0.00203816	0.0283333	0	0.140467	0.0147446								3941	0.0152488	0.00968217	0.0220606	0.00089693	1.24436e-06	0.00134734	-0.0299488	-0.00111551	0.0367061		0.0348	0.5348	-0.591	-0.571667	-0.459533
3940.5	-0.0107	-0.0198	-0.0136	-0.0147	0.0349	0.0068	-0.0157	0.00866667	0.0032	0.0712	0.1024		0.0589333	0.0346667	0.01316	0.00964508	0.00728793	0.0091	0.0020608	0.0284333	0	0.1405	0.0147481								3940.5	0.0152208	0.00964508	0.022036	0.000895255	9.57288e-07	0.00136141	-0.0299208	-0.000978411	0.0368973		0.0346667	0.534667	-0.5909	-0.571567	-0.4595
3940	-0.0109	-0.02	-0.0138	-0.0149	0.0348	0.0067	-0.0157	0.0086	0.003	0.0713	0.1022		0.0588333	0.0346333	0.0131474	0.0096358	0.00728092	0.00913333	0.00206835	0.0283333	0	0.140433	0.0147411								3940	0.0152157	0.0096358	0.022022	0.000906956	1.07289e-06	0.00135507	-0.0301157	-0.0010358	0.0368113		0.0346333	0.534633	-0.590867	-0.571667	-0.459567
3939.5	-0.0108	-0.0201	-0.014	-0.0149667	0.0347	0.0069	-0.0159	0.00856667	0.0029	0.0711	0.1022		0.0587333	0.0347333	0.0131853	0.00966363	0.00730194	0.0092	0.00208345	0.0282667	0	0.140467	0.0147446								3939.5	0.0152688	0.00966363	0.0220466	0.000914182	1.20332e-06	0.00134592	-0.0302354	-0.00109696	0.0366868		0.0347333	0.534733	-0.5908	-0.571733	-0.459533
3939	-0.0106	-0.02	-0.014	-0.0148667	0.0346	0.007	-0.0161	0.0085	0.0031	0.0708	0.1022		0.0587	0.0349	0.0132486	0.00971	0.00733698	0.00933333	0.00211365	0.0284	0	0.140767	0.0147761								3939	0.0153622	0.00971	0.0221131	0.000913787	1.46409e-06	0.0013386	-0.0302289	-0.00121	0.0365869		0.0349	0.5349	-0.590667	-0.5716	-0.459233
3938.5	-0.0106	-0.0199	-0.0138	-0.0147667	0.0347	0.0072	-0.016	0.00863333	0.003	0.0711	0.1022		0.0587667	0.035	0.0132866	0.00973782	0.00735801	0.0094	0.00212874	0.0285333	0	0.140933	0.0147936								3938.5	0.0154153	0.00973782	0.0221516	0.000910951	1.21989e-06	0.00134066	-0.030182	-0.00110449	0.0366151		0.035	0.535	-0.5906	-0.571467	-0.459067
3938	-0.0106	-0.0198	-0.0137	-0.0147	0.0348	0.0071	-0.0157	0.00873333	0.0029	0.0712	0.1024		0.0588333	0.0348	0.0132106	0.00968217	0.00731596	0.00926667	0.00209855	0.0286	0	0.140733	0.0147726								3938	0.0153092	0.00968217	0.0220886	0.000900551	9.00299e-07	0.00135018	-0.0300092	-0.000948841	0.0367448		0.0348	0.5348	-0.590733	-0.5714	-0.459267
3937.5	-0.0107	-0.0198	-0.0138	-0.0147667	0.0349	0.0068	-0.0157	0.00866667	0.0029	0.071	0.1024		0.0587667	0.0347	0.0131727	0.00965435	0.00729494	0.00913333	0.00206835	0.0284	0	0.140533	0.0147516								3937.5	0.015241	0.00965435	0.0220466	0.000900461	9.75522e-07	0.00134837	-0.0300077	-0.000987685	0.0367201		0.0347	0.5347	-0.590867	-0.5716	-0.459467
3937	-0.0108	-0.02	-0.014	-0.0149333	0.0351	0.0067	-0.0159	0.00863333	0.003	0.071	0.1024		0.0588	0.0346667	0.01316	0.00964508	0.00728793	0.00916667	0.0020759	0.0283667	0	0.140567	0.0147551								3937	0.0152359	0.00964508	0.022043	0.000910184	1.02363e-06	0.00135107	-0.0301693	-0.00101174	0.036757		0.0346667	0.534667	-0.590833	-0.571633	-0.459433
3936.5	-0.0109	-0.0202	-0.0139	-0.015	0.035	0.0067	-0.016	0.00856667	0.0032	0.0712	0.1024		0.0589333	0.0348	0.0132106	0.00968217	0.00731596	0.00926667	0.00209855	0.0285	0	0.140833	0.0147831								3936.5	0.0153092	0.00968217	0.0220991	0.000918646	1.24436e-06	0.00135676	-0.0303092	-0.00111551	0.0368343		0.0348	0.5348	-0.590733	-0.5715	-0.459167
3936	-0.0109	-0.0201	-0.0137	-0.0149	0.035	0.0067	-0.0158	0.00863333	0.0032	0.0712	0.1024		0.0589333	0.0347	0.0131727	0.00965435	0.00729494	0.00926667	0.00209855	0.0284667	0	0.140867	0.0147866								3936	0.0152712	0.00965435	0.0220815	0.000910302	1.04248e-06	0.00135805	-0.0301712	-0.00102102	0.0368518		0.0347	0.5347	-0.590733	-0.571533	-0.459133
3935.5	-0.0109	-0.02	-0.0138	-0.0149	0.0348	0.0068	-0.0158	0.0086	0.0032	0.0709	0.1025		0.0588667	0.0344	0.0130588	0.00957088	0.00723187	0.0091	0.0020608	0.0281667	0	0.140533	0.0147516								3935.5	0.0151196	0.00957088	0.0219835	0.000901176	9.42617e-07	0.00136037	-0.0300196	-0.000970885	0.0368832		0.0344	0.5344	-0.5909	-0.571833	-0.459467
3935	-0.0107	-0.0199	-0.0139	-0.0148333	0.0348	0.0068	-0.0158	0.0086	0.0033	0.0707	0.1027		0.0589	0.0343333	0.0130335	0.00955234	0.00721785	0.0091	0.0020608	0.0281667	0	0.140567	0.0147551								3935	0.0150943	0.00955234	0.021973	0.000895662	9.06945e-07	0.00136361	-0.0299276	-0.000952336	0.036927		0.0343333	0.534333	-0.5909	-0.571833	-0.459433
3934.5	-0.0107	-0.0198	-0.014	-0.0148333	0.0347	0.0066	-0.016	0.00843333	0.0033	0.0707	0.1023		0.0587667	0.0344667	0.0130841	0.00958943	0.00724588	0.00906667	0.00205326	0.0281667	0	0.1407	0.0147691								3934.5	0.0151373	0.00958943	0.022015	0.000898242	1.33657e-06	0.00135069	-0.0299707	-0.0011561	0.0367517		0.0344667	0.534467	-0.590933	-0.571833	-0.4593
3934	-0.0107	-0.0196	-0.014	-0.0147667	0.0344	0.0065	-0.0162	0.00823333	0.0033	0.0708	0.102		0.0587	0.0347667	0.013198	0.0096729	0.00730895	0.0092	0.00208345	0.0283333	0	0.140967	0.0147971								3934	0.0152814	0.0096729	0.0221061	0.000902888	2.07235e-06	0.00133912	-0.0300481	-0.00143957	0.0365939		0.0347667	0.534767	-0.5908	-0.571667	-0.459033
3933.5	-0.0107	-0.0198	-0.014	-0.0148333	0.0342	0.0061	-0.0161	0.00806667	0.0033	0.0705	0.1016		0.0584667	0.0351333	0.0133372	0.00977492	0.00738604	0.00943333	0.00213629	0.0286	0	0.141767	0.0148811								3933.5	0.0154735	0.00977492	0.0222671	0.000918502	2.91811e-06	0.00131041	-0.0303068	-0.00170825	0.0361996		0.0351333	0.535133	-0.590567	-0.5714	-0.458233
3933	-0.011	-0.0203	-0.0143	-0.0152	0.0343	0.0057	-0.0164	0.00786667	0.0029	0.07	0.1012		0.0580333	0.0347667	0.013198	0.0096729	0.00730895	0.009	0.00203816	0.0281333	0	0.1418	0.0148846								3933	0.0152361	0.0096729	0.0221935	0.000926358	3.26248e-06	0.00128449	-0.0304361	-0.00180623	0.0358398		0.0347667	0.534767	-0.591	-0.571867	-0.4582
3932.5	-0.0113	-0.0205	-0.0145	-0.0154333	0.0337	0.0055	-0.0167	0.0075	0.0024	0.0689	0.1002		0.0571667	0.0340667	0.0129322	0.00947814	0.00716179	0.0084	0.00190228	0.0274667	0	0.140467	0.0147446								3932.5	0.0148345	0.00947814	0.0219064	0.000916143	3.91305e-06	0.00124329	-0.0302679	-0.00197814	0.0352603		0.0340667	0.534067	-0.5916	-0.572533	-0.459533
3932	-0.0112	-0.02	-0.0142	-0.0151333	0.0334	0.0055	-0.0166	0.00743333	0.0028	0.0689	0.0999		0.0572	0.0341	0.0129449	0.00948742	0.0071688	0.00836667	0.00189473	0.0277	0	0.140233	0.0147201								3932	0.0148396	0.00948742	0.0218889	0.000898379	4.21926e-06	0.00124687	-0.029973	-0.00205408	0.0353111		0.0341	0.5341	-0.591633	-0.5723	-0.459767
3931.5	-0.0111	-0.02	-0.014	-0.0150333	0.0336	0.0057	-0.0166	0.00756667	0.0027	0.0692	0.1003		0.0574	0.0341333	0.0129576	0.00949669	0.00717581	0.0084	0.00190228	0.0277	0	0.140367	0.0147341								3931.5	0.0148598	0.00949669	0.0219099	0.000893602	3.725e-06	0.00125955	-0.0298932	-0.00193003	0.0354901		0.0341333	0.534133	-0.5916	-0.5723	-0.459633
3931	-0.011	-0.0204	-0.014	-0.0151333	0.0339	0.0061	-0.0168	0.00773333	0.0024	0.0697	0.1008		0.0576333	0.0341667	0.0129702	0.00950597	0.00718281	0.00853333	0.00193248	0.0277333	0	0.1403	0.0147271								3931	0.0149027	0.00950597	0.0219099	0.000902162	3.14223e-06	0.00127616	-0.030036	-0.00177263	0.0357234		0.0341667	0.534167	-0.591467	-0.572267	-0.4597
3930.5	-0.011	-0.0205	-0.0142	-0.0152333	0.0339	0.0058	-0.0169	0.0076	0.0028	0.0698	0.1007		0.0577667	0.0343	0.0130208	0.00954306	0.00721085	0.0088	0.00199287	0.0279333	0	0.140467	0.0147446								3930.5	0.0150137	0.00954306	0.0219555	0.000914882	3.77549e-06	0.00128244	-0.030247	-0.00194306	0.0358112		0.0343	0.5343	-0.5912	-0.572067	-0.459533
3930	-0.0113	-0.0207	-0.0145	-0.0155	0.0337	0.0054	-0.0169	0.0074	0.0028	0.0695	0.1001		0.0574667	0.0343	0.0130208	0.00954306	0.00721085	0.00883333	0.00200041	0.0280667	0	0.140467	0.0147446								3930	0.0150212	0.00954306	0.0219555	0.000931546	4.59272e-06	0.00126105	-0.0305212	-0.00214306	0.0355112		0.0343	0.5343	-0.591167	-0.571933	-0.459533
3929.5	-0.0116	-0.0211	-0.0148	-0.0158333	0.0336	0.0054	-0.0169	0.00736667	0.0025	0.0694	0.1001		0.0573333	0.0344667	0.0130841	0.00958943	0.00724588	0.00886667	0.00200796	0.0281333	0	0.140033	0.0146991								3929.5	0.0150921	0.00958943	0.021945	0.00095638	4.94069e-06	0.00125233	-0.0309254	-0.00222277	0.0353883		0.0344667	0.534467	-0.591133	-0.571867	-0.459967
3929	-0.0115	-0.0207	-0.0148	-0.0156667	0.0337	0.0056	-0.0167	0.00753333	0.0027	0.0695	0.1005		0.0575667	0.0346	0.0131347	0.00962653	0.00727391	0.00903333	0.00204571	0.0283	0	0.140067	0.0147026								3929	0.0151804	0.00962653	0.0219765	0.000951542	4.38147e-06	0.00126666	-0.0308471	-0.0020932	0.0355901		0.0346	0.5346	-0.590967	-0.5717	-0.459933
3928.5	-0.0112	-0.02	-0.0145	-0.0152333	0.0341	0.0061	-0.0163	0.00796667	0.003	0.0701	0.1011		0.0580667	0.0345333	0.0131094	0.00960798	0.0072599	0.00903333	0.00204571	0.0283667	0	0.140533	0.0147516								3928.5	0.0151551	0.00960798	0.0220115	0.000923457	2.69391e-06	0.00129997	-0.0303884	-0.00164131	0.0360552		0.0345333	0.534533	-0.590967	-0.571633	-0.459467
3928	-0.0109	-0.0197	-0.0141	-0.0149	0.0346	0.0069	-0.0157	0.0086	0.0032	0.0709	0.1019		0.0586667	0.0346667	0.01316	0.00964508	0.00728793	0.00923333	0.002091	0.0284333	0	0.140933	0.0147936								3928	0.015251	0.00964508	0.0220815	0.000909084	1.09219e-06	0.00133847	-0.030151	-0.00104508	0.0365851		0.0346667	0.534667	-0.590767	-0.571567	-0.459067
3927.5	-0.0109	-0.0198	-0.0141	-0.0149333	0.0347	0.007	-0.0156	0.0087	0.0032	0.071	0.1021		0.0587667	0.0348667	0.0132359	0.00970072	0.00732997	0.0094	0.00212874	0.0284667	0	0.140967	0.0147971								3927.5	0.0153647	0.00970072	0.0221271	0.00091797	1.00144e-06	0.00134246	-0.030298	-0.00100072	0.0366396		0.0348667	0.534867	-0.5906	-0.571533	-0.459033
3927	-0.011	-0.0199	-0.0142	-0.0150333	0.0346	0.0067	-0.0158	0.0085	0.003	0.0707	0.102		0.0585667	0.0347	0.0131727	0.00965435	0.00729494	0.00926667	0.00209855	0.0284	0	0.140767	0.0147761								3927	0.0152712	0.00965435	0.022071	0.000918366	1.33253e-06	0.00133193	-0.0303046	-0.00115435	0.0364956		0.0347	0.5347	-0.590733	-0.5716	-0.459233
3926.5	-0.0112	-0.0203	-0.0145	-0.0153333	0.034	0.0063	-0.0161	0.00806667	0.003	0.0703	0.1016		0.0583	0.0345667	0.0131221	0.00961726	0.00726691	0.00923333	0.002091	0.0282333	0	0.140767	0.0147761								3926.5	0.0152131	0.00961726	0.022043	0.000933082	2.40432e-06	0.00131457	-0.0305464	-0.00155059	0.036257		0.0345667	0.534567	-0.590767	-0.571767	-0.459233
3926	-0.0116	-0.0207	-0.0148	-0.0157	0.0329	0.0054	-0.0167	0.0072	0.0031	0.0692	0.1006		0.0576333	0.0343667	0.0130461	0.00956161	0.00722486	0.00906667	0.00205326	0.0280333	0	0.140933	0.0147936								3926	0.0150994	0.00956161	0.0220185	0.000948602	5.5772e-06	0.00126842	-0.0307994	-0.00236161	0.0356149		0.0343667	0.534367	-0.590933	-0.571967	-0.459067
3925.5	-0.0117	-0.0208	-0.0151	-0.0158667	0.0329	0.0049	-0.0173	0.00683333	0.0031	0.0681	0.0995		0.0569	0.0341	0.0129449	0.00948742	0.0071688	0.00856667	0.00194002	0.0276	0	0.140167	0.0147131								3925.5	0.0148849	0.00948742	0.0218819	0.00094566	7.04416e-06	0.00122627	-0.0307516	-0.00265408	0.0350181		0.0341	0.5341	-0.591433	-0.5724	-0.459833
3925	-0.0115	-0.0207	-0.0147	-0.0156333	0.0329	0.0048	-0.0176	0.0067	0.0028	0.0679	0.099		0.0565667	0.0341667	0.0129702	0.00950597	0.00718281	0.0085	0.00192493	0.0276333	0	0.139867	0.0146816								3925	0.0148951	0.00950597	0.0218644	0.000931987	7.87344e-06	0.00120424	-0.0305285	-0.00280597	0.0347022		0.0341667	0.534167	-0.5915	-0.572367	-0.460133
3924.5	-0.0115	-0.0206	-0.0145	-0.0155333	0.0327	0.0045	-0.0177	0.0065	0.0022	0.0679	0.0989		0.0563333	0.0341667	0.0129702	0.00950597	0.00718281	0.00863333	0.00195512	0.0278667	0	0.14	0.0146956								3924.5	0.0149253	0.00950597	0.0218784	0.00092773	9.03583e-06	0.00118714	-0.0304587	-0.00300597	0.0344549		0.0341667	0.534167	-0.591367	-0.572133	-0.46
3924	-0.0113	-0.0203	-0.0144	-0.0153333	0.0333	0.0053	-0.0171	0.00716667	0.0024	0.0688	0.0998		0.057	0.0342333	0.0129955	0.00952451	0.00719683	0.0087	0.00197022	0.0280333	0	0.139833	0.0146781								3924	0.0149657	0.00952451	0.021875	0.000918034	5.55944e-06	0.00123377	-0.0302991	-0.00235785	0.035125		0.0342333	0.534233	-0.5913	-0.571967	-0.460167
3923.5	-0.0113	-0.0202	-0.0145	-0.0153333	0.0338	0.0059	-0.0167	0.00766667	0.0027	0.0693	0.1004		0.0574667	0.0343667	0.0130461	0.00956161	0.00722486	0.00883333	0.00200041	0.0280667	0	0.139833	0.0146781								3923.5	0.0150465	0.00956161	0.021903	0.000922937	3.59081e-06	0.00126477	-0.0303799	-0.00189494	0.0355637		0.0343667	0.534367	-0.591167	-0.571933	-0.460167
3923	-0.0113	-0.0202	-0.0146	-0.0153667	0.0342	0.0061	-0.0166	0.0079	0.0026	0.0697	0.1011		0.0578	0.0344667	0.0130841	0.00958943	0.00724588	0.009	0.00203816	0.0280667	0	0.140167	0.0147131								3923	0.0151223	0.00958943	0.021959	0.000929574	2.85418e-06	0.00128458	-0.0304889	-0.00168943	0.035841		0.0344667	0.534467	-0.591	-0.571933	-0.459833
3922.5	-0.0113	-0.0204	-0.0144	-0.0153667	0.0341	0.0063	-0.0164	0.008	0.0025	0.0703	0.1017		0.0581667	0.0346333	0.0131474	0.0096358	0.00728092	0.0092	0.00208345	0.0284333	0	0.140467	0.0147446								3922.5	0.0152308	0.0096358	0.0220255	0.000936206	2.67585e-06	0.00130618	-0.0305975	-0.0016358	0.0361411		0.0346333	0.534633	-0.5908	-0.571567	-0.459533
3922	-0.0111	-0.02	-0.0141	-0.0150667	0.0343	0.0067	-0.016	0.00833333	0.0027	0.0709	0.102		0.0585333	0.0345667	0.0131221	0.00961726	0.00726691	0.0092	0.00208345	0.0284333	0	0.1405	0.0147481								3922	0.0152055	0.00961726	0.022015	0.000916404	1.64846e-06	0.00133359	-0.0302722	-0.00128392	0.0365183		0.0345667	0.534567	-0.5908	-0.571567	-0.4595
3921.5	-0.0108	-0.02	-0.0139	-0.0149	0.0345	0.0068	-0.0159	0.00846667	0.0031	0.0711	0.1021		0.0587667	0.0343	0.0130208	0.00954306	0.00721085	0.00893333	0.00202306	0.0279333	0	0.140433	0.0147411								3921.5	0.0150439	0.00954306	0.021952	0.000896636	1.15863e-06	0.00135532	-0.0299439	-0.0010764	0.0368147		0.0343	0.5343	-0.591067	-0.572067	-0.459567
3921	-0.0112	-0.0207	-0.014	-0.0153	0.0338	0.006	-0.0163	0.00783333	0.0031	0.0702	0.1012		0.0581667	0.0342	0.0129829	0.00951524	0.00718982	0.00883333	0.00200041	0.0278333	0	0.1409	0.0147901								3921	0.0149833	0.00951524	0.0219799	0.000917077	2.82881e-06	0.00130948	-0.0302833	-0.00168191	0.0361867		0.0342	0.5342	-0.591167	-0.572167	-0.4591
3920.5	-0.0117	-0.0207	-0.0145	-0.0156333	0.0332	0.0056	-0.0168	0.00733333	0.0025	0.0694	0.1008		0.0575667	0.0344333	0.0130714	0.00958016	0.00723888	0.00893333	0.00202306	0.0279667	0	0.1408	0.0147796								3920.5	0.0150945	0.00958016	0.0220185	0.0009442	5.04822e-06	0.00126367	-0.0307278	-0.00224683	0.0355482		0.0344333	0.534433	-0.591067	-0.572033	-0.4592
3920	-0.0117	-0.0204	-0.0146	-0.0155667	0.0331	0.0056	-0.0168	0.0073	0.0025	0.0692	0.1006		0.0574333	0.0348667	0.0132359	0.00970072	0.00732997	0.00933333	0.00211365	0.0282333	0	0.141133	0.0148146								3920	0.0153496	0.00970072	0.0221446	0.000955815	5.76347e-06	0.0012453	-0.0309163	-0.00240072	0.0352888		0.0348667	0.534867	-0.590667	-0.571767	-0.458867
3919.5	-0.0118	-0.0205	-0.0146	-0.0156333	0.033	0.0054	-0.0169	0.00716667	0.0027	0.069	0.1001		0.0572667	0.0346	0.0131347	0.00962653	0.00727391	0.00916667	0.0020759	0.0281667	0	0.141267	0.0148286								3919.5	0.0152106	0.00962653	0.0221025	0.000951349	6.05092e-06	0.00123652	-0.0308439	-0.00245986	0.0351642		0.0346	0.5346	-0.590833	-0.571833	-0.458733
3919	-0.0115	-0.0203	-0.0144	-0.0154	0.0337	0.0061	-0.0167	0.0077	0.0028	0.0701	0.101		0.0579667	0.0342667	0.0130082	0.00953379	0.00720384	0.00893333	0.00202306	0.0280333	0	0.1407	0.0147691								3919	0.0150312	0.00953379	0.0219729	0.00092606	3.36278e-06	0.00129555	-0.0304312	-0.00183379	0.0359937		0.0342667	0.534267	-0.591067	-0.571967	-0.4593
3918.5	-0.0113	-0.0202	-0.0143	-0.0152667	0.0341	0.0065	-0.0161	0.00816667	0.0031	0.0705	0.1016		0.0584	0.0342333	0.0129955	0.00952451	0.00719683	0.00896667	0.00203061	0.0279667	0	0.140833	0.0147831								3918.5	0.0150261	0.00952451	0.0219799	0.000917653	1.84375e-06	0.00132642	-0.0302928	-0.00135785	0.0364201		0.0342333	0.534233	-0.591033	-0.572033	-0.459167
3918	-0.0112	-0.0202	-0.0143	-0.0152333	0.0341	0.0062	-0.016	0.0081	0.0032	0.0697	0.1012		0.0580333	0.0341	0.0129449	0.00948742	0.0071688	0.00886667	0.00200796	0.0278	0	0.141467	0.0148496								3918	0.0149529	0.00948742	0.0220184	0.000911206	1.92493e-06	0.00129708	-0.0301862	-0.00138742	0.0360149		0.0341	0.5341	-0.591133	-0.5722	-0.458533
3917.5	-0.0111	-0.0198	-0.0139	-0.0149333	0.0343	0.0062	-0.0165	0.008	0.0027	0.0693	0.1011		0.0577	0.0341333	0.0129576	0.00949669	0.00717581	0.00896667	0.00203061	0.0276	0	0.1412	0.0148216								3917.5	0.0149882	0.00949669	0.0219974	0.000895296	2.24009e-06	0.00127468	-0.0299215	-0.00149669	0.0357026		0.0341333	0.534133	-0.591033	-0.5724	-0.4588
3917	-0.0114	-0.02	-0.0143	-0.0152333	0.0332	0.0051	-0.017	0.0071	0.0022	0.068	0.0996		0.0566	0.0342333	0.0129955	0.00952451	0.00719683	0.0091	0.0020608	0.0277667	0	0.1413	0.0148321								3917	0.0150563	0.00952451	0.0220289	0.000917463	5.87827e-06	0.00119516	-0.0302897	-0.00242451	0.0345711		0.0342333	0.534233	-0.5909	-0.572233	-0.4587
3916.5	-0.0116	-0.0205	-0.0146	-0.0155667	0.0331	0.0049	-0.0171	0.00696667	0.0022	0.0678	0.0992		0.0564	0.0341	0.0129449	0.00948742	0.0071688	0.00876667	0.00198532	0.0278667	0	0.1407	0.0147691								3916.5	0.0149302	0.00948742	0.0219379	0.00093006	6.35419e-06	0.00118764	-0.0304969	-0.00252075	0.0344621		0.0341	0.5341	-0.591233	-0.572133	-0.4593
3916	-0.0112	-0.0202	-0.0144	-0.0152667	0.0338	0.006	-0.0167	0.0077	0.0027	0.0694	0.1006		0.0575667	0.0342333	0.0129955	0.00952451	0.00719683	0.0089	0.00201551	0.0282667	0	0.140167	0.0147131								3916	0.015011	0.00952451	0.02191	0.000916739	3.32885e-06	0.0012714	-0.0302777	-0.00182451	0.0356567		0.0342333	0.534233	-0.5911	-0.571733	-0.459833
3915.5	-0.0111	-0.0201	-0.0144	-0.0152	0.0339	0.0064	-0.0163	0.008	0.0027	0.0702	0.1012		0.0580333	0.0341	0.0129449	0.00948742	0.0071688	0.00893333	0.00202306	0.0281	0	0.139967	0.0146921								3915.5	0.014968	0.00948742	0.0218609	0.000910106	2.21241e-06	0.00130844	-0.030168	-0.00148742	0.0361724		0.0341	0.5341	-0.591067	-0.5719	-0.460033
3915	-0.0113	-0.0204	-0.0144	-0.0153667	0.0342	0.0064	-0.0162	0.00813333	0.0024	0.0703	0.1016		0.0581	0.0342	0.0129829	0.00951524	0.00718982	0.00906667	0.00205326	0.0281	0	0.140167	0.0147131								3915	0.0150361	0.00951524	0.0219029	0.000924329	1.90967e-06	0.00131023	-0.0304028	-0.00138191	0.0361971		0.0342	0.5342	-0.590933	-0.5719	-0.459833
3914.5	-0.0111	-0.0205	-0.0142	-0.0152667	0.0345	0.0065	-0.0162	0.00826667	0.0026	0.0706	0.1017		0.0583	0.0343	0.0130208	0.00954306	0.00721085	0.0092	0.00208345	0.0282667	0	0.140433	0.0147411								3914.5	0.0151043	0.00954306	0.021952	0.000922394	1.62919e-06	0.00132118	-0.0303709	-0.0012764	0.036348		0.0343	0.5343	-0.5908	-0.571733	-0.459567
3914	-0.0108	-0.0202	-0.014	-0.015	0.0347	0.0065	-0.0162	0.00833333	0.0029	0.0713	0.1019		0.0587	0.0342667	0.0130082	0.00953379	0.00720384	0.00926667	0.00209855	0.0282333	0	0.140533	0.0147516								3914	0.0151067	0.00953379	0.0219555	0.000906414	1.44109e-06	0.00135016	-0.0301067	-0.00120045	0.0367445		0.0342667	0.534267	-0.590733	-0.571767	-0.459467
3913.5	-0.0109	-0.0201	-0.014	-0.015	0.0347	0.0064	-0.0161	0.00833333	0.0032	0.0712	0.1019		0.0587667	0.0342667	0.0130082	0.00953379	0.00720384	0.0093	0.0021061	0.0282333	0	0.140433	0.0147411								3913.5	0.0151143	0.00953379	0.021945	0.000906869	1.44109e-06	0.00135584	-0.0301143	-0.00120045	0.0368217		0.0342667	0.534267	-0.5907	-0.571767	-0.459567
3913	-0.0108	-0.02	-0.0138	-0.0148667	0.0348	0.0068	-0.0158	0.0086	0.0035	0.0711	0.1023		0.0589667	0.0343333	0.0130335	0.00955234	0.00721785	0.00923333	0.002091	0.0282333	0	0.140433	0.0147411								3913	0.0151245	0.00955234	0.021959	0.000899469	9.06945e-07	0.00136957	-0.0299911	-0.000952336	0.0370077		0.0343333	0.534333	-0.590767	-0.571767	-0.459567
3912.5	-0.011	-0.0199	-0.0138	-0.0149	0.0346	0.007	-0.0158	0.0086	0.0034	0.0709	0.1023		0.0588667	0.0341667	0.0129702	0.00950597	0.00718281	0.0089	0.00201551	0.0279667	0	0.140167	0.0147131								3912.5	0.0149857	0.00950597	0.0218959	0.000893156	8.20774e-07	0.00136683	-0.0298857	-0.000905966	0.0369707		0.0341667	0.534167	-0.5911	-0.572033	-0.459833
3912	-0.0112	-0.0201	-0.0142	-0.0151667	0.0343	0.0066	-0.016	0.0083	0.003	0.0709	0.1022		0.0587	0.0341667	0.0129702	0.00950597	0.00718281	0.00883333	0.00200041	0.0278667	0	0.14	0.0146956								3912	0.0149706	0.00950597	0.0218784	0.000908256	1.45435e-06	0.00135583	-0.0301373	-0.00120597	0.0368216		0.0341667	0.534167	-0.591167	-0.572133	-0.46
3911.5	-0.0109	-0.0202	-0.0143	-0.0151333	0.0343	0.0063	-0.0162	0.00813333	0.0031	0.0706	0.102		0.0585667	0.0343667	0.0130461	0.00956161	0.00722486	0.00906667	0.00205326	0.0281333	0	0.140333	0.0147306								3911.5	0.0150994	0.00956161	0.0219555	0.000914017	2.03998e-06	0.00134038	-0.0302327	-0.00142828	0.0366112		0.0343667	0.534367	-0.590933	-0.571867	-0.459667
3911	-0.0106	-0.0202	-0.0143	-0.0150333	0.0345	0.0065	-0.0161	0.0083	0.0033	0.0705	0.1021		0.0586333	0.0345667	0.0131221	0.00961726	0.00726691	0.00926667	0.00209855	0.0283667	0	0.1406	0.0147586								3911	0.0152206	0.00961726	0.0220255	0.000915301	1.73516e-06	0.00134013	-0.0302539	-0.00131726	0.0366078		0.0345667	0.534567	-0.590733	-0.571633	-0.4594
3910.5	-0.0107	-0.0202	-0.0142	-0.0150333	0.0345	0.0067	-0.0162	0.00833333	0.0034	0.0707	0.1021		0.0587333	0.0346667	0.01316	0.00964508	0.00728793	0.0094	0.00212874	0.0285	0	0.140733	0.0147726								3910.5	0.0152888	0.00964508	0.0220605	0.000919429	1.72067e-06	0.00134489	-0.0303221	-0.00131174	0.0366728		0.0346667	0.534667	-0.5906	-0.5715	-0.459267
3910	-0.0112	-0.0201	-0.0143	-0.0152	0.0343	0.0065	-0.0162	0.0082	0.0031	0.0708	0.1017		0.0585333	0.0346333	0.0131474	0.0096358	0.00728092	0.00926667	0.00209855	0.0284333	0	0.140833	0.0147831								3910	0.0152459	0.0096358	0.022064	0.000926953	2.06153e-06	0.00133001	-0.0304459	-0.0014358	0.0364693		0.0346333	0.534633	-0.590733	-0.571567	-0.459167
3909.5	-0.0116	-0.0202	-0.0146	-0.0154667	0.0341	0.0063	-0.0162	0.00806667	0.0028	0.0706	0.1015		0.0583	0.0345333	0.0131094	0.00960798	0.0072599	0.00913333	0.00206835	0.0284	0	0.1408	0.0147796								3909.5	0.0151778	0.00960798	0.0220395	0.000939081	2.37565e-06	0.00131482	-0.0306444	-0.00154131	0.0362605		0.0345333	0.534533	-0.590867	-0.5716	-0.4592
3909	-0.0114	-0.0203	-0.0144	-0.0153667	0.0344	0.0064	-0.016	0.00826667	0.0028	0.0705	0.102		0.0584333	0.0345667	0.0131221	0.00961726	0.00726691	0.0094	0.00212874	0.0284333	0	0.140833	0.0147831								3909	0.0152508	0.00961726	0.02205	0.000937429	1.82409e-06	0.00132375	-0.0306175	-0.00135059	0.0363833		0.0345667	0.534567	-0.5906	-0.571567	-0.459167
3908.5	-0.0111	-0.0203	-0.0143	-0.0152333	0.0345	0.0062	-0.0159	0.00826667	0.0028	0.0705	0.1017		0.0583333	0.0343	0.0130208	0.00954306	0.00721085	0.00923333	0.002091	0.0282667	0	0.140533	0.0147516								3908.5	0.0151118	0.00954306	0.0219625	0.000920829	1.62919e-06	0.00132284	-0.0303452	-0.0012764	0.0363709		0.0343	0.5343	-0.590767	-0.571733	-0.459467
3908	-0.0111	-0.0204	-0.0144	-0.0153	0.0342	0.0061	-0.0161	0.00806667	0.0028	0.0702	0.101		0.058	0.0340667	0.0129322	0.00947814	0.00716179	0.00903333	0.00204571	0.0282	0	0.140333	0.0147306								3908	0.014978	0.00947814	0.0218924	0.000916754	1.99227e-06	0.00130376	-0.030278	-0.00141148	0.0361076		0.0340667	0.534067	-0.590967	-0.5718	-0.459667
3907.5	-0.011	-0.0204	-0.0143	-0.0152333	0.0343	0.0061	-0.0161	0.0081	0.0033	0.0701	0.1011		0.0581667	0.0341333	0.0129576	0.00949669	0.00717581	0.00906667	0.00205326	0.0282667	0	0.140567	0.0147551								3907.5	0.0150108	0.00949669	0.0219309	0.000914708	1.95075e-06	0.00131303	-0.0302441	-0.00139669	0.0362357		0.0341333	0.534133	-0.590933	-0.571733	-0.459433
3907	-0.0111	-0.0207	-0.0142	-0.0153333	0.0337	0.0055	-0.0163	0.00763333	0.0033	0.0697	0.1007		0.0579	0.0341667	0.0129702	0.00950597	0.00718281	0.00896667	0.00203061	0.0282	0	0.140933	0.0147936								3907	0.0150008	0.00950597	0.0219764	0.000920161	3.50675e-06	0.0012905	-0.0303342	-0.00187263	0.0359236		0.0341667	0.534167	-0.591033	-0.5718	-0.459067
3906.5	-0.0113	-0.0211	-0.0143	-0.0155667	0.0326	0.005	-0.017	0.00686667	0.0028	0.069	0.1003		0.0573667	0.0340333	0.0129196	0.00946887	0.00715478	0.00863333	0.00195512	0.0279667	0	0.140567	0.0147551								3906.5	0.0148747	0.00946887	0.0219099	0.000926678	6.77146e-06	0.00125718	-0.0304414	-0.0026022	0.0354568		0.0340333	0.534033	-0.591367	-0.572033	-0.459433
3906	-0.0121	-0.0213	-0.0148	-0.0160667	0.0317	0.0043	-0.018	0.006	0.0023	0.0678	0.0991		0.0564	0.0337	0.0127931	0.00937613	0.00708471	0.00826667	0.00187209	0.0275	0	0.139967	0.0146921								3906	0.0146651	0.00937613	0.0217768	0.000944444	1.13982e-05	0.00119876	-0.0307318	-0.00337613	0.0346232		0.0337	0.5337	-0.591733	-0.5725	-0.460033
3905.5	-0.0126	-0.0215	-0.0151	-0.0164	0.0314	0.0041	-0.0184	0.0057	0.0023	0.0667	0.098		0.0556667	0.0333333	0.0126539	0.00927411	0.00700762	0.00813333	0.00184189	0.0271	0	0.140467	0.0147446								3905.5	0.0144958	0.00927411	0.0217522	0.000954548	1.27743e-05	0.00115019	-0.0308958	-0.00357411	0.0339144		0.0333333	0.533333	-0.591867	-0.5729	-0.459533
3905	-0.0123	-0.0213	-0.0151	-0.0162333	0.031	0.0037	-0.0172	0.00583333	0.003	0.0656	0.0972		0.0552667	0.0334333	0.0126918	0.00930194	0.00702865	0.00836667	0.00189473	0.0273333	0	0.1424	0.0149476								3905	0.0145866	0.00930194	0.0219762	0.000949866	1.20312e-05	0.00110826	-0.0308199	-0.0034686	0.0332905		0.0334333	0.533433	-0.591633	-0.572667	-0.4576
3904.5	-0.0115	-0.0207	-0.0147	-0.0156333	0.0319	0.0043	-0.0173	0.0063	0.0024	0.0666	0.0993		0.0561	0.0330667	0.0125526	0.00919992	0.00695156	0.0077	0.00174376	0.0266333	0	0.141433	0.0148461								3904.5	0.0142964	0.00919992	0.0217976	0.000895788	8.40954e-06	0.00117665	-0.0299297	-0.00289992	0.0343024		0.0330667	0.533067	-0.5923	-0.573367	-0.458567
3904	-0.0115	-0.0206	-0.0145	-0.0155333	0.0317	0.0044	-0.0172	0.0063	0.0026	0.0668	0.0991		0.0561667	0.0335333	0.0127298	0.00932976	0.00704967	0.00813333	0.00184189	0.027	0	0.1422	0.0149266								3904	0.0145717	0.00932976	0.0219762	0.000906312	9.17943e-06	0.00116899	-0.030105	-0.00302976	0.0341904		0.0335333	0.533533	-0.591867	-0.573	-0.4578
3903.5	-0.0123	-0.021	-0.0151	-0.0161333	0.0315	0.0039	-0.0176	0.00593333	0.002	0.0665	0.0977		0.0554	0.0329333	0.012502	0.00916282	0.00692353	0.0076	0.00172111	0.0263333	0	0.1413	0.0148321								3903.5	0.0142231	0.00916282	0.0217556	0.000921515	1.04296e-05	0.00113194	-0.0303565	-0.00322949	0.0336444		0.0329333	0.532933	-0.5924	-0.573667	-0.4587
3903	-0.0129	-0.021	-0.015	-0.0163	0.0311	0.0036	-0.0182	0.0055	0.0017	0.0671	0.0975		0.0554333	0.0328333	0.0124641	0.009135	0.00690251	0.0076	0.00172111	0.0262333	0	0.140533	0.0147516								3903	0.0141852	0.009135	0.0216541	0.000929345	1.32132e-05	0.00114104	-0.0304852	-0.003635	0.0337792		0.0328333	0.532833	-0.5924	-0.573767	-0.459467
3902.5	-0.0126	-0.0203	-0.0143	-0.0157333	0.0315	0.0038	-0.0174	0.00596667	0.0029	0.0671	0.098		0.056	0.0327667	0.0124387	0.00911645	0.00688849	0.00756667	0.00171356	0.0264333	0	0.140933	0.0147936								3902.5	0.0141523	0.00911645	0.0216821	0.000893152	9.92115e-06	0.00117772	-0.0298856	-0.00314979	0.0343179		0.0327667	0.532767	-0.592433	-0.573567	-0.459067
3902	-0.0123	-0.0206	-0.0151	-0.016	0.0319	0.004	-0.0174	0.00616667	0.0024	0.066	0.0974		0.0552667	0.0332	0.0126032	0.00923702	0.00697959	0.00783333	0.00177395	0.0268333	0	0.1404	0.0147376								3902	0.0143772	0.00923702	0.0217172	0.000922774	9.42705e-06	0.00112557	-0.0303772	-0.00307035	0.0335495		0.0332	0.5332	-0.592167	-0.573167	-0.4596
3901.5	-0.0117	-0.0207	-0.015	-0.0158	0.0321	0.0044	-0.0169	0.00653333	0.0029	0.0668	0.0979		0.0558667	0.0336	0.0127551	0.00934831	0.00706369	0.00833333	0.00188718	0.0273	0	0.141667	0.0148706								3901.5	0.0146423	0.00934831	0.0219343	0.000926732	7.92407e-06	0.00115141	-0.0304423	-0.00281497	0.0339324		0.0336	0.5336	-0.591667	-0.5727	-0.458333
3901	-0.0118	-0.0208	-0.015	-0.0158667	0.0325	0.0051	-0.0175	0.0067	0.0023	0.0673	0.0988		0.0561333	0.0332667	0.0126286	0.00925556	0.00699361	0.00793333	0.0017966	0.0268	0	0.140967	0.0147971								3901	0.0144252	0.00925556	0.0217907	0.000917594	6.53091e-06	0.00117942	-0.0302918	-0.00255556	0.0343426		0.0332667	0.533267	-0.592067	-0.5732	-0.459033
3900.5	-0.0122	-0.0209	-0.015	-0.0160333	0.0322	0.005	-0.0177	0.0065	0.0027	0.0675	0.0992		0.0564667	0.0337333	0.0128057	0.0093854	0.00709172	0.0085	0.00192493	0.0273	0	0.141367	0.0148391								3900.5	0.0147306	0.0093854	0.0219308	0.000946422	8.32555e-06	0.00119273	-0.030764	-0.0028854	0.0345359		0.0337333	0.533733	-0.5915	-0.5727	-0.458633
3900	-0.0124	-0.0211	-0.0149	-0.0161333	0.0315	0.0038	-0.0169	0.00613333	0.0036	0.0675	0.0984		0.0565	0.0343	0.0130208	0.00954306	0.00721085	0.009	0.00203816	0.0279333	0	0.1432	0.0150315								3900	0.015059	0.00954306	0.0222424	0.000972961	1.16263e-05	0.00117358	-0.0311923	-0.00340973	0.0342576		0.0343	0.5343	-0.591	-0.572067	-0.4568
3899.5	-0.0123	-0.0209	-0.0145	-0.0159	0.0318	0.0037	-0.0176	0.00596667	0.0028	0.0674	0.0983		0.0561667	0.0342	0.0129829	0.00951524	0.00718982	0.0088	0.00199287	0.0278333	0	0.142067	0.0149126								3899.5	0.0149757	0.00951524	0.0221024	0.000953311	1.25924e-05	0.00116038	-0.0308757	-0.00354857	0.0340643		0.0342	0.5342	-0.5912	-0.572167	-0.457933
3899	-0.0123	-0.0202	-0.0144	-0.0156333	0.0316	0.0032	-0.0169	0.00596667	0.0031	0.0665	0.0977		0.0557667	0.034	0.0129069	0.0094596	0.00714778	0.00896667	0.00203061	0.0279667	0	0.1423	0.0149371								3899	0.0149375	0.0094596	0.0220848	0.000934579	1.22006e-05	0.00113447	-0.0305709	-0.00349293	0.0336818		0.034	0.534	-0.591033	-0.572033	-0.4577
3898.5	-0.0123	-0.0206	-0.0148	-0.0159	0.0321	0.0038	-0.017	0.0063	0.0025	0.0666	0.0978		0.0556333	0.0335333	0.0127298	0.00932976	0.00704967	0.00843333	0.00190983	0.0272667	0	0.1407	0.0147691								3898.5	0.0146396	0.00932976	0.0218188	0.000932668	9.17943e-06	0.00114342	-0.0305396	-0.00302976	0.0338146		0.0335333	0.533533	-0.591567	-0.572733	-0.4593
3898	-0.0119	-0.0208	-0.0149	-0.0158667	0.033	0.0049	-0.0173	0.00686667	0.0022	0.0682	0.099		0.0564667	0.0338333	0.0128437	0.00941322	0.00711274	0.00853333	0.00193248	0.0274667	0	0.1396	0.0146536								3898	0.0147761	0.00941322	0.0217664	0.000938982	6.48496e-06	0.00120411	-0.0306428	-0.00254656	0.0347003		0.0338333	0.533833	-0.591467	-0.572533	-0.4604
3897.5	-0.0114	-0.0205	-0.0149	-0.0156	0.0335	0.0056	-0.0168	0.00743333	0.0026	0.0694	0.1001		0.0573667	0.0341	0.0129449	0.00948742	0.0071688	0.00886667	0.00200796	0.0278333	0	0.139867	0.0146816								3897.5	0.0149529	0.00948742	0.0218504	0.000933477	4.21926e-06	0.0012614	-0.0305529	-0.00205408	0.0355162		0.0341	0.5341	-0.591133	-0.572167	-0.460133
3897	-0.0108	-0.0201	-0.0144	-0.0151	0.0342	0.0065	-0.0163	0.00813333	0.003	0.0704	0.1014		0.0582667	0.0342667	0.0130082	0.00953379	0.00720384	0.00913333	0.00206835	0.028	0	0.140233	0.0147201								3897	0.0150765	0.00953379	0.021924	0.000910623	1.96127e-06	0.00132079	-0.0301765	-0.00140045	0.0363427		0.0342667	0.534267	-0.590867	-0.572	-0.459767
3896.5	-0.0106	-0.0198	-0.0137	-0.0147	0.0348	0.0071	-0.0159	0.00866667	0.0033	0.071	0.102		0.0587667	0.0343667	0.0130461	0.00956161	0.00722486	0.00916667	0.0020759	0.0281	0	0.1403	0.0147271								3896.5	0.015122	0.00956161	0.021952	0.000889354	8.00924e-07	0.00135532	-0.029822	-0.000894944	0.0368147		0.0343667	0.534367	-0.590833	-0.5719	-0.4597
3896	-0.0108	-0.0199	-0.0136	-0.0147667	0.0347	0.007	-0.0159	0.0086	0.0033	0.0708	0.1021		0.0587333	0.0341333	0.0129576	0.00949669	0.00717581	0.009	0.00203816	0.0278667	0	0.140133	0.0147096								3896	0.0149957	0.00949669	0.0218854	0.000885799	8.04056e-07	0.00135777	-0.0297624	-0.000896692	0.0368479		0.0341333	0.534133	-0.591	-0.572133	-0.459867
3895.5	-0.0111	-0.0202	-0.014	-0.0151	0.0341	0.0065	-0.0162	0.00813333	0.0031	0.0702	0.1015		0.0582667	0.0339667	0.0128943	0.00945032	0.00714077	0.00876667	0.00198532	0.0276333	0	0.139967	0.0146921								3895.5	0.0148796	0.00945032	0.0218329	0.000898777	1.73446e-06	0.00132742	-0.0299796	-0.00131699	0.0364338		0.0339667	0.533967	-0.591233	-0.572367	-0.460033
3895	-0.0113	-0.0205	-0.0144	-0.0154	0.0337	0.006	-0.0163	0.0078	0.0028	0.0698	0.101		0.0578667	0.034	0.0129069	0.0094596	0.00714778	0.0087	0.00197022	0.0276333	0	0.140233	0.0147201								3895	0.0148772	0.0094596	0.0218679	0.000916706	2.75426e-06	0.00129591	-0.0302772	-0.0016596	0.0359988		0.034	0.534	-0.5913	-0.572367	-0.459767
3894.5	-0.0112	-0.0205	-0.0146	-0.0154333	0.0334	0.0059	-0.0164	0.00763333	0.0028	0.0695	0.1008		0.0577	0.0342333	0.0129955	0.00952451	0.00719683	0.00896667	0.00203061	0.0278667	0	0.140267	0.0147236								3894.5	0.0150261	0.00952451	0.0219205	0.000927779	3.57656e-06	0.00128018	-0.0304595	-0.00189118	0.0357795		0.0342333	0.534233	-0.591033	-0.572133	-0.459733
3894	-0.0111	-0.0203	-0.0144	-0.0152667	0.0336	0.0057	-0.0164	0.00763333	0.0028	0.0695	0.1006		0.0576333	0.0342	0.0129829	0.00951524	0.00718982	0.00906667	0.00205326	0.0279333	0	0.14	0.0146956								3894	0.0150361	0.00951524	0.0218855	0.000918259	3.54157e-06	0.00127791	-0.0303028	-0.00188191	0.0357479		0.0342	0.5342	-0.590933	-0.572067	-0.46
3893.5	-0.0112	-0.0203	-0.0144	-0.0153	0.0337	0.0058	-0.0165	0.00766667	0.0028	0.0693	0.1002		0.0574333	0.0336333	0.0127677	0.00935758	0.00707069	0.0085	0.00192493	0.0273667	0	0.139367	0.0146292								3893.5	0.0146927	0.00935758	0.0216998	0.00089956	2.85919e-06	0.00127688	-0.0299927	-0.00169091	0.0357335		0.0336333	0.533633	-0.5915	-0.572633	-0.460633
3893	-0.0115	-0.0208	-0.0146	-0.0156333	0.0334	0.0058	-0.017	0.0074	0.0027	0.0689	0.1		0.0572	0.0333333	0.0126539	0.00927411	0.00700762	0.00813333	0.00184189	0.0270333	0	0.139033	0.0145942								3893	0.0144958	0.00927411	0.0216018	0.000907762	3.5123e-06	0.00126723	-0.0301291	-0.00187411	0.0355982		0.0333333	0.533333	-0.591867	-0.572967	-0.460967
3892.5	-0.0119	-0.0209	-0.0149	-0.0159	0.0322	0.0046	-0.0174	0.00646667	0.0026	0.0676	0.0988		0.0563333	0.0336333	0.0127677	0.00935758	0.00707069	0.0084	0.00190228	0.0273	0	0.140067	0.0147026								3892.5	0.01467	0.00935758	0.0217733	0.000934527	8.35738e-06	0.00119439	-0.03057	-0.00289091	0.03456		0.0336333	0.533633	-0.5916	-0.5727	-0.459933
3892	-0.012	-0.0205	-0.0153	-0.0159333	0.0311	0.0037	-0.017	0.00593333	0.003	0.0662	0.097		0.0554	0.0336	0.0127551	0.00934831	0.00706369	0.00846667	0.00191738	0.0273	0	0.1417	0.0148741								3892	0.0146725	0.00934831	0.0219378	0.000936715	1.1662e-05	0.00111972	-0.0306058	-0.00341497	0.0334622		0.0336	0.5336	-0.591533	-0.5727	-0.4583
3891.5	-0.0122	-0.0204	-0.015	-0.0158667	0.0319	0.004	-0.0169	0.00633333	0.0025	0.0662	0.0972		0.0553	0.0335	0.0127171	0.00932048	0.00704266	0.00803333	0.00181924	0.0272333	0	0.140767	0.0147761								3891.5	0.0145364	0.00932048	0.0218188	0.000924345	8.92307e-06	0.00112099	-0.030403	-0.00298715	0.0334812		0.0335	0.5335	-0.591967	-0.572767	-0.459233
3891	-0.0123	-0.0208	-0.0147	-0.0159333	0.0321	0.0039	-0.0163	0.00656667	0.003	0.0667	0.0977		0.0558	0.0339	0.012869	0.00943177	0.00712675	0.0086	0.00194757	0.0279	0	0.141767	0.0148811								3891	0.0148166	0.00943177	0.0220078	0.000945555	8.20883e-06	0.00114191	-0.0307499	-0.00286511	0.0337922		0.0339	0.5339	-0.5914	-0.5721	-0.458233
3890.5	-0.0125	-0.0209	-0.0148	-0.0160667	0.0321	0.0042	-0.0168	0.0065	0.0024	0.067	0.0979		0.0557667	0.0335667	0.0127424	0.00933903	0.00705668	0.00846667	0.00191738	0.0276333	0	0.1408	0.0147796								3890.5	0.0146598	0.00933903	0.0218363	0.000944117	8.0601e-06	0.00115127	-0.0307265	-0.00283903	0.0339304		0.0335667	0.533567	-0.591533	-0.572367	-0.4592
3890	-0.0119	-0.0203	-0.0145	-0.0155667	0.0332	0.0054	-0.017	0.0072	0.0023	0.0687	0.0999		0.0569667	0.0338	0.012831	0.00940395	0.00710573	0.00886667	0.00200796	0.028	0	0.139867	0.0146816								3890	0.014839	0.00940395	0.0217874	0.000924503	4.8574e-06	0.00123758	-0.0304056	-0.00220395	0.0351793		0.0338	0.5338	-0.591133	-0.572	-0.460133
3889.5	-0.0113	-0.02	-0.0142	-0.0151667	0.0337	0.0061	-0.0166	0.00773333	0.0027	0.0699	0.1012		0.0579333	0.034	0.0129069	0.0094596	0.00714778	0.00906667	0.00205326	0.0282	0	0.1398	0.0146746								3889.5	0.0149602	0.0094596	0.0218224	0.000907628	2.97998e-06	0.001304	-0.0301269	-0.00172626	0.0361109		0.034	0.534	-0.590933	-0.5718	-0.4602
3889	-0.011	-0.0201	-0.014	-0.0150333	0.0341	0.0065	-0.016	0.0082	0.003	0.0704	0.1018		0.0584	0.0341333	0.0129576	0.00949669	0.00717581	0.00916667	0.0020759	0.0281333	0	0.139833	0.0146781								3889	0.0150335	0.00949669	0.0218539	0.000904012	1.68141e-06	0.00133561	-0.0300668	-0.00129669	0.0365461		0.0341333	0.534133	-0.590833	-0.571867	-0.460167
3888.5	-0.0111	-0.0202	-0.0141	-0.0151333	0.0344	0.0064	-0.0158	0.00833333	0.0031	0.0704	0.1016		0.0583667	0.0340667	0.0129322	0.00947814	0.00716179	0.009	0.00203816	0.0279	0	0.139533	0.0146466								3888.5	0.0149704	0.00947814	0.0218084	0.000906235	1.31059e-06	0.0013365	-0.0301037	-0.00114481	0.0365582		0.0340667	0.534067	-0.591	-0.5721	-0.460467
3888	-0.0115	-0.0204	-0.0145	-0.0154667	0.0338	0.0061	-0.0161	0.00793333	0.003	0.0698	0.101		0.0579333	0.0336333	0.0127677	0.00935758	0.00707069	0.00856667	0.00194002	0.0274333	0	0.1389	0.0145802								3888	0.0147078	0.00935758	0.0216509	0.000910497	2.02848e-06	0.00131642	-0.0301744	-0.00142425	0.0362825		0.0336333	0.533633	-0.591433	-0.572567	-0.4611
3887.5	-0.0118	-0.0207	-0.0146	-0.0157	0.0334	0.0059	-0.0166	0.00756667	0.0026	0.0694	0.1008		0.0576	0.0333	0.0126412	0.00926484	0.00700062	0.00833333	0.00188718	0.0272	0	0.138867	0.0145767								3887.5	0.0145284	0.00926484	0.0215773	0.000913756	2.88379e-06	0.00129764	-0.0302284	-0.00169817	0.0360227		0.0333	0.5333	-0.591667	-0.5728	-0.461133
3887	-0.012	-0.021	-0.0145	-0.0158333	0.0328	0.005	-0.0164	0.00713333	0.0029	0.0685	0.0998		0.0570667	0.0338	0.012831	0.00940395	0.00710573	0.009	0.00203816	0.0278	0	0.141067	0.0148076								3887	0.0148692	0.00940395	0.0219133	0.000942644	5.1557e-06	0.00123576	-0.0307025	-0.00227062	0.0351533		0.0338	0.5338	-0.591	-0.5722	-0.458933
3886.5	-0.0119	-0.0216	-0.0148	-0.0161	0.0316	0.0033	-0.0159	0.00633333	0.0041	0.067	0.0978		0.0563	0.0341	0.0129449	0.00948742	0.0071688	0.0094	0.00212874	0.0283333	0	0.143733	0.0150875								3886.5	0.0150736	0.00948742	0.0222563	0.000971796	9.94825e-06	0.00115897	-0.0311736	-0.00315408	0.0340437		0.0341	0.5341	-0.5906	-0.571667	-0.456267
3886	-0.0114	-0.0213	-0.0157	-0.0161333	0.0306	0.0027	-0.0174	0.0053	0.0028	0.0649	0.0957		0.0544667	0.0334333	0.0126918	0.00930194	0.00702865	0.00836667	0.00189473	0.0272667	0	0.141267	0.0148286								3886	0.0145866	0.00930194	0.0218572	0.000943712	1.60155e-05	0.00106337	-0.0307199	-0.00400194	0.0326094		0.0334333	0.533433	-0.591633	-0.572733	-0.458733
3885.5	-0.0117	-0.0208	-0.0152	-0.0159	0.0306	0.0028	-0.0167	0.00556667	0.0034	0.0652	0.0966		0.0550667	0.0338333	0.0128437	0.00941322	0.00711274	0.00873333	0.00197777	0.0278667	0	0.1422	0.0149266								3885.5	0.0148214	0.00941322	0.0220393	0.000943807	1.4796e-05	0.00109081	-0.0307214	-0.00384656	0.0330274		0.0338333	0.533833	-0.591267	-0.572133	-0.4578
3885	-0.0124	-0.0208	-0.0151	-0.0161	0.0314	0.0036	-0.0172	0.00593333	0.0023	0.0661	0.0972		0.0552	0.0332333	0.0126159	0.00924629	0.0069866	0.00816667	0.00184944	0.0273	0	0.140767	0.0147761								3885	0.0144653	0.00924629	0.0217627	0.00093424	1.09757e-05	0.00111805	-0.0305653	-0.00331296	0.0334373		0.0332333	0.533233	-0.591833	-0.5727	-0.459233
3884.5	-0.0121	-0.0207	-0.015	-0.0159333	0.0323	0.0046	-0.0174	0.0065	0.0017	0.0678	0.0988		0.0561	0.0331333	0.0125779	0.00921847	0.00696558	0.00816667	0.00184944	0.0272333	0	0.139133	0.0146047								3884.5	0.0144274	0.00921847	0.0215702	0.000921773	7.39007e-06	0.0011923	-0.0303607	-0.00271847	0.0345298		0.0331333	0.533133	-0.591833	-0.572767	-0.460867
3884	-0.0117	-0.0207	-0.0149	-0.0157667	0.0327	0.0049	-0.0172	0.0068	0.0018	0.0682	0.0992		0.0564	0.0332	0.0126032	0.00923702	0.00697959	0.00816667	0.00184944	0.0273333	0	0.138733	0.0145627								3884	0.0144527	0.00923702	0.0215423	0.000913209	5.93905e-06	0.00121506	-0.0302194	-0.00243702	0.0348577		0.0332	0.5332	-0.591833	-0.572667	-0.461267
3883.5	-0.0114	-0.0206	-0.0146	-0.0155333	0.0334	0.0054	-0.017	0.00726667	0.0021	0.0683	0.0991		0.0565	0.0334333	0.0126918	0.00930194	0.00702865	0.00836667	0.00189473	0.0275333	0	0.138533	0.0145417								3883.5	0.0145866	0.00930194	0.0215703	0.000907208	4.14232e-06	0.00122008	-0.0301199	-0.00203527	0.0349297		0.0334333	0.533433	-0.591633	-0.572467	-0.461467
3883	-0.0112	-0.0202	-0.0145	-0.0153	0.0333	0.0056	-0.0168	0.00736667	0.0027	0.0685	0.0992		0.0568	0.0338667	0.0128563	0.0094225	0.00711975	0.00896667	0.00203061	0.0279333	0	0.139	0.0145907								3883	0.0148869	0.0094225	0.0217104	0.000911251	4.22645e-06	0.00123128	-0.0301869	-0.00205583	0.0350896		0.0338667	0.533867	-0.591033	-0.572067	-0.461
3882.5	-0.0114	-0.0202	-0.0146	-0.0154	0.0332	0.0056	-0.0169	0.0073	0.0027	0.0686	0.0995		0.0569333	0.0335667	0.0127424	0.00933903	0.00705668	0.00876667	0.00198532	0.0276333	0	0.139133	0.0146047								3882.5	0.0147278	0.00933903	0.0216613	0.000907682	4.15765e-06	0.00124411	-0.0301278	-0.00203903	0.035272		0.0335667	0.533567	-0.591233	-0.572367	-0.460867
3882	-0.0116	-0.0206	-0.0146	-0.0156	0.0328	0.0052	-0.017	0.007	0.0027	0.0684	0.0997		0.0569333	0.0329333	0.012502	0.00916282	0.00692353	0.0082	0.00185699	0.0271	0	0.138833	0.0145732								3882	0.014359	0.00916282	0.0214967	0.000897542	4.67781e-06	0.00125576	-0.029959	-0.00216282	0.0354366		0.0329333	0.532933	-0.5918	-0.5729	-0.461167
3881.5	-0.012	-0.0208	-0.0145	-0.0157667	0.032	0.0045	-0.0169	0.00653333	0.003	0.068	0.0995		0.0568333	0.0330667	0.0125526	0.00919992	0.00695156	0.00823333	0.00186454	0.0271333	0	0.139567	0.0146501								3881.5	0.0144172	0.00919992	0.0216017	0.000911064	7.11069e-06	0.00124127	-0.0301838	-0.00266659	0.0352316		0.0330667	0.533067	-0.591767	-0.572867	-0.460433
3881	-0.0123	-0.0207	-0.0148	-0.0159333	0.0305	0.0032	-0.0173	0.00546667	0.003	0.0666	0.098		0.0558667	0.0337667	0.0128184	0.00939468	0.00709872	0.0087	0.00197022	0.0276	0	0.140767	0.0147761								3881	0.0147886	0.00939468	0.0218748	0.000943836	1.54293e-05	0.00115544	-0.0307219	-0.00392801	0.0339918		0.0337667	0.533767	-0.5913	-0.5724	-0.459233
3880.5	-0.0128	-0.0216	-0.0159	-0.0167667	0.0295	0.002	-0.0188	0.00423333	0.0016	0.0637	0.0952		0.0535	0.0339	0.012869	0.00943177	0.00712675	0.00856667	0.00194002	0.0276	0	0.139667	0.0146606								3880.5	0.014809	0.00943177	0.0217874	0.000997023	2.70238e-05	0.00100569	-0.0315757	-0.00519844	0.0317126		0.0339	0.5339	-0.591433	-0.5724	-0.460333
3880	-0.0126	-0.0214	-0.0154	-0.0164667	0.0308	0.0029	-0.0174	0.00543333	0.0024	0.0653	0.0963		0.0546667	0.0340333	0.0129196	0.00946887	0.00715478	0.0089	0.00201551	0.0281	0	0.140167	0.0147131								3880	0.0149351	0.00946887	0.0218679	0.000986071	1.62856e-05	0.00107576	-0.0314018	-0.00403554	0.0327988		0.0340333	0.534033	-0.5911	-0.5719	-0.459833
3879.5	-0.0122	-0.021	-0.0152	-0.0161333	0.0317	0.004	-0.0168	0.0063	0.0023	0.0668	0.0973		0.0554667	0.0334667	0.0127045	0.00931121	0.00703565	0.00853333	0.00193248	0.0275	0	0.1399	0.0146851								3879.5	0.014637	0.00931121	0.0217208	0.000946811	9.06738e-06	0.00113878	-0.0307703	-0.00301121	0.0337459		0.0334667	0.533467	-0.591467	-0.5725	-0.4601
3879	-0.0114	-0.0206	-0.0148	-0.0156	0.0329	0.0055	-0.0168	0.0072	0.0022	0.0685	0.0993		0.0566667	0.0334	0.0126792	0.00929266	0.00702164	0.0086	0.00194757	0.0275	0	0.139067	0.0145977								3879	0.0146267	0.00929266	0.0216193	0.000913656	4.37923e-06	0.00122832	-0.0302267	-0.00209266	0.0350474		0.0334	0.5334	-0.5914	-0.5725	-0.460933
3878.5	-0.011	-0.0202	-0.0144	-0.0152	0.0339	0.0064	-0.0162	0.00803333	0.0027	0.0695	0.1007		0.0576333	0.0339667	0.0128943	0.00945032	0.00714077	0.0091	0.0020608	0.0282	0	0.1392	0.0146117								3878.5	0.0149551	0.00945032	0.0217524	0.000909329	2.00785e-06	0.00128744	-0.0301551	-0.00141699	0.0358809		0.0339667	0.533967	-0.5909	-0.5718	-0.4608
3878	-0.0109	-0.0201	-0.0143	-0.0151	0.0343	0.0064	-0.016	0.00823333	0.0029	0.0699	0.1009		0.0579	0.0344333	0.0130714	0.00958016	0.00723888	0.00946667	0.00214384	0.0287	0	0.139767	0.0146711								3878	0.0152153	0.00958016	0.02191	0.000919016	1.81394e-06	0.00129528	-0.0303153	-0.00134683	0.03599		0.0344333	0.534433	-0.590533	-0.5713	-0.460233
3877.5	-0.0109	-0.0199	-0.0143	-0.0150333	0.0343	0.0064	-0.0161	0.0082	0.0029	0.0699	0.1007		0.0578333	0.0343667	0.0130461	0.00956161	0.00722486	0.00943333	0.00213629	0.0286333	0	0.139833	0.0146781								3877.5	0.0151824	0.00956161	0.021903	0.000912992	1.85398e-06	0.00129099	-0.0302158	-0.00136161	0.0359303		0.0343667	0.534367	-0.590567	-0.571367	-0.460167
3877	-0.0111	-0.0199	-0.0143	-0.0151	0.034	0.0063	-0.0162	0.00803333	0.0026	0.0698	0.1008		0.0577333	0.0339333	0.0128816	0.00944105	0.00713376	0.00913333	0.00206835	0.0282333	0	0.1395	0.0146431								3877	0.01495	0.00944105	0.0217769	0.000903002	1.98166e-06	0.00129286	-0.03005	-0.00140771	0.0359564		0.0339333	0.533933	-0.590867	-0.571767	-0.4605
3876.5	-0.0113	-0.0203	-0.0145	-0.0153667	0.0338	0.0063	-0.0164	0.0079	0.0024	0.0697	0.1008		0.0576333	0.0331667	0.0125906	0.00922774	0.00697259	0.00846667	0.00191738	0.0275	0	0.138767	0.0145662								3876.5	0.014508	0.00922774	0.0215388	0.000892494	1.7629e-06	0.00130282	-0.0298746	-0.00132774	0.0360946		0.0331667	0.533167	-0.591533	-0.5725	-0.461233
3876	-0.0115	-0.0205	-0.0147	-0.0155667	0.0336	0.0063	-0.0164	0.00783333	0.0025	0.0698	0.1008		0.0577	0.0330667	0.0125526	0.00919992	0.00695156	0.0083	0.00187963	0.0273	0	0.138733	0.0145627								3876	0.0144323	0.00919992	0.0215142	0.000899936	1.86756e-06	0.00130941	-0.0299989	-0.00136659	0.0361858		0.0330667	0.533067	-0.5917	-0.5727	-0.461267
3875.5	-0.0117	-0.0208	-0.0149	-0.0158	0.0325	0.0052	-0.0162	0.00716667	0.0027	0.0691	0.0997		0.0571667	0.0332667	0.0126286	0.00925556	0.00699361	0.00853333	0.00193248	0.0273	0	0.1396	0.0146536								3875.5	0.014561	0.00925556	0.0216473	0.000921792	4.3635e-06	0.00126163	-0.030361	-0.0020889	0.0355194		0.0332667	0.533267	-0.591467	-0.5727	-0.4604
3875	-0.0119	-0.0213	-0.0147	-0.0159667	0.0313	0.0037	-0.016	0.00633333	0.0031	0.0682	0.0978		0.0563667	0.033	0.0125273	0.00918137	0.00693755	0.00813333	0.00184189	0.0268	0	0.14	0.0146956								3875	0.0143692	0.00918137	0.0216332	0.000920266	8.11132e-06	0.00120642	-0.0303359	-0.00284804	0.0347335		0.033	0.533	-0.591867	-0.5732	-0.46
3874.5	-0.0126	-0.0211	-0.0144	-0.0160333	0.0314	0.0039	-0.0175	0.00593333	0.002	0.0667	0.0959		0.0548667	0.033	0.0125273	0.00918137	0.00693755	0.0078	0.0017664	0.0266333	0	0.138633	0.0145522								3874.5	0.0142937	0.00918137	0.0214897	0.000919731	1.05498e-05	0.00111402	-0.0303271	-0.00324804	0.0333769		0.033	0.533	-0.5922	-0.573367	-0.461367
3874	-0.0131	-0.021	-0.015	-0.0163667	0.0307	0.0032	-0.0176	0.00543333	0.0025	0.0646	0.0951		0.0540667	0.0338	0.012831	0.00940395	0.00710573	0.00873333	0.00197777	0.0278667	0	0.139067	0.0145977								3874	0.0148088	0.00940395	0.0217034	0.000971909	1.57658e-05	0.00104738	-0.0311755	-0.00397062	0.0323633		0.0338	0.5338	-0.591267	-0.572133	-0.460933
3873.5	-0.0125	-0.0207	-0.0151	-0.0161	0.0317	0.0041	-0.0172	0.0062	0.0028	0.0659	0.097		0.0552333	0.0336	0.0127551	0.00934831	0.00706369	0.00866667	0.00196267	0.0277	0	0.1388	0.0145697								3873.5	0.0147178	0.00934831	0.0216334	0.000949735	9.91183e-06	0.00112896	-0.0308178	-0.00314831	0.0336		0.0336	0.5336	-0.591333	-0.5723	-0.4612
3873	-0.0121	-0.0206	-0.0149	-0.0158667	0.0326	0.0051	-0.0169	0.00693333	0.0026	0.0677	0.0986		0.0563	0.0332667	0.0126286	0.00925556	0.00699361	0.0084	0.00190228	0.0272667	0	0.1385	0.0145382								3873	0.0145308	0.00925556	0.0215318	0.000924008	5.39276e-06	0.00120883	-0.0303975	-0.00232223	0.0347682		0.0332667	0.533267	-0.5916	-0.572733	-0.4615
3872.5	-0.0117	-0.0205	-0.0147	-0.0156333	0.0329	0.0053	-0.0169	0.0071	0.0026	0.0684	0.0994		0.0568	0.0331	0.0125653	0.00920919	0.00695857	0.00826667	0.00187209	0.0270333	0	0.138467	0.0145347								3872.5	0.0144374	0.00920919	0.0214932	0.000904247	4.4487e-06	0.00124657	-0.0300707	-0.00210919	0.0353068		0.0331	0.5331	-0.591733	-0.572967	-0.461533
3872	-0.0119	-0.0206	-0.0148	-0.0157667	0.0328	0.0049	-0.0172	0.00683333	0.002	0.068	0.0993		0.0564333	0.0329	0.0124894	0.00915355	0.00691652	0.00806667	0.00182679	0.0266	0	0.138333	0.0145207								3872	0.0143162	0.00915355	0.0214372	0.000904976	5.3834e-06	0.00122473	-0.0300828	-0.00232022	0.0349961		0.0329	0.5329	-0.591933	-0.5734	-0.461667
3871.5	-0.0121	-0.0208	-0.0148	-0.0159	0.0327	0.0048	-0.0174	0.0067	0.0019	0.0673	0.0988		0.056	0.0329	0.0124894	0.00915355	0.00691652	0.00803333	0.00181924	0.0266333	0	0.138767	0.0145662								3871.5	0.0143086	0.00915355	0.0214827	0.00091256	6.01991e-06	0.00119144	-0.0302086	-0.00245355	0.0345173		0.0329	0.5329	-0.591967	-0.573367	-0.461233
3871	-0.0125	-0.0215	-0.0157	-0.0165667	0.0299	0.0028	-0.0173	0.00513333	0.0027	0.064	0.0943		0.0536667	0.0330667	0.0125526	0.00919992	0.00695156	0.00826667	0.00187209	0.0273333	0	0.1411	0.0148111								3871	0.0144247	0.00919992	0.0217627	0.000960466	1.65371e-05	0.00101787	-0.0309914	-0.00406659	0.031904		0.0330667	0.533067	-0.591733	-0.572667	-0.4589
3870.5	-0.0125	-0.0215	-0.0166	-0.0168667	0.0299	0.0025	-0.0179	0.00483333	0.0026	0.0632	0.095		0.0536	0.0322	0.0122236	0.00895879	0.00676936	0.0073	0.00165317	0.0263	0	0.1408	0.0147796								3870.5	0.0138768	0.00895879	0.021549	0.000945161	1.70194e-05	0.00102727	-0.0307435	-0.00412546	0.032051		0.0322	0.5322	-0.5927	-0.5737	-0.4592
3870	-0.0126	-0.0211	-0.0161	-0.0166	0.0301	0.0018	-0.0182	0.00456667	0.0027	0.0616	0.0936		0.0526333	0.0321333	0.0121983	0.00894024	0.00675535	0.00736667	0.00166827	0.0260667	0	0.140333	0.0147306								3870	0.0138666	0.00894024	0.021486	0.000928213	1.91282e-05	0.000970158	-0.0304666	-0.00437358	0.0311474		0.0321333	0.532133	-0.592633	-0.573933	-0.459667
3869.5	-0.013	-0.0215	-0.0158	-0.0167667	0.0294	0.0012	-0.018	0.0042	0.003	0.0618	0.0918		0.0522	0.0325333	0.0123502	0.00905153	0.00683944	0.00756667	0.00171356	0.0266	0	0.140233	0.0147201								3869.5	0.0140637	0.00905153	0.0215596	0.000950513	2.35374e-05	0.000938836	-0.0308304	-0.00485153	0.0306404		0.0325333	0.532533	-0.592433	-0.5734	-0.459767
3869	-0.0124	-0.0211	-0.0151	-0.0162	0.031	0.0033	-0.0176	0.00556667	0.0027	0.0655	0.0959		0.0547	0.0330667	0.0125526	0.00919992	0.00695156	0.0081	0.00183434	0.0271667	0	0.1396	0.0146536								3869	0.014387	0.00919992	0.0216052	0.000935563	1.32005e-05	0.00109527	-0.030587	-0.00363325	0.0330948		0.0330667	0.533067	-0.5919	-0.572833	-0.4604
3868.5	-0.0123	-0.0209	-0.0152	-0.0161333	0.0318	0.0042	-0.0171	0.0063	0.0024	0.0669	0.0976		0.0556333	0.0331333	0.0125779	0.00921847	0.00696558	0.00823333	0.00186454	0.0272667	0	0.139133	0.0146047								3868.5	0.0144425	0.00921847	0.0215702	0.00093488	8.51746e-06	0.00116029	-0.0305758	-0.00291847	0.0340631		0.0331333	0.533133	-0.591767	-0.572733	-0.460867
3868	-0.012	-0.0209	-0.0153	-0.0160667	0.0324	0.0048	-0.017	0.00673333	0.0023	0.0681	0.0988		0.0564	0.0333333	0.0126539	0.00927411	0.00700762	0.00853333	0.00193248	0.0275	0	0.138733	0.0145627								3868	0.0145863	0.00927411	0.0215703	0.000939607	6.45556e-06	0.00121311	-0.030653	-0.00254078	0.0348297		0.0333333	0.533333	-0.591467	-0.5725	-0.461267
3867.5	-0.0117	-0.0207	-0.0152	-0.0158667	0.0328	0.0051	-0.0167	0.00706667	0.0023	0.0688	0.0997		0.0569333	0.0333667	0.0126665	0.00928339	0.00701463	0.00866667	0.00196267	0.0275667	0	0.138633	0.0145522								3867.5	0.0146292	0.00928339	0.0215668	0.000929997	4.91385e-06	0.00125079	-0.0304959	-0.00221672	0.0353665		0.0333667	0.533367	-0.591333	-0.572433	-0.461367
3867	-0.0117	-0.0204	-0.0151	-0.0157333	0.0331	0.0053	-0.0168	0.0072	0.0022	0.069	0.1002		0.0571333	0.0331333	0.0125779	0.00921847	0.00696558	0.00833333	0.00188718	0.0272667	0	0.138533	0.0145417								3867	0.0144651	0.00921847	0.0215073	0.000911947	4.07421e-06	0.00126922	-0.0301985	-0.00201847	0.0356261		0.0331333	0.533133	-0.591667	-0.572733	-0.461467
3866.5	-0.0121	-0.0202	-0.0149	-0.0157333	0.0329	0.0052	-0.0173	0.00693333	0.0023	0.0685	0.0998		0.0568667	0.0330333	0.01254	0.00919065	0.00694456	0.00816667	0.00184944	0.0269	0	0.138733	0.0145627								3866.5	0.0143894	0.00919065	0.0215072	0.00090738	5.09546e-06	0.00125029	-0.0301228	-0.00225731	0.0353594		0.0330333	0.533033	-0.591833	-0.5731	-0.461267
3866	-0.0124	-0.021	-0.0149	-0.0161	0.0314	0.0037	-0.0172	0.00596667	0.0033	0.0662	0.0971		0.0555333	0.0334667	0.0127045	0.00931121	0.00703565	0.00876667	0.00198532	0.0273333	0	0.140867	0.0147866								3866	0.0146898	0.00931121	0.0218223	0.000948011	1.1186e-05	0.00113644	-0.0307898	-0.00334454	0.0337111		0.0334667	0.533467	-0.591233	-0.572667	-0.459133
3865.5	-0.0119	-0.0212	-0.0149	-0.016	0.0314	0.0038	-0.0172	0.006	0.0039	0.0655	0.0971		0.0555	0.0335333	0.0127298	0.00932976	0.00704967	0.00883333	0.00200041	0.0272667	0	0.141233	0.0148251								3865.5	0.0147302	0.00932976	0.0218748	0.000944345	1.10873e-05	0.00113066	-0.0307302	-0.00332976	0.0336252		0.0335333	0.533533	-0.591167	-0.572733	-0.458767
3865	-0.0121	-0.0207	-0.0152	-0.016	0.0306	0.0035	-0.0176	0.0055	0.0028	0.0646	0.0958		0.0544	0.0334333	0.0126918	0.00930194	0.00702865	0.00863333	0.00195512	0.0273	0	0.140533	0.0147516								3865	0.0146469	0.00930194	0.0217803	0.000939235	1.44547e-05	0.00106405	-0.0306469	-0.00380194	0.0326197		0.0334333	0.533433	-0.591367	-0.5727	-0.459467
3864.5	-0.0127	-0.0209	-0.0155	-0.0163667	0.0302	0.003	-0.0175	0.00523333	0.0025	0.0644	0.0953		0.0540667	0.0328	0.0124514	0.00912573	0.0068955	0.00813333	0.00184189	0.0269667	0	0.139633	0.0146571								3864.5	0.0142933	0.00912573	0.0215526	0.000940033	1.51507e-05	0.00105716	-0.03066	-0.00389239	0.032514		0.0328	0.5328	-0.591867	-0.573033	-0.460367
3864	-0.0124	-0.0208	-0.0152	-0.0161333	0.0313	0.0038	-0.0179	0.00573333	0.002	0.066	0.0969		0.0549667	0.0325667	0.0123628	0.00906081	0.00684645	0.00783333	0.00177395	0.0267667	0	0.138233	0.0145102								3864	0.0141368	0.00906081	0.0213566	0.000916279	1.10721e-05	0.00112963	-0.0302701	-0.00332748	0.03361		0.0325667	0.532567	-0.592167	-0.573233	-0.461767
3863.5	-0.0122	-0.0209	-0.0151	-0.0160667	0.032	0.0046	-0.0179	0.00623333	0.002	0.0673	0.098		0.0557667	0.0327	0.0124134	0.0090979	0.00687448	0.00796667	0.00180415	0.0269	0	0.137933	0.0144787								3863.5	0.0142176	0.0090979	0.0213532	0.000917136	8.20577e-06	0.00118429	-0.0302843	-0.00286457	0.0344135		0.0327	0.5327	-0.592033	-0.5731	-0.462067
3863	-0.0124	-0.0215	-0.0153	-0.0164	0.0319	0.0045	-0.0176	0.00626667	0.0019	0.0674	0.0982		0.0558333	0.0329	0.0124894	0.00915355	0.00691652	0.00816667	0.00184944	0.0270333	0	0.138633	0.0145522								3863	0.0143388	0.00915355	0.0214687	0.000944874	8.33409e-06	0.00118093	-0.0307388	-0.00288688	0.0343646		0.0329	0.5329	-0.591833	-0.572967	-0.461367
3862.5	-0.0124	-0.0219	-0.0155	-0.0166	0.0315	0.0041	-0.017	0.0062	0.0019	0.0665	0.0972		0.0552	0.0328	0.0124514	0.00912573	0.0068955	0.008	0.0018117	0.0269667	0	0.1392	0.0146117								3862.5	0.0142631	0.00912573	0.0215072	0.000952531	8.55988e-06	0.00113521	-0.0308631	-0.00292573	0.0336928		0.0328	0.5328	-0.592	-0.573033	-0.4608
3862	-0.0124	-0.0216	-0.0155	-0.0165	0.0317	0.0045	-0.0173	0.0063	0.0018	0.0665	0.0972		0.0551667	0.0328333	0.0124641	0.009135	0.00690251	0.008	0.0018117	0.0268667	0	0.138567	0.0145452								3862	0.0142757	0.009135	0.0214477	0.000947147	8.03723e-06	0.00113697	-0.0307757	-0.002835	0.033719		0.0328333	0.532833	-0.592	-0.573133	-0.461433
3861.5	-0.0123	-0.0211	-0.0152	-0.0162	0.032	0.0045	-0.0168	0.00656667	0.0025	0.0668	0.0976		0.0556333	0.0334	0.0126792	0.00929266	0.00702164	0.00866667	0.00196267	0.0275667	0	0.139567	0.0146501								3861.5	0.0146418	0.00929266	0.0216718	0.000951219	7.43105e-06	0.00115339	-0.0308418	-0.00272599	0.0339616		0.0334	0.5334	-0.591333	-0.572433	-0.460433
3861	-0.012	-0.0207	-0.0149	-0.0158667	0.0327	0.005	-0.0168	0.00696667	0.0025	0.0677	0.0985		0.0562333	0.0335	0.0127171	0.00932048	0.00704266	0.0087	0.00197022	0.0277	0	0.139633	0.0146571								3861	0.0146874	0.00932048	0.0216998	0.000933548	5.54045e-06	0.00119256	-0.030554	-0.00235382	0.0345335		0.0335	0.5335	-0.5913	-0.5723	-0.460367
3860.5	-0.0114	-0.0203	-0.0145	-0.0154	0.0337	0.0059	-0.0167	0.00763333	0.0026	0.0693	0.1004		0.0574333	0.0337333	0.0128057	0.0093854	0.00709172	0.0088	0.00199287	0.0279	0	0.1391	0.0146012								3860.5	0.0147986	0.0093854	0.0216929	0.000911954	3.06975e-06	0.00127738	-0.0301986	-0.00175207	0.0357405		0.0337333	0.533733	-0.5912	-0.5721	-0.4609
3860	-0.0113	-0.0202	-0.0145	-0.0153333	0.0341	0.0062	-0.0164	0.00796667	0.0025	0.0695	0.1009		0.0576333	0.0337667	0.0128184	0.00939468	0.00709872	0.00873333	0.00197777	0.0278333	0	0.1388	0.0145697								3860	0.0147961	0.00939468	0.0216684	0.000907785	2.03921e-06	0.00129348	-0.0301295	-0.00142801	0.0359649		0.0337667	0.533767	-0.591267	-0.572167	-0.4612
3859.5	-0.0111	-0.0201	-0.0144	-0.0152	0.0341	0.0064	-0.0163	0.00806667	0.0026	0.0696	0.1009		0.0577	0.0337	0.0127931	0.00937613	0.00708471	0.0087	0.00197022	0.0277333	0	0.1387	0.0145592								3859.5	0.0147633	0.00937613	0.0216439	0.000897798	1.71469e-06	0.00130004	-0.0299633	-0.00130946	0.0360561		0.0337	0.5337	-0.5913	-0.572267	-0.4613
3859	-0.0113	-0.0202	-0.0143	-0.0152667	0.0338	0.0064	-0.0165	0.0079	0.0027	0.0696	0.1005		0.0576	0.0335333	0.0127298	0.00932976	0.00704967	0.00883333	0.00200041	0.0276	0	0.138667	0.0145557								3859	0.0147302	0.00932976	0.0216053	0.000899812	2.04421e-06	0.00129562	-0.0299969	-0.00142976	0.0359947		0.0335333	0.533533	-0.591167	-0.5724	-0.461333
3858.5	-0.0118	-0.0205	-0.0145	-0.0156	0.0332	0.0057	-0.0168	0.00736667	0.0025	0.0692	0.0998		0.0571667	0.0333	0.0126412	0.00926484	0.00700062	0.0088	0.00199287	0.0273667	0	0.138867	0.0145767								3858.5	0.0146341	0.00926484	0.0215773	0.000914099	3.60306e-06	0.0012666	-0.0302341	-0.00189817	0.0355894		0.0333	0.5333	-0.5912	-0.572633	-0.461133
3858	-0.0123	-0.0211	-0.0151	-0.0161667	0.0319	0.0044	-0.0172	0.00636667	0.002	0.0676	0.098		0.0558667	0.033	0.0125273	0.00918137	0.00693755	0.00843333	0.00190983	0.0269333	0	0.139033	0.0145942								3858	0.0144372	0.00918137	0.0215317	0.000936594	7.92257e-06	0.00117889	-0.0306038	-0.00281471	0.034335		0.033	0.533	-0.591567	-0.573067	-0.460967
3857.5	-0.0122	-0.0212	-0.0152	-0.0162	0.032	0.0045	-0.0175	0.00633333	0.0018	0.067	0.0977		0.0555	0.0330667	0.0125526	0.00919992	0.00695156	0.00846667	0.00191738	0.0271667	0	0.138733	0.0145627								3857.5	0.01447	0.00919992	0.0215142	0.000940649	8.21732e-06	0.00115503	-0.03067	-0.00286659	0.0339858		0.0330667	0.533067	-0.591533	-0.572833	-0.461267
3857	-0.0124	-0.0212	-0.0151	-0.0162333	0.0319	0.0042	-0.0174	0.00623333	0.0023	0.0668	0.0977		0.0556	0.0334667	0.0127045	0.00931121	0.00703565	0.00883333	0.00200041	0.0276	0	0.1388	0.0145697								3857	0.0147049	0.00931121	0.0216053	0.000957174	9.47332e-06	0.00115564	-0.0309382	-0.00307788	0.0339947		0.0334667	0.533467	-0.591167	-0.5724	-0.4612
3856.5	-0.0127	-0.0213	-0.0153	-0.0164333	0.0315	0.0041	-0.0173	0.0061	0.0022	0.0662	0.0975		0.0553	0.0328667	0.0124767	0.00914428	0.00690952	0.0082	0.00185699	0.0268667	0	0.138433	0.0145312								3856.5	0.0143337	0.00914428	0.0214407	0.00094661	9.26761e-06	0.00114645	-0.030767	-0.00304428	0.0338593		0.0328667	0.532867	-0.5918	-0.573133	-0.461567
3856	-0.0128	-0.0212	-0.0154	-0.0164667	0.0318	0.0045	-0.0174	0.0063	0.0021	0.0663	0.0978		0.0554	0.0322667	0.0122489	0.00897734	0.00678338	0.0074	0.00167582	0.0261333	0	0.137967	0.0144822								3856	0.0139248	0.00897734	0.0212656	0.000923639	7.16816e-06	0.00116516	-0.0303914	-0.00267734	0.0341344		0.0322667	0.532267	-0.5926	-0.573867	-0.462033
3855.5	-0.0137	-0.0217	-0.0159	-0.0171	0.0305	0.0036	-0.0166	0.00583333	0.0032	0.0638	0.0946		0.0538667	0.0327	0.0124134	0.0090979	0.00687448	0.0076	0.00172111	0.0269333	0	0.140567	0.0147551								3855.5	0.0141345	0.0090979	0.0216296	0.000975597	1.06574e-05	0.00103923	-0.0312345	-0.00326457	0.0322371		0.0327	0.5327	-0.5924	-0.573067	-0.459433
3855	-0.0153	-0.0222	-0.0164	-0.0179667	0.0283	0.0018	-0.0118	0.0061	0.0073	0.0616	0.0904		0.0531	0.0355333	0.013489	0.0098862	0.00747013	0.0102667	0.00232501	0.0311333	0	0.1506	0.0158083								3855	0.015814	0.0098862	0.0232784	0.00114114	1.43353e-05	0.000889326	-0.0337807	-0.0037862	0.0298216		0.0355333	0.535533	-0.589733	-0.568867	-0.4494
3854.5	-0.0142	-0.0201	-0.0141	-0.0161333	0.0354	0.007	-0.0114	0.0103333	0.0055	0.0714	0.1035		0.0601333	0.0321333	0.0121983	0.00894024	0.00675535	0.0075	0.00169846	0.0264667	0	0.147567	0.0154899								3854.5	0.0138968	0.00894024	0.0222452	0.000901808	1.9407e-06	0.00143551	-0.0300301	0.00139309	0.0378881		0.0321333	0.532133	-0.5925	-0.573533	-0.452433
3854	-0.0148	-0.0218	-0.0164	-0.0176667	0.0245	-0.0023	-0.0154	0.00226667	0.0037	0.0577	0.0882		0.0498667	0.0319333	0.0121224	0.0088846	0.0067133	0.00756667	0.00171356	0.0264	0	0.1486	0.0155984								3854	0.013836	0.0088846	0.0223117	0.000992416	4.3797e-05	0.000759278	-0.0315026	-0.00661793	0.027555		0.0319333	0.531933	-0.592433	-0.5736	-0.4514
3853.5	-0.0139	-0.0213	-0.0163	-0.0171667	0.0265	-0.0006	-0.0175	0.0028	0.0041	0.0593	0.09		0.0511333	0.0306667	0.0116416	0.00853218	0.00644701	0.006	0.00135877	0.0248667	0	0.143167	0.015028								3853.5	0.0130003	0.00853218	0.021475	0.000910047	3.28579e-05	0.000879614	-0.030167	-0.00573218	0.0296583		0.0306667	0.530667	-0.594	-0.575133	-0.456833
3853	-0.0139	-0.0211	-0.0168	-0.0172667	0.0256	-0.0018	-0.0195	0.00143333	0.0024	0.057	0.087		0.0488	0.0311667	0.0118314	0.0086713	0.00655213	0.00643333	0.00145691	0.0250333	0	0.1405	0.0147481								3853	0.0132883	0.0086713	0.0213002	0.000933604	5.23881e-05	0.000756237	-0.0305549	-0.00723796	0.0274998		0.0311667	0.531167	-0.593567	-0.574967	-0.4595
3852.5	-0.0138	-0.0217	-0.0168	-0.0174333	0.0273	-0.0014	-0.0192	0.00223333	0.0019	0.0586	0.0882		0.0495667	0.0315333	0.0119706	0.00877331	0.00662921	0.0067	0.0015173	0.0254667	0	0.1401	0.0147061								3852.5	0.0134878	0.00877331	0.0213353	0.000956119	4.27713e-05	0.000797008	-0.0309212	-0.00653998	0.0282313		0.0315333	0.531533	-0.5933	-0.574533	-0.4599
3852	-0.0132	-0.0217	-0.0161	-0.017	0.0289	0.0006	-0.0177	0.00393333	0.0027	0.0621	0.0922		0.0523333	0.0328667	0.0124767	0.00914428	0.00690952	0.00803333	0.00181924	0.0269333	0	0.140333	0.0147306								3852	0.014296	0.00914428	0.0216401	0.000979437	2.71539e-05	0.000942072	-0.031296	-0.00521094	0.0306932		0.0328667	0.532867	-0.591967	-0.573067	-0.459667
3851.5	-0.0128	-0.021	-0.0156	-0.0164667	0.03	0.0024	-0.0166	0.00526667	0.0034	0.064	0.0945		0.0539667	0.0327333	0.0124261	0.00910718	0.00688149	0.008	0.0018117	0.0269	0	0.140433	0.0147411								3851.5	0.0142378	0.00910718	0.0216226	0.000942764	1.47495e-05	0.00104614	-0.0307045	-0.00384051	0.0323441		0.0327333	0.532733	-0.592	-0.5731	-0.459567
3851	-0.0128	-0.0211	-0.0158	-0.0165667	0.031	0.0036	-0.0179	0.00556667	0.0018	0.0655	0.0962		0.0545	0.033	0.0125273	0.00918137	0.00693755	0.00816667	0.00184944	0.0270667	0	0.138833	0.0145732								3851	0.0143768	0.00918137	0.0215107	0.000957496	1.30661e-05	0.00108829	-0.0309434	-0.00361471	0.0329893		0.033	0.533	-0.591833	-0.572933	-0.461167
3850.5	-0.0125	-0.021	-0.0156	-0.0163667	0.0319	0.0043	-0.0182	0.006	0.0016	0.0667	0.0976		0.0553	0.0332	0.0126032	0.00923702	0.00697959	0.00853333	0.00193248	0.0275333	0	0.138533	0.0145417								3850.5	0.0145357	0.00923702	0.0215213	0.000954958	1.04783e-05	0.001141	-0.0309024	-0.00323702	0.0337787		0.0332	0.5332	-0.591467	-0.572467	-0.461467
3850	-0.0122	-0.0207	-0.0154	-0.0161	0.0324	0.0046	-0.0178	0.0064	0.0019	0.0672	0.098		0.0557	0.0329667	0.0125147	0.0091721	0.00693054	0.00843333	0.00190983	0.0274333	0	0.138167	0.0145032								3850	0.0144245	0.0091721	0.0214337	0.000931745	7.68453e-06	0.00117418	-0.0305245	-0.0027721	0.0342663		0.0329667	0.532967	-0.591567	-0.572567	-0.461833
3849.5	-0.0119	-0.0205	-0.0151	-0.0158333	0.0328	0.005	-0.0172	0.00686667	0.0023	0.068	0.0985		0.0562667	0.0331	0.0125653	0.00920919	0.00695857	0.00856667	0.00194002	0.0276	0	0.138167	0.0145032								3849.5	0.0145053	0.00920919	0.0214618	0.000920433	5.48744e-06	0.00121138	-0.0303386	-0.00234253	0.0348049		0.0331	0.5331	-0.591433	-0.5724	-0.461833
3849	-0.0117	-0.0206	-0.015	-0.0157667	0.0329	0.0053	-0.0171	0.00703333	0.0023	0.0685	0.099		0.0566	0.0332667	0.0126286	0.00925556	0.00699361	0.0088	0.00199287	0.0277	0	0.138667	0.0145557								3849	0.0146214	0.00925556	0.0215493	0.000923436	4.93831e-06	0.00122855	-0.0303881	-0.00222223	0.0350507		0.0332667	0.533267	-0.5912	-0.5723	-0.461333
3848.5	-0.0116	-0.0207	-0.015	-0.0157667	0.033	0.0055	-0.0169	0.0072	0.0021	0.0688	0.0994		0.0567667	0.0332	0.0126032	0.00923702	0.00697959	0.00886667	0.00200796	0.0275667	0	0.138633	0.0145522								3848.5	0.0146112	0.00923702	0.0215318	0.000922815	4.14944e-06	0.0012415	-0.0303779	-0.00203702	0.0352349		0.0332	0.5332	-0.591133	-0.572433	-0.461367
3848	-0.0113	-0.0204	-0.0147	-0.0154667	0.0333	0.0059	-0.0164	0.0076	0.0025	0.0695	0.1001		0.0573667	0.0331667	0.0125906	0.00922774	0.00697259	0.0088	0.00199287	0.0273667	0	0.138633	0.0145522								3848	0.0145835	0.00922774	0.0215248	0.00090301	2.64955e-06	0.00128464	-0.0300501	-0.00162774	0.0358419		0.0331667	0.533167	-0.5912	-0.572633	-0.461367
3847.5	-0.0109	-0.0202	-0.0142	-0.0151	0.0335	0.0065	-0.0159	0.00803333	0.003	0.0699	0.1006		0.0578333	0.0334667	0.0127045	0.00931121	0.00703565	0.009	0.00203816	0.0276	0	0.139	0.0145907								3847.5	0.0147426	0.00931121	0.0216263	0.000890583	1.63297e-06	0.00131095	-0.0298426	-0.00127788	0.036207		0.0334667	0.533467	-0.591	-0.5724	-0.461
3847	-0.0109	-0.0203	-0.0142	-0.0151333	0.0334	0.0067	-0.0159	0.00806667	0.003	0.0695	0.1003		0.0576	0.0337667	0.0128184	0.00939468	0.00709872	0.00913333	0.00206835	0.028	0	0.139	0.0145907								3847	0.0148867	0.00939468	0.0216894	0.000901203	1.76361e-06	0.00128957	-0.03002	-0.00132801	0.0359106		0.0337667	0.533767	-0.590867	-0.572	-0.461
3846.5	-0.0113	-0.0205	-0.0146	-0.0154667	0.0336	0.0062	-0.0161	0.0079	0.0026	0.0693	0.0999		0.0572667	0.0336667	0.0127804	0.00936685	0.0070777	0.009	0.00203816	0.0279333	0	0.138767	0.0145662								3846.5	0.0148186	0.00936685	0.0216439	0.000917195	2.15166e-06	0.00126898	-0.0302852	-0.00146685	0.0356228		0.0336667	0.533667	-0.591	-0.572067	-0.461233
3846	-0.0118	-0.0209	-0.0148	-0.0158333	0.0335	0.0056	-0.0164	0.00756667	0.0022	0.0689	0.0997		0.0569333	0.0333	0.0126412	0.00926484	0.00700062	0.0087	0.00197022	0.0275333	0	0.138733	0.0145627								3846	0.0146114	0.00926484	0.0215633	0.000926883	2.88379e-06	0.00125104	-0.0304448	-0.00169817	0.03537		0.0333	0.5333	-0.5913	-0.572467	-0.461267
3845.5	-0.0119	-0.0208	-0.0149	-0.0158667	0.0331	0.0053	-0.0167	0.00723333	0.0022	0.0686	0.0999		0.0569	0.0332333	0.0126159	0.00924629	0.0069866	0.0087	0.00197022	0.0275667	0	0.1388	0.0145697								3845.5	0.0145861	0.00924629	0.0215563	0.000927372	4.052e-06	0.00124918	-0.0304528	-0.00201296	0.0353437		0.0332333	0.533233	-0.5913	-0.572433	-0.4612
3845	-0.0119	-0.0203	-0.0148	-0.0156667	0.0327	0.0053	-0.0167	0.0071	0.0027	0.0686	0.0995		0.0569333	0.0332333	0.0126159	0.00924629	0.0069866	0.0088	0.00199287	0.0276333	0	0.139133	0.0146047								3845	0.0146088	0.00924629	0.0215913	0.000916602	4.60656e-06	0.00124906	-0.0302754	-0.00214629	0.0353421		0.0332333	0.533233	-0.5912	-0.572367	-0.460867
3844.5	-0.0119	-0.0203	-0.0146	-0.0156	0.0323	0.0045	-0.0164	0.0068	0.0032	0.0675	0.0977		0.0561333	0.0329	0.0124894	0.00915355	0.00691652	0.00853333	0.00193248	0.0272	0	0.1394	0.0146326								3844.5	0.0144218	0.00915355	0.0215492	0.000901311	5.5392e-06	0.00119606	-0.0300218	-0.00235355	0.0345842		0.0329	0.5329	-0.591467	-0.5728	-0.4606
3844	-0.0122	-0.0211	-0.015	-0.0161	0.0321	0.0047	-0.0176	0.0064	0.0022	0.0664	0.0972		0.0552667	0.0328667	0.0124767	0.00914428	0.00690952	0.00826667	0.00187209	0.027	0	0.138633	0.0145522								3844	0.0143488	0.00914428	0.0214617	0.000927129	7.53105e-06	0.00114278	-0.0304488	-0.00274428	0.033805		0.0328667	0.532867	-0.591733	-0.573	-0.461367
3843.5	-0.0124	-0.0214	-0.0153	-0.0163667	0.0314	0.0043	-0.0175	0.00606667	0.0022	0.0659	0.097		0.0550333	0.0335	0.0127171	0.00932048	0.00704266	0.00893333	0.00202306	0.0278333	0	0.1391	0.0146012								3843.5	0.0147402	0.00932048	0.0216438	0.000967637	1.05873e-05	0.00111486	-0.0311069	-0.00325382	0.0333895		0.0335	0.5335	-0.591067	-0.572167	-0.4609
3843	-0.0122	-0.0213	-0.0155	-0.0163333	0.0316	0.0041	-0.0172	0.00616667	0.002	0.0663	0.0971		0.0551333	0.0331667	0.0125906	0.00922774	0.00697259	0.00866667	0.00196267	0.0275	0	0.138933	0.0145837								3843	0.0145533	0.00922774	0.0215562	0.000953982	9.37018e-06	0.00112742	-0.0308866	-0.00306108	0.0335771		0.0331667	0.533167	-0.591333	-0.5725	-0.461067
3842.5	-0.012	-0.0211	-0.0154	-0.0161667	0.0326	0.0047	-0.0174	0.00663333	0.0019	0.0676	0.0984		0.0559667	0.0328	0.0124514	0.00912573	0.0068955	0.00823333	0.00186454	0.0272	0	0.138233	0.0145102								3842.5	0.0143159	0.00912573	0.0214057	0.000929189	6.21203e-06	0.00119446	-0.0304826	-0.00249239	0.034561		0.0328	0.5328	-0.591767	-0.5728	-0.461767
3842	-0.0122	-0.021	-0.0153	-0.0161667	0.032	0.0039	-0.0172	0.00623333	0.0024	0.0671	0.098		0.0558333	0.0324667	0.0123249	0.00903299	0.00682543	0.00803333	0.00181924	0.0269667	0	0.138733	0.0145627								3842	0.0141441	0.00903299	0.0213881	0.000918743	7.83806e-06	0.00118647	-0.0303108	-0.00279965	0.0344452		0.0324667	0.532467	-0.591967	-0.573033	-0.461267
3841.5	-0.0128	-0.0209	-0.0155	-0.0164	0.0319	0.0032	-0.0172	0.00596667	0.0025	0.066	0.0972		0.0552333	0.0319667	0.0121351	0.00889387	0.00672031	0.00763333	0.00172866	0.0261333	0	0.138633	0.0145522								3841.5	0.0138637	0.00889387	0.0212725	0.000915892	8.56855e-06	0.00115334	-0.0302637	-0.00292721	0.0339608		0.0319667	0.531967	-0.592367	-0.573867	-0.461367
3841	-0.0134	-0.0213	-0.0157	-0.0168	0.0309	0.0023	-0.0179	0.0051	0.0022	0.0647	0.0957		0.0542	0.0322667	0.0122489	0.00897734	0.00678338	0.00786667	0.0017815	0.0261667	0	0.138467	0.0145347								3841	0.0140304	0.00897734	0.0213181	0.000950516	1.50338e-05	0.00108122	-0.0308304	-0.00387734	0.0328819		0.0322667	0.532267	-0.592133	-0.573833	-0.461533
3840.5	-0.0138	-0.0216	-0.0161	-0.0171667	0.0293	0.0017	-0.0183	0.00423333	0.0017	0.0631	0.0936		0.0528	0.0322667	0.0122489	0.00897734	0.00678338	0.0077	0.00174376	0.0263667	0	0.138133	0.0144997								3840.5	0.0139927	0.00897734	0.0212831	0.000970906	2.25056e-05	0.000993317	-0.0311594	-0.00474401	0.0315169		0.0322667	0.532267	-0.5923	-0.573633	-0.461867
3840	-0.0134	-0.0214	-0.0158	-0.0168667	0.0299	0.0025	-0.0184	0.00466667	0.0017	0.064	0.0946		0.0534333	0.0320333	0.0121604	0.00891242	0.00673433	0.00743333	0.00168337	0.0263	0	0.1368	0.0143597								3840	0.0138437	0.00891242	0.0210941	0.000943128	1.80264e-05	0.00104583	-0.0307104	-0.00424576	0.0323393		0.0320333	0.532033	-0.592567	-0.5737	-0.4632
3839.5	-0.0129	-0.0211	-0.0154	-0.0164667	0.0308	0.0033	-0.0184	0.00523333	0.0023	0.065	0.0958		0.0543667	0.0315667	0.0119832	0.00878259	0.00663622	0.00706667	0.00160033	0.0259333	0	0.136667	0.0143457								3839.5	0.0135835	0.00878259	0.020982	0.000903015	1.25972e-05	0.00111454	-0.0300502	-0.00354925	0.0333847		0.0315667	0.531567	-0.592933	-0.574067	-0.463333
3839	-0.0133	-0.0214	-0.016	-0.0169	0.0294	0.0022	-0.0179	0.00456667	0.0026	0.0628	0.0933		0.0529	0.0319333	0.0121224	0.0088846	0.0067133	0.0074	0.00167582	0.0263667	0	0.139233	0.0146152								3839	0.0137982	0.0088846	0.0213285	0.000942381	1.86446e-05	0.000996762	-0.0306982	-0.00431793	0.0315715		0.0319333	0.531933	-0.5926	-0.573633	-0.460767
3838.5	-0.0137	-0.022	-0.017	-0.0175667	0.0274	0.0009	-0.0164	0.00396667	0.0035	0.061	0.091		0.0518333	0.0325667	0.0123628	0.00906081	0.00684645	0.00806667	0.00182679	0.0271667	0	0.1424	0.0149476								3838.5	0.0141896	0.00906081	0.021794	0.00100846	2.59503e-05	0.000902361	-0.0317563	-0.00509414	0.0300393		0.0325667	0.532567	-0.591933	-0.572833	-0.4576
3838	-0.014	-0.022	-0.0175	-0.0178333	0.0279	0.0008	-0.0181	0.00353333	0.0019	0.0611	0.0914		0.0514667	0.0321667	0.012211	0.00894952	0.00676236	0.0076	0.00172111	0.0261667	0	0.139833	0.0146781								3838	0.0139321	0.00894952	0.0214405	0.00100904	2.93351e-05	0.000901571	-0.0317654	-0.00541619	0.0300262		0.0321667	0.532167	-0.5924	-0.573833	-0.460167
3837.5	-0.0129	-0.0215	-0.0159	-0.0167667	0.0292	0.0014	-0.0165	0.0047	0.0044	0.0626	0.0933		0.0534333	0.0328667	0.0124767	0.00914428	0.00690952	0.00853333	0.00193248	0.0275333	0	0.141867	0.0148916								3837.5	0.0144092	0.00914428	0.0218011	0.000971934	1.97516e-05	0.0010006	-0.0311759	-0.00444428	0.0316322		0.0328667	0.532867	-0.591467	-0.572467	-0.458133
3837	-0.0127	-0.0212	-0.0153	-0.0164	0.0303	0.0025	-0.0178	0.005	0.0027	0.064	0.0946		0.0537667	0.0324333	0.0123122	0.00902371	0.00681842	0.00786667	0.0017815	0.0267	0	0.1389	0.0145802								3837	0.0140937	0.00902371	0.0213986	0.000929866	1.61903e-05	0.00104769	-0.0304937	-0.00402371	0.0323681		0.0324333	0.532433	-0.592133	-0.5733	-0.4611
3836.5	-0.0124	-0.0207	-0.0153	-0.0161333	0.0318	0.0043	-0.0178	0.0061	0.0021	0.0664	0.0972		0.0552333	0.0325333	0.0123502	0.00905153	0.00683944	0.0079	0.00178905	0.0265	0	0.137533	0.0144367								3836.5	0.0141392	0.00905153	0.0212761	0.000916427	8.71155e-06	0.00115309	-0.0302726	-0.00295153	0.0339572		0.0325333	0.532533	-0.5921	-0.5735	-0.462467
3836	-0.0125	-0.0207	-0.0156	-0.0162667	0.0313	0.0039	-0.0169	0.0061	0.0028	0.0664	0.0966		0.0552667	0.0327333	0.0124261	0.00910718	0.00688149	0.00823333	0.00186454	0.0269	0	0.138733	0.0145627								3836	0.0142906	0.00910718	0.0214442	0.000933748	9.04313e-06	0.00114396	-0.0305573	-0.00300718	0.0338225		0.0327333	0.532733	-0.591767	-0.5731	-0.461267
3835.5	-0.0127	-0.0207	-0.0159	-0.0164333	0.0309	0.0034	-0.0168	0.00583333	0.0028	0.0659	0.0963		0.055	0.0325667	0.0123628	0.00906081	0.00684645	0.0084	0.00190228	0.0273667	0	0.139367	0.0146292								3835.5	0.0142651	0.00906081	0.0214756	0.000942394	1.04166e-05	0.00112389	-0.0306984	-0.00322748	0.0335244		0.0325667	0.532567	-0.5916	-0.572633	-0.460633
3835	-0.0128	-0.0211	-0.0159	-0.0166	0.0306	0.0032	-0.0171	0.00556667	0.0022	0.0651	0.0959		0.0544	0.0331667	0.0125906	0.00922774	0.00697259	0.00893333	0.00202306	0.0278333	0	0.139467	0.0146396								3835	0.0146137	0.00922774	0.0216122	0.000974292	1.34035e-05	0.00107504	-0.0312137	-0.00366108	0.0327878		0.0331667	0.533167	-0.591067	-0.572167	-0.460533
3834.5	-0.0124	-0.0209	-0.0154	-0.0162333	0.0309	0.0033	-0.0164	0.00593333	0.0029	0.0653	0.0959		0.0547	0.0333	0.0126412	0.00926484	0.00700062	0.00896667	0.00203061	0.0278	0	0.139933	0.0146886								3834.5	0.0146718	0.00926484	0.0216892	0.000955128	1.10989e-05	0.00108971	-0.0309052	-0.00333151	0.0330108		0.0333	0.5333	-0.591033	-0.5722	-0.460067
3834	-0.0123	-0.021	-0.0152	-0.0161667	0.0318	0.004	-0.017	0.00626667	0.0022	0.0664	0.097		0.0552	0.0327333	0.0124261	0.00910718	0.00688149	0.0084	0.00190228	0.0271	0	0.138367	0.0145242								3834	0.0143284	0.00910718	0.0214057	0.000929947	8.06851e-06	0.00114206	-0.030495	-0.00284051	0.0337943		0.0327333	0.532733	-0.5916	-0.5729	-0.461633
3833.5	-0.012	-0.0212	-0.015	-0.0160667	0.0328	0.0051	-0.0171	0.00693333	0.002	0.0679	0.0986		0.0561667	0.0326667	0.0124008	0.00908863	0.00686747	0.00846667	0.00191738	0.0270667	0	0.1377	0.0144542								3833.5	0.0143182	0.00908863	0.0213217	0.000923238	4.64531e-06	0.00121417	-0.0303848	-0.0021553	0.034845		0.0326667	0.532667	-0.591533	-0.572933	-0.4623
3833	-0.012	-0.0211	-0.0149	-0.016	0.033	0.0053	-0.0169	0.00713333	0.0023	0.0682	0.0991		0.0565333	0.0325	0.0123375	0.00904226	0.00683243	0.00836667	0.00189473	0.0267667	0	0.137867	0.0144717								3833	0.0142322	0.00904226	0.0213041	0.000913989	3.644e-06	0.0012411	-0.0302322	-0.00190893	0.0352292		0.0325	0.5325	-0.591633	-0.573233	-0.462133
3832.5	-0.0124	-0.0214	-0.0149	-0.0162333	0.0317	0.0041	-0.0164	0.00646667	0.0029	0.0667	0.0974		0.0556667	0.0321333	0.0121983	0.00894024	0.00675535	0.008	0.0018117	0.0265667	0	0.138633	0.0145522								3832.5	0.01401	0.00894024	0.0213075	0.00091466	6.11859e-06	0.00118055	-0.0302434	-0.00247358	0.0343591		0.0321333	0.532133	-0.592	-0.573433	-0.461367
3832	-0.0121	-0.0208	-0.0148	-0.0159	0.0317	0.0042	-0.0163	0.00653333	0.0026	0.0661	0.0973		0.0553333	0.0322333	0.0122363	0.00896807	0.00677637	0.008	0.0018117	0.0266667	0	0.1383	0.0145172								3832	0.014048	0.00896807	0.0212936	0.000896882	5.92793e-06	0.00115871	-0.029948	-0.00243473	0.0340398		0.0322333	0.532233	-0.592	-0.573333	-0.4617
3831.5	-0.012	-0.0202	-0.0146	-0.0156	0.0316	0.0041	-0.0159	0.0066	0.003	0.0659	0.0972		0.0553667	0.0332	0.0126032	0.00923702	0.00697959	0.00903333	0.00204571	0.0275667	0	0.139533	0.0146466								3831.5	0.014649	0.00923702	0.0216262	0.000914999	6.95386e-06	0.00113842	-0.030249	-0.00263702	0.0337404		0.0332	0.5332	-0.590967	-0.572433	-0.460467
3831	-0.0124	-0.0209	-0.0153	-0.0162	0.0314	0.0041	-0.0163	0.0064	0.0022	0.066	0.0968		0.055	0.0331	0.0125653	0.00920919	0.00695857	0.0089	0.00201551	0.0274333	0	0.139467	0.0146396								3831	0.0145808	0.00920919	0.0215982	0.000947457	7.89157e-06	0.00111568	-0.0307808	-0.00280919	0.0334018		0.0331	0.5331	-0.5911	-0.572567	-0.460533
3830.5	-0.0122	-0.0211	-0.0152	-0.0161667	0.0322	0.0048	-0.017	0.00666667	0.0016	0.0676	0.0983		0.0558333	0.0333333	0.0126539	0.00927411	0.00700762	0.00913333	0.00206835	0.0278	0	0.138667	0.0145557								3830.5	0.0147222	0.00927411	0.0215633	0.000954123	6.79878e-06	0.00117444	-0.0308889	-0.00260745	0.03427		0.0333333	0.533333	-0.590867	-0.5722	-0.461333
3830	-0.0116	-0.0207	-0.0149	-0.0157333	0.0329	0.0055	-0.0167	0.00723333	0.0023	0.0684	0.0994		0.0567	0.0333333	0.0126539	0.00927411	0.00700762	0.00903333	0.00204571	0.0277333	0	0.1382	0.0145067								3830	0.0146996	0.00927411	0.0215143	0.000926162	4.16478e-06	0.00123803	-0.0304329	-0.00204078	0.0351857		0.0333333	0.533333	-0.590967	-0.572267	-0.4618
3829.5	-0.0114	-0.0205	-0.0147	-0.0155333	0.0334	0.0058	-0.0166	0.00753333	0.0024	0.0687	0.0998		0.0569667	0.0329333	0.012502	0.00916282	0.00692353	0.00856667	0.00194002	0.0274333	0	0.138	0.0144857								3829.5	0.014442	0.00916282	0.0214092	0.000898523	2.65524e-06	0.00126433	-0.0299754	-0.00162949	0.0355574		0.0329333	0.532933	-0.591433	-0.572567	-0.462
3829	-0.0118	-0.0202	-0.0146	-0.0155333	0.0332	0.0056	-0.0167	0.00736667	0.0023	0.0686	0.0996		0.0568333	0.0325667	0.0123628	0.00906081	0.00684645	0.00833333	0.00188718	0.0272333	0	0.1378	0.0144647								3829	0.01425	0.00906081	0.0213111	0.000887047	2.87012e-06	0.00126183	-0.0297833	-0.00169414	0.0355222		0.0325667	0.532567	-0.591667	-0.572767	-0.4622
3828.5	-0.012	-0.0206	-0.0151	-0.0159	0.0327	0.0053	-0.017	0.007	0.0022	0.0682	0.099		0.0564667	0.0323667	0.0122869	0.00900516	0.0068044	0.00833333	0.00188718	0.0269667	0	0.137633	0.0144472								3828.5	0.0141741	0.00900516	0.0212516	0.00090445	4.02068e-06	0.0012401	-0.0300741	-0.00200516	0.0352151		0.0323667	0.532367	-0.591667	-0.573033	-0.462367
3828	-0.0119	-0.0211	-0.0155	-0.0161667	0.0321	0.0047	-0.0171	0.00656667	0.0021	0.0673	0.0981		0.0558333	0.0325667	0.0123628	0.00906081	0.00684645	0.0085	0.00192493	0.027	0	0.137833	0.0144682								3828	0.0142877	0.00906081	0.0213146	0.000927471	6.22074e-06	0.00119154	-0.0304544	-0.00249414	0.0345187		0.0325667	0.532567	-0.5915	-0.573	-0.462167
3827.5	-0.0121	-0.021	-0.0153	-0.0161333	0.0313	0.004	-0.0169	0.00613333	0.0023	0.0663	0.0971		0.0552333	0.0324333	0.0123122	0.00902371	0.00681842	0.0083	0.00187963	0.0270333	0	0.137967	0.0144822								3827.5	0.0141918	0.00902371	0.0213006	0.000919616	8.35429e-06	0.00115143	-0.0303252	-0.00289038	0.0339327		0.0324333	0.532433	-0.5917	-0.572967	-0.462033
3827	-0.0122	-0.0207	-0.015	-0.0159667	0.0317	0.0041	-0.0169	0.0063	0.0022	0.0664	0.0969		0.0551667	0.0323	0.0122616	0.00898662	0.00679039	0.00823333	0.00186454	0.0270667	0	0.137467	0.0144297								3827	0.0141261	0.00898662	0.0212201	0.000905576	7.2179e-06	0.00115237	-0.0300928	-0.00268662	0.0339466		0.0323	0.5323	-0.591767	-0.572933	-0.462533
3826.5	-0.0119	-0.0206	-0.0146	-0.0157	0.032	0.0043	-0.0165	0.0066	0.0028	0.067	0.0971		0.0556333	0.0326	0.0123755	0.00907008	0.00685346	0.00856667	0.00194002	0.0275333	0	0.137933	0.0144787								3826.5	0.0143155	0.00907008	0.0213322	0.00090093	6.10131e-06	0.00117657	-0.0300155	-0.00247008	0.0343012		0.0326	0.5326	-0.591433	-0.572467	-0.462067
3826	-0.0118	-0.0208	-0.0145	-0.0157	0.0323	0.0047	-0.0165	0.00683333	0.0026	0.0674	0.0977		0.0559	0.0322667	0.0122489	0.00897734	0.00678338	0.00826667	0.00187209	0.0272	0	0.137767	0.0144612								3826	0.014121	0.00897734	0.0212446	0.000889293	4.59677e-06	0.001201	-0.029821	-0.00214401	0.0346554		0.0322667	0.532267	-0.591733	-0.5728	-0.462233
3825.5	-0.0115	-0.0206	-0.0144	-0.0155	0.0326	0.0054	-0.0168	0.00706667	0.0025	0.0681	0.0989		0.0565	0.0325667	0.0123628	0.00906081	0.00684645	0.00846667	0.00191738	0.0272333	0	0.1376	0.0144437								3825.5	0.0142802	0.00906081	0.0212902	0.00088686	3.9766e-06	0.00123973	-0.0297802	-0.00199414	0.0352098		0.0325667	0.532567	-0.591533	-0.572767	-0.4624
3825	-0.0114	-0.0207	-0.0146	-0.0155667	0.0325	0.0053	-0.017	0.00693333	0.0024	0.068	0.0988		0.0564	0.033	0.0125273	0.00918137	0.00693755	0.00893333	0.00202306	0.0275667	0	0.137933	0.0144787								3825	0.0145504	0.00918137	0.0214162	0.000907037	5.05368e-06	0.00122386	-0.0301171	-0.00224804	0.0349838		0.033	0.533	-0.591067	-0.572433	-0.462067
3824.5	-0.0117	-0.021	-0.015	-0.0159	0.0324	0.0054	-0.0172	0.00686667	0.0023	0.0676	0.0988		0.0562333	0.0329	0.0124894	0.00915355	0.00691652	0.00896667	0.00203061	0.0276667	0	0.1381	0.0144962								3824.5	0.01452	0.00915355	0.0214127	0.000925375	5.22983e-06	0.00121248	-0.03042	-0.00228688	0.0348206		0.0329	0.5329	-0.591033	-0.572333	-0.4619
3824	-0.0122	-0.0211	-0.0153	-0.0162	0.0322	0.005	-0.0172	0.00666667	0.0024	0.0673	0.0984		0.0560333	0.0326667	0.0124008	0.00908863	0.00686747	0.00863333	0.00195512	0.0271333	0	0.137633	0.0144472								3824	0.0143559	0.00908863	0.0213147	0.000933663	5.86591e-06	0.00120539	-0.0305559	-0.00242196	0.0347187		0.0326667	0.532667	-0.591367	-0.572867	-0.462367
3823.5	-0.0123	-0.0209	-0.0154	-0.0162	0.0322	0.0047	-0.0173	0.00653333	0.0024	0.0674	0.0981		0.0559667	0.0323667	0.0122869	0.00900516	0.0068044	0.0084	0.00190228	0.0266333	0	0.137167	0.0143982								3823.5	0.0141892	0.00900516	0.0212026	0.000923502	6.10995e-06	0.00120854	-0.0303892	-0.00247183	0.034764		0.0323667	0.532367	-0.5916	-0.573367	-0.462833
3823	-0.0124	-0.0205	-0.0154	-0.0161	0.0317	0.0042	-0.0172	0.00623333	0.0027	0.0664	0.0975		0.0555333	0.0323333	0.0122742	0.00899589	0.0067974	0.00846667	0.00191738	0.0267	0	0.137933	0.0144787								3823	0.0141916	0.00899589	0.0212761	0.000917582	7.63172e-06	0.00117356	-0.0302916	-0.00276256	0.0342572		0.0323333	0.532333	-0.591533	-0.5733	-0.462067
3822.5	-0.0129	-0.0207	-0.016	-0.0165333	0.0302	0.0028	-0.0163	0.00556667	0.0031	0.0642	0.0956		0.0543	0.032	0.0121477	0.00890315	0.00672732	0.00806667	0.00182679	0.0264	0	0.139833	0.0146781								3822.5	0.0139745	0.00890315	0.0214055	0.000930728	1.11321e-05	0.00108205	-0.0305078	-0.00333648	0.0328945		0.032	0.532	-0.591933	-0.5736	-0.460167
3822	-0.0131	-0.0214	-0.0167	-0.0170667	0.0304	0.003	-0.0172	0.0054	0.0013	0.0643	0.0961		0.0539	0.0307333	0.0116669	0.00855073	0.00646103	0.00643333	0.00145691	0.0246	0	0.1386	0.0145487								3822	0.0131238	0.00855073	0.0210097	0.000911462	9.92711e-06	0.00108177	-0.0301904	-0.00315073	0.0328903		0.0307333	0.530733	-0.593567	-0.5754	-0.4614
3821.5	-0.0139	-0.0216	-0.0172	-0.0175667	0.0282	-0.0001	-0.0188	0.0031	0.0016	0.0598	0.0895		0.0503	0.0304333	0.011553	0.00846727	0.00639796	0.00593333	0.00134367	0.0249	0	0.138367	0.0145242								3821.5	0.0128967	0.00846727	0.0209221	0.000928014	2.88075e-05	0.000863059	-0.0304633	-0.00536727	0.0293779		0.0304333	0.530433	-0.594067	-0.5751	-0.461633
3821	-0.0139	-0.0211	-0.0169	-0.0173	0.0278	-0.0009	-0.0188	0.0027	0.0023	0.0586	0.0878		0.0495667	0.0309667	0.0117554	0.00861565	0.00651008	0.00636667	0.00144181	0.0257667	0	0.138067	0.0144927								3821	0.0131972	0.00861565	0.0210028	0.000930082	3.49949e-05	0.000815896	-0.0304972	-0.00591565	0.0285639		0.0309667	0.530967	-0.593633	-0.574233	-0.461933
3820.5	-0.0135	-0.0215	-0.0163	-0.0171	0.0283	0.0006	-0.0182	0.00356667	0.002	0.0612	0.0913		0.0515	0.0322667	0.0122489	0.00897734	0.00678338	0.00796667	0.00180415	0.0268667	0	0.1384	0.0145277								3820.5	0.0140531	0.00897734	0.0213111	0.000970515	2.92754e-05	0.000911372	-0.0311531	-0.00541067	0.0301889		0.0322667	0.532267	-0.592033	-0.573133	-0.4616
3820	-0.0134	-0.0215	-0.0163	-0.0170667	0.0292	0.0018	-0.0181	0.0043	0.0018	0.0631	0.0936		0.0528333	0.0326	0.0123755	0.00907008	0.00685346	0.00846667	0.00191738	0.0272	0	0.138067	0.0144927								3820	0.0142929	0.00907008	0.0213461	0.00098342	2.27537e-05	0.000991443	-0.0313595	-0.00477008	0.0314872		0.0326	0.5326	-0.591533	-0.5728	-0.461933
3819.5	-0.0126	-0.0209	-0.0158	-0.0164333	0.0309	0.0033	-0.0181	0.00536667	0.0017	0.0651	0.0963		0.0543667	0.0326667	0.0124008	0.00908863	0.00686747	0.0086	0.00194757	0.0272667	0	0.1373	0.0144122								3819.5	0.0143484	0.00908863	0.0212797	0.000947513	1.3853e-05	0.00109475	-0.0307817	-0.00372196	0.033087		0.0326667	0.532667	-0.5914	-0.572733	-0.4627
3819	-0.0125	-0.021	-0.0156	-0.0163667	0.0317	0.0039	-0.0179	0.0059	0.0017	0.0661	0.0976		0.0551333	0.0324667	0.0123249	0.00903299	0.00682543	0.00846667	0.00191738	0.0270667	0	0.137	0.0143807								3819	0.0142422	0.00903299	0.0212061	0.000936905	9.8156e-06	0.00115105	-0.0306089	-0.00313299	0.0339272		0.0324667	0.532467	-0.591533	-0.572933	-0.463
3818.5	-0.0125	-0.021	-0.0153	-0.0162667	0.0321	0.0045	-0.0174	0.0064	0.002	0.0669	0.0982		0.0557	0.0325	0.0123375	0.00904226	0.00683243	0.00853333	0.00193248	0.0269667	0	0.136967	0.0143772								3818.5	0.01427	0.00904226	0.0212097	0.000932487	6.98154e-06	0.00118958	-0.0305367	-0.00264226	0.0344903		0.0325	0.5325	-0.591467	-0.573033	-0.463033
3818	-0.0122	-0.021	-0.015	-0.0160667	0.0322	0.0049	-0.0171	0.00666667	0.0021	0.0674	0.0985		0.056	0.0323667	0.0122869	0.00900516	0.0068044	0.00823333	0.00186454	0.0267333	0	0.136833	0.0143632								3818	0.0141514	0.00900516	0.0211676	0.000913134	5.46857e-06	0.00121329	-0.0302181	-0.0023385	0.0348324		0.0323667	0.532367	-0.591767	-0.573267	-0.463167
3817.5	-0.0123	-0.021	-0.0152	-0.0161667	0.0319	0.0044	-0.017	0.00643333	0.0021	0.0669	0.0983		0.0557667	0.0321	0.0121857	0.00893097	0.00674834	0.00786667	0.0017815	0.0262667	0	0.137367	0.0144192								3817.5	0.0139672	0.00893097	0.0211676	0.000908048	6.23819e-06	0.0011971	-0.0301338	-0.00249764	0.0345991		0.0321	0.5321	-0.592133	-0.573733	-0.462633
3817	-0.0132	-0.0216	-0.0161	-0.0169667	0.0284	0.0007	-0.0157	0.00446667	0.0031	0.0626	0.0927		0.0528	0.0327333	0.0124261	0.00910718	0.00688149	0.00836667	0.00189473	0.0271	0	0.140967	0.0147971								3817	0.0143208	0.00910718	0.0216786	0.000978907	2.15344e-05	0.000968542	-0.0312875	-0.00464051	0.0311214		0.0327333	0.532733	-0.591633	-0.5729	-0.459033
3816.5	-0.0131	-0.0215	-0.0172	-0.0172667	0.0287	0.0002	-0.016	0.0043	0.0028	0.0635	0.0921		0.0528	0.0325667	0.0123628	0.00906081	0.00684645	0.00823333	0.00186454	0.0274333	0	0.1417	0.0148741								3816.5	0.0142274	0.00906081	0.0217205	0.000991874	2.26653e-05	0.000965934	-0.031494	-0.00476081	0.0310795		0.0325667	0.532567	-0.591767	-0.572567	-0.4583
3816	-0.0135	-0.0216	-0.0172	-0.0174333	0.0288	0.0005	-0.0171	0.00406667	0.003	0.063	0.0922		0.0527333	0.0330667	0.0125526	0.00919992	0.00695156	0.00886667	0.00200796	0.028	0	0.141067	0.0148076								3816	0.0145606	0.00919992	0.0217592	0.00102361	2.63503e-05	0.000959399	-0.0319939	-0.00513325	0.0309742		0.0330667	0.533067	-0.591133	-0.572	-0.458933
3815.5	-0.0132	-0.0215	-0.0163	-0.017	0.0296	0.0019	-0.0167	0.00493333	0.0039	0.0638	0.0937		0.0538	0.0328333	0.0124641	0.009135	0.00690251	0.00846667	0.00191738	0.0274667	0	0.139967	0.0146921								3815.5	0.0143814	0.009135	0.0215946	0.000984794	1.7654e-05	0.00103719	-0.0313814	-0.00420167	0.0322054		0.0328333	0.532833	-0.591533	-0.572533	-0.460033
3815	-0.0126	-0.0213	-0.0156	-0.0165	0.0312	0.0037	-0.0174	0.00583333	0.0025	0.0658	0.0958		0.0547	0.0329	0.0124894	0.00915355	0.00691652	0.00836667	0.00189473	0.0272667	0	0.137667	0.0144507								3815	0.0143841	0.00915355	0.0213672	0.000953827	1.10238e-05	0.00111107	-0.0308841	-0.00332022	0.0333328		0.0329	0.5329	-0.591633	-0.572733	-0.462333
3814.5	-0.0117	-0.0209	-0.0148	-0.0158	0.0326	0.0053	-0.017	0.00696667	0.0025	0.0677	0.0982		0.0561333	0.0329	0.0124894	0.00915355	0.00691652	0.00853333	0.00193248	0.0273333	0	0.137233	0.0144052								3814.5	0.0144218	0.00915355	0.0213217	0.000913359	4.78246e-06	0.00121185	-0.0302218	-0.00218688	0.0348116		0.0329	0.5329	-0.591467	-0.572667	-0.462767
3814	-0.0114	-0.0207	-0.0146	-0.0155667	0.033	0.006	-0.0167	0.00743333	0.0026	0.0685	0.0992		0.0567667	0.0327667	0.0124387	0.00911645	0.00688849	0.00856667	0.00194002	0.0272667	0	0.137267	0.0144087								3814	0.0143788	0.00911645	0.0212972	0.000896729	2.83289e-06	0.00125808	-0.0299454	-0.00168312	0.0354695		0.0327667	0.532767	-0.591433	-0.572733	-0.462733
3813.5	-0.0113	-0.0204	-0.0146	-0.0154333	0.0333	0.006	-0.0165	0.0076	0.0025	0.0686	0.0993		0.0568	0.0328333	0.0124641	0.009135	0.00690251	0.00883333	0.00200041	0.0274333	0	0.137433	0.0144262								3813.5	0.0144645	0.009135	0.0213287	0.000893879	2.35623e-06	0.00125821	-0.0298978	-0.001535	0.0354713		0.0328333	0.532833	-0.591167	-0.572567	-0.462567
3813	-0.0114	-0.0205	-0.0146	-0.0155	0.0333	0.006	-0.0165	0.0076	0.0025	0.0685	0.0991		0.0567	0.0330667	0.0125526	0.00919992	0.00695156	0.00916667	0.0020759	0.0278667	0	0.137767	0.0144612								3813	0.0146285	0.00919992	0.0214128	0.000907728	2.55974e-06	0.00124519	-0.0301285	-0.00159992	0.0352872		0.0330667	0.533067	-0.590833	-0.572133	-0.462233
3812.5	-0.0114	-0.0207	-0.0147	-0.0156	0.0334	0.0061	-0.0166	0.00763333	0.0023	0.0686	0.0991		0.0566667	0.0331333	0.0125779	0.00921847	0.00696558	0.00923333	0.002091	0.0279667	0	0.137933	0.0144787								3812.5	0.0146689	0.00921847	0.0214443	0.000916209	2.51265e-06	0.00124062	-0.0302689	-0.00158514	0.0352224		0.0331333	0.533133	-0.590767	-0.572033	-0.462067
3812	-0.0116	-0.0208	-0.0146	-0.0156667	0.0333	0.006	-0.0166	0.00756667	0.0022	0.0688	0.0992		0.0567333	0.0330333	0.01254	0.00919065	0.00694456	0.00906667	0.00205326	0.0277333	0	0.137933	0.0144787								3812	0.0145932	0.00919065	0.0214233	0.000915661	2.63731e-06	0.0012468	-0.0302599	-0.00162398	0.0353101		0.0330333	0.533033	-0.590933	-0.572267	-0.462067
3811.5	-0.0116	-0.0208	-0.0146	-0.0156667	0.0332	0.0061	-0.0166	0.00756667	0.0023	0.0691	0.0994		0.0569333	0.0329667	0.0125147	0.0091721	0.00693054	0.00896667	0.00203061	0.0274667	0	0.137833	0.0144682								3811.5	0.0145453	0.0091721	0.0213987	0.000912762	2.57741e-06	0.00126271	-0.0302119	-0.00160543	0.0355346		0.0329667	0.532967	-0.591033	-0.572533	-0.462167
3811	-0.0115	-0.0205	-0.0147	-0.0155667	0.0331	0.0062	-0.0165	0.0076	0.0024	0.0691	0.0996		0.0570333	0.0329	0.0124894	0.00915355	0.00691652	0.00903333	0.00204571	0.0274	0	0.1376	0.0144437								3811	0.0145351	0.00915355	0.0213602	0.000906114	2.41352e-06	0.00127257	-0.0301017	-0.00155355	0.0356731		0.0329	0.5329	-0.590967	-0.5726	-0.4624
3810.5	-0.0115	-0.0205	-0.0148	-0.0156	0.033	0.006	-0.0163	0.00756667	0.0024	0.069	0.0995		0.0569667	0.0329333	0.012502	0.00916282	0.00692353	0.0091	0.0020608	0.0275	0	0.137633	0.0144472								3810.5	0.0145628	0.00916282	0.0213707	0.000909796	2.54772e-06	0.00126707	-0.0301628	-0.00159616	0.0355959		0.0329333	0.532933	-0.5909	-0.5725	-0.462367
3810	-0.0112	-0.0204	-0.0148	-0.0154667	0.0332	0.0062	-0.0159	0.00783333	0.0026	0.0689	0.0996		0.0570333	0.033	0.0125273	0.00918137	0.00693755	0.00916667	0.0020759	0.0276667	0	0.1379	0.0144752								3810	0.0146032	0.00918137	0.0214127	0.000904198	1.81721e-06	0.00126883	-0.0300699	-0.00134804	0.0356206		0.033	0.533	-0.590833	-0.572333	-0.4621
3809.5	-0.0113	-0.0202	-0.0146	-0.0153667	0.0335	0.0064	-0.0158	0.00803333	0.0027	0.069	0.0999		0.0572	0.0329333	0.012502	0.00916282	0.00692353	0.00913333	0.00206835	0.0277	0	0.1379	0.0144752								3809.5	0.0145704	0.00916282	0.0213987	0.000896226	1.27575e-06	0.00128173	-0.029937	-0.00112949	0.0358013		0.0329333	0.532933	-0.590867	-0.5723	-0.4621
3809	-0.0118	-0.0206	-0.0149	-0.0157667	0.0331	0.0059	-0.0164	0.00753333	0.0024	0.0686	0.0994		0.0568	0.0324333	0.0123122	0.00902371	0.00681842	0.00846667	0.00191738	0.0271	0	0.137267	0.0144087								3809	0.0142296	0.00902371	0.0212271	0.000899775	2.22123e-06	0.00126543	-0.0299963	-0.00149038	0.0355729		0.0324333	0.532433	-0.591533	-0.5729	-0.462733
3808.5	-0.012	-0.0208	-0.0151	-0.0159667	0.0327	0.0053	-0.0168	0.00706667	0.0023	0.0679	0.0989		0.0563667	0.0319333	0.0121224	0.0088846	0.0067133	0.00786667	0.0017815	0.0264	0	0.136967	0.0143772								3808.5	0.0139039	0.0088846	0.0210905	0.000892251	3.30488e-06	0.00124441	-0.0298706	-0.00181793	0.0352761		0.0319333	0.531933	-0.592133	-0.5736	-0.463033
3808	-0.0123	-0.021	-0.0154	-0.0162333	0.0307	0.0034	-0.0164	0.0059	0.0032	0.0654	0.0959		0.0548333	0.0318667	0.0120971	0.00886605	0.00669929	0.00806667	0.00182679	0.0265	0	0.138967	0.0145872								3808	0.0139239	0.00886605	0.0212865	0.000909458	8.79746e-06	0.00112539	-0.0301572	-0.00296605	0.0335469		0.0318667	0.531867	-0.591933	-0.5735	-0.461033
3807.5	-0.0121	-0.0216	-0.0162	-0.0166333	0.0307	0.0032	-0.0165	0.0058	0.0032	0.0656	0.0952		0.0546667	0.0317667	0.0120591	0.00883823	0.00667827	0.00773333	0.00175131	0.0264	0	0.139967	0.0146921								3807.5	0.0138104	0.00883823	0.0213704	0.000926823	9.23084e-06	0.00110864	-0.0304438	-0.00303823	0.0332963		0.0317667	0.531767	-0.592267	-0.5736	-0.460033
3807	-0.0127	-0.0216	-0.0166	-0.0169667	0.0302	0.0024	-0.0173	0.0051	0.0024	0.0641	0.0937		0.0534	0.0325333	0.0123502	0.00905153	0.00683944	0.00806667	0.00182679	0.0268333	0	0.1392	0.0146117								3807	0.014177	0.00905153	0.0214511	0.000969926	1.56146e-05	0.00102073	-0.0311436	-0.00395153	0.0319489		0.0325333	0.532533	-0.591933	-0.573167	-0.4608
3806.5	-0.0128	-0.0214	-0.0161	-0.0167667	0.0301	0.0025	-0.0164	0.0054	0.0032	0.0639	0.0938		0.0536333	0.0322	0.0122236	0.00895879	0.00676936	0.00803333	0.00181924	0.0269	0	0.139433	0.0146361								3806.5	0.0140429	0.00895879	0.0214055	0.000949228	1.2665e-05	0.00103863	-0.0308095	-0.00355879	0.0322278		0.0322	0.5322	-0.591967	-0.5731	-0.460567
3806	-0.0129	-0.0216	-0.016	-0.0168333	0.0306	0.0035	-0.0177	0.00546667	0.0016	0.065	0.095		0.0538667	0.0321	0.0121857	0.00893097	0.00674834	0.00796667	0.00180415	0.0268	0	0.137467	0.0144297								3806	0.0139898	0.00893097	0.0211781	0.000950067	1.20014e-05	0.00106855	-0.0308231	-0.0034643	0.0326886		0.0321	0.5321	-0.592033	-0.5732	-0.462533
3805.5	-0.0125	-0.0212	-0.0156	-0.0164333	0.0315	0.0048	-0.0177	0.0062	0.0014	0.0668	0.0969		0.0550333	0.0325667	0.0123628	0.00906081	0.00684645	0.00863333	0.00195512	0.0273333	0	0.1369	0.0143702								3805.5	0.0143179	0.00906081	0.0212167	0.000945641	8.18422e-06	0.00114357	-0.0307513	-0.00286081	0.0338167		0.0325667	0.532567	-0.591367	-0.572667	-0.4631
3805	-0.0117	-0.0207	-0.0154	-0.0159333	0.0323	0.0055	-0.017	0.00693333	0.0018	0.068	0.0984		0.0560667	0.0327	0.0124134	0.0090979	0.00687448	0.00873333	0.00197777	0.0274	0	0.137067	0.0143877								3805	0.0143912	0.0090979	0.0212622	0.000919578	4.68537e-06	0.00121135	-0.0303245	-0.00216457	0.0348045		0.0327	0.5327	-0.591267	-0.5726	-0.462933
3804.5	-0.0115	-0.0207	-0.0151	-0.0157667	0.0327	0.0057	-0.0168	0.0072	0.0022	0.0683	0.0992		0.0565667	0.0326333	0.0123881	0.00907936	0.00686046	0.00866667	0.00196267	0.0272667	0	0.1373	0.0144122								3804.5	0.0143508	0.00907936	0.0212727	0.000907062	3.53198e-06	0.00124567	-0.0301175	-0.00187936	0.035294		0.0326333	0.532633	-0.591333	-0.572733	-0.4627
3804	-0.0117	-0.0209	-0.015	-0.0158667	0.0321	0.005	-0.0169	0.00673333	0.0025	0.0674	0.0985		0.0561333	0.0325	0.0123375	0.00904226	0.00683243	0.0086	0.00194757	0.0270667	0	0.1375	0.0144332								3804	0.0142851	0.00904226	0.0212656	0.000909128	5.33114e-06	0.00121576	-0.0301518	-0.00230893	0.0348677		0.0325	0.5325	-0.5914	-0.572933	-0.4625
3803.5	-0.012	-0.0209	-0.0153	-0.0160667	0.0314	0.004	-0.0172	0.00606667	0.0025	0.066	0.097		0.0551667	0.0318	0.0120718	0.0088475	0.00668527	0.00786667	0.0017815	0.0262	0	0.136567	0.0143352								3803.5	0.0138533	0.0088475	0.0210205	0.000895204	7.73306e-06	0.00116596	-0.02992	-0.00278084	0.0341462		0.0318	0.5318	-0.592133	-0.5738	-0.463433
3803	-0.0125	-0.0208	-0.0156	-0.0163	0.031	0.0035	-0.0176	0.00563333	0.0021	0.0648	0.0958		0.0542333	0.0315	0.0119579	0.00876404	0.0066222	0.00756667	0.00171356	0.0258667	0	0.136033	0.0142793								3803	0.0136715	0.00876404	0.0209015	0.000898289	9.8013e-06	0.00111101	-0.0299715	-0.0031307	0.0333319		0.0315	0.5315	-0.592433	-0.574133	-0.463967
3802.5	-0.0137	-0.0208	-0.0163	-0.0169333	0.0279	0.0011	-0.0175	0.00383333	0.0029	0.0606	0.0907		0.0514	0.0322	0.0122236	0.00895879	0.00676936	0.00826667	0.00187209	0.0266333	0	0.138767	0.0145662								3802.5	0.0140957	0.00895879	0.0213355	0.000962802	2.62703e-05	0.000903872	-0.031029	-0.00512546	0.0300645		0.0322	0.5322	-0.591733	-0.573367	-0.461233
3802	-0.0146	-0.0208	-0.0174	-0.0176	0.026	-0.0012	-0.0178	0.00233333	0.0038	0.0584	0.0873		0.0498333	0.0325667	0.0123628	0.00906081	0.00684645	0.0087	0.00197022	0.0274667	0	0.1417	0.0148741								3802	0.014333	0.00906081	0.0217205	0.00101972	4.52589e-05	0.00079033	-0.031933	-0.00672748	0.0281128		0.0325667	0.532567	-0.5913	-0.572533	-0.4583
3801.5	-0.0145	-0.0213	-0.0171	-0.0176333	0.0275	-0.0004	-0.0195	0.00253333	0.0018	0.0594	0.0902		0.0504667	0.0312333	0.0118567	0.00868984	0.00656614	0.0072	0.00163053	0.0261	0	0.138133	0.0144997								3801.5	0.0134872	0.00868984	0.0210658	0.000968487	3.79026e-05	0.000864409	-0.0311205	-0.00615651	0.0294008		0.0312333	0.531233	-0.5928	-0.5739	-0.461867
3801	-0.0137	-0.0213	-0.0164	-0.0171333	0.0282	0.0005	-0.0173	0.0038	0.0038	0.0609	0.0917		0.0521333	0.0316	0.0119959	0.00879186	0.00664323	0.00753333	0.00170601	0.0264333	0	0.138933	0.0145837								3801	0.0137019	0.00879186	0.0212269	0.00095081	2.49187e-05	0.000955208	-0.0308352	-0.00499186	0.0309064		0.0316	0.5316	-0.592467	-0.573567	-0.461067
3800.5	-0.0132	-0.0213	-0.0162	-0.0169	0.0296	0.002	-0.0181	0.0045	0.0024	0.0631	0.0933		0.0529333	0.0320333	0.0121604	0.00891242	0.00673433	0.00786667	0.0017815	0.0264333	0	0.136867	0.0143667								3800.5	0.0139419	0.00891242	0.0211011	0.00095122	1.94695e-05	0.00101329	-0.0308419	-0.00441242	0.0318323		0.0320333	0.532033	-0.592133	-0.573567	-0.463133
3800	-0.0125	-0.0212	-0.0156	-0.0164333	0.0311	0.0038	-0.018	0.00563333	0.0019	0.0656	0.0961		0.0545333	0.0324333	0.0123122	0.00902371	0.00681842	0.00836667	0.00189473	0.027	0	0.136267	0.0143037								3800	0.0142069	0.00902371	0.0211222	0.000938826	1.14947e-05	0.00111631	-0.0306403	-0.00339038	0.0334112		0.0324333	0.532433	-0.591633	-0.573	-0.463733
3799.5	-0.0119	-0.021	-0.0151	-0.016	0.0321	0.0047	-0.0174	0.00646667	0.0019	0.0671	0.0974		0.0554667	0.0325	0.0123375	0.00904226	0.00683243	0.00836667	0.00189473	0.0270667	0	0.1365	0.0143282								3799.5	0.0142322	0.00904226	0.0211607	0.000913989	6.63368e-06	0.0011769	-0.0302322	-0.00257559	0.034306		0.0325	0.5325	-0.591633	-0.572933	-0.4635
3799	-0.0119	-0.021	-0.0149	-0.0159333	0.0323	0.0048	-0.0169	0.00673333	0.002	0.0674	0.0977		0.0557	0.0328	0.0124514	0.00912573	0.0068955	0.00866667	0.00196267	0.0273	0	0.137033	0.0143842								3799	0.0144141	0.00912573	0.0212797	0.000920965	5.72355e-06	0.00118476	-0.0303474	-0.00239239	0.0344203		0.0328	0.5328	-0.591333	-0.5727	-0.462967
3798.5	-0.0122	-0.0213	-0.015	-0.0161667	0.032	0.0046	-0.0173	0.00643333	0.0019	0.0666	0.0975		0.0553333	0.0326667	0.0124008	0.00908863	0.00686747	0.00873333	0.00197777	0.0273	0	0.137233	0.0144052								3798.5	0.0143786	0.00908863	0.0212727	0.00093301	7.0506e-06	0.00116013	-0.0305452	-0.0026553	0.0340606		0.0326667	0.532667	-0.591267	-0.5727	-0.462767
3798	-0.0126	-0.0216	-0.0153	-0.0165	0.0315	0.0045	-0.018	0.006	0.0016	0.066	0.0974		0.055	0.0322	0.0122236	0.00895879	0.00676936	0.00843333	0.00190983	0.0269	0	0.1365	0.0143282								3798	0.0141335	0.00895879	0.0210976	0.000938409	8.75446e-06	0.00114937	-0.0306335	-0.00295879	0.0339024		0.0322	0.5322	-0.591567	-0.5731	-0.4635
3797.5	-0.0128	-0.0216	-0.0154	-0.0166	0.0306	0.004	-0.0177	0.00563333	0.0019	0.065	0.0962		0.0543667	0.0323667	0.0122869	0.00900516	0.0068044	0.00856667	0.00194002	0.0268	0	0.137233	0.0144052								3797.5	0.0142269	0.00900516	0.0212096	0.000950299	1.13692e-05	0.00109939	-0.0308269	-0.00337183	0.033157		0.0323667	0.532367	-0.591433	-0.5732	-0.462767
3797	-0.0126	-0.0211	-0.015	-0.0162333	0.0304	0.004	-0.0169	0.00583333	0.0026	0.0649	0.0951		0.0542	0.0322333	0.0122363	0.00896807	0.00677637	0.00843333	0.00190983	0.0267333	0	0.137867	0.0144717								3797	0.0141461	0.00896807	0.0212481	0.000922911	9.82656e-06	0.00108583	-0.0303794	-0.00313473	0.0329519		0.0322333	0.532233	-0.591567	-0.573267	-0.462133
3796.5	-0.0122	-0.0206	-0.0149	-0.0159	0.0311	0.0042	-0.0166	0.00623333	0.0029	0.0658	0.096		0.0549	0.0324	0.0122996	0.00901444	0.00681141	0.00856667	0.00194002	0.0271667	0	0.137433	0.0144262								3796.5	0.0142396	0.00901444	0.0212376	0.000908394	7.73454e-06	0.00113316	-0.0301396	-0.0027811	0.0336624		0.0324	0.5324	-0.591433	-0.572833	-0.462567
3796	-0.012	-0.0206	-0.0151	-0.0159	0.0313	0.004	-0.016	0.00643333	0.0029	0.0659	0.0967		0.0551667	0.0328	0.0124514	0.00912573	0.0068955	0.00893333	0.00202306	0.0276333	0	0.138133	0.0144997								3796	0.0144745	0.00912573	0.0213952	0.000922608	7.24898e-06	0.00114051	-0.0303745	-0.00269239	0.0337715		0.0328	0.5328	-0.591067	-0.572367	-0.461867
3795.5	-0.0119	-0.0207	-0.0151	-0.0159	0.0319	0.0046	-0.0164	0.0067	0.0022	0.0669	0.0974		0.0555	0.0327	0.0124134	0.0090979	0.00687448	0.00873333	0.00197777	0.0273333	0	0.137533	0.0144367								3795.5	0.0143912	0.0090979	0.0213112	0.000917557	5.74995e-06	0.00116887	-0.0302912	-0.0023979	0.0341888		0.0327	0.5327	-0.591267	-0.572667	-0.462467
3795	-0.0114	-0.0205	-0.0149	-0.0156	0.033	0.0055	-0.0165	0.00733333	0.0023	0.0682	0.0986		0.0563667	0.0326333	0.0123881	0.00907936	0.00686046	0.00883333	0.00200041	0.0275	0	0.137	0.0143807								3795	0.0143885	0.00907936	0.0212412	0.000899313	3.0486e-06	0.0012338	-0.0299885	-0.00174602	0.0351255		0.0326333	0.532633	-0.591167	-0.5725	-0.463
3794.5	-0.0112	-0.0203	-0.0148	-0.0154333	0.0335	0.0058	-0.0164	0.00763333	0.0025	0.0685	0.0991		0.0567	0.0326	0.0123755	0.00907008	0.00685346	0.00903333	0.00204571	0.0275	0	0.1372	0.0144017								3794.5	0.0144212	0.00907008	0.0212552	0.000891292	2.06425e-06	0.00125634	-0.0298545	-0.00143675	0.0354448		0.0326	0.5326	-0.590967	-0.5725	-0.4628
3794	-0.0113	-0.0203	-0.0147	-0.0154333	0.0335	0.0059	-0.0163	0.0077	0.0025	0.0685	0.099		0.0566667	0.0328	0.0124514	0.00912573	0.0068955	0.0092	0.00208345	0.0274667	0	0.137333	0.0144157								3794	0.0145349	0.00912573	0.0213112	0.000898092	2.0327e-06	0.00125001	-0.0299682	-0.00142573	0.0353555		0.0328	0.5328	-0.5908	-0.572533	-0.462667
3793.5	-0.0114	-0.0202	-0.0146	-0.0154	0.0335	0.0059	-0.016	0.0078	0.0025	0.0687	0.0992		0.0568	0.0332333	0.0126159	0.00924629	0.0069866	0.0094	0.00212874	0.0278333	0	0.1377	0.0144542								3793.5	0.0147446	0.00924629	0.0214408	0.0009087	2.09176e-06	0.00125027	-0.0301446	-0.00144629	0.0353592		0.0332333	0.533233	-0.5906	-0.572167	-0.4623
3793	-0.0114	-0.0203	-0.0148	-0.0155	0.0333	0.006	-0.0161	0.00773333	0.0023	0.0687	0.0991		0.0567	0.0334667	0.0127045	0.00931121	0.00703565	0.00963333	0.00218158	0.0281333	0	0.137833	0.0144682								3793	0.0148861	0.00931121	0.0215039	0.000923313	2.48969e-06	0.00123877	-0.0303861	-0.00157788	0.0351961		0.0334667	0.533467	-0.590367	-0.571867	-0.462167
3792.5	-0.0112	-0.0206	-0.0148	-0.0155333	0.033	0.0061	-0.0162	0.00763333	0.0022	0.0688	0.0993		0.0567667	0.0333333	0.0126539	0.00927411	0.00700762	0.00963333	0.00218158	0.0282	0	0.1378	0.0144647								3792.5	0.0148354	0.00927411	0.0214723	0.000922263	2.69216e-06	0.00124569	-0.0303688	-0.00164078	0.0352943		0.0333333	0.533333	-0.590367	-0.5718	-0.4622
3792	-0.0111	-0.0205	-0.0146	-0.0154	0.0332	0.0061	-0.0162	0.0077	0.0024	0.069	0.0999		0.0571	0.0329	0.0124894	0.00915355	0.00691652	0.00933333	0.00211365	0.0280667	0	0.137633	0.0144472								3792	0.014603	0.00915355	0.0213637	0.00090018	2.11281e-06	0.00127708	-0.030003	-0.00145355	0.0357363		0.0329	0.5329	-0.590667	-0.571933	-0.462367
3791.5	-0.011	-0.0203	-0.0144	-0.0152333	0.0336	0.006	-0.0161	0.00783333	0.0024	0.069	0.1		0.0571333	0.0324667	0.0123249	0.00903299	0.00682543	0.00883333	0.00200041	0.0275	0	0.137067	0.0143877								3791.5	0.0143253	0.00903299	0.0212131	0.000873711	1.43917e-06	0.00129026	-0.0295586	-0.00119965	0.0359202		0.0324667	0.532467	-0.591167	-0.5725	-0.462933
3791	-0.0112	-0.0204	-0.0145	-0.0153667	0.0335	0.0059	-0.0162	0.00773333	0.0022	0.0688	0.0997		0.0569	0.0326333	0.0123881	0.00907936	0.00686046	0.0088	0.00199287	0.0273	0	0.137	0.0143807								3791	0.014381	0.00907936	0.0212412	0.000884923	1.81178e-06	0.00127155	-0.0297477	-0.00134602	0.0356588		0.0326333	0.532633	-0.5912	-0.5727	-0.463
3790.5	-0.011	-0.0202	-0.0144	-0.0152	0.0334	0.006	-0.0164	0.00766667	0.002	0.0688	0.0995		0.0567667	0.0331	0.0125653	0.00920919	0.00695857	0.00933333	0.00211365	0.0277667	0	0.137467	0.0144297								3790.5	0.0146789	0.00920919	0.0213883	0.00089275	2.37939e-06	0.00125163	-0.0298789	-0.00154253	0.0353784		0.0331	0.5331	-0.590667	-0.572233	-0.462533
3790	-0.0109	-0.0201	-0.0143	-0.0151	0.0333	0.0059	-0.0163	0.00763333	0.0023	0.0687	0.0994		0.0568	0.0331333	0.0125779	0.00921847	0.00696558	0.00943333	0.00213629	0.0279667	0	0.137567	0.0144402								3790	0.0147142	0.00921847	0.0214058	0.000888888	2.51265e-06	0.00125275	-0.0298142	-0.00158514	0.0353942		0.0331333	0.533133	-0.590567	-0.572033	-0.462433
3789.5	-0.0111	-0.0204	-0.0143	-0.0152667	0.0332	0.0058	-0.0163	0.00756667	0.0026	0.0688	0.0995		0.0569667	0.0328	0.0124514	0.00912573	0.0068955	0.00913333	0.00206835	0.0276667	0	0.1372	0.0144017								3789.5	0.0145198	0.00912573	0.0212972	0.000887231	2.43067e-06	0.00127231	-0.0297864	-0.00155906	0.0356694		0.0328	0.5328	-0.590867	-0.572333	-0.4628
3789	-0.0114	-0.0207	-0.0145	-0.0155333	0.0329	0.0058	-0.0163	0.00746667	0.0024	0.0688	0.0993		0.0568333	0.0324	0.0122996	0.00901444	0.00681141	0.0088	0.00199287	0.0272667	0	0.136867	0.0143667								3789	0.0142924	0.00901444	0.0211781	0.000889576	2.3956e-06	0.00127129	-0.0298258	-0.00154777	0.0356552		0.0324	0.5324	-0.5912	-0.572733	-0.463133
3788.5	-0.0116	-0.0206	-0.0147	-0.0156333	0.0328	0.0058	-0.0161	0.0075	0.0024	0.0687	0.0992		0.0567667	0.0322667	0.0122489	0.00897734	0.00678338	0.0087	0.00197022	0.0272	0	0.136967	0.0143772								3788.5	0.0142192	0.00897734	0.0211606	0.000891171	2.18254e-06	0.00126779	-0.0298525	-0.00147734	0.0356061		0.0322667	0.532267	-0.5913	-0.5728	-0.463033
3788	-0.0116	-0.0206	-0.0149	-0.0157	0.0331	0.0059	-0.016	0.00766667	0.0025	0.0687	0.0992		0.0568	0.0323333	0.0122742	0.00899589	0.0067974	0.00876667	0.00198532	0.0271333	0	0.137	0.0143807								3788	0.0142596	0.00899589	0.0211781	0.000897575	1.76683e-06	0.00126892	-0.0299596	-0.00132922	0.0356219		0.0323333	0.532333	-0.591233	-0.572867	-0.463
3787.5	-0.0114	-0.0205	-0.0149	-0.0156	0.0334	0.006	-0.0161	0.00776667	0.0022	0.0688	0.099		0.0566667	0.0326333	0.0123881	0.00907936	0.00686046	0.00906667	0.00205326	0.0272667	0	0.1371	0.0143912								3787.5	0.0144414	0.00907936	0.0212517	0.000902485	1.72315e-06	0.00125422	-0.0300414	-0.00131269	0.035415		0.0326333	0.532633	-0.590933	-0.572733	-0.4629
3787	-0.0114	-0.0206	-0.0151	-0.0157	0.0332	0.0056	-0.0166	0.0074	0.0018	0.0684	0.0985		0.0562333	0.0329667	0.0125147	0.0091721	0.00693054	0.0094	0.00212874	0.0275667	0	0.137333	0.0144157								3787	0.0146434	0.0091721	0.0213463	0.000920723	3.14033e-06	0.00121711	-0.0303434	-0.0017721	0.0348871		0.0329667	0.532967	-0.5906	-0.572433	-0.462667
3786.5	-0.0116	-0.0206	-0.0151	-0.0157667	0.0327	0.0053	-0.0168	0.00706667	0.0019	0.068	0.0982		0.0560333	0.0328	0.0124514	0.00912573	0.0068955	0.00916667	0.0020759	0.0275667	0	0.137233	0.0144052								3786.5	0.0145273	0.00912573	0.0213007	0.000917725	4.23973e-06	0.00120635	-0.030294	-0.00205906	0.0347326		0.0328	0.5328	-0.590833	-0.572433	-0.462767
3786	-0.0118	-0.0204	-0.0149	-0.0157	0.0325	0.0049	-0.0169	0.00683333	0.0023	0.0677	0.0982		0.0560667	0.0324	0.0122996	0.00901444	0.00681141	0.00876667	0.00198532	0.0273	0	0.137	0.0143807								3786	0.0142849	0.00901444	0.0211921	0.000899092	4.75722e-06	0.00121623	-0.0299849	-0.0021811	0.0348745		0.0324	0.5324	-0.591233	-0.5727	-0.463
3785.5	-0.0119	-0.0202	-0.0148	-0.0156333	0.0324	0.0046	-0.0171	0.00663333	0.0025	0.0673	0.0977		0.0558333	0.0320333	0.0121604	0.00891242	0.00673433	0.00846667	0.00191738	0.0269	0	0.1367	0.0143492								3785.5	0.0140777	0.00891242	0.0210836	0.000882748	5.19425e-06	0.00120755	-0.0297111	-0.00227909	0.0347498		0.0320333	0.532033	-0.591533	-0.5731	-0.4633
3785	-0.012	-0.0204	-0.015	-0.0158	0.0321	0.0049	-0.0172	0.0066	0.0022	0.0668	0.0968		0.0552667	0.0321333	0.0121983	0.00894024	0.00675535	0.00846667	0.00191738	0.0268333	0	0.136133	0.0142898								3785	0.0141157	0.00894024	0.0210451	0.000894949	5.47675e-06	0.00117112	-0.0299157	-0.00234024	0.0342216		0.0321333	0.532133	-0.591533	-0.573167	-0.463867
3784.5	-0.0122	-0.0206	-0.015	-0.0159333	0.0318	0.0048	-0.0169	0.00656667	0.0024	0.0668	0.0971		0.0554333	0.0326	0.0123755	0.00907008	0.00685346	0.0089	0.00201551	0.0274	0	0.1364	0.0143177								3784.5	0.014391	0.00907008	0.0211712	0.000919565	6.26709e-06	0.00117389	-0.0303243	-0.00250342	0.0342621		0.0326	0.5326	-0.5911	-0.5726	-0.4636
3784	-0.0121	-0.0207	-0.0148	-0.0158667	0.0319	0.0048	-0.0167	0.00666667	0.0023	0.067	0.0978		0.0557	0.0328333	0.0124641	0.009135	0.00690251	0.00933333	0.00211365	0.0278	0	0.1371	0.0143912								3784	0.0145777	0.009135	0.0212937	0.000926859	6.09268e-06	0.00118379	-0.0304444	-0.00246833	0.0344063		0.0328333	0.532833	-0.590667	-0.5722	-0.4629
3783.5	-0.0119	-0.0208	-0.0148	-0.0158333	0.0322	0.0054	-0.0169	0.0069	0.002	0.0675	0.0984		0.0559667	0.033	0.0125273	0.00918137	0.00693755	0.0095	0.00215139	0.0277667	0	0.137333	0.0144157								3783.5	0.0146787	0.00918137	0.0213533	0.000930985	5.20466e-06	0.00119809	-0.030512	-0.00228137	0.0346134		0.033	0.533	-0.5905	-0.572233	-0.462667
3783	-0.0118	-0.0206	-0.0148	-0.0157333	0.0325	0.006	-0.0168	0.00723333	0.0022	0.068	0.0986		0.0562667	0.0331333	0.0125779	0.00921847	0.00696558	0.00943333	0.00213629	0.0277667	0	0.137467	0.0144297								3783	0.0147142	0.00921847	0.0213953	0.000927054	3.94076e-06	0.00121601	-0.0304476	-0.00198514	0.0348714		0.0331333	0.533133	-0.590567	-0.572233	-0.462533
3782.5	-0.0117	-0.0205	-0.0148	-0.0156667	0.0328	0.0058	-0.0166	0.00733333	0.0023	0.0682	0.0989		0.0564667	0.0330333	0.01254	0.00919065	0.00694456	0.00923333	0.002091	0.0277333	0	0.137533	0.0144367								3782.5	0.014631	0.00919065	0.0213813	0.000917947	3.44961e-06	0.00123099	-0.0302976	-0.00185731	0.0350854		0.0330333	0.533033	-0.590767	-0.572267	-0.462467
3782	-0.0117	-0.0205	-0.015	-0.0157333	0.0329	0.0054	-0.0165	0.00726667	0.002	0.0682	0.0989		0.0563667	0.0328667	0.0124767	0.00914428	0.00690952	0.0091	0.0020608	0.0275333	0	0.1373	0.0144122								3782	0.0145375	0.00914428	0.0213217	0.000916324	3.52541e-06	0.00122815	-0.0302708	-0.00187761	0.0350449		0.0328667	0.532867	-0.5909	-0.572467	-0.4627
3781.5	-0.0115	-0.0204	-0.015	-0.0156333	0.0331	0.0055	-0.0163	0.00743333	0.0021	0.0684	0.0987		0.0564	0.0325333	0.0123502	0.00905153	0.00683944	0.00873333	0.00197777	0.0272	0	0.1368	0.0143597								3781.5	0.0143279	0.00905153	0.0211992	0.000897678	2.61857e-06	0.0012391	-0.0299613	-0.0016182	0.0352008		0.0325333	0.532533	-0.591267	-0.5728	-0.4632
3781	-0.0116	-0.0207	-0.0149	-0.0157333	0.033	0.0055	-0.0163	0.0074	0.0024	0.0682	0.0986		0.0564	0.0321	0.0121857	0.00893097	0.00674834	0.00846667	0.00191738	0.0267667	0	0.136667	0.0143457								3781	0.014103	0.00893097	0.0210941	0.00089021	2.34387e-06	0.00124651	-0.0298364	-0.00153097	0.0353059		0.0321	0.5321	-0.591533	-0.573233	-0.463333
3780.5	-0.0121	-0.0209	-0.0151	-0.0160333	0.0319	0.0039	-0.0162	0.00653333	0.0026	0.0667	0.0971		0.0554667	0.0321	0.0121857	0.00893097	0.00674834	0.00856667	0.00194002	0.0267333	0	0.137733	0.0144577								3780.5	0.0141257	0.00893097	0.021206	0.000909567	5.74867e-06	0.00117379	-0.030159	-0.00239764	0.0342606		0.0321	0.5321	-0.591433	-0.573267	-0.462267
3780	-0.0124	-0.0209	-0.0157	-0.0163333	0.0313	0.0034	-0.0165	0.00606667	0.002	0.0653	0.096		0.0544333	0.0321	0.0121857	0.00893097	0.00674834	0.00846667	0.00191738	0.0266667	0	0.1376	0.0144437								3780	0.014103	0.00893097	0.021192	0.000926373	8.20424e-06	0.00110498	-0.0304364	-0.0028643	0.0332413		0.0321	0.5321	-0.591533	-0.573333	-0.4624
3779.5	-0.0127	-0.021	-0.0156	-0.0164333	0.0306	0.0035	-0.017	0.0057	0.002	0.0646	0.0954		0.054	0.0327333	0.0124261	0.00910718	0.00688149	0.0089	0.00201551	0.0274333	0	0.137133	0.0143947								3779.5	0.0144416	0.00910718	0.0212762	0.000953262	1.16089e-05	0.00107085	-0.0308749	-0.00340718	0.0327238		0.0327333	0.532733	-0.5911	-0.572567	-0.462867
3779	-0.0127	-0.021	-0.0156	-0.0164333	0.0308	0.0039	-0.017	0.0059	0.0024	0.0652	0.0955		0.0543667	0.0326	0.0123755	0.00907008	0.00685346	0.00876667	0.00198532	0.0274333	0	0.137433	0.0144262								3779	0.0143608	0.00907008	0.0212797	0.000948278	1.00494e-05	0.00109475	-0.0307941	-0.00317008	0.033087		0.0326	0.5326	-0.591233	-0.572567	-0.462567
3778.5	-0.0122	-0.0209	-0.0156	-0.0162333	0.0316	0.0047	-0.0172	0.00636667	0.002	0.0666	0.0966		0.0550667	0.0322667	0.0122489	0.00897734	0.00678338	0.0084	0.00190228	0.0271	0	0.1369	0.0143702								3778.5	0.0141512	0.00897734	0.0211536	0.000923221	6.81562e-06	0.0011501	-0.0303846	-0.00261067	0.0339131		0.0322667	0.532267	-0.5916	-0.5729	-0.4631
3778	-0.0115	-0.0207	-0.0151	-0.0157667	0.0323	0.0053	-0.0167	0.00696667	0.0023	0.0677	0.0982		0.0560667	0.0324333	0.0123122	0.00902371	0.00681842	0.00863333	0.00195512	0.0273333	0	0.136567	0.0143352								3778	0.0142673	0.00902371	0.0211537	0.000902041	4.23144e-06	0.00121892	-0.030034	-0.00205705	0.034913		0.0324333	0.532433	-0.591367	-0.572667	-0.463433
3777.5	-0.0113	-0.0206	-0.0148	-0.0155667	0.0327	0.0055	-0.0162	0.00733333	0.0025	0.0681	0.0988		0.0564667	0.0327	0.0124134	0.0090979	0.00687448	0.00903333	0.00204571	0.0275667	0	0.136767	0.0143562								3777.5	0.0144591	0.0090979	0.0212307	0.000901549	3.11371e-06	0.00124157	-0.0300258	-0.00176457	0.035236		0.0327	0.5327	-0.590967	-0.572433	-0.463233
3777	-0.0115	-0.0205	-0.0147	-0.0155667	0.0331	0.0056	-0.016	0.00756667	0.0025	0.0685	0.0991		0.0567	0.0328667	0.0124767	0.00914428	0.00690952	0.0093	0.0021061	0.0278	0	0.137	0.0143807								3777	0.0145828	0.00914428	0.0212902	0.000908991	2.48885e-06	0.00125385	-0.0301495	-0.00157761	0.0354098		0.0328667	0.532867	-0.5907	-0.5722	-0.463
3776.5	-0.0115	-0.0206	-0.0146	-0.0155667	0.0331	0.0058	-0.0162	0.00756667	0.0026	0.0689	0.0992		0.0569	0.0330333	0.01254	0.00919065	0.00694456	0.00946667	0.00214384	0.0282	0	0.137433	0.0144262								3776.5	0.0146838	0.00919065	0.0213708	0.000915092	2.63731e-06	0.00126233	-0.0302505	-0.00162398	0.0355292		0.0330333	0.533033	-0.590533	-0.5718	-0.462567
3776	-0.0116	-0.0207	-0.0146	-0.0156333	0.033	0.0061	-0.0164	0.00756667	0.0024	0.0688	0.0989		0.0567	0.0330333	0.01254	0.00919065	0.00694456	0.00936667	0.00212119	0.0281333	0	0.137433	0.0144262								3776	0.0146612	0.00919065	0.0213708	0.000917757	2.63731e-06	0.00124815	-0.0302945	-0.00162398	0.0353292		0.0330333	0.533033	-0.590633	-0.571867	-0.462567
3775.5	-0.0117	-0.0207	-0.0149	-0.0157667	0.033	0.0061	-0.0165	0.00753333	0.0022	0.0687	0.099		0.0566333	0.0328333	0.0124641	0.009135	0.00690251	0.0092	0.00208345	0.0279	0	0.1373	0.0144122								3775.5	0.0145475	0.009135	0.0213147	0.000918949	2.56534e-06	0.0012474	-0.0303142	-0.00160167	0.0353186		0.0328333	0.532833	-0.5908	-0.5721	-0.4627
3775	-0.0117	-0.0207	-0.0151	-0.0158333	0.0329	0.0058	-0.0163	0.00746667	0.0024	0.0684	0.099		0.0566	0.0327667	0.0124387	0.00911645	0.00688849	0.00926667	0.00209855	0.0278	0	0.137267	0.0144087								3775	0.0145373	0.00911645	0.0212972	0.000922375	2.7218e-06	0.00124629	-0.0303706	-0.00164979	0.0353028		0.0327667	0.532767	-0.590733	-0.5722	-0.462733
3774.5	-0.0117	-0.0208	-0.0149	-0.0158	0.0329	0.0055	-0.0164	0.00733333	0.0024	0.0682	0.0989		0.0565	0.0328333	0.0124641	0.009135	0.00690251	0.0093	0.0021061	0.0277	0	0.137267	0.0144087								3774.5	0.0145702	0.009135	0.0213112	0.000922346	3.24601e-06	0.00123825	-0.0303702	-0.00180167	0.0351888		0.0328333	0.532833	-0.5907	-0.5723	-0.462733
3774	-0.0118	-0.0209	-0.0148	-0.0158333	0.0331	0.0056	-0.0165	0.0074	0.0021	0.0682	0.0992		0.0565	0.0327	0.0124134	0.0090979	0.00687448	0.00906667	0.00205326	0.0275667	0	0.1372	0.0144017								3774	0.0144667	0.0090979	0.0212762	0.000918092	2.88288e-06	0.00124072	-0.0303	-0.0016979	0.0352238		0.0327	0.5327	-0.590933	-0.572433	-0.4628
3773.5	-0.0121	-0.021	-0.015	-0.0160333	0.033	0.0056	-0.0167	0.0073	0.002	0.0679	0.099		0.0563	0.0324333	0.0123122	0.00902371	0.00681842	0.0089	0.00201551	0.0274667	0	0.137067	0.0143877								3773.5	0.0143277	0.00902371	0.0212061	0.000921794	2.97118e-06	0.00123158	-0.0303611	-0.00172371	0.0350939		0.0324333	0.532433	-0.5911	-0.572533	-0.462933
3773	-0.0122	-0.0212	-0.015	-0.0161333	0.0327	0.0056	-0.0167	0.0072	0.0019	0.0677	0.0987		0.0561	0.0323667	0.0122869	0.00900516	0.0068044	0.00896667	0.00203061	0.0273667	0	0.136933	0.0143737								3773	0.0143175	0.00900516	0.0211781	0.000927254	3.25862e-06	0.00121954	-0.0304508	-0.00180516	0.0349219		0.0323667	0.532367	-0.591033	-0.572633	-0.463067
3772.5	-0.0118	-0.0212	-0.0148	-0.0159333	0.0326	0.0056	-0.0164	0.00726667	0.002	0.0678	0.0987		0.0561667	0.0326	0.0123755	0.00907008	0.00685346	0.00916667	0.0020759	0.0275	0	0.1371	0.0143912								3772.5	0.0144514	0.00907008	0.0212447	0.000923231	3.25231e-06	0.00121955	-0.0303847	-0.00180342	0.034922		0.0326	0.5326	-0.590833	-0.5725	-0.4629
3772	-0.0116	-0.0208	-0.0146	-0.0156667	0.0326	0.0056	-0.0165	0.00723333	0.0022	0.0679	0.0987		0.0562667	0.0326333	0.0123881	0.00907936	0.00686046	0.0092	0.00208345	0.0274667	0	0.137133	0.0143947								3772	0.0144716	0.00907936	0.0212552	0.000908314	3.4078e-06	0.0012258	-0.0301382	-0.00184602	0.0350115		0.0326333	0.532633	-0.5908	-0.572533	-0.462867
3771.5	-0.0116	-0.0204	-0.0145	-0.0155	0.0327	0.0057	-0.0169	0.00716667	0.0022	0.0681	0.0985		0.0562667	0.0324667	0.0123249	0.00903299	0.00682543	0.00876667	0.00198532	0.0271667	0	0.1369	0.0143702								3771.5	0.0143102	0.00903299	0.0211957	0.000888647	3.48315e-06	0.00122998	-0.0298102	-0.00186632	0.035071		0.0324667	0.532467	-0.591233	-0.572833	-0.4631
3771	-0.0121	-0.0205	-0.0148	-0.0158	0.0319	0.0047	-0.0171	0.0065	0.0024	0.0672	0.0971		0.0555667	0.0322333	0.0122363	0.00896807	0.00677637	0.0087	0.00197022	0.0268333	0	0.1375	0.0144332								3771	0.0142065	0.00896807	0.0212096	0.00090039	6.09136e-06	0.00118041	-0.0300065	-0.00246807	0.0343571		0.0322333	0.532233	-0.5913	-0.573167	-0.4625
3770.5	-0.0127	-0.021	-0.0153	-0.0163333	0.0308	0.0032	-0.0175	0.0055	0.0024	0.0656	0.0951		0.0543667	0.0312	0.011844	0.00868057	0.00655914	0.008	0.0018117	0.0260333	0	0.137467	0.0144297								3770.5	0.0136557	0.00868057	0.0209888	0.000899343	1.0116e-05	0.00111408	-0.029989	-0.00318057	0.0333778		0.0312	0.5312	-0.592	-0.573967	-0.462533
3770	-0.0131	-0.0214	-0.0162	-0.0169	0.0302	0.0025	-0.0183	0.0048	0.0013	0.0642	0.094		0.0531667	0.0309	0.0117301	0.0085971	0.00649607	0.00746667	0.00169092	0.0258667	0	0.136367	0.0143142								3770	0.013421	0.0085971	0.0208103	0.000919366	1.4418e-05	0.00104693	-0.030321	-0.0037971	0.0323564		0.0309	0.5309	-0.592533	-0.574133	-0.463633
3769.5	-0.0127	-0.0211	-0.0159	-0.0165667	0.0306	0.0031	-0.0169	0.0056	0.0023	0.0647	0.0945		0.0538333	0.0318667	0.0120971	0.00886605	0.00669929	0.00833333	0.00188718	0.0269333	0	0.138	0.0144857								3769.5	0.0139843	0.00886605	0.021185	0.00093336	1.06671e-05	0.00106591	-0.0305509	-0.00326605	0.0326484		0.0318667	0.531867	-0.591667	-0.573067	-0.462
3769	-0.0125	-0.0209	-0.0155	-0.0163	0.0314	0.004	-0.0169	0.00616667	0.002	0.0655	0.0953		0.0542667	0.0324	0.0122996	0.00901444	0.00681141	0.00866667	0.00196267	0.0273667	0	0.137733	0.0144577								3769	0.0142622	0.00901444	0.0212691	0.00093405	8.1098e-06	0.00108884	-0.0305622	-0.00284777	0.0329976		0.0324	0.5324	-0.591333	-0.572633	-0.462267
3768.5	-0.0122	-0.0208	-0.0154	-0.0161333	0.0324	0.0049	-0.0169	0.0068	0.0018	0.0669	0.0971		0.0552667	0.0327333	0.0124261	0.00910718	0.00688149	0.00916667	0.0020759	0.0278	0	0.1372	0.0144017								3768.5	0.014502	0.00910718	0.0212832	0.000938523	5.32307e-06	0.00115488	-0.0306353	-0.00230718	0.0339835		0.0327333	0.532733	-0.590833	-0.5722	-0.4628
3768	-0.0119	-0.0209	-0.0154	-0.0160667	0.0325	0.0053	-0.0167	0.00703333	0.0019	0.0677	0.0978		0.0558	0.0324667	0.0123249	0.00903299	0.00682543	0.00903333	0.00204571	0.0275	0	0.1369	0.0143702								3768	0.0143706	0.00903299	0.0211957	0.000926425	3.99861e-06	0.00119746	-0.0304372	-0.00199965	0.0346043		0.0324667	0.532467	-0.590967	-0.5725	-0.4631
3767.5	-0.0122	-0.0211	-0.0151	-0.0161333	0.0323	0.0054	-0.0167	0.007	0.002	0.0677	0.098		0.0559	0.0318333	0.0120844	0.00885678	0.00669228	0.00836667	0.00189473	0.0268333	0	0.136333	0.0143107								3767.5	0.0139792	0.00885678	0.021003	0.000906763	3.44762e-06	0.0012178	-0.0301125	-0.00185678	0.034897		0.0318333	0.531833	-0.591633	-0.573167	-0.463667
3767	-0.0124	-0.0208	-0.0147	-0.0159667	0.0321	0.0051	-0.0167	0.00683333	0.0025	0.0673	0.0979		0.0559	0.0316333	0.0120085	0.00880113	0.00665024	0.0082	0.00185699	0.0266667	0	0.136467	0.0143247								3767	0.0138655	0.00880113	0.020975	0.000889958	3.87224e-06	0.00121976	-0.0298322	-0.0019678	0.034925		0.0316333	0.531633	-0.5918	-0.573333	-0.463533
3766.5	-0.0124	-0.0207	-0.0147	-0.0159333	0.0315	0.0037	-0.0169	0.0061	0.0025	0.0659	0.0963		0.0549	0.0316667	0.0120212	0.00881041	0.00665724	0.00836667	0.00189473	0.0266333	0	0.137233	0.0144052								3766.5	0.0139159	0.00881041	0.0210625	0.000890977	7.34631e-06	0.00114498	-0.0298492	-0.00271041	0.0338375		0.0316667	0.531667	-0.591633	-0.573367	-0.462767
3766	-0.0123	-0.021	-0.0151	-0.0161333	0.0313	0.0035	-0.0179	0.00563333	0.0015	0.0651	0.0956		0.0540667	0.0321667	0.012211	0.00894952	0.00676236	0.0087	0.00197022	0.0268667	0	0.137	0.0143807								3766	0.0141812	0.00894952	0.0211431	0.000918971	1.09971e-05	0.00108396	-0.0303145	-0.00331619	0.0329236		0.0321667	0.532167	-0.5913	-0.573133	-0.463
3765.5	-0.012	-0.021	-0.0152	-0.0160667	0.031	0.0038	-0.0173	0.00583333	0.002	0.0655	0.0957		0.0544	0.0325667	0.0123628	0.00906081	0.00684645	0.00903333	0.00204571	0.0275333	0	0.137533	0.0144367								3765.5	0.0144085	0.00906081	0.0212832	0.000928738	1.04166e-05	0.00109673	-0.0304752	-0.00322748	0.0331168		0.0325667	0.532567	-0.590967	-0.572467	-0.462467
3765	-0.012	-0.0212	-0.0155	-0.0162333	0.0312	0.0041	-0.0172	0.00603333	0.0016	0.0659	0.0959		0.0544667	0.0319333	0.0121224	0.0088846	0.0067133	0.00846667	0.00191738	0.027	0	0.1368	0.0143597								3765	0.0140398	0.0088846	0.021073	0.000916461	8.12972e-06	0.00111513	-0.0302731	-0.00285127	0.0333936		0.0319333	0.531933	-0.591533	-0.573	-0.4632
3764.5	-0.0116	-0.0209	-0.0154	-0.0159667	0.0321	0.0051	-0.017	0.00673333	0.0018	0.067	0.0972		0.0553333	0.0320333	0.0121604	0.00891242	0.00673433	0.0086	0.00194757	0.0270333	0	0.136433	0.0143212								3764.5	0.0141079	0.00891242	0.0210556	0.000904482	4.74843e-06	0.00117497	-0.0300746	-0.00217909	0.0342778		0.0320333	0.532033	-0.5914	-0.572967	-0.463567
3764	-0.0115	-0.0206	-0.0151	-0.0157333	0.0327	0.0056	-0.0166	0.00723333	0.0023	0.0675	0.0978		0.0558667	0.0324667	0.0123249	0.00903299	0.00682543	0.00913333	0.00206835	0.0275	0	0.1371	0.0143912								3764	0.0143932	0.00903299	0.0212166	0.000907609	3.23875e-06	0.00120062	-0.0301265	-0.00179965	0.03465		0.0324667	0.532467	-0.590867	-0.5725	-0.4629
3763.5	-0.0116	-0.0206	-0.015	-0.0157333	0.0329	0.0058	-0.0164	0.00743333	0.0024	0.0679	0.0983		0.0562	0.0326333	0.0123881	0.00907936	0.00686046	0.0095	0.00215139	0.0277667	0	0.137333	0.0144157								3763.5	0.0145395	0.00907936	0.0212762	0.000916446	2.70939e-06	0.00121967	-0.0302729	-0.00164602	0.0349238		0.0326333	0.532633	-0.5905	-0.572233	-0.462667
3763	-0.0118	-0.0209	-0.0152	-0.0159667	0.0325	0.0056	-0.0166	0.00716667	0.0021	0.0677	0.098		0.0559333	0.0325	0.0123375	0.00904226	0.00683243	0.00936667	0.00212119	0.0277333	0	0.137033	0.0143842								3763	0.0144587	0.00904226	0.0212167	0.000925704	3.51785e-06	0.00120525	-0.0304254	-0.00187559	0.0347167		0.0325	0.5325	-0.590633	-0.572267	-0.462967
3762.5	-0.012	-0.0211	-0.0152	-0.0161	0.0324	0.0053	-0.0168	0.00696667	0.0018	0.0673	0.0976		0.0555667	0.032	0.0121477	0.00890315	0.00672732	0.0087	0.00197022	0.0272	0	0.136367	0.0143142								3762.5	0.0141179	0.00890315	0.0210416	0.000913123	3.74996e-06	0.00119198	-0.0302179	-0.00193648	0.0345251		0.032	0.532	-0.5913	-0.5728	-0.463633
3762	-0.0119	-0.021	-0.0148	-0.0159	0.0326	0.0052	-0.0168	0.007	0.002	0.0674	0.0975		0.0556333	0.0319333	0.0121224	0.0088846	0.0067133	0.00846667	0.00191738	0.0269667	0	0.136133	0.0142898								3762	0.0140398	0.0088846	0.0210031	0.00089639	3.55172e-06	0.00119926	-0.0299398	-0.0018846	0.0346303		0.0319333	0.531933	-0.591533	-0.573033	-0.463867
3761.5	-0.0118	-0.0208	-0.0146	-0.0157333	0.0328	0.0054	-0.0167	0.00716667	0.0022	0.068	0.0981		0.0561	0.0319667	0.0121351	0.00889387	0.00672031	0.0085	0.00192493	0.0270333	0	0.136233	0.0143002								3761.5	0.01406	0.00889387	0.0210206	0.000887642	2.98325e-06	0.00123057	-0.0297933	-0.00172721	0.0350794		0.0319667	0.531967	-0.5915	-0.572967	-0.463767
3761	-0.012	-0.0208	-0.0146	-0.0158	0.0323	0.005	-0.0164	0.00696667	0.0024	0.0673	0.0977		0.0558	0.0319667	0.0121351	0.00889387	0.00672031	0.00853333	0.00193248	0.0270667	0	0.137033	0.0143842								3761	0.0140675	0.00889387	0.0211045	0.000892069	3.71413e-06	0.00120378	-0.0298675	-0.00192721	0.0346955		0.0319667	0.531967	-0.591467	-0.572933	-0.462967
3760.5	-0.0124	-0.021	-0.0151	-0.0161667	0.0311	0.0035	-0.0163	0.0061	0.0025	0.0657	0.0958		0.0546667	0.0317667	0.0120591	0.00883823	0.00667827	0.00826667	0.00187209	0.0268333	0	0.137767	0.0144612								3760.5	0.0139312	0.00883823	0.0211395	0.000905883	7.4979e-06	0.00112407	-0.0300979	-0.00273823	0.0335272		0.0317667	0.531767	-0.591733	-0.573167	-0.462233
3760	-0.0124	-0.0212	-0.0156	-0.0164	0.0302	0.0028	-0.0176	0.00513333	0.0017	0.0643	0.0943		0.0534333	0.0314	0.0119199	0.00873621	0.00660118	0.008	0.0018117	0.0264333	0	0.136533	0.0143317								3760	0.0137316	0.00873621	0.0209329	0.000907915	1.29808e-05	0.00105628	-0.0301316	-0.00360288	0.0325004		0.0314	0.5314	-0.592	-0.573567	-0.463467
3759.5	-0.0131	-0.0214	-0.0158	-0.0167667	0.0294	0.0025	-0.0178	0.0047	0.0019	0.0629	0.0929		0.0525667	0.0318667	0.0120971	0.00886605	0.00669929	0.0086	0.00194757	0.0268667	0	0.136633	0.0143422								3759.5	0.0140447	0.00886605	0.0210415	0.000949338	1.7356e-05	0.000993835	-0.0308113	-0.00416605	0.0315251		0.0318667	0.531867	-0.5914	-0.573133	-0.463367
3759	-0.0132	-0.0216	-0.0157	-0.0168333	0.0301	0.0031	-0.0179	0.0051	0.0014	0.0636	0.0938		0.0529333	0.0318667	0.0120971	0.00886605	0.00669929	0.00833333	0.00188718	0.0267333	0	0.135967	0.0142723								3759	0.0139843	0.00886605	0.0209715	0.000949725	1.41831e-05	0.00102156	-0.0308176	-0.00376605	0.0319618		0.0318667	0.531867	-0.591667	-0.573267	-0.464033
3758.5	-0.0128	-0.0215	-0.0157	-0.0166667	0.0313	0.004	-0.0179	0.0058	0.0014	0.0653	0.0957		0.0541333	0.032	0.0121477	0.00890315	0.00672732	0.00846667	0.00191738	0.0269	0	0.135867	0.0142618								3758.5	0.0140651	0.00890315	0.0209891	0.000944441	9.62953e-06	0.00109854	-0.0307318	-0.00310315	0.0331443		0.032	0.532	-0.591533	-0.5731	-0.464133
3758	-0.0127	-0.0215	-0.0158	-0.0166667	0.0317	0.0045	-0.0179	0.0061	0.0019	0.0663	0.0967		0.0549667	0.0322667	0.0122489	0.00897734	0.00678338	0.00903333	0.00204571	0.0274	0	0.1368	0.0143597								3758	0.0142946	0.00897734	0.0211431	0.000958603	8.27909e-06	0.00114403	-0.0309613	-0.00287734	0.0338236		0.0322667	0.532267	-0.590967	-0.5726	-0.4632
3757.5	-0.0129	-0.0218	-0.016	-0.0169	0.0305	0.0039	-0.0176	0.0056	0.0022	0.0657	0.0959		0.0546	0.0316	0.0119959	0.00879186	0.00664323	0.0087	0.00197022	0.0269	0	0.136833	0.0143632								3757.5	0.0139661	0.00879186	0.0210065	0.000952715	1.0188e-05	0.00112853	-0.0308661	-0.00319186	0.0335935		0.0316	0.5316	-0.5913	-0.5731	-0.463167
3757	-0.0124	-0.0215	-0.0161	-0.0166667	0.0304	0.0039	-0.0175	0.0056	0.002	0.0653	0.0958		0.0543667	0.0304333	0.011553	0.00846727	0.00639796	0.00733333	0.00166072	0.0256333	0	0.135067	0.0141778								3757	0.0132137	0.00846727	0.0205757	0.000892836	8.22121e-06	0.00114183	-0.0298804	-0.00286727	0.0337909		0.0304333	0.530433	-0.592667	-0.574367	-0.464933
3756.5	-0.0123	-0.0212	-0.0157	-0.0164	0.031	0.0038	-0.017	0.00593333	0.0022	0.0649	0.0956		0.0542333	0.0309	0.0117301	0.0085971	0.00649607	0.00743333	0.00168337	0.0261333	0	0.1353	0.0142023								3756.5	0.0134135	0.0085971	0.0206983	0.000888845	7.09567e-06	0.0011246	-0.0298135	-0.00266377	0.033535		0.0309	0.5309	-0.592567	-0.573867	-0.4647
3756	-0.0123	-0.0212	-0.0153	-0.0162667	0.0312	0.0038	-0.0168	0.00606667	0.0024	0.065	0.0956		0.0543333	0.0311667	0.0118314	0.0086713	0.00655213	0.00773333	0.00175131	0.0262667	0	0.135867	0.0142618								3756	0.0135827	0.0086713	0.0208139	0.000890983	6.78409e-06	0.00112355	-0.0298493	-0.00260463	0.0335194		0.0311667	0.531167	-0.592267	-0.573733	-0.464133
3755.5	-0.0119	-0.0209	-0.0149	-0.0159	0.0319	0.0045	-0.0172	0.0064	0.0022	0.0666	0.097		0.0552667	0.0317	0.0120338	0.00881968	0.00666425	0.00836667	0.00189473	0.0267	0	0.136033	0.0142793								3755.5	0.0139286	0.00881968	0.0209435	0.000889743	5.85486e-06	0.00117808	-0.0298286	-0.00241968	0.0343232		0.0317	0.5317	-0.591633	-0.5733	-0.463967
3755	-0.0121	-0.0208	-0.015	-0.0159667	0.0321	0.0048	-0.0173	0.00653333	0.0018	0.0671	0.0974		0.0554333	0.0328	0.0124514	0.00912573	0.0068955	0.00946667	0.00214384	0.0278667	0	0.137033	0.0143842								3755	0.0145952	0.00912573	0.0212797	0.00093403	6.72051e-06	0.00116647	-0.0305619	-0.00259239	0.0341536		0.0328	0.5328	-0.590533	-0.572133	-0.462967
3754.5	-0.0127	-0.0209	-0.0155	-0.0163667	0.0314	0.0045	-0.0175	0.00613333	0.0015	0.0663	0.0965		0.0547667	0.0325667	0.0123628	0.00906081	0.00684645	0.00923333	0.002091	0.0277	0	0.137067	0.0143877								3754.5	0.0144538	0.00906081	0.0212342	0.000949903	8.57011e-06	0.00112443	-0.0308205	-0.00292748	0.0335325		0.0325667	0.532567	-0.590767	-0.5723	-0.462933
3754	-0.0129	-0.0208	-0.0159	-0.0165333	0.0309	0.0042	-0.018	0.0057	0.0018	0.0659	0.0957		0.0544667	0.0312333	0.0118567	0.00868984	0.00656614	0.00793333	0.0017966	0.0262333	0	0.1357	0.0142443								3754	0.0136533	0.00868984	0.0208104	0.000911231	8.93917e-06	0.00113274	-0.0301866	-0.00298984	0.0336563		0.0312333	0.531233	-0.592067	-0.573767	-0.4643
3753.5	-0.0131	-0.021	-0.016	-0.0167	0.0301	0.003	-0.0178	0.0051	0.0026	0.0645	0.0938		0.0536333	0.0298333	0.0113252	0.00830033	0.00627182	0.00656667	0.0014871	0.0246667	0	0.135467	0.0142198								3753.5	0.0128123	0.00830033	0.0204916	0.000870976	1.02421e-05	0.00109837	-0.0295123	-0.00320033	0.0331417		0.0298333	0.529833	-0.593433	-0.575333	-0.464533
3753	-0.0139	-0.0216	-0.0165	-0.0173333	0.0274	-0.0002	-0.0155	0.0039	0.0042	0.0609	0.0898		0.0516333	0.0284	0.0107811	0.00790154	0.0059705	0.00553333	0.00125309	0.0239	0	0.138067	0.0144927								3753	0.0120342	0.00790154	0.0204632	0.000862451	1.60124e-05	0.000971578	-0.0293675	-0.00400154	0.0311701		0.0284	0.5284	-0.594467	-0.5761	-0.461933
3752.5	-0.0131	-0.0212	-0.0169	-0.0170667	0.028	0.0005	-0.0167	0.00393333	0.0023	0.061	0.0918		0.0517	0.0282	0.0107052	0.0078459	0.00592845	0.0052	0.0011776	0.0233	0	0.136367	0.0143142								3752.5	0.0118828	0.0078459	0.0202427	0.00083807	1.53082e-05	0.000989562	-0.0289494	-0.00391257	0.0314573		0.0282	0.5282	-0.5948	-0.5767	-0.463633
3752	-0.0137	-0.0217	-0.017	-0.0174667	0.0264	-0.0014	-0.0179	0.00236667	0.0028	0.0591	0.089		0.0503	0.0309	0.0117301	0.0085971	0.00649607	0.0077	0.00174376	0.0257333	0	0.139433	0.0146361								3752	0.0134739	0.0085971	0.0211322	0.000957318	3.88183e-05	0.00085076	-0.0309406	-0.00623044	0.0291678		0.0309	0.5309	-0.5923	-0.574267	-0.460567
3751.5	-0.0143	-0.0221	-0.0172	-0.0178667	0.0268	-0.001	-0.0197	0.00203333	0.0011	0.059	0.0891		0.0497333	0.0306667	0.0116416	0.00853218	0.00644701	0.0071	0.00160788	0.0252333	0	0.136333	0.0143107								3751.5	0.0132494	0.00853218	0.0207578	0.000968212	4.22351e-05	0.000839584	-0.0311161	-0.00649885	0.0289756		0.0306667	0.530667	-0.5929	-0.574767	-0.463667
3751	-0.0138	-0.0219	-0.0171	-0.0176	0.0286	0.0014	-0.0206	0.00313333	0	0.0605	0.0919		0.0508	0.0308333	0.0117048	0.00857855	0.00648205	0.00713333	0.00161543	0.0253667	0	0.134633	0.0141323								3751	0.0133203	0.00857855	0.0206144	0.000956062	2.96504e-05	0.000911173	-0.0309203	-0.00544522	0.0301856		0.0308333	0.530833	-0.592867	-0.574633	-0.465367
3750.5	-0.0129	-0.0215	-0.0168	-0.0170667	0.0283	0.0024	-0.0185	0.00406667	0.0017	0.0593	0.0913		0.0507667	0.0311667	0.0118314	0.0086713	0.00655213	0.0078	0.0017664	0.026	0	0.137433	0.0144262								3750.5	0.0135978	0.0086713	0.0209783	0.000940307	2.12026e-05	0.000887344	-0.0306644	-0.00460463	0.0297883		0.0311667	0.531167	-0.5922	-0.574	-0.462567
3750	-0.0118	-0.021	-0.0161	-0.0163	0.0276	0.0024	-0.0153	0.0049	0.0047	0.06	0.0924		0.0523667	0.0311667	0.0118314	0.0086713	0.00655213	0.00856667	0.00194002	0.0268333	0	0.141867	0.0148916								3750	0.0137714	0.0086713	0.0214437	0.000904288	1.42227e-05	0.00095623	-0.0300714	-0.0037713	0.030923		0.0311667	0.531167	-0.591433	-0.573167	-0.458133
3749.5	-0.0129	-0.0209	-0.0168	-0.0168667	0.0271	-0.0001	-0.0174	0.0032	0.0027	0.0604	0.0909		0.0513333	0.0316667	0.0120212	0.00881041	0.00665724	0.00863333	0.00195512	0.0267333	0	0.140567	0.0147551								3749.5	0.0139763	0.00881041	0.0214124	0.000951288	3.14767e-05	0.000895265	-0.030843	-0.00561041	0.029921		0.0316667	0.531667	-0.591367	-0.573267	-0.459433
3749	-0.0137	-0.0213	-0.0166	-0.0172	0.0278	0.0001	-0.0158	0.00403333	0.0041	0.0608	0.091		0.0519667	0.0323	0.0122616	0.00898662	0.00679039	0.0091	0.0020608	0.0276	0	0.142733	0.0149825								3749	0.0143224	0.00898662	0.0217729	0.000993661	2.4535e-05	0.000911662	-0.0315224	-0.00495328	0.0301937		0.0323	0.5323	-0.5909	-0.5724	-0.457267
3748.5	-0.0141	-0.0217	-0.0168	-0.0175333	0.0279	0.0009	-0.0184	0.00346667	0.0015	0.0613	0.091		0.0512667	0.0314333	0.0119326	0.00874549	0.00660819	0.00783333	0.00177395	0.0262	0	0.137233	0.0144052								3748.5	0.0137065	0.00874549	0.0210134	0.00097593	2.7866e-05	0.00091526	-0.0312399	-0.00527882	0.0302533		0.0314333	0.531433	-0.592167	-0.5738	-0.462767
3748	-0.0133	-0.0215	-0.0168	-0.0172	0.0289	0.0024	-0.0189	0.00413333	0.0005	0.0635	0.093		0.0523333	0.0310667	0.0117934	0.00864347	0.00653111	0.00746667	0.00169092	0.0258667	0	0.134867	0.0141568								3748	0.0134843	0.00864347	0.0206879	0.000941527	2.03414e-05	0.00100143	-0.0306843	-0.00451014	0.0316454		0.0310667	0.531067	-0.592533	-0.574133	-0.465133
3747.5	-0.0129	-0.0215	-0.0162	-0.0168667	0.0301	0.0033	-0.0184	0.005	0.0008	0.0645	0.0944		0.0532333	0.0307333	0.0116669	0.00855073	0.00646103	0.00726667	0.00164562	0.0258	0	0.1344	0.0141078								3747.5	0.0133125	0.00855073	0.0205688	0.000910781	1.26077e-05	0.00106697	-0.0301792	-0.00355073	0.0326645		0.0307333	0.530733	-0.592733	-0.5742	-0.4656
3747	-0.0129	-0.0213	-0.0156	-0.0166	0.0306	0.0034	-0.018	0.00533333	0.0013	0.0643	0.0946		0.0534	0.0307667	0.0116795	0.00856001	0.00646804	0.0073	0.00165317	0.0257667	0	0.134567	0.0141253								3747	0.0133327	0.00856001	0.0205933	0.000895966	1.04114e-05	0.00107628	-0.0299327	-0.00322667	0.0328067		0.0307667	0.530767	-0.5927	-0.574233	-0.465433
3746.5	-0.0128	-0.0212	-0.0155	-0.0165	0.0313	0.0035	-0.0182	0.00553333	0.0014	0.0644	0.0951		0.0536333	0.0309333	0.0117428	0.00860638	0.00650308	0.0078	0.0017664	0.0258	0	0.1353	0.0142023								3746.5	0.0135092	0.00860638	0.0207054	0.000900551	9.4436e-06	0.00108425	-0.0300092	-0.00307304	0.032928		0.0309333	0.530933	-0.5922	-0.5742	-0.4647
3746	-0.0127	-0.0211	-0.0152	-0.0163333	0.0307	0.0024	-0.0171	0.00533333	0.0025	0.0629	0.0936		0.053	0.0317667	0.0120591	0.00883823	0.00667827	0.00876667	0.00198532	0.0266667	0	0.1384	0.0145277								3746	0.0140444	0.00883823	0.0212059	0.00092281	1.22843e-05	0.00101086	-0.0303778	-0.0035049	0.0317941		0.0317667	0.531767	-0.591233	-0.573333	-0.4616
3745.5	-0.0129	-0.0208	-0.0141	-0.0159333	0.0279	-0.0016	-0.0132	0.00436667	0.0075	0.0599	0.0895		0.0523	0.0338667	0.0128563	0.0094225	0.00711975	0.0106333	0.00240805	0.0290333	0	0.146367	0.0153639								3745.5	0.0152644	0.0094225	0.0224837	0.000973297	2.55614e-05	0.000889013	-0.0311977	-0.00505583	0.0298163		0.0338667	0.533867	-0.589367	-0.570967	-0.453633
3745	-0.0107	-0.0189	-0.0095	-0.0130333	0.035	0.0055	-0.0124	0.00936667	0.0139	0.0698	0.1046		0.0627667	0.0314667	0.0119452	0.00875476	0.0066152	0.00756667	0.00171356	0.0263	0	0.144833	0.015203								3745	0.0136588	0.00875476	0.0218182	0.00071247	3.74426e-07	0.00167678	-0.0266921	0.000611904	0.0409485		0.0314667	0.531467	-0.592433	-0.5737	-0.455167
3744.5	-0.0142	-0.0228	-0.0164	-0.0178	0.023	-0.0019	-0.0164	0.00156667	0.0051	0.0542	0.0829		0.0474	0.0307333	0.0116669	0.00855073	0.00646103	0.00676667	0.00153239	0.0262	0	0.141367	0.0148391								3744.5	0.0131993	0.00855073	0.0213001	0.000960954	4.87772e-05	0.000681204	-0.0309993	-0.00698407	0.0260999		0.0307333	0.530733	-0.593233	-0.5738	-0.458633
3744	-0.013	-0.022	-0.0158	-0.0169333	0.0259	-0.0008	-0.0154	0.00323333	0.006	0.0592	0.0885		0.0512333	0.0313667	0.0119073	0.00872694	0.00659417	0.0075	0.00169846	0.0266333	0	0.141667	0.0148706								3744	0.0136057	0.00872694	0.0214648	0.000932636	3.01797e-05	0.000886168	-0.0305391	-0.00549361	0.0297686		0.0313667	0.531367	-0.5925	-0.573367	-0.458333
3743.5	-0.0126	-0.0213	-0.0154	-0.0164333	0.0287	0.0013	-0.0173	0.00423333	0.0026	0.0622	0.092		0.0522667	0.0313	0.011882	0.00870839	0.00658016	0.0076	0.00172111	0.0261	0	0.138333	0.0145207								3743.5	0.0136031	0.00870839	0.0211008	0.000902187	2.00262e-05	0.000971309	-0.0300364	-0.00447506	0.0311658		0.0313	0.5313	-0.5924	-0.5739	-0.461667
3743	-0.0124	-0.0209	-0.0154	-0.0162333	0.0305	0.0031	-0.0179	0.00523333	0.0016	0.0646	0.0943		0.0535	0.0312667	0.0118693	0.00869912	0.00657315	0.0077	0.00174376	0.0261667	0	0.1359	0.0142653								3743	0.0136131	0.00869912	0.0208384	0.000890808	1.20117e-05	0.00106678	-0.0298464	-0.00346578	0.0326616		0.0312667	0.531267	-0.5923	-0.573833	-0.4641
3742.5	-0.0122	-0.0208	-0.0153	-0.0161	0.031	0.004	-0.0174	0.00586667	0.002	0.0659	0.0957		0.0545333	0.0313667	0.0119073	0.00872694	0.00659417	0.00793333	0.0017966	0.0263333	0	0.135467	0.0142198								3742.5	0.0137039	0.00872694	0.0208139	0.000888271	8.18117e-06	0.001137	-0.0298039	-0.00286027	0.0337194		0.0313667	0.531367	-0.592067	-0.573667	-0.464533
3742	-0.0123	-0.021	-0.0157	-0.0163333	0.0303	0.0034	-0.0174	0.00543333	0.0019	0.0654	0.0952		0.0541667	0.0312333	0.0118567	0.00868984	0.00656614	0.00793333	0.0017966	0.0260667	0	0.135733	0.0142478								3742	0.0136533	0.00868984	0.0208139	0.000899196	1.06049e-05	0.00111241	-0.0299866	-0.00325651	0.0333528		0.0312333	0.531233	-0.592067	-0.573933	-0.464267
3741.5	-0.0126	-0.0213	-0.016	-0.0166333	0.0304	0.0031	-0.0185	0.005	0.0009	0.0644	0.0945		0.0532667	0.0309	0.0117301	0.0085971	0.00649607	0.0076	0.00172111	0.0255667	0	0.134667	0.0141358								3741.5	0.0134512	0.0085971	0.0206319	0.000905082	1.29391e-05	0.00106503	-0.0300846	-0.0035971	0.0326348		0.0309	0.5309	-0.5924	-0.574433	-0.465333
3741	-0.0129	-0.0213	-0.0158	-0.0166667	0.0306	0.0034	-0.0182	0.00526667	0.0013	0.0639	0.0942		0.0531333	0.0314333	0.0119326	0.00874549	0.00660819	0.00806667	0.00182679	0.0264667	0	0.134867	0.0141568								3741	0.0137594	0.00874549	0.020765	0.000925745	1.21022e-05	0.00104771	-0.0304261	-0.00347882	0.0323684		0.0314333	0.531433	-0.591933	-0.573533	-0.465133
3740.5	-0.0127	-0.021	-0.0156	-0.0164333	0.0309	0.0041	-0.0179	0.0057	0.0016	0.0649	0.0949		0.0538	0.0318667	0.0120971	0.00886605	0.00669929	0.00853333	0.00193248	0.0270333	0	0.135467	0.0142198								3740.5	0.0140296	0.00886605	0.0209191	0.000927988	1.00239e-05	0.00108116	-0.0304629	-0.00316605	0.0328809		0.0318667	0.531867	-0.591467	-0.572967	-0.464533
3740	-0.0123	-0.0209	-0.0156	-0.0162667	0.0314	0.0047	-0.0178	0.0061	0.0013	0.0658	0.0962		0.0544333	0.0319333	0.0121224	0.0088846	0.0067133	0.0087	0.00197022	0.0271333	0	0.135933	0.0142688								3740	0.0140926	0.0088846	0.0209821	0.000921686	7.754e-06	0.00111899	-0.0303593	-0.0027846	0.0334513		0.0319333	0.531933	-0.5913	-0.572867	-0.464067
3739.5	-0.0122	-0.0212	-0.0154	-0.0162667	0.0311	0.0046	-0.0176	0.00603333	0.0014	0.0658	0.0962		0.0544667	0.0315667	0.0119832	0.00878259	0.00663622	0.0085	0.00192493	0.0265667	0	0.136167	0.0142932								3739.5	0.0139081	0.00878259	0.0209295	0.000910519	7.55838e-06	0.00112474	-0.0301748	-0.00274925	0.0335372		0.0315667	0.531567	-0.5915	-0.573433	-0.463833
3739	-0.0122	-0.0208	-0.0151	-0.0160333	0.0307	0.0045	-0.0175	0.0059	0.0019	0.0653	0.0959		0.0543667	0.0305	0.0115783	0.00848581	0.00641198	0.00746667	0.00169092	0.0251667	0	0.135033	0.0141743								3739	0.0132692	0.00848581	0.0205863	0.000858638	6.68643e-06	0.00114112	-0.0293025	-0.00258581	0.0337804		0.0305	0.5305	-0.592533	-0.574833	-0.464967
3738.5	-0.0123	-0.0202	-0.0149	-0.0158	0.0311	0.0042	-0.0179	0.0058	0.0021	0.0648	0.0953		0.0540667	0.0305333	0.0115909	0.00849509	0.00641898	0.00716667	0.00162298	0.0252	0	0.1342	0.0140868								3738.5	0.0132139	0.00849509	0.0205058	0.000841807	7.2635e-06	0.00112633	-0.0290139	-0.00269509	0.0335609		0.0305333	0.530533	-0.592833	-0.5748	-0.4658
3738	-0.0126	-0.0204	-0.0154	-0.0161333	0.0307	0.0034	-0.0178	0.00543333	0.002	0.0637	0.0941		0.0532667	0.0312	0.011844	0.00868057	0.00655914	0.00786667	0.0017815	0.0261333	0	0.135967	0.0142723								3738	0.0136255	0.00868057	0.0208314	0.000885589	1.05445e-05	0.00105205	-0.0297588	-0.00324724	0.0324353		0.0312	0.5312	-0.592133	-0.573867	-0.464033
3737.5	-0.0128	-0.0207	-0.0161	-0.0165333	0.0299	0.0023	-0.0166	0.0052	0.0022	0.0624	0.0919		0.0521667	0.0314667	0.0119452	0.00875476	0.0066152	0.00833333	0.00188718	0.0268667	0	0.1384	0.0145277								3737.5	0.0138324	0.00875476	0.0211429	0.00092208	1.26363e-05	0.000962476	-0.0303658	-0.00355476	0.0310238		0.0314667	0.531467	-0.591667	-0.573133	-0.4616
3737	-0.0123	-0.0203	-0.0154	-0.016	0.0309	0.0035	-0.0173	0.0057	0.0022	0.0647	0.0933		0.0534	0.0309333	0.0117428	0.00860638	0.00650308	0.0075	0.00169846	0.0259667	0	0.1374	0.0144227								3737	0.0134412	0.00860638	0.0209258	0.000866787	8.44703e-06	0.00105457	-0.0294412	-0.00290638	0.0324742		0.0309333	0.530933	-0.5925	-0.574033	-0.4626
3736.5	-0.0127	-0.0208	-0.0155	-0.0163333	0.0289	0.0025	-0.0187	0.00423333	0.0021	0.063	0.0925		0.0525333	0.0306667	0.0116416	0.00853218	0.00644701	0.00696667	0.00157769	0.0250667	0	0.1372	0.0144017								3736.5	0.0132192	0.00853218	0.0208487	0.000873354	1.84801e-05	0.00100391	-0.0295526	-0.00429885	0.0316846		0.0306667	0.530667	-0.593033	-0.574933	-0.4628
3736	-0.0139	-0.022	-0.0167	-0.0175333	0.0267	-0.0006	-0.0202	0.00196667	0.0009	0.0591	0.0895		0.0498333	0.0293667	0.0111481	0.00817049	0.00617372	0.00586667	0.00132858	0.0238	0	0.1362	0.0142967								3736	0.0124766	0.00817049	0.0204705	0.000900598	3.84875e-05	0.000862178	-0.03001	-0.00620383	0.0293629		0.0293667	0.529367	-0.594133	-0.5762	-0.4638
3735.5	-0.0148	-0.0218	-0.0171	-0.0179	0.0279	-0.0015	-0.0218	0.00153333	-0.0001	0.0574	0.0903		0.0492	0.0291333	0.0110595	0.00810557	0.00612466	0.00593333	0.00134367	0.0234667	0	0.1348	0.0141498								3735.5	0.0124031	0.00810557	0.0202745	0.000918281	4.31944e-05	0.000836687	-0.0303031	-0.00657224	0.0289255		0.0291333	0.529133	-0.594067	-0.576533	-0.4652
3735	-0.015	-0.0223	-0.0167	-0.018	0.0266	-0.0012	-0.0211	0.00143333	0.0007	0.0553	0.0871		0.0477	0.0305667	0.0116036	0.00850436	0.00642599	0.0073	0.00165317	0.0249333	0	0.134567	0.0141253								3735	0.0132568	0.00850436	0.0205513	0.000976985	4.99994e-05	0.000737052	-0.0312568	-0.00707103	0.0271487		0.0305667	0.530567	-0.5927	-0.575067	-0.465433
3734.5	-0.0142	-0.0222	-0.0164	-0.0176	0.0271	0.0005	-0.0191	0.00283333	0.0021	0.0589	0.0895		0.0501667	0.0318333	0.0120844	0.00885678	0.00669228	0.0083	0.00187963	0.0265	0	0.135767	0.0142513								3734.5	0.0139641	0.00885678	0.0209435	0.000996291	3.62819e-05	0.000853991	-0.0315641	-0.00602344	0.0292231		0.0318333	0.531833	-0.5917	-0.5735	-0.464233
3734	-0.0138	-0.0218	-0.0167	-0.0174333	0.0287	0.002	-0.0188	0.00396667	0.0014	0.062	0.0928		0.0520667	0.0316667	0.0120212	0.00881041	0.00665724	0.00816667	0.00184944	0.0264667	0	0.1358	0.0142548								3734	0.0138706	0.00881041	0.020912	0.000979937	2.34618e-05	0.000970613	-0.0313039	-0.00484374	0.0311547		0.0316667	0.531667	-0.591833	-0.573533	-0.4642
3733.5	-0.0135	-0.0217	-0.0163	-0.0171667	0.0298	0.0029	-0.0192	0.0045	0.001	0.0633	0.0941		0.0528	0.0310667	0.0117934	0.00864347	0.00653111	0.00756667	0.00171356	0.0256667	0	0.1356	0.0142338								3733.5	0.013507	0.00864347	0.0207649	0.000940871	1.71684e-05	0.00102625	-0.0306736	-0.00414347	0.0320351		0.0310667	0.531067	-0.592433	-0.574333	-0.4644
3733	-0.0142	-0.0218	-0.0164	-0.0174667	0.0283	0.0014	-0.0185	0.00373333	0.0015	0.0612	0.0912		0.0513	0.0310667	0.0117934	0.00864347	0.00653111	0.0075	0.00169846	0.0256	0	0.137367	0.0144192								3733	0.0134919	0.00864347	0.0209503	0.000958431	2.41095e-05	0.000921103	-0.0309585	-0.00491014	0.0303497		0.0310667	0.531067	-0.5925	-0.5744	-0.462633
3732.5	-0.0139	-0.0208	-0.0166	-0.0171	0.0288	0.0022	-0.017	0.00466667	0.0018	0.0623	0.0919		0.052	0.0312667	0.0118693	0.00869912	0.00657315	0.00776667	0.00175885	0.0255667	0	0.1373	0.0144122								3732.5	0.0136282	0.00869912	0.0209854	0.000944221	1.62607e-05	0.000961908	-0.0307282	-0.00403245	0.0310146		0.0312667	0.531267	-0.592233	-0.574433	-0.4627
3732	-0.013	-0.0206	-0.0159	-0.0165	0.0285	0.002	-0.0161	0.0048	0.003	0.0631	0.0925		0.0528667	0.0321667	0.012211	0.00894952	0.00676236	0.00873333	0.00197777	0.0268667	0	0.1384	0.0145277								3732	0.0141887	0.00894952	0.02129	0.000941799	1.72185e-05	0.000997084	-0.0306887	-0.00414952	0.0315766		0.0321667	0.532167	-0.591267	-0.573133	-0.4616
3731.5	-0.013	-0.0212	-0.0159	-0.0167	0.029	0.0024	-0.0166	0.00493333	0.0026	0.0631	0.0928		0.0528333	0.0316333	0.0120085	0.00880113	0.00665024	0.00816667	0.00184944	0.0265333	0	0.137767	0.0144612								3731.5	0.013858	0.00880113	0.0211114	0.000933789	1.49599e-05	0.00100628	-0.030558	-0.0038678	0.0317219		0.0316333	0.531633	-0.591833	-0.573467	-0.462233
3731	-0.0126	-0.0212	-0.0158	-0.0165333	0.0303	0.0035	-0.0177	0.00536667	0.0014	0.0647	0.0946		0.0535667	0.0316	0.0119959	0.00879186	0.00664323	0.00813333	0.00184189	0.0266333	0	0.1361	0.0142863								3731	0.0138378	0.00879186	0.0209295	0.000922403	1.17319e-05	0.00106519	-0.0303711	-0.00342519	0.0326372		0.0316	0.5316	-0.591867	-0.573367	-0.4639
3730.5	-0.012	-0.021	-0.0156	-0.0162	0.0312	0.0043	-0.0179	0.00586667	0.0012	0.066	0.0961		0.0544333	0.0319333	0.0121224	0.0088846	0.0067133	0.00876667	0.00198532	0.0272667	0	0.1359	0.0142653								3730.5	0.0141077	0.0088846	0.0209786	0.000918558	9.10792e-06	0.00111922	-0.0303077	-0.00301793	0.0334548		0.0319333	0.531933	-0.591233	-0.572733	-0.4641
3730	-0.0118	-0.0207	-0.0153	-0.0159333	0.0319	0.0049	-0.0176	0.0064	0.0017	0.0669	0.0969		0.0551667	0.0322333	0.0122363	0.00896807	0.00677637	0.00916667	0.0020759	0.0274333	0	0.136067	0.0142828								3730	0.0143122	0.00896807	0.0210591	0.000914791	6.59497e-06	0.00116332	-0.0302455	-0.00256807	0.0341075		0.0322333	0.532233	-0.590833	-0.572567	-0.463933
3729.5	-0.0118	-0.0204	-0.015	-0.0157333	0.0323	0.0053	-0.017	0.00686667	0.0021	0.067	0.0972		0.0554333	0.0322	0.0122236	0.00895879	0.00676936	0.00906667	0.00205326	0.0272333	0	0.136	0.0142758								3729.5	0.0142769	0.00895879	0.0210451	0.000900613	4.37699e-06	0.00118255	-0.0300102	-0.00209213	0.0343882		0.0322	0.5322	-0.590933	-0.572767	-0.464
3729	-0.0117	-0.0204	-0.0147	-0.0156	0.0324	0.0057	-0.0164	0.00723333	0.0023	0.0676	0.0978		0.0559	0.0321333	0.0121983	0.00894024	0.00675535	0.00886667	0.00200796	0.0271	0	0.135833	0.0142583								3729	0.0142063	0.00894024	0.0210136	0.000888415	2.91355e-06	0.00121706	-0.0298063	-0.00170691	0.0348864		0.0321333	0.532133	-0.591133	-0.5729	-0.464167
3728.5	-0.0115	-0.0206	-0.0144	-0.0155	0.0321	0.0057	-0.0165	0.0071	0.002	0.0673	0.0975		0.0556	0.0319667	0.0121351	0.00889387	0.00672031	0.0086	0.00194757	0.0267	0	0.135667	0.0142408								3728.5	0.0140826	0.00889387	0.0209611	0.000875132	3.21799e-06	0.00119985	-0.0295826	-0.00179387	0.0346389		0.0319667	0.531967	-0.5914	-0.5733	-0.464333
3728	-0.0116	-0.0207	-0.0147	-0.0156667	0.0323	0.0054	-0.017	0.0069	0.0018	0.0664	0.0974		0.0552	0.0318667	0.0120971	0.00886605	0.00669929	0.0085	0.00192493	0.0266	0	0.135967	0.0142723								3728	0.014022	0.00886605	0.0209715	0.000881418	3.86536e-06	0.00117159	-0.0296887	-0.00196605	0.0342285		0.0318667	0.531867	-0.5915	-0.5734	-0.464033
3727.5	-0.0124	-0.0208	-0.0153	-0.0161667	0.0317	0.0047	-0.0169	0.0065	0.002	0.0656	0.0965		0.0547	0.0319	0.0121097	0.00887533	0.0067063	0.0086	0.00194757	0.0267667	0	0.137	0.0143807								3727.5	0.0140573	0.00887533	0.021087	0.000913489	5.64217e-06	0.00112983	-0.030224	-0.00237533	0.033613		0.0319	0.5319	-0.5914	-0.573233	-0.463
3727	-0.0129	-0.021	-0.0159	-0.0166	0.0307	0.0035	-0.018	0.0054	0.0013	0.0646	0.0948		0.0535667	0.0313333	0.0118946	0.00871767	0.00658717	0.00813333	0.00184189	0.0263	0	0.136633	0.0143422								3727	0.0137365	0.00871767	0.0209294	0.000920305	1.10069e-05	0.00106519	-0.0303365	-0.00331767	0.0326373		0.0313333	0.531333	-0.591867	-0.5737	-0.463367
3726.5	-0.0125	-0.0211	-0.0155	-0.0163667	0.0302	0.0032	-0.0185	0.00496667	0.0015	0.0643	0.0944		0.0534	0.0312333	0.0118567	0.00868984	0.00656614	0.00816667	0.00184944	0.0264	0	0.1363	0.0143072								3726.5	0.0137061	0.00868984	0.0208734	0.000904372	1.3862e-05	0.00105798	-0.0300728	-0.00372318	0.0325266		0.0312333	0.531233	-0.591833	-0.5736	-0.4637
3726	-0.0124	-0.021	-0.0152	-0.0162	0.0302	0.0032	-0.0181	0.0051	0.0019	0.0641	0.094		0.0533333	0.0311667	0.0118314	0.0086713	0.00655213	0.00816667	0.00184944	0.0263	0	0.1363	0.0143072								3726	0.0136808	0.0086713	0.0208594	0.000892862	1.27542e-05	0.00105456	-0.0298808	-0.0035713	0.032474		0.0311667	0.531167	-0.591833	-0.5737	-0.4637
3725.5	-0.0124	-0.0209	-0.0154	-0.0162333	0.0307	0.0035	-0.0182	0.00533333	0.0013	0.0643	0.0943		0.0533	0.0311667	0.0118314	0.0086713	0.00655213	0.00786667	0.0017815	0.0260333	0	0.135633	0.0142373								3725.5	0.0136129	0.0086713	0.0207894	0.000890795	1.1142e-05	0.00105694	-0.0298462	-0.00333796	0.0325106		0.0311667	0.531167	-0.592133	-0.573967	-0.464367
3725	-0.0125	-0.0208	-0.0153	-0.0162	0.0312	0.0037	-0.018	0.00563333	0.0009	0.065	0.0954		0.0537667	0.0313	0.011882	0.00870839	0.00658016	0.00786667	0.0017815	0.0262333	0	0.1353	0.0142023								3725	0.0136635	0.00870839	0.0207824	0.000891827	9.45599e-06	0.00108796	-0.0298635	-0.00307506	0.0329842		0.0313	0.5313	-0.592133	-0.573767	-0.4647
3724.5	-0.0126	-0.0209	-0.0152	-0.0162333	0.031	0.004	-0.0176	0.0058	0.001	0.0652	0.0958		0.054	0.0317667	0.0120591	0.00883823	0.00667827	0.00856667	0.00194002	0.0268	0	0.136067	0.0142828								3724.5	0.0139992	0.00883823	0.020961	0.000914003	9.23084e-06	0.00109157	-0.0302325	-0.00303823	0.033039		0.0317667	0.531767	-0.591433	-0.5732	-0.463933
3724	-0.0125	-0.021	-0.0155	-0.0163333	0.0309	0.0046	-0.0175	0.006	0.0013	0.0653	0.0958		0.0541333	0.0322667	0.0122489	0.00897734	0.00678338	0.0092	0.00208345	0.0273333	0	0.136567	0.0143352								3724	0.0143324	0.00897734	0.0211186	0.000940387	8.86456e-06	0.00108997	-0.0306657	-0.00297734	0.0330147		0.0322667	0.532267	-0.5908	-0.572667	-0.463433
3723.5	-0.012	-0.021	-0.0155	-0.0161667	0.031	0.0046	-0.0175	0.00603333	0.002	0.0656	0.096		0.0545333	0.0323	0.0122616	0.00898662	0.00679039	0.0093	0.0021061	0.0274	0	0.1367	0.0143492								3723.5	0.0143677	0.00898662	0.0211396	0.000932347	8.72188e-06	0.00111514	-0.0305344	-0.00295328	0.0333937		0.0323	0.5323	-0.5907	-0.5726	-0.4633
3723	-0.0122	-0.0214	-0.0155	-0.0163667	0.03	0.0028	-0.0183	0.00483333	0.0017	0.0637	0.0938		0.0530667	0.0314333	0.0119326	0.00874549	0.00660819	0.00846667	0.00191738	0.0263667	0	0.1362	0.0142967								3723	0.01385	0.00874549	0.0209049	0.000913045	1.5305e-05	0.00103438	-0.0302166	-0.00391216	0.0321617		0.0314333	0.531433	-0.591533	-0.573633	-0.4638
3722.5	-0.0126	-0.0211	-0.0153	-0.0163333	0.0296	0.0023	-0.0186	0.00443333	0.0011	0.063	0.0925		0.0522	0.0306333	0.0116289	0.00852291	0.00644001	0.00753333	0.00170601	0.0255667	0	0.134667	0.0141358								3722.5	0.0133349	0.00852291	0.0205758	0.000880205	1.67246e-05	0.00100009	-0.0296682	-0.00408958	0.0316242		0.0306333	0.530633	-0.592467	-0.574433	-0.465333
3722	-0.0125	-0.0208	-0.015	-0.0161	0.0301	0.0033	-0.0174	0.00533333	0.0022	0.0641	0.0937		0.0533333	0.0313333	0.0118946	0.00871767	0.00658717	0.0082	0.00185699	0.0265	0	0.135133	0.0141848								3722	0.0137516	0.00871767	0.0207719	0.000891119	1.14537e-05	0.00106024	-0.0298516	-0.00338433	0.0325614		0.0313333	0.531333	-0.5918	-0.5735	-0.464867
3721.5	-0.0126	-0.021	-0.0153	-0.0163	0.0306	0.0041	-0.0173	0.0058	0.002	0.0648	0.0944		0.0537333	0.0313667	0.0119073	0.00872694	0.00659417	0.00823333	0.00186454	0.0267	0	0.135567	0.0142303								3721.5	0.0137718	0.00872694	0.0208244	0.000904314	8.56698e-06	0.001083	-0.0300718	-0.00292694	0.0329089		0.0313667	0.531367	-0.591767	-0.5733	-0.464433
3721	-0.0123	-0.0209	-0.0152	-0.0161333	0.0314	0.0048	-0.0172	0.00633333	0.0016	0.0658	0.0961		0.0545	0.0312667	0.0118693	0.00869912	0.00657315	0.00823333	0.00186454	0.0266333	0	0.1353	0.0142023								3721	0.0137339	0.00869912	0.0207754	0.000892049	5.59694e-06	0.00113735	-0.0298672	-0.00236578	0.0337246		0.0312667	0.531267	-0.591767	-0.573367	-0.4647
3720.5	-0.0119	-0.0206	-0.0148	-0.0157667	0.0321	0.0052	-0.0168	0.00683333	0.0019	0.0668	0.0974		0.0553667	0.0315333	0.0119706	0.00877331	0.00662921	0.00846667	0.00191738	0.0265667	0	0.135333	0.0142058								3720.5	0.0138879	0.00877331	0.020835	0.000879395	3.76351e-06	0.00119244	-0.0296546	-0.00193998	0.0345317		0.0315333	0.531533	-0.591533	-0.573433	-0.464667
3720	-0.0119	-0.0206	-0.0149	-0.0158	0.0317	0.0045	-0.0168	0.00646667	0.0018	0.0664	0.0967		0.0549667	0.0318333	0.0120844	0.00885678	0.00669228	0.0086	0.00194757	0.0268	0	0.136	0.0142758								3720	0.014032	0.00885678	0.020968	0.000889949	5.71263e-06	0.00115591	-0.029832	-0.00239011	0.0339986		0.0318333	0.531833	-0.5914	-0.5732	-0.464
3719.5	-0.0122	-0.021	-0.0155	-0.0162333	0.031	0.0039	-0.0177	0.00573333	0.0014	0.065	0.0955		0.0539667	0.0316667	0.0120212	0.00881041	0.00665724	0.00846667	0.00191738	0.0266667	0	0.136	0.0142758								3719.5	0.0139385	0.00881041	0.020933	0.000910342	9.46838e-06	0.00109122	-0.0301719	-0.00307707	0.0330337		0.0316667	0.531667	-0.591533	-0.573333	-0.464
3719	-0.0126	-0.0212	-0.0158	-0.0165333	0.0306	0.0038	-0.018	0.00546667	0.0012	0.0644	0.0951		0.0535667	0.0315667	0.0119832	0.00878259	0.00663622	0.00853333	0.00193248	0.0266	0	0.135267	0.0141988								3719	0.0139157	0.00878259	0.020835	0.000927143	1.09953e-05	0.00107136	-0.030449	-0.00331592	0.0327317		0.0315667	0.531567	-0.591467	-0.5734	-0.464733
3718.5	-0.0124	-0.021	-0.0154	-0.0162667	0.0313	0.004	-0.017	0.0061	0.0018	0.065	0.0955		0.0541	0.0317667	0.0120591	0.00883823	0.00667827	0.0087	0.00197022	0.0268333	0	0.135567	0.0142303								3718.5	0.0140293	0.00883823	0.0209085	0.000917849	7.4979e-06	0.00110167	-0.030296	-0.00273823	0.0331915		0.0317667	0.531767	-0.5913	-0.573167	-0.464433
3718	-0.012	-0.0208	-0.0151	-0.0159667	0.0323	0.0049	-0.0166	0.00686667	0.0019	0.0663	0.0966		0.0549333	0.0317333	0.0120465	0.00882896	0.00667126	0.0085	0.00192493	0.0268667	0	0.135567	0.0142303								3718	0.0139714	0.00882896	0.0209015	0.000896288	3.85058e-06	0.00115816	-0.0299381	-0.00196229	0.0340318		0.0317333	0.531733	-0.5915	-0.573133	-0.464433
3717.5	-0.0118	-0.0208	-0.0149	-0.0158333	0.0326	0.0056	-0.0165	0.00723333	0.0019	0.0675	0.0976		0.0556667	0.0316333	0.0120085	0.00880113	0.00665024	0.00846667	0.00191738	0.0269	0	0.1354	0.0142128								3717.5	0.0139259	0.00880113	0.020863	0.000885612	2.458e-06	0.00121129	-0.0297592	-0.0015678	0.0348037		0.0316333	0.531633	-0.591533	-0.5731	-0.4646
3717	-0.0118	-0.0208	-0.0149	-0.0158333	0.0323	0.0056	-0.0167	0.00706667	0.0019	0.0675	0.0978		0.0557333	0.0316667	0.0120212	0.00881041	0.00665724	0.00866667	0.00196267	0.027	0	0.135567	0.0142303								3717	0.0139838	0.00881041	0.0208875	0.000889064	3.04063e-06	0.00121423	-0.0298172	-0.00174374	0.0348458		0.0316667	0.531667	-0.591333	-0.573	-0.464433
3716.5	-0.012	-0.0208	-0.0151	-0.0159667	0.0316	0.0054	-0.0171	0.00663333	0.0015	0.0671	0.0977		0.0554333	0.0318333	0.0120844	0.00885678	0.00669228	0.00883333	0.00200041	0.027	0	0.135467	0.0142198								3716.5	0.0140849	0.00885678	0.0209121	0.000903094	4.94371e-06	0.00119172	-0.0300515	-0.00222344	0.0345213		0.0318333	0.531833	-0.591167	-0.573	-0.464533
3716	-0.0124	-0.0212	-0.0154	-0.0163333	0.0315	0.0049	-0.0172	0.0064	0.0012	0.0666	0.0974		0.0550667	0.0319333	0.0121224	0.0088846	0.0067133	0.00883333	0.00200041	0.027	0	0.135633	0.0142373								3716	0.0141228	0.0088846	0.0209506	0.000927577	6.17324e-06	0.00116391	-0.0304561	-0.0024846	0.0341161		0.0319333	0.531933	-0.591167	-0.573	-0.464367
3715.5	-0.0123	-0.0214	-0.0154	-0.0163667	0.0318	0.0049	-0.017	0.00656667	0.0015	0.0658	0.0967		0.0546667	0.0318333	0.0120844	0.00885678	0.00669228	0.00876667	0.00198532	0.0268333	0	0.135967	0.0142723								3715.5	0.0140698	0.00885678	0.0209645	0.000926376	5.24461e-06	0.00113583	-0.0304364	-0.00229011	0.0337021		0.0318333	0.531833	-0.591233	-0.573167	-0.464033
3715	-0.0122	-0.0213	-0.0155	-0.0163333	0.0317	0.005	-0.0169	0.0066	0.0015	0.0658	0.0963		0.0545333	0.0314	0.0119199	0.00873621	0.00660118	0.00853333	0.00193248	0.0264	0	0.135567	0.0142303								3715	0.0138524	0.00873621	0.0208315	0.000911179	4.56341e-06	0.00113582	-0.0301857	-0.00213621	0.0337019		0.0314	0.5314	-0.591467	-0.5736	-0.464433
3714.5	-0.0126	-0.0215	-0.0158	-0.0166333	0.0311	0.0043	-0.0173	0.00603333	0.0012	0.0655	0.0959		0.0542	0.0309667	0.0117554	0.00861565	0.00651008	0.00816667	0.00184944	0.0261	0	0.1353	0.0142023								3714.5	0.0136049	0.00861565	0.0207124	0.000914349	6.66836e-06	0.00112142	-0.0302382	-0.00258232	0.0334876		0.0309667	0.530967	-0.591833	-0.5739	-0.4647
3714	-0.0128	-0.0213	-0.0157	-0.0166	0.0312	0.004	-0.0177	0.00583333	0.0012	0.0656	0.0961		0.0543	0.0306333	0.0116289	0.00852291	0.00644001	0.0078	0.0017664	0.0258667	0	0.135233	0.0141953								3714	0.0133953	0.00852291	0.0206353	0.000899718	7.23382e-06	0.00113331	-0.0299953	-0.00268958	0.0336647		0.0306333	0.530633	-0.5922	-0.574133	-0.464767
3713.5	-0.0127	-0.0206	-0.0155	-0.0162667	0.0312	0.004	-0.0175	0.0059	0.002	0.0654	0.0961		0.0545	0.0307	0.0116542	0.00854146	0.00645402	0.00786667	0.0017815	0.0259	0	0.136067	0.0142828								3713.5	0.0134357	0.00854146	0.0207368	0.000882231	6.9773e-06	0.00113996	-0.0297024	-0.00264146	0.0337632		0.0307	0.5307	-0.592133	-0.5741	-0.463933
3713	-0.013	-0.0205	-0.0162	-0.0165667	0.0287	0.0024	-0.0169	0.00473333	0.0036	0.0638	0.0934		0.0536	0.0310667	0.0117934	0.00864347	0.00653111	0.0082	0.00185699	0.0265	0	0.138533	0.0145417								3713	0.0136504	0.00864347	0.0210728	0.00091307	1.52892e-05	0.00105802	-0.0302171	-0.00391014	0.0325272		0.0310667	0.531067	-0.5918	-0.5735	-0.461467
3712.5	-0.0132	-0.021	-0.0175	-0.0172333	0.0284	0.0027	-0.0178	0.00443333	0.0024	0.0623	0.0919		0.0522	0.0305333	0.0115909	0.00849509	0.00641898	0.00736667	0.00166827	0.0256333	0	0.136967	0.0143772								3712.5	0.0132592	0.00849509	0.0207962	0.000929795	1.64978e-05	0.000986198	-0.0304925	-0.00406175	0.0314038		0.0305333	0.530533	-0.592633	-0.574367	-0.463033
3712	-0.014	-0.0217	-0.0175	-0.0177333	0.0272	0.0012	-0.0178	0.00353333	0.0023	0.0595	0.0897		0.0505	0.0312667	0.0118693	0.00869912	0.00657315	0.00826667	0.00187209	0.0264667	0	0.137667	0.0144507								3712	0.0137414	0.00869912	0.0210239	0.000990659	2.66853e-05	0.000868843	-0.0314747	-0.00516578	0.0294761		0.0312667	0.531267	-0.591733	-0.573533	-0.462333
3711.5	-0.0142	-0.0222	-0.017	-0.0178	0.0272	0.0009	-0.0186	0.00316667	0.0017	0.0596	0.0894		0.0502333	0.0308333	0.0117048	0.00857855	0.00648205	0.00783333	0.00177395	0.0260667	0	0.136033	0.0142793								3711.5	0.0134788	0.00857855	0.0207613	0.000978362	2.92885e-05	0.0008686	-0.0312788	-0.00541189	0.029472		0.0308333	0.530833	-0.592167	-0.573933	-0.463967
3711	-0.0138	-0.0222	-0.0165	-0.0175	0.0287	0.0017	-0.0192	0.00373333	0.0008	0.062	0.0923		0.0517	0.0304667	0.0115656	0.00847654	0.00640497	0.00736667	0.00166827	0.0256667	0	0.133933	0.0140588								3711	0.0132339	0.00847654	0.0204638	0.000944573	2.2498e-05	0.000975701	-0.0307339	-0.00474321	0.0312362		0.0304667	0.530467	-0.592633	-0.574333	-0.466067
3710.5	-0.0134	-0.0219	-0.0164	-0.0172333	0.0292	0.0018	-0.0185	0.00416667	0.0012	0.0631	0.0935		0.0526	0.0301	0.0114264	0.00837452	0.00632788	0.00696667	0.00157769	0.0253667	0	0.134333	0.0141008								3710.5	0.0130041	0.00837452	0.0204287	0.000914304	1.77061e-05	0.00103499	-0.0302375	-0.00420786	0.0321713		0.0301	0.5301	-0.593033	-0.574633	-0.465667
3710	-0.0131	-0.0215	-0.0166	-0.0170667	0.0295	0.0016	-0.0177	0.00446667	0.0014	0.0627	0.0929		0.0523333	0.0298667	0.0113379	0.00830961	0.00627883	0.00676667	0.00153239	0.0251	0	0.135367	0.0142093								3710	0.0128703	0.00830961	0.0204881	0.000896219	1.47682e-05	0.00101412	-0.0299369	-0.00384294	0.0318452		0.0298667	0.529867	-0.593233	-0.5749	-0.464633
3709.5	-0.0132	-0.0215	-0.0161	-0.0169333	0.0299	0.0022	-0.0176	0.00483333	0.0011	0.0624	0.0928		0.0521	0.0303667	0.0115277	0.00844872	0.00638395	0.00746667	0.00169092	0.0257667	0	0.135233	0.0141953								3709.5	0.0132186	0.00844872	0.0205792	0.000909138	1.3071e-05	0.000993559	-0.0301519	-0.00361538	0.0315208		0.0303667	0.530367	-0.592533	-0.574233	-0.464767
3709	-0.0131	-0.0216	-0.0159	-0.0168667	0.0298	0.0025	-0.0167	0.0052	0.0019	0.0629	0.093		0.0526	0.0312	0.011844	0.00868057	0.00655914	0.0085	0.00192493	0.0269	0	0.136333	0.0143107								3709	0.0137689	0.00868057	0.0208699	0.00093854	1.21144e-05	0.0010068	-0.0306356	-0.00348057	0.0317301		0.0312	0.5312	-0.5915	-0.5731	-0.463667
3708.5	-0.0128	-0.0214	-0.0158	-0.0166667	0.0304	0.0034	-0.0169	0.00563333	0.0014	0.0643	0.0945		0.0534	0.0319	0.0121097	0.00887533	0.0067063	0.00896667	0.00203061	0.0273	0	0.136233	0.0143002								3708.5	0.0141404	0.00887533	0.0210065	0.000949073	1.05105e-05	0.00104934	-0.030807	-0.00324199	0.0323935		0.0319	0.5319	-0.591033	-0.5727	-0.463767
3708	-0.0122	-0.021	-0.0152	-0.0161333	0.0312	0.0046	-0.0169	0.0063	0.0016	0.0661	0.0963		0.0546667	0.0322667	0.0122489	0.00897734	0.00678338	0.0093	0.0021061	0.0275333	0	0.135933	0.0142688								3708	0.014355	0.00897734	0.0210521	0.000929541	7.16816e-06	0.00112994	-0.0304884	-0.00267734	0.0336145		0.0322667	0.532267	-0.5907	-0.572467	-0.464067
3707.5	-0.012	-0.021	-0.0152	-0.0160667	0.0314	0.005	-0.017	0.00646667	0.0015	0.0668	0.0966		0.0549667	0.0318	0.0120718	0.0088475	0.00668527	0.00886667	0.00200796	0.0270667	0	0.135467	0.0142198								3707.5	0.0140797	0.0088475	0.020905	0.000908806	5.66839e-06	0.00116019	-0.0301464	-0.00238084	0.0340616		0.0318	0.5318	-0.591133	-0.572933	-0.464533
3707	-0.0121	-0.0211	-0.0156	-0.0162667	0.0317	0.0051	-0.0171	0.00656667	0.0013	0.0665	0.097		0.0549333	0.0312	0.011844	0.00868057	0.00655914	0.0082	0.00185699	0.0265	0	0.134967	0.0141673								3707	0.013701	0.00868057	0.0207264	0.000898061	4.46859e-06	0.00117011	-0.0299677	-0.0021139	0.0342069		0.0312	0.5312	-0.5918	-0.5735	-0.465033
3706.5	-0.012	-0.021	-0.0155	-0.0161667	0.0317	0.0049	-0.0169	0.00656667	0.0014	0.0662	0.097		0.0548667	0.0310333	0.0117807	0.0086342	0.0065241	0.00823333	0.00186454	0.0262667	0	0.135033	0.0141743								3706.5	0.0136453	0.0086342	0.0206984	0.000888752	4.27469e-06	0.00116747	-0.0298119	-0.00206753	0.0341683		0.0310333	0.531033	-0.591767	-0.573733	-0.464967
3706	-0.0119	-0.0209	-0.0152	-0.016	0.0319	0.0049	-0.0167	0.0067	0.0017	0.0663	0.0969		0.0549667	0.0312333	0.0118567	0.00868984	0.00656614	0.00863333	0.00195512	0.0265	0	0.1352	0.0141918								3706	0.0138118	0.00868984	0.0207579	0.000888743	3.95948e-06	0.00117024	-0.0298118	-0.00198984	0.0342087		0.0312333	0.531233	-0.591367	-0.5735	-0.4648
3705.5	-0.012	-0.0212	-0.0154	-0.0162	0.0319	0.0051	-0.0169	0.0067	0.0017	0.0664	0.0969		0.055	0.0317667	0.0120591	0.00883823	0.00667827	0.0091	0.0020608	0.0272333	0	0.135567	0.0142303								3705.5	0.0141199	0.00883823	0.0209085	0.000919298	4.57203e-06	0.00116223	-0.0303199	-0.00213823	0.0340915		0.0317667	0.531767	-0.5909	-0.572767	-0.464433
3705	-0.0122	-0.0215	-0.0156	-0.0164333	0.0319	0.0049	-0.0171	0.00656667	0.0016	0.0664	0.0966		0.0548667	0.032	0.0121477	0.00890315	0.00672732	0.00916667	0.0020759	0.0274667	0	0.135833	0.0142583								3705	0.0142236	0.00890315	0.0209856	0.000939848	5.45915e-06	0.00114793	-0.0306569	-0.00233648	0.0338811		0.032	0.532	-0.590833	-0.572533	-0.464167
3704.5	-0.012	-0.0214	-0.0155	-0.0163	0.032	0.0049	-0.0168	0.0067	0.0019	0.0666	0.0969		0.0551333	0.0317333	0.0120465	0.00882896	0.00667126	0.0087	0.00197022	0.0270333	0	0.135433	0.0142163								3704.5	0.0140167	0.00882896	0.0208875	0.000919102	4.53245e-06	0.00117277	-0.0303167	-0.00212896	0.0342458		0.0317333	0.531733	-0.5913	-0.572967	-0.464567
3704	-0.0116	-0.0208	-0.0152	-0.0158667	0.0323	0.0056	-0.0166	0.0071	0.0021	0.0671	0.0977		0.0556333	0.0316333	0.0120085	0.00880113	0.00665024	0.00856667	0.00194002	0.0268	0	0.1354	0.0142128								3704	0.0139485	0.00880113	0.020863	0.000888947	2.89385e-06	0.00120898	-0.0298152	-0.00170113	0.0347703		0.0316333	0.531633	-0.591433	-0.5732	-0.4646
3703.5	-0.0117	-0.0206	-0.0152	-0.0158333	0.0322	0.0056	-0.0169	0.00696667	0.002	0.0671	0.0977		0.0556	0.0317	0.0120338	0.00881968	0.00666425	0.00863333	0.00195512	0.0268667	0	0.1357	0.0142443								3703.5	0.0139889	0.00881968	0.0209085	0.000889368	3.43366e-06	0.0012035	-0.0298223	-0.00185301	0.0346915		0.0317	0.5317	-0.591367	-0.573133	-0.4643
3703	-0.0123	-0.0209	-0.0155	-0.0162333	0.0312	0.0045	-0.0171	0.0062	0.0018	0.0657	0.0963		0.0546	0.0313	0.011882	0.00870839	0.00658016	0.00836667	0.00189473	0.0266333	0	0.135867	0.0142618								3703	0.0137767	0.00870839	0.0208419	0.000900603	6.29203e-06	0.00113961	-0.03001	-0.00250839	0.0337581		0.0313	0.5313	-0.591633	-0.573367	-0.464133
3702.5	-0.0125	-0.0206	-0.0153	-0.0161333	0.0303	0.0036	-0.0163	0.00586667	0.0022	0.0645	0.0952		0.0539667	0.0304667	0.0115656	0.00847654	0.00640497	0.00786667	0.0017815	0.0258333	0	0.135833	0.0142583								3702.5	0.0133471	0.00847654	0.0206632	0.000869098	6.81144e-06	0.00110912	-0.0294805	-0.00260987	0.0333034		0.0304667	0.530467	-0.592133	-0.574167	-0.464167
3702	-0.0125	-0.0205	-0.0149	-0.0159667	0.0308	0.0035	-0.0169	0.0058	0.0021	0.0643	0.094		0.0534667	0.0307	0.0116542	0.00854146	0.00645402	0.00796667	0.00180415	0.0258333	0	0.135133	0.0141848								3702	0.0134584	0.00854146	0.0206388	0.000865832	7.51559e-06	0.00107767	-0.029425	-0.00274146	0.0328279		0.0307	0.5307	-0.592033	-0.574167	-0.464867
3701.5	-0.013	-0.0212	-0.0154	-0.0165333	0.0299	0.0028	-0.0172	0.00516667	0.0023	0.0638	0.093		0.0530333	0.0318333	0.0120844	0.00885678	0.00669228	0.0092	0.00208345	0.0272333	0	0.1366	0.0143387								3701.5	0.0141679	0.00885678	0.021031	0.000942565	1.36169e-05	0.00102415	-0.0307012	-0.00369011	0.0320023		0.0318333	0.531833	-0.5908	-0.572767	-0.4634
3701	-0.0128	-0.0213	-0.0156	-0.0165667	0.0301	0.0036	-0.0172	0.0055	0.0018	0.0647	0.0942		0.0535667	0.0312667	0.0118693	0.00869912	0.00657315	0.00876667	0.00198532	0.0268	0	0.1361	0.0142863								3701	0.0138546	0.00869912	0.0208594	0.000925456	1.02344e-05	0.00106977	-0.0304213	-0.00319912	0.0327073		0.0312667	0.531267	-0.591233	-0.5732	-0.4639
3700.5	-0.0121	-0.021	-0.0153	-0.0161333	0.0313	0.0049	-0.0167	0.0065	0.0019	0.0667	0.0964		0.055	0.0308	0.0116922	0.00856928	0.00647504	0.0082	0.00185699	0.0264	0	0.1349	0.0141603								3700.5	0.0135492	0.00856928	0.0206353	0.00088105	4.28192e-06	0.00118093	-0.0296825	-0.00206928	0.0343647		0.0308	0.5308	-0.5918	-0.5736	-0.4651
3700	-0.012	-0.021	-0.015	-0.016	0.0321	0.0053	-0.0166	0.00693333	0.002	0.0673	0.097		0.0554333	0.0311	0.0118061	0.00865275	0.00653811	0.0082	0.00185699	0.0265667	0	0.134833	0.0141533								3700	0.013663	0.00865275	0.0206914	0.000879896	2.95638e-06	0.001207	-0.029663	-0.00171941	0.0347419		0.0311	0.5311	-0.5918	-0.573433	-0.465167
3699.5	-0.0121	-0.0209	-0.0153	-0.0161	0.0325	0.0052	-0.0167	0.007	0.0019	0.0669	0.0966		0.0551333	0.0314667	0.0119452	0.00875476	0.0066152	0.0086	0.00194757	0.0269667	0	0.135433	0.0142163								3699.5	0.0138928	0.00875476	0.0208315	0.000899569	3.07919e-06	0.00117662	-0.0299928	-0.00175476	0.0343019		0.0314667	0.531467	-0.5914	-0.573033	-0.464567
3699	-0.0118	-0.0207	-0.0155	-0.016	0.0327	0.0052	-0.0165	0.00713333	0.0018	0.0669	0.0968		0.0551667	0.0316667	0.0120212	0.00881041	0.00665724	0.009	0.00203816	0.0271667	0	0.135833	0.0142583								3699	0.0140593	0.00881041	0.0209155	0.000903563	2.81258e-06	0.00117314	-0.0300593	-0.00167707	0.0342512		0.0316667	0.531667	-0.591	-0.572833	-0.464167
3698.5	-0.0116	-0.0207	-0.0152	-0.0158333	0.0326	0.0054	-0.0165	0.00716667	0.0019	0.0673	0.0974		0.0555333	0.0315333	0.0119706	0.00877331	0.00662921	0.009	0.00203816	0.0271	0	0.135733	0.0142478								3698.5	0.0140087	0.00877331	0.020877	0.000890548	2.58131e-06	0.00120106	-0.029842	-0.00160664	0.0346564		0.0315333	0.531533	-0.591	-0.5729	-0.464267
3698	-0.0118	-0.0211	-0.0151	-0.016	0.032	0.0051	-0.0169	0.00673333	0.0016	0.067	0.0972		0.0552667	0.0314333	0.0119326	0.00874549	0.00660819	0.0088	0.00199287	0.027	0	0.1356	0.0142338								3698	0.0139255	0.00874549	0.020842	0.000895533	4.04877e-06	0.00118506	-0.0299255	-0.00201216	0.0344247		0.0314333	0.531433	-0.5912	-0.573	-0.4644
3697.5	-0.012	-0.0212	-0.0151	-0.0161	0.0317	0.0048	-0.017	0.0065	0.0013	0.0667	0.0968		0.0549333	0.0314	0.0119199	0.00873621	0.00660118	0.00876667	0.00198532	0.0269333	0	0.1357	0.0142443								3697.5	0.0139053	0.00873621	0.0208454	0.000900315	5.00066e-06	0.00116198	-0.0300053	-0.00223621	0.0340879		0.0314	0.5314	-0.591233	-0.573067	-0.4643
3697	-0.0122	-0.021	-0.0149	-0.0160333	0.0317	0.0049	-0.017	0.00653333	0.0017	0.0667	0.097		0.0551333	0.0311667	0.0118314	0.0086713	0.00655213	0.00856667	0.00194002	0.0268333	0	0.135167	0.0141883								3697	0.0137714	0.0086713	0.0207404	0.000888321	4.57088e-06	0.00118287	-0.0298047	-0.00213796	0.0343929		0.0311667	0.531167	-0.591433	-0.573167	-0.464833
3696.5	-0.0128	-0.0212	-0.0151	-0.0163667	0.0315	0.0049	-0.0173	0.00636667	0.0018	0.0663	0.0966		0.0549	0.0313333	0.0118946	0.00871767	0.00658717	0.0086	0.00194757	0.027	0	0.1349	0.0141603								3696.5	0.0138422	0.00871767	0.0207475	0.000912576	5.5272e-06	0.0011664	-0.0302089	-0.002351	0.0341525		0.0313333	0.531333	-0.5914	-0.573	-0.4651
3696	-0.0128	-0.0214	-0.0155	-0.0165667	0.0315	0.0049	-0.0174	0.00633333	0.0018	0.0662	0.0961		0.0547	0.0315667	0.0119832	0.00878259	0.00663622	0.0088	0.00199287	0.0271	0	0.135133	0.0141848								3696	0.0139761	0.00878259	0.020821	0.000932859	5.99883e-06	0.00114779	-0.0305427	-0.00244925	0.033879		0.0315667	0.531567	-0.5912	-0.5729	-0.464867
3695.5	-0.0122	-0.0213	-0.0153	-0.0162667	0.032	0.0051	-0.0172	0.00663333	0.002	0.0666	0.0967		0.0551	0.0313667	0.0119073	0.00872694	0.00659417	0.00866667	0.00196267	0.0268667	0	0.1351	0.0141813								3695.5	0.01387	0.00872694	0.0207755	0.000908216	4.38319e-06	0.00117817	-0.0301366	-0.00209361	0.0343245		0.0313667	0.531367	-0.591333	-0.573133	-0.4649
3695	-0.0119	-0.0211	-0.015	-0.016	0.0323	0.0054	-0.017	0.0069	0.0019	0.0673	0.0974		0.0555333	0.0312	0.011844	0.00868057	0.00655914	0.00853333	0.00193248	0.0266667	0	0.134933	0.0141638								3695	0.0137765	0.00868057	0.0207229	0.000886639	3.17043e-06	0.00121176	-0.0297765	-0.00178057	0.0348104		0.0312	0.5312	-0.591467	-0.573333	-0.465067
3694.5	-0.0121	-0.0212	-0.0151	-0.0161333	0.0319	0.0051	-0.0169	0.0067	0.0016	0.067	0.097		0.0552	0.0313667	0.0119073	0.00872694	0.00659417	0.00856667	0.00194002	0.0268333	0	0.135067	0.0141778								3694.5	0.0138473	0.00872694	0.020772	0.000898839	4.10849e-06	0.00118529	-0.0299806	-0.00202694	0.034428		0.0313667	0.531367	-0.591433	-0.573167	-0.464933
3694	-0.0123	-0.0213	-0.0155	-0.0163667	0.0313	0.0049	-0.017	0.0064	0.0016	0.0662	0.0963		0.0547	0.0316333	0.0120085	0.00880113	0.00665024	0.00873333	0.00197777	0.0270333	0	0.1353	0.0142023								3694	0.0139863	0.00880113	0.0208525	0.000921302	5.76544e-06	0.00114565	-0.0303529	-0.00240113	0.0338475		0.0316333	0.531633	-0.591267	-0.572967	-0.4647
3693.5	-0.0123	-0.0214	-0.0157	-0.0164667	0.0312	0.0048	-0.0171	0.0063	0.0017	0.0661	0.0962		0.0546667	0.0316667	0.0120212	0.00881041	0.00665724	0.0088	0.00199287	0.0270667	0	0.135433	0.0142163								3693.5	0.014014	0.00881041	0.0208735	0.000929073	6.30215e-06	0.00114198	-0.0304807	-0.00251041	0.0337932		0.0316667	0.531667	-0.5912	-0.572933	-0.464567
3693	-0.0124	-0.0217	-0.0158	-0.0166333	0.0314	0.0047	-0.0173	0.00626667	0.0017	0.0659	0.0965		0.0547	0.0315	0.0119579	0.00876404	0.0066222	0.00873333	0.00197777	0.0269	0	0.135367	0.0142093								3693	0.0139357	0.00876404	0.0208315	0.000934464	6.23686e-06	0.00114708	-0.030569	-0.00249737	0.0338685		0.0315	0.5315	-0.591267	-0.5731	-0.464633
3692.5	-0.0127	-0.0216	-0.016	-0.0167667	0.0307	0.0035	-0.0174	0.0056	0.0016	0.0649	0.0955		0.054	0.0310667	0.0117934	0.00864347	0.00653111	0.0086	0.00194757	0.0265667	0	0.136033	0.0142793								3692.5	0.013741	0.00864347	0.0208104	0.000930716	9.26273e-06	0.00110155	-0.0305076	-0.00304347	0.0331896		0.0310667	0.531067	-0.5914	-0.573433	-0.463967
3692	-0.0132	-0.0218	-0.0164	-0.0171333	0.0292	0.0013	-0.0168	0.00456667	0.002	0.0629	0.0922		0.0523667	0.0303	0.0115024	0.00843017	0.00636993	0.00806667	0.00182679	0.0258667	0	0.1368	0.0143597								3692	0.0133292	0.00843017	0.0207297	0.000927963	1.49266e-05	0.0010009	-0.0304625	-0.0038635	0.031637		0.0303	0.5303	-0.591933	-0.574133	-0.4632
3691.5	-0.013	-0.022	-0.0163	-0.0171	0.0295	0.0018	-0.0175	0.0046	0.0015	0.0621	0.0912		0.0516	0.0299	0.0113505	0.00831888	0.00628584	0.00743333	0.00168337	0.0250667	0	0.135067	0.0141778								3691.5	0.0130339	0.00831888	0.0204636	0.000908051	1.38301e-05	0.000969474	-0.0301339	-0.00371888	0.0311364		0.0299	0.5299	-0.592567	-0.574933	-0.464933
3691	-0.0134	-0.0217	-0.0161	-0.0170667	0.0283	0.0011	-0.0182	0.00373333	0.0013	0.0604	0.0903		0.0506667	0.0306	0.0116162	0.00851364	0.006433	0.00783333	0.00177395	0.0259	0	0.135033	0.0141743								3691	0.0133902	0.00851364	0.0206073	0.000927621	2.28513e-05	0.000903566	-0.0304569	-0.0047803	0.0300594		0.0306	0.5306	-0.592167	-0.5741	-0.464967
3690.5	-0.0135	-0.0211	-0.0163	-0.0169667	0.0287	0.0017	-0.0183	0.00403333	0.0013	0.0609	0.0912		0.0511333	0.0302	0.0114644	0.00840235	0.00634891	0.00733333	0.00166072	0.0257333	0	0.1341	0.0140763								3690.5	0.0131251	0.00840235	0.0204252	0.000905516	1.90883e-05	0.000942988	-0.0300918	-0.00436901	0.0307081		0.0302	0.5302	-0.592667	-0.574267	-0.4659
3690	-0.0131	-0.0211	-0.0166	-0.0169333	0.0296	0.003	-0.0183	0.00476667	0.0012	0.0623	0.0931		0.0522	0.0296667	0.0112619	0.00825396	0.00623679	0.00696667	0.00157769	0.0252333	0	0.133467	0.0140098								3690	0.0128396	0.00825396	0.0202466	0.000886429	1.21612e-05	0.00102102	-0.029773	-0.00348729	0.0319534		0.0296667	0.529667	-0.593033	-0.574767	-0.466533
3689.5	-0.0132	-0.0217	-0.0169	-0.0172667	0.0281	0.0015	-0.0171	0.00416667	0.002	0.0607	0.0909		0.0512	0.0301333	0.0114391	0.0083838	0.00633489	0.00746667	0.00169092	0.0256333	0	0.136233	0.0143002								3689.5	0.01313	0.0083838	0.0206351	0.000923958	1.77842e-05	0.000934211	-0.0303967	-0.00421713	0.0305649		0.0301333	0.530133	-0.592533	-0.574367	-0.463767
3689	-0.0132	-0.0222	-0.0174	-0.0176	0.0284	0.0008	-0.0153	0.00463333	0.0034	0.0617	0.0907		0.0519333	0.0311333	0.0118187	0.00866202	0.00654512	0.00783333	0.00177395	0.0260333	0	0.1396	0.0146536								3689	0.0135927	0.00866202	0.0211988	0.000972982	1.62303e-05	0.000944614	-0.0311927	-0.00402869	0.0307346		0.0311333	0.531133	-0.592167	-0.573967	-0.4604
3688.5	-0.0133	-0.0224	-0.0177	-0.0178	0.028	0.0008	-0.0177	0.0037	0.0024	0.0609	0.0894		0.0509	0.0311333	0.0118187	0.00866202	0.00654512	0.00776667	0.00175885	0.0258	0	0.138033	0.0144892								3688.5	0.0135776	0.00866202	0.0210343	0.000984551	2.46217e-05	0.000891959	-0.0313776	-0.00496202	0.0298657		0.0311333	0.531133	-0.592233	-0.5742	-0.461967
3688	-0.0132	-0.0216	-0.0163	-0.0170333	0.0283	0.0015	-0.0169	0.0043	0.0038	0.0614	0.091		0.0520667	0.0310333	0.0117807	0.0086342	0.0065241	0.00816667	0.00184944	0.0266333	0	0.1386	0.0145487								3688	0.0136302	0.0086342	0.0210728	0.000940251	1.87853e-05	0.000960622	-0.0306635	-0.0043342	0.0309939		0.0310333	0.531033	-0.591833	-0.573367	-0.4614
3687.5	-0.0131	-0.0215	-0.0159	-0.0168333	0.0294	0.0029	-0.0179	0.0048	0.002	0.0629	0.0925		0.0524667	0.0308667	0.0117175	0.00858783	0.00648906	0.008	0.0018117	0.0263	0	0.1356	0.0142338								3687.5	0.0135292	0.00858783	0.0207228	0.000921882	1.43476e-05	0.00100767	-0.0303625	-0.00378783	0.0317438		0.0308667	0.530867	-0.592	-0.5737	-0.4644
3687	-0.0125	-0.0214	-0.0154	-0.0164333	0.0309	0.0043	-0.0176	0.00586667	0.0014	0.0652	0.0947		0.0537667	0.0311333	0.0118187	0.00866202	0.00654512	0.00846667	0.00191738	0.0266333	0	0.1346	0.0141288								3687	0.0137361	0.00866202	0.0206739	0.000910194	7.81401e-06	0.00109513	-0.0301694	-0.00279535	0.0330927		0.0311333	0.531133	-0.591533	-0.573367	-0.4654
3686.5	-0.0123	-0.0213	-0.0154	-0.0163333	0.0315	0.0046	-0.0172	0.0063	0.0015	0.0663	0.0959		0.0545667	0.0314333	0.0119326	0.00874549	0.00660819	0.00893333	0.00202306	0.0270333	0	0.135067	0.0141778								3686.5	0.0139557	0.00874549	0.020786	0.000917423	5.98041e-06	0.00114114	-0.030289	-0.00244549	0.0337807		0.0314333	0.531433	-0.591067	-0.572967	-0.464933
3686	-0.0122	-0.0213	-0.0153	-0.0162667	0.0319	0.0046	-0.017	0.0065	0.0017	0.0665	0.0964		0.0548667	0.0316333	0.0120085	0.00880113	0.00665024	0.00933333	0.00211365	0.0274	0	0.1357	0.0142443								3686	0.0141222	0.00880113	0.0208945	0.000923481	5.29521e-06	0.00115411	-0.0303888	-0.00230113	0.0339722		0.0316333	0.531633	-0.590667	-0.5726	-0.4643
3685.5	-0.0121	-0.0213	-0.0153	-0.0162333	0.032	0.0045	-0.0169	0.00653333	0.0017	0.0662	0.0966		0.0548333	0.0315333	0.0119706	0.00877331	0.00662921	0.00913333	0.00206835	0.0274667	0	0.1355	0.0142233								3685.5	0.0140389	0.00877331	0.0208525	0.000916408	5.0175e-06	0.0011547	-0.0302722	-0.00223998	0.0339809		0.0315333	0.531533	-0.590867	-0.572533	-0.4645
3685	-0.0118	-0.0211	-0.0154	-0.0161	0.032	0.0048	-0.0169	0.00663333	0.0017	0.066	0.0962		0.0546333	0.0313333	0.0118946	0.00871767	0.00658717	0.00886667	0.00200796	0.0271333	0	0.134967	0.0141673								3685	0.0139026	0.00871767	0.0207545	0.000900156	4.34444e-06	0.00114778	-0.0300026	-0.00208433	0.0338789		0.0313333	0.531333	-0.591133	-0.572867	-0.465033
3684.5	-0.0117	-0.0207	-0.0154	-0.0159333	0.0322	0.0053	-0.0169	0.00686667	0.0017	0.0662	0.096		0.0546333	0.0314	0.0119199	0.00873621	0.00660118	0.00896667	0.00203061	0.0271333	0	0.135267	0.0141988								3684.5	0.0139505	0.00873621	0.0208	0.000893046	3.49521e-06	0.0011447	-0.0298839	-0.00186955	0.0338334		0.0314	0.5314	-0.591033	-0.572867	-0.464733
3684	-0.0119	-0.0207	-0.0156	-0.0160667	0.032	0.0054	-0.0168	0.00686667	0.0016	0.0665	0.0963		0.0548	0.0312333	0.0118567	0.00868984	0.00656614	0.00893333	0.00202306	0.0271	0	0.135533	0.0142268								3684	0.0138797	0.00868984	0.0207929	0.000896787	3.32398e-06	0.00115648	-0.0299464	-0.00182318	0.0340071		0.0312333	0.531233	-0.591067	-0.5729	-0.464467
3683.5	-0.012	-0.0209	-0.0156	-0.0161667	0.0319	0.0053	-0.0169	0.00676667	0.0015	0.0669	0.0968		0.0550667	0.0311	0.0118061	0.00865275	0.00653811	0.00893333	0.00202306	0.0270667	0	0.135467	0.0142198								3683.5	0.0138291	0.00865275	0.0207579	0.000899747	3.5573e-06	0.00117709	-0.0299958	-0.00188608	0.0343088		0.0311	0.5311	-0.591067	-0.572933	-0.464533
3683	-0.012	-0.0209	-0.0154	-0.0161	0.0321	0.0054	-0.0168	0.0069	0.0017	0.0672	0.0974		0.0554333	0.0312	0.011844	0.00868057	0.00655914	0.00883333	0.00200041	0.027	0	0.135267	0.0141988								3683	0.0138444	0.00868057	0.0207579	0.000896669	3.17043e-06	0.00120238	-0.0299444	-0.00178057	0.0346754		0.0312	0.5312	-0.591167	-0.573	-0.464733
3682.5	-0.0121	-0.0209	-0.0153	-0.0161	0.0322	0.0054	-0.0166	0.007	0.0019	0.0672	0.0977		0.0556	0.0311	0.0118061	0.00865275	0.00653811	0.00873333	0.00197777	0.0268333	0	0.135233	0.0141953								3682.5	0.0137838	0.00865275	0.0207334	0.000893043	2.73157e-06	0.00121568	-0.0298838	-0.00165275	0.0348666		0.0311	0.5311	-0.591267	-0.573167	-0.464767
3682	-0.0121	-0.0206	-0.0151	-0.0159333	0.0323	0.0054	-0.0162	0.00716667	0.002	0.0672	0.0976		0.0556	0.0309333	0.0117428	0.00860638	0.00650308	0.00876667	0.00198532	0.0268	0	0.135167	0.0141883								3682	0.0137281	0.00860638	0.0206914	0.000879801	2.07277e-06	0.00121861	-0.0296614	-0.00143971	0.0349086		0.0309333	0.530933	-0.591233	-0.5732	-0.464833
3681.5	-0.0118	-0.0205	-0.0149	-0.0157333	0.0323	0.0054	-0.0164	0.0071	0.002	0.0671	0.0974		0.0555	0.0308	0.0116922	0.00856928	0.00647504	0.0087	0.00197022	0.0267667	0	0.1349	0.0141603								3681.5	0.0136624	0.00856928	0.0206353	0.000864108	2.15878e-06	0.00121554	-0.0293957	-0.00146928	0.0348647		0.0308	0.5308	-0.5913	-0.573233	-0.4651
3681	-0.0119	-0.0212	-0.0151	-0.0160667	0.0318	0.0051	-0.0169	0.00666667	0.0017	0.0666	0.0968		0.0550333	0.0306	0.0116162	0.00851364	0.006433	0.0084	0.00190228	0.0263667	0	0.134567	0.0141253								3681	0.0135185	0.00851364	0.0205583	0.000875284	3.41129e-06	0.00118853	-0.0295852	-0.00184697	0.034475		0.0306	0.5306	-0.5916	-0.573633	-0.465433
3680.5	-0.0125	-0.0218	-0.0156	-0.0166333	0.031	0.0043	-0.0172	0.00603333	0.0013	0.0652	0.0955		0.054	0.0304667	0.0115656	0.00847654	0.00640497	0.00823333	0.00186454	0.0262333	0	0.1347	0.0141393								3680.5	0.0134302	0.00847654	0.0205443	0.000903814	5.96926e-06	0.00111929	-0.0300635	-0.00244321	0.0334557		0.0304667	0.530467	-0.591767	-0.573767	-0.4653
3680	-0.0131	-0.0219	-0.0159	-0.0169667	0.0305	0.0035	-0.0174	0.00553333	0.0012	0.0635	0.094		0.0529	0.0302667	0.0114897	0.00842089	0.00636292	0.00793333	0.0017966	0.0259333	0	0.134733	0.0141428								3680	0.0132863	0.00842089	0.0205057	0.000915242	8.33801e-06	0.00104939	-0.030253	-0.00288756	0.0323943		0.0302667	0.530267	-0.592067	-0.574067	-0.465267
3679.5	-0.0132	-0.0219	-0.0162	-0.0171	0.0302	0.0032	-0.0176	0.00526667	0.0013	0.0634	0.0937		0.0528	0.0305667	0.0116036	0.00850436	0.00642599	0.00816667	0.00184944	0.0264	0	0.1344	0.0141078								3679.5	0.013453	0.00850436	0.0205338	0.000933488	1.04827e-05	0.00104111	-0.030553	-0.00323769	0.0322662		0.0305667	0.530567	-0.591833	-0.5736	-0.4656
3679	-0.0132	-0.0219	-0.0163	-0.0171333	0.0299	0.0033	-0.0176	0.0052	0.0012	0.0639	0.0936		0.0529	0.0306667	0.0116416	0.00853218	0.00644701	0.00846667	0.00191738	0.0267667	0	0.134833	0.0141533								3679	0.0135589	0.00853218	0.0206003	0.000942015	1.11035e-05	0.00104327	-0.0306923	-0.00333218	0.0322997		0.0306667	0.530667	-0.591533	-0.573233	-0.465167
3678.5	-0.0132	-0.0218	-0.0159	-0.0169667	0.0301	0.0035	-0.0177	0.0053	0.0007	0.0644	0.0939		0.053	0.0303333	0.011515	0.00843944	0.00637694	0.0081	0.00183434	0.0261	0	0.134633	0.0141323								3678.5	0.0133494	0.00843944	0.0205092	0.000919061	9.8561e-06	0.00105565	-0.030316	-0.00313944	0.0324908		0.0303333	0.530333	-0.5919	-0.5739	-0.465367
3678	-0.013	-0.0217	-0.0156	-0.0167667	0.0303	0.0032	-0.0178	0.00523333	0.0008	0.0646	0.0945		0.0533	0.0301	0.0114264	0.00837452	0.00632788	0.0079	0.00178905	0.0256333	0	0.134267	0.0140938								3678	0.0132155	0.00837452	0.0204217	0.00089893	9.86708e-06	0.00108098	-0.0299822	-0.00314119	0.0328783		0.0301	0.5301	-0.5921	-0.574367	-0.465733
3677.5	-0.0132	-0.0219	-0.016	-0.0170333	0.0302	0.0026	-0.0181	0.0049	0.0012	0.0636	0.0941		0.0529667	0.0300667	0.0114138	0.00836525	0.00632088	0.00766667	0.00173621	0.0255667	0	0.134433	0.0141113								3677.5	0.01315	0.00836525	0.0204322	0.000911033	1.2008e-05	0.00105849	-0.0301833	-0.00346525	0.0325345		0.0300667	0.530067	-0.592333	-0.574433	-0.465567
3677	-0.0141	-0.0222	-0.0172	-0.0178333	0.0287	0.0006	-0.0171	0.00406667	0.0023	0.0604	0.0901		0.0509333	0.0301333	0.0114391	0.0083838	0.00633489	0.00776667	0.00175885	0.0258333	0	0.136367	0.0143142								3677	0.0131979	0.0083838	0.0206491	0.00096294	1.86376e-05	0.000917133	-0.0310313	-0.00431713	0.0302842		0.0301333	0.530133	-0.592233	-0.574167	-0.463633
3676.5	-0.0152	-0.0218	-0.0188	-0.0186	0.0295	0.0002	-0.0166	0.00436667	0.0023	0.0604	0.0906		0.0511	0.0289	0.0109709	0.00804066	0.00607561	0.0067	0.0015173	0.0247	0	0.1371	0.0143912								3676.5	0.0124882	0.00804066	0.0204668	0.000966476	1.34982e-05	0.000938391	-0.0310882	-0.00367399	0.0306332		0.0289	0.5289	-0.5933	-0.5753	-0.4629
3676	-0.0156	-0.0212	-0.0187	-0.0185	0.0275	0	-0.0213	0.00206667	-0.0003	0.0555	0.0874		0.0475333	0.0283667	0.0107684	0.00789227	0.00596349	0.0064	0.00144936	0.0236667	0	0.135467	0.0142198								3676	0.0122178	0.00789227	0.0201833	0.000943583	3.39377e-05	0.000748027	-0.0307178	-0.0058256	0.0273501		0.0283667	0.528367	-0.5936	-0.576333	-0.464533
3675.5	-0.0162	-0.0217	-0.0189	-0.0189333	0.0232	-0.0037	-0.022	-0.000833333	-0.0002	0.0489	0.0798		0.0428333	0.0284333	0.0107937	0.00791082	0.0059775	0.00656667	0.0014871	0.0238667	0	0.1353	0.0142023								3675.5	0.0122808	0.00791082	0.0201798	0.000974325	7.64602e-05	0.000513183	-0.0312142	-0.00874415	0.0226536		0.0284333	0.528433	-0.593433	-0.576133	-0.4647
3675	-0.0158	-0.0226	-0.0184	-0.0189333	0.0239	-0.0035	-0.0206	-6.66667e-05	0.0008	0.0529	0.0831		0.0456	0.0292667	0.0111101	0.00814267	0.00615269	0.00676667	0.00153239	0.0248333	0	0.133833	0.0140483								3675	0.0126425	0.00814267	0.020201	0.000997032	6.73932e-05	0.000645108	-0.0315758	-0.00820934	0.025399		0.0292667	0.529267	-0.593233	-0.575167	-0.466167
3674.5	-0.0143	-0.0224	-0.0171	-0.0179333	0.0269	0.0001	-0.0183	0.0029	0.0023	0.0585	0.0887		0.0498333	0.0303	0.0115024	0.00843017	0.00636993	0.00786667	0.0017815	0.0265667	0	0.135133	0.0141848								3674.5	0.0132839	0.00843017	0.0205547	0.000974513	3.05828e-05	0.000857238	-0.0312172	-0.00553017	0.0292786		0.0303	0.5303	-0.592133	-0.573433	-0.464867
3674	-0.0138	-0.0221	-0.0165	-0.0174667	0.0291	0.0025	-0.0179	0.00456667	0.0016	0.0617	0.0917		0.0516667	0.0307	0.0116542	0.00854146	0.00645402	0.00816667	0.00184944	0.0267667	0	0.135033	0.0141743								3674	0.0135036	0.00854146	0.0206283	0.00095916	1.5799e-05	0.00096338	-0.0309703	-0.00397479	0.0310384		0.0307	0.5307	-0.591833	-0.573233	-0.464967
3673.5	-0.0133	-0.0217	-0.0159	-0.0169667	0.0304	0.0038	-0.0176	0.00553333	0.0012	0.0639	0.0939		0.053	0.0309667	0.0117554	0.00861565	0.00651008	0.00836667	0.00189473	0.0267333	0	0.134667	0.0141358								3673.5	0.0136502	0.00861565	0.0206459	0.000937391	9.50068e-06	0.00104679	-0.0306168	-0.00308232	0.0323541		0.0309667	0.530967	-0.591633	-0.573267	-0.465333
3673	-0.0128	-0.0213	-0.0156	-0.0165667	0.0312	0.0044	-0.0172	0.00613333	0.0015	0.0651	0.0952		0.0539333	0.0306667	0.0116416	0.00853218	0.00644701	0.00823333	0.00186454	0.0264333	0	0.134333	0.0141008								3673	0.0135061	0.00853218	0.0205478	0.000904371	5.75448e-06	0.00111459	-0.0300728	-0.00239885	0.0333855		0.0306667	0.530667	-0.591767	-0.573567	-0.465667
3672.5	-0.0128	-0.0213	-0.0157	-0.0166	0.0314	0.0044	-0.0173	0.00616667	0.0015	0.0653	0.0957		0.0541667	0.0303	0.0115024	0.00843017	0.00636993	0.00803333	0.00181924	0.026	0	0.134133	0.0140798								3672.5	0.0133216	0.00843017	0.0204497	0.000895302	5.12344e-06	0.00113683	-0.0299216	-0.0022635	0.0337169		0.0303	0.5303	-0.591967	-0.574	-0.465867
3672	-0.013	-0.0215	-0.016	-0.0168333	0.0304	0.0036	-0.0172	0.0056	0.002	0.0642	0.0946		0.0536	0.0304	0.0115403	0.00845799	0.00639095	0.00833333	0.00188718	0.0260333	0	0.1355	0.0142233								3672	0.0134275	0.00845799	0.0206142	0.000915718	8.16811e-06	0.00108806	-0.0302608	-0.00285799	0.0329858		0.0304	0.5304	-0.591667	-0.573967	-0.4645
3671.5	-0.0142	-0.0226	-0.0171	-0.0179667	0.0271	0.0004	-0.0167	0.0036	0.0035	0.0605	0.0898		0.0512667	0.0307	0.0116542	0.00854146	0.00645402	0.00883333	0.00200041	0.0268333	0	0.138667	0.0145557								3671.5	0.0136546	0.00854146	0.0210097	0.000999906	2.4418e-05	0.000915484	-0.0316213	-0.00494146	0.030257		0.0307	0.5307	-0.591167	-0.573167	-0.461333
3671	-0.0146	-0.0232	-0.0184	-0.0187333	0.0271	0.0004	-0.0189	0.00286667	0.0014	0.0591	0.0887		0.0497333	0.0297333	0.0112872	0.00827251	0.0062508	0.00783333	0.00177395	0.0255333	0	0.136533	0.0143317								3671	0.0130612	0.00827251	0.0205825	0.00101089	2.92231e-05	0.000849769	-0.0317945	-0.00540584	0.0291508		0.0297333	0.529733	-0.592167	-0.574467	-0.463467
3670.5	-0.0133	-0.0218	-0.0171	-0.0174	0.0277	0.0013	-0.0177	0.00376667	0.0024	0.0597	0.0895		0.0505333	0.0302667	0.0114897	0.00842089	0.00636292	0.00816667	0.00184944	0.0260333	0	0.137433	0.0144262								3670.5	0.0133391	0.00842089	0.0207891	0.000944895	2.16618e-05	0.000884717	-0.0307391	-0.00465423	0.0297442		0.0302667	0.530267	-0.591833	-0.573967	-0.462567
3670	-0.0134	-0.0215	-0.0167	-0.0172	0.0279	0.0016	-0.0184	0.0037	0.0014	0.0602	0.0899		0.0505	0.0298	0.0113126	0.00829106	0.00626482	0.00736667	0.00166827	0.0252	0	0.1359	0.0142653								3670	0.0129808	0.00829106	0.0205301	0.000910882	2.10778e-05	0.000898196	-0.0301808	-0.00459106	0.0299699		0.0298	0.5298	-0.592633	-0.5748	-0.4641
3669.5	-0.0135	-0.0212	-0.0165	-0.0170667	0.0283	0.0014	-0.0188	0.00363333	0.0008	0.0606	0.0904		0.0506	0.0300333	0.0114011	0.00835598	0.00631387	0.00763333	0.00172866	0.0255	0	0.135467	0.0142198								3669.5	0.0131298	0.00835598	0.0205336	0.000911826	2.23034e-05	0.000903986	-0.0301965	-0.00472264	0.0300664		0.0300333	0.530033	-0.592367	-0.5745	-0.464533
3669	-0.0136	-0.0214	-0.0166	-0.0172	0.0293	0.0021	-0.0188	0.0042	0.0009	0.0619	0.0918		0.0515333	0.0301333	0.0114391	0.0083838	0.00633489	0.00786667	0.0017815	0.0257333	0	0.1344	0.0141078								3669	0.0132206	0.0083838	0.0204427	0.000925412	1.75042e-05	0.000966628	-0.0304206	-0.0041838	0.0310906		0.0301333	0.530133	-0.592133	-0.574267	-0.4656
3668.5	-0.0131	-0.0215	-0.0162	-0.0169333	0.0297	0.0026	-0.0175	0.00493333	0.0018	0.0627	0.0924		0.0523	0.0305333	0.0115909	0.00849509	0.00641898	0.00826667	0.00187209	0.0264333	0	0.135267	0.0141988								3668.5	0.013463	0.00849509	0.0206178	0.000923938	1.26861e-05	0.00100376	-0.0303964	-0.00356175	0.0316822		0.0305333	0.530533	-0.591733	-0.573567	-0.464733
3668	-0.0128	-0.0214	-0.016	-0.0167333	0.0303	0.0032	-0.017	0.0055	0.0014	0.0636	0.0931		0.0527	0.0303333	0.011515	0.00843944	0.00637694	0.00813333	0.00184189	0.0264667	0	0.135067	0.0141778								3668	0.0133569	0.00843944	0.0205547	0.000905422	8.64032e-06	0.00103332	-0.0300902	-0.00293944	0.0321453		0.0303333	0.530333	-0.591867	-0.573533	-0.464933
3667.5	-0.0126	-0.0215	-0.0158	-0.0166333	0.0312	0.0042	-0.0172	0.00606667	0.0012	0.0652	0.0947		0.0537	0.0309667	0.0117554	0.00861565	0.00651008	0.00876667	0.00198532	0.0271667	0	0.1349	0.0141603								3667.5	0.0137408	0.00861565	0.0206704	0.000922585	6.49732e-06	0.00109096	-0.0303741	-0.00254898	0.0330296		0.0309667	0.530967	-0.591233	-0.572833	-0.4651
3667	-0.0126	-0.0215	-0.0155	-0.0165333	0.0318	0.0049	-0.0171	0.00653333	0.0013	0.0656	0.0956		0.0541667	0.0314333	0.0119326	0.00874549	0.00660819	0.0092	0.00208345	0.0276333	0	0.1354	0.0142128								3667	0.014016	0.00874549	0.020821	0.000933264	4.89363e-06	0.00111194	-0.0305494	-0.00221216	0.0333457		0.0314333	0.531433	-0.5908	-0.572367	-0.4646
3666.5	-0.0126	-0.0213	-0.0152	-0.0163667	0.0321	0.0052	-0.0168	0.00683333	0.0017	0.0658	0.0962		0.0545667	0.0312667	0.0118693	0.00869912	0.00657315	0.0092	0.00208345	0.0275333	0	0.1354	0.0142128								3666.5	0.0139528	0.00869912	0.0207859	0.000919268	3.48115e-06	0.00114114	-0.0303194	-0.00186578	0.0337807		0.0312667	0.531267	-0.5908	-0.572467	-0.4646
3666	-0.0124	-0.021	-0.0154	-0.0162667	0.0323	0.0053	-0.0166	0.007	0.0019	0.0665	0.0968		0.0550667	0.0312333	0.0118567	0.00868984	0.00656614	0.0092	0.00208345	0.0275333	0	0.135267	0.0141988								3666	0.0139401	0.00868984	0.0207649	0.00091245	2.85557e-06	0.00117661	-0.0302068	-0.00168984	0.0343017		0.0312333	0.531233	-0.5908	-0.572467	-0.464733
3665.5	-0.0122	-0.0208	-0.0154	-0.0161333	0.0323	0.0053	-0.0163	0.0071	0.0018	0.0669	0.0968		0.0551667	0.0312667	0.0118693	0.00869912	0.00657315	0.00926667	0.00209855	0.0274667	0	0.135	0.0141708								3665.5	0.0139679	0.00869912	0.0207439	0.000906082	2.55718e-06	0.00118492	-0.0301012	-0.00159912	0.0344227		0.0312667	0.531267	-0.590733	-0.572533	-0.465
3665	-0.0121	-0.0209	-0.0154	-0.0161333	0.0321	0.0055	-0.0163	0.0071	0.0017	0.0669	0.0967		0.0551	0.0311333	0.0118187	0.00866202	0.00654512	0.00896667	0.00203061	0.0271	0	0.134667	0.0141358								3665	0.0138493	0.00866202	0.0206809	0.000898959	2.43991e-06	0.00118467	-0.0299826	-0.00156202	0.0344191		0.0311333	0.531133	-0.591033	-0.5729	-0.465333
3664.5	-0.0119	-0.0208	-0.0153	-0.016	0.0322	0.0059	-0.0162	0.0073	0.0018	0.0671	0.0969		0.0552667	0.0308667	0.0117175	0.00858783	0.00648906	0.00866667	0.00196267	0.0269667	0	0.134633	0.0141323								3664.5	0.0136801	0.00858783	0.0206214	0.000880911	1.6585e-06	0.0012003	-0.0296801	-0.00128783	0.0346453		0.0308667	0.530867	-0.591333	-0.573033	-0.465367
3664	-0.0116	-0.0207	-0.0153	-0.0158667	0.0323	0.0061	-0.0163	0.00736667	0.0019	0.0671	0.097		0.0553333	0.0307	0.0116542	0.00854146	0.00645402	0.00866667	0.00196267	0.0270333	0	0.134767	0.0141463								3664	0.0136169	0.00854146	0.0206003	0.000869279	1.38013e-06	0.00120638	-0.0294835	-0.00117479	0.034733		0.0307	0.5307	-0.591333	-0.572967	-0.465233
3663.5	-0.0115	-0.0208	-0.0151	-0.0158	0.0325	0.0057	-0.0163	0.0073	0.0017	0.0672	0.0969		0.0552667	0.0308667	0.0117175	0.00858783	0.00648906	0.00883333	0.00200041	0.0269333	0	0.135	0.0141708								3663.5	0.0137179	0.00858783	0.0206598	0.000871306	1.6585e-06	0.00119763	-0.0295179	-0.00128783	0.0346068		0.0308667	0.530867	-0.591167	-0.573067	-0.465
3663	-0.0117	-0.0208	-0.015	-0.0158333	0.0327	0.0055	-0.0161	0.00736667	0.0017	0.0671	0.0968		0.0552	0.0312333	0.0118567	0.00868984	0.00656614	0.0091	0.0020608	0.0272	0	0.135267	0.0141988								3663	0.0139175	0.00868984	0.0207649	0.00088511	1.7508e-06	0.00118577	-0.0297508	-0.00132318	0.0344351		0.0312333	0.531233	-0.5909	-0.5728	-0.464733
3662.5	-0.012	-0.0207	-0.0153	-0.016	0.0326	0.0055	-0.0162	0.0073	0.002	0.0669	0.0967		0.0552	0.0312333	0.0118567	0.00868984	0.00656614	0.00913333	0.00206835	0.0272667	0	0.1354	0.0142128								3662.5	0.013925	0.00868984	0.0207789	0.000895507	1.93167e-06	0.00118481	-0.029925	-0.00138984	0.0344211		0.0312333	0.531233	-0.590867	-0.572733	-0.4646
3662	-0.0122	-0.0208	-0.0156	-0.0162	0.0322	0.0055	-0.0167	0.007	0.0019	0.0665	0.0965		0.0549667	0.031	0.0117681	0.00862493	0.00651709	0.0089	0.00201551	0.0270667	0	0.1352	0.0141918								3662	0.0137836	0.00862493	0.0207089	0.000899016	2.64038e-06	0.0011736	-0.0299836	-0.00162493	0.0342578		0.031	0.531	-0.5911	-0.572933	-0.4648
3661.5	-0.0119	-0.0209	-0.0155	-0.0161	0.0324	0.0055	-0.0165	0.00713333	0.0018	0.0667	0.0966		0.0550333	0.031	0.0117681	0.00862493	0.00651709	0.00876667	0.00198532	0.0269333	0	0.135033	0.0141743								3661.5	0.0137534	0.00862493	0.0206914	0.000891226	2.22485e-06	0.00117937	-0.0298534	-0.00149159	0.034342		0.031	0.531	-0.591233	-0.573067	-0.464967
3661	-0.0117	-0.0208	-0.0152	-0.0159	0.0326	0.0056	-0.0162	0.00733333	0.0021	0.0671	0.0967		0.0553	0.0310667	0.0117934	0.00864347	0.00653111	0.00883333	0.00200041	0.0270667	0	0.1352	0.0141918								3661	0.0137938	0.00864347	0.0207229	0.000881723	1.71647e-06	0.00119558	-0.0296938	-0.00131014	0.0345771		0.0310667	0.531067	-0.591167	-0.572933	-0.4648
3660.5	-0.012	-0.0208	-0.0151	-0.0159667	0.0323	0.0054	-0.0163	0.00713333	0.0021	0.0668	0.0966		0.0551667	0.0310333	0.0117807	0.0086342	0.0065241	0.00863333	0.00195512	0.027	0	0.135133	0.0141848								3660.5	0.0137359	0.0086342	0.0207089	0.000882241	2.2526e-06	0.00118734	-0.0297025	-0.00150087	0.0344578		0.0310333	0.531033	-0.591367	-0.573	-0.464867
3660	-0.012	-0.0208	-0.0151	-0.0159667	0.0321	0.0053	-0.0166	0.00693333	0.0019	0.0667	0.0963		0.0549667	0.0309333	0.0117428	0.00860638	0.00650308	0.00846667	0.00191738	0.0268667	0	0.134867	0.0141568								3660	0.0136602	0.00860638	0.0206599	0.000877749	2.79907e-06	0.00117696	-0.0296268	-0.00167304	0.0343068		0.0309333	0.530933	-0.591533	-0.573133	-0.465133
3659.5	-0.0122	-0.0209	-0.0153	-0.0161333	0.032	0.0051	-0.0168	0.00676667	0.0015	0.0665	0.096		0.0546667	0.031	0.0117681	0.00862493	0.00651709	0.00873333	0.00197777	0.0270667	0	0.135	0.0141708								3659.5	0.0137459	0.00862493	0.0206879	0.000892766	3.45312e-06	0.00115456	-0.0298792	-0.00185826	0.0339788		0.031	0.531	-0.591267	-0.572933	-0.465
3659	-0.0126	-0.0209	-0.0155	-0.0163333	0.032	0.0052	-0.0169	0.00676667	0.0014	0.0665	0.0965		0.0548	0.0311667	0.0118314	0.0086713	0.00655213	0.00906667	0.00205326	0.0273333	0	0.135267	0.0141988								3659	0.0138846	0.0086713	0.0207509	0.000913124	3.62761e-06	0.00115934	-0.0302179	-0.00190463	0.0340491		0.0311667	0.531167	-0.590933	-0.572667	-0.464733
3658.5	-0.0122	-0.0207	-0.0154	-0.0161	0.0323	0.0053	-0.0166	0.007	0.0015	0.0667	0.0973		0.0551667	0.0312333	0.0118567	0.00868984	0.00656614	0.0091	0.0020608	0.0272333	0	0.1353	0.0142023								3658.5	0.0139175	0.00868984	0.0207684	0.000901049	2.85557e-06	0.00118324	-0.0300175	-0.00168984	0.0343982		0.0312333	0.531233	-0.5909	-0.572767	-0.4647
3658	-0.0119	-0.0206	-0.0153	-0.0159333	0.0324	0.0052	-0.0166	0.007	0.0016	0.0665	0.0972		0.0551	0.0306	0.0116162	0.00851364	0.006433	0.00856667	0.00194002	0.0265667	0	0.134833	0.0141533								3658	0.0135563	0.00851364	0.0205863	0.000869637	2.29109e-06	0.0011912	-0.0294896	-0.00151364	0.0345137		0.0306	0.5306	-0.591433	-0.573433	-0.465167
3657.5	-0.0121	-0.0211	-0.0153	-0.0161667	0.0316	0.0047	-0.0167	0.00653333	0.0019	0.0654	0.0958		0.0543667	0.0303667	0.0115277	0.00844872	0.00638395	0.00856667	0.00194002	0.0265667	0	0.135533	0.0142268								3657.5	0.0134677	0.00844872	0.0206107	0.000878195	3.66869e-06	0.00113946	-0.0296344	-0.00191538	0.033756		0.0303667	0.530367	-0.591433	-0.573433	-0.464467
3657	-0.0123	-0.0219	-0.0157	-0.0166333	0.0297	0.0031	-0.0163	0.0055	0.0025	0.0636	0.0932		0.0531	0.0307	0.0116542	0.00854146	0.00645402	0.0088	0.00199287	0.0270667	0	0.137633	0.0144472								3657	0.0136471	0.00854146	0.0209012	0.000916903	9.25047e-06	0.00103676	-0.0302804	-0.00304146	0.0321988		0.0307	0.5307	-0.5912	-0.572933	-0.462367
3656.5	-0.0126	-0.0218	-0.0161	-0.0168333	0.0297	0.0026	-0.0177	0.00486667	0.0018	0.0624	0.0926		0.0522667	0.0306667	0.0116416	0.00853218	0.00644701	0.0083	0.00187963	0.0265667	0	0.1367	0.0143492								3656.5	0.0135212	0.00853218	0.0207962	0.000921397	1.3436e-05	0.000990387	-0.0303545	-0.00366552	0.0314704		0.0306667	0.530667	-0.5917	-0.573433	-0.4633
3656	-0.0128	-0.0215	-0.0158	-0.0167	0.0297	0.0029	-0.017	0.0052	0.0026	0.0623	0.0929		0.0526	0.0308333	0.0117048	0.00857855	0.00648205	0.00873333	0.00197777	0.0269667	0	0.137567	0.0144402								3656	0.0136826	0.00857855	0.0209223	0.000923102	1.14146e-05	0.00100348	-0.0303826	-0.00337855	0.0316777		0.0308333	0.530833	-0.591267	-0.573033	-0.462433
3655.5	-0.0127	-0.0212	-0.0155	-0.0164667	0.0302	0.0037	-0.0168	0.0057	0.002	0.0633	0.0937		0.053	0.0304333	0.011553	0.00846727	0.00639796	0.0084	0.00190228	0.0265667	0	0.1358	0.0142548								3655.5	0.0134553	0.00846727	0.0206527	0.000895321	7.65776e-06	0.00104635	-0.0299219	-0.00276727	0.0323473		0.0304333	0.530433	-0.5916	-0.573433	-0.4642
3655	-0.0121	-0.0208	-0.0151	-0.016	0.0314	0.0047	-0.0165	0.00653333	0.0018	0.0652	0.0956		0.0542	0.0309333	0.0117428	0.00860638	0.00650308	0.00883333	0.00200041	0.0270667	0	0.1348	0.0141498								3655	0.0137432	0.00860638	0.0206529	0.000884658	4.29751e-06	0.00112541	-0.0297432	-0.00207304	0.0335471		0.0309333	0.530933	-0.591167	-0.572933	-0.4652
3654.5	-0.0121	-0.0209	-0.0153	-0.0161	0.0318	0.0052	-0.0163	0.0069	0.0018	0.0659	0.0962		0.0546333	0.0313667	0.0119073	0.00872694	0.00659417	0.00906667	0.00205326	0.0273667	0	0.134933	0.0141638								3654.5	0.0139605	0.00872694	0.020758	0.000903636	3.33771e-06	0.00114754	-0.0300605	-0.00182694	0.0338754		0.0313667	0.531367	-0.590933	-0.572633	-0.465067
3654	-0.0123	-0.021	-0.0154	-0.0162333	0.032	0.0055	-0.0165	0.007	0.0017	0.0662	0.0966		0.0548333	0.0313333	0.0118946	0.00871767	0.00658717	0.0091	0.0020608	0.0272	0	0.134967	0.0141673								3654	0.0139554	0.00871767	0.0207545	0.000911362	2.95038e-06	0.00116137	-0.0301888	-0.00171767	0.0340789		0.0313333	0.531333	-0.5909	-0.5728	-0.465033
3653.5	-0.0122	-0.0209	-0.0153	-0.0161333	0.032	0.0056	-0.0165	0.00703333	0.0019	0.0664	0.0966		0.0549667	0.031	0.0117681	0.00862493	0.00651709	0.00896667	0.00203061	0.0268333	0	0.134733	0.0141428								3653.5	0.0137987	0.00862493	0.0206599	0.000895927	2.53316e-06	0.00117696	-0.029932	-0.00159159	0.0343068		0.031	0.531	-0.591033	-0.573167	-0.465267
3653	-0.0119	-0.0208	-0.0154	-0.0160333	0.0319	0.0055	-0.0165	0.00696667	0.0019	0.0663	0.0963		0.0548333	0.0309	0.0117301	0.0085971	0.00649607	0.00866667	0.00196267	0.0266	0	0.1346	0.0141288								3653	0.0136928	0.0085971	0.0206249	0.000883643	2.65832e-06	0.00117022	-0.0297261	-0.00163044	0.0342085		0.0309	0.5309	-0.591333	-0.5734	-0.4654
3652.5	-0.0122	-0.0209	-0.0154	-0.0161667	0.0313	0.0046	-0.0166	0.00643333	0.0021	0.0649	0.0955		0.0541667	0.0308333	0.0117048	0.00857855	0.00648205	0.0087	0.00197022	0.0267	0	0.1354	0.0142128								3652.5	0.013675	0.00857855	0.0206948	0.000890528	4.60197e-06	0.00112036	-0.0298417	-0.00214522	0.0334718		0.0308333	0.530833	-0.5913	-0.5733	-0.4646
3652	-0.0134	-0.0215	-0.0152	-0.0167	0.0298	0.003	-0.017	0.00526667	0.0022	0.0632	0.0941		0.0531667	0.0303667	0.0115277	0.00844872	0.00638395	0.00856667	0.00194002	0.0264333	0	0.136333	0.0143107								3652	0.0134677	0.00844872	0.0206947	0.00091009	1.01254e-05	0.00105443	-0.0301677	-0.00318205	0.032472		0.0303667	0.530367	-0.591433	-0.573567	-0.463667
3651.5	-0.0143	-0.0217	-0.0144	-0.0168	0.0297	0.0029	-0.0178	0.00493333	0.0021	0.0622	0.0933		0.0525333	0.0292333	0.0110974	0.0081334	0.00614569	0.00733333	0.00166072	0.0248	0	0.1351	0.0141813								3651.5	0.0127582	0.0081334	0.020327	0.000873685	1.02404e-05	0.00103725	-0.0295582	-0.00320006	0.0322064		0.0292333	0.529233	-0.592667	-0.5752	-0.4649
3651	-0.0154	-0.022	-0.0165	-0.0179667	0.0272	0.0007	-0.0188	0.00303333	0.0007	0.0585	0.0883		0.0491667	0.0285	0.0108191	0.00792937	0.00599152	0.00623333	0.00141161	0.0237333	0	0.1334	0.0140028								3651	0.0122307	0.00792937	0.0199944	0.000911879	2.39711e-05	0.000851024	-0.0301973	-0.00489603	0.0291723		0.0285	0.5285	-0.593767	-0.576267	-0.4666
3650.5	-0.0147	-0.0217	-0.0178	-0.0180667	0.0268	0.0003	-0.0191	0.00266667	0.0005	0.0582	0.0881		0.0489333	0.0289333	0.0109836	0.00804993	0.00608262	0.00623333	0.00141161	0.0243667	0	0.1342	0.0140868								3650.5	0.0123952	0.00804993	0.0201694	0.000927923	2.89795e-05	0.000827362	-0.0304618	-0.00538326	0.0287639		0.0289333	0.528933	-0.593767	-0.575633	-0.4658
3650	-0.014	-0.0212	-0.0177	-0.0176333	0.0267	0.0002	-0.0182	0.0029	0.0016	0.0573	0.0866		0.0485	0.03	0.0113885	0.0083467	0.00630686	0.007	0.00158523	0.0257667	0	0.137533	0.0144367								3650	0.0129737	0.0083467	0.0207436	0.000936791	2.96666e-05	0.000770419	-0.030607	-0.0054467	0.0277564		0.03	0.53	-0.593	-0.574233	-0.462467
3649.5	-0.0135	-0.0207	-0.0165	-0.0169	0.0283	0.0014	-0.0187	0.00366667	0.001	0.0594	0.089		0.0498	0.0295	0.0111987	0.00820759	0.00620175	0.00656667	0.0014871	0.0251667	0	0.136067	0.0142828								3649.5	0.0126858	0.00820759	0.0204845	0.000875318	2.062e-05	0.000859399	-0.0295858	-0.00454092	0.0293155		0.0295	0.5295	-0.593433	-0.574833	-0.463933
3649	-0.0132	-0.0209	-0.0159	-0.0166667	0.0281	0.0012	-0.0181	0.00373333	0.0018	0.0603	0.0906		0.0509	0.0293667	0.0111481	0.00817049	0.00617372	0.00703333	0.00159278	0.0252333	0	0.136433	0.0143212								3649	0.0127408	0.00817049	0.020495	0.000864801	1.96884e-05	0.000924467	-0.0294075	-0.00443716	0.030405		0.0293667	0.529367	-0.592967	-0.574767	-0.463567
3648.5	-0.0138	-0.0214	-0.0166	-0.0172667	0.0274	0.0006	-0.0191	0.00296667	0.0012	0.0591	0.0895		0.0499333	0.029	0.0110089	0.00806848	0.00609663	0.00703333	0.00159278	0.0248	0	0.135767	0.0142513								3648.5	0.0126016	0.00806848	0.0203479	0.000892116	2.60285e-05	0.000875298	-0.0298683	-0.00510181	0.0295854		0.029	0.529	-0.592967	-0.5752	-0.464233
3648	-0.0144	-0.0213	-0.017	-0.0175667	0.0276	0.0004	-0.0197	0.00276667	0.0011	0.0589	0.0896		0.0498667	0.0292	0.0110848	0.00812412	0.00613868	0.0073	0.00165317	0.0248333	0	0.135433	0.0142163								3648	0.012738	0.00812412	0.020355	0.00091837	2.87023e-05	0.000870941	-0.0303046	-0.00535746	0.0295117		0.0292	0.5292	-0.5927	-0.575167	-0.464567
3647.5	-0.0143	-0.021	-0.0166	-0.0173	0.0275	0.0008	-0.0197	0.00286667	0.0005	0.0583	0.0887		0.0491667	0.0294	0.0111607	0.00817977	0.00618072	0.00703333	0.00159278	0.0246667	0	0.133833	0.0140483								3647.5	0.0127535	0.00817977	0.020229	0.000903212	2.8229e-05	0.000837386	-0.0300535	-0.0053131	0.0289376		0.0294	0.5294	-0.592967	-0.575333	-0.466167
3647	-0.0138	-0.0216	-0.0164	-0.0172667	0.0274	0.0008	-0.0182	0.00333333	0.0015	0.0589	0.089		0.0498	0.0299	0.0113505	0.00831888	0.00628584	0.00763333	0.00172866	0.0257333	0	0.134267	0.0140938								3647	0.0130792	0.00831888	0.0203796	0.00092087	2.48557e-05	0.000865557	-0.0303458	-0.00498555	0.0294204		0.0299	0.5299	-0.592367	-0.574267	-0.465733
3646.5	-0.0128	-0.0216	-0.0159	-0.0167667	0.0295	0.0021	-0.0178	0.0046	0.0022	0.0614	0.0918		0.0518	0.0301667	0.0114517	0.00839307	0.0063419	0.00783333	0.00177395	0.0261	0	0.1343	0.0140973								3646.5	0.0132257	0.00839307	0.0204392	0.000899542	1.43874e-05	0.000983499	-0.0299924	-0.00379307	0.0313608		0.0301667	0.530167	-0.592167	-0.5739	-0.4657
3646	-0.0124	-0.0213	-0.0155	-0.0164	0.0308	0.0038	-0.0176	0.00566667	0.0023	0.0638	0.0939		0.0533333	0.0305	0.0115783	0.00848581	0.00641198	0.00813333	0.00184189	0.0262	0	0.134367	0.0141043								3646	0.0134202	0.00848581	0.0205163	0.000889243	7.94759e-06	0.00107696	-0.0298202	-0.00281915	0.0328171		0.0305	0.5305	-0.591867	-0.5738	-0.465633
3645.5	-0.0124	-0.0212	-0.0152	-0.0162667	0.0312	0.0047	-0.0173	0.0062	0.002	0.0655	0.0952		0.0542333	0.0309667	0.0117554	0.00861565	0.00651008	0.0088	0.00199287	0.0267	0	0.134967	0.0141673								3645.5	0.0137483	0.00861565	0.0206774	0.000900898	5.83537e-06	0.001126	-0.030015	-0.00241565	0.033556		0.0309667	0.530967	-0.5912	-0.5733	-0.465033
3645	-0.0122	-0.0209	-0.0153	-0.0161333	0.0317	0.0049	-0.0169	0.00656667	0.002	0.0663	0.0958		0.0547	0.0313667	0.0119073	0.00872694	0.00659417	0.00923333	0.002091	0.0273	0	0.135567	0.0142303								3645	0.0139983	0.00872694	0.0208244	0.000907914	4.66678e-06	0.00114755	-0.0301316	-0.00216027	0.0338756		0.0313667	0.531367	-0.590767	-0.5727	-0.464433
3644.5	-0.0122	-0.0208	-0.0157	-0.0162333	0.0321	0.0049	-0.0165	0.00683333	0.002	0.0665	0.0959		0.0548	0.0312	0.011844	0.00868057	0.00655914	0.00906667	0.00205326	0.0271333	0	0.135567	0.0142303								3644.5	0.0138973	0.00868057	0.0207894	0.000907853	3.41228e-06	0.00115672	-0.0301306	-0.00184724	0.0340106		0.0312	0.5312	-0.590933	-0.572867	-0.464433
3644	-0.0121	-0.0207	-0.0156	-0.0161333	0.0321	0.0051	-0.0161	0.00703333	0.002	0.0664	0.0961		0.0548333	0.031	0.0117681	0.00862493	0.00651709	0.00883333	0.00200041	0.0268	0	0.1352	0.0141918								3644	0.0137685	0.00862493	0.0207089	0.00089412	2.53316e-06	0.00116448	-0.0299018	-0.00159159	0.0341245		0.031	0.531	-0.591167	-0.5732	-0.4648
3643.5	-0.0121	-0.0207	-0.0153	-0.0160333	0.0316	0.0051	-0.0161	0.00686667	0.0019	0.0659	0.0962		0.0546667	0.0307333	0.0116669	0.00855073	0.00646103	0.00863333	0.00195512	0.0267333	0	0.134967	0.0141673								3643.5	0.013622	0.00855073	0.0206283	0.000879438	2.83608e-06	0.00115861	-0.0296553	-0.00168407	0.0340383		0.0307333	0.530733	-0.591367	-0.573267	-0.465033
3643	-0.0125	-0.0207	-0.0155	-0.0162333	0.0313	0.0049	-0.0167	0.0065	0.0018	0.0656	0.0959		0.0544333	0.0306	0.0116162	0.00851364	0.006433	0.00866667	0.00196267	0.0268333	0	0.135	0.0141708								3643	0.0135789	0.00851364	0.0206038	0.00088877	4.05473e-06	0.00114444	-0.0298122	-0.00201364	0.0338295		0.0306	0.5306	-0.591333	-0.573167	-0.465
3642.5	-0.0125	-0.0208	-0.0155	-0.0162667	0.0317	0.005	-0.0169	0.0066	0.0019	0.0657	0.0958		0.0544667	0.0310333	0.0117807	0.0086342	0.0065241	0.0091	0.0020608	0.0271667	0	0.135367	0.0142093								3642.5	0.0138415	0.0086342	0.0207334	0.000906505	4.13797e-06	0.00113794	-0.0301082	-0.0020342	0.0337333		0.0310333	0.531033	-0.5909	-0.572833	-0.464633
3642	-0.0121	-0.0211	-0.0153	-0.0161667	0.032	0.0051	-0.0167	0.0068	0.0018	0.0658	0.0957		0.0544333	0.0313333	0.0118946	0.00871767	0.00658717	0.00936667	0.00212119	0.0273667	0	0.135533	0.0142268								3642	0.0140158	0.00871767	0.0208139	0.000910983	3.67744e-06	0.00113026	-0.0301825	-0.00191767	0.0336194		0.0313333	0.531333	-0.590633	-0.572633	-0.464467
3641.5	-0.0115	-0.0207	-0.0152	-0.0158	0.0322	0.0053	-0.0167	0.00693333	0.0018	0.0662	0.0958		0.0546	0.0313667	0.0119073	0.00872694	0.00659417	0.00916667	0.0020759	0.0273333	0	0.135467	0.0142198								3641.5	0.0139832	0.00872694	0.0208139	0.000887038	3.21703e-06	0.0011415	-0.0297832	-0.00179361	0.0337861		0.0313667	0.531367	-0.590833	-0.572667	-0.464533
3641	-0.0113	-0.0203	-0.015	-0.0155333	0.0322	0.0053	-0.0165	0.007	0.0022	0.0667	0.0964		0.0551	0.0311667	0.0118314	0.0086713	0.00655213	0.00883333	0.00200041	0.0272333	0	0.1355	0.0142233								3641	0.0138318	0.0086713	0.0207754	0.00086231	2.79323e-06	0.00117818	-0.0293651	-0.0016713	0.0343246		0.0311667	0.531167	-0.591167	-0.572767	-0.4645
3640.5	-0.0116	-0.0204	-0.0149	-0.0156333	0.0317	0.0053	-0.0162	0.00693333	0.0022	0.0667	0.0967		0.0552	0.0309	0.0117301	0.0085971	0.00649607	0.00866667	0.00196267	0.027	0	0.135433	0.0142163								3640.5	0.0136928	0.0085971	0.0207123	0.000860022	2.76813e-06	0.0011894	-0.0293261	-0.00166377	0.0344877		0.0309	0.5309	-0.591333	-0.573	-0.464567
3640	-0.0122	-0.0207	-0.0151	-0.016	0.0315	0.0052	-0.0164	0.00676667	0.0018	0.0665	0.0963		0.0548667	0.0309667	0.0117554	0.00861565	0.00651008	0.00883333	0.00200041	0.0268667	0	0.1352	0.0141918								3640	0.0137559	0.00861565	0.0207019	0.000885411	3.41874e-06	0.00116723	-0.0297559	-0.00184898	0.0341648		0.0309667	0.530967	-0.591167	-0.573133	-0.4648
3639.5	-0.0126	-0.0209	-0.0153	-0.0162667	0.0317	0.0051	-0.0165	0.00676667	0.0017	0.0665	0.0963		0.0548333	0.0311333	0.0118187	0.00866202	0.00654512	0.00916667	0.0020759	0.0269	0	0.1352	0.0141918								3639.5	0.0138946	0.00866202	0.0207369	0.000909703	3.59237e-06	0.00116257	-0.0301613	-0.00189535	0.0340964		0.0311333	0.531133	-0.590833	-0.5731	-0.4648
3639	-0.0125	-0.0208	-0.0154	-0.0162333	0.0318	0.0051	-0.0166	0.00676667	0.0016	0.0664	0.096		0.0546667	0.0310333	0.0117807	0.0086342	0.0065241	0.0091	0.0020608	0.0268333	0	0.135233	0.0141953								3639	0.0138415	0.0086342	0.0207194	0.000904499	3.48768e-06	0.00115242	-0.0300749	-0.00186753	0.0339473		0.0310333	0.531033	-0.5909	-0.573167	-0.464767
3638.5	-0.0122	-0.0206	-0.0151	-0.0159667	0.0319	0.0052	-0.0166	0.00683333	0.002	0.0659	0.0958		0.0545667	0.0305	0.0115783	0.00848581	0.00641198	0.00853333	0.00193248	0.0264667	0	0.1347	0.0141393								3638.5	0.0135108	0.00848581	0.0205513	0.000868919	2.73069e-06	0.00115705	-0.0294774	-0.00165248	0.0340154		0.0305	0.5305	-0.591467	-0.573533	-0.4653
3638	-0.0118	-0.0205	-0.015	-0.0157667	0.0322	0.0053	-0.0161	0.00713333	0.0024	0.0659	0.096		0.0547667	0.0304333	0.011553	0.00846727	0.00639796	0.0085	0.00192493	0.0267	0	0.134633	0.0141323								3638	0.0134779	0.00846727	0.0205303	0.000855245	1.77937e-06	0.00117213	-0.0292446	-0.00133393	0.0342364		0.0304333	0.530433	-0.5915	-0.5733	-0.465367
3637.5	-0.0118	-0.0204	-0.0152	-0.0158	0.0322	0.0055	-0.0159	0.00726667	0.0025	0.0663	0.0964		0.0550667	0.0308333	0.0117048	0.00857855	0.00648205	0.00886667	0.00200796	0.0269667	0	0.135	0.0141708								3637.5	0.0137128	0.00857855	0.0206528	0.000871004	1.72105e-06	0.00118431	-0.0295128	-0.00131189	0.0344138		0.0308333	0.530833	-0.591133	-0.573033	-0.465
3637	-0.012	-0.0203	-0.0152	-0.0158333	0.0322	0.0057	-0.0161	0.00726667	0.0024	0.0667	0.0967		0.0552667	0.0312333	0.0118567	0.00868984	0.00656614	0.00913333	0.00206835	0.0271	0	0.1353	0.0142023								3637	0.013925	0.00868984	0.0207684	0.00088556	2.02543e-06	0.00119013	-0.0297584	-0.00142318	0.0344982		0.0312333	0.531233	-0.590867	-0.5729	-0.4647
3636.5	-0.012	-0.0203	-0.0149	-0.0157333	0.032	0.0058	-0.0161	0.00723333	0.0025	0.0667	0.0966		0.0552667	0.0315	0.0119579	0.00876404	0.0066222	0.0093	0.0021061	0.0272667	0	0.1356	0.0142338								3636.5	0.014064	0.00876404	0.020856	0.000887881	2.34305e-06	0.0011841	-0.0297973	-0.0015307	0.0344107		0.0315	0.5315	-0.5907	-0.572733	-0.4644
3636	-0.0119	-0.0205	-0.0148	-0.0157333	0.0319	0.0057	-0.0161	0.00716667	0.0025	0.0666	0.097		0.0553667	0.0311	0.0118061	0.00865275	0.00653811	0.00883333	0.00200041	0.0270667	0	0.1353	0.0142023								3636	0.0138065	0.00865275	0.0207404	0.0008726	2.20844e-06	0.00119898	-0.0295398	-0.00148608	0.0346263		0.0311	0.5311	-0.591167	-0.572933	-0.4647
3635.5	-0.0119	-0.0208	-0.0151	-0.0159333	0.0319	0.0056	-0.0164	0.00703333	0.0022	0.0663	0.0972		0.0552333	0.0306	0.0116162	0.00851364	0.006433	0.00836667	0.00189473	0.0266	0	0.1347	0.0141393								3635.5	0.013511	0.00851364	0.0205723	0.000866967	2.1913e-06	0.00120139	-0.0294443	-0.0014803	0.034661		0.0306	0.5306	-0.591633	-0.5734	-0.4653
3635	-0.0122	-0.0211	-0.0153	-0.0162	0.0314	0.0049	-0.0166	0.00656667	0.002	0.0657	0.0967		0.0548	0.0306	0.0116162	0.00851364	0.006433	0.0084	0.00190228	0.0266	0	0.135	0.0141708								3635	0.0135185	0.00851364	0.0206038	0.000883191	3.79069e-06	0.00116938	-0.0297185	-0.00194697	0.0341962		0.0306	0.5306	-0.5916	-0.5734	-0.465
3634.5	-0.0126	-0.0216	-0.0156	-0.0166	0.0304	0.0038	-0.0168	0.0058	0.0017	0.0646	0.0951		0.0538	0.0305667	0.0116036	0.00850436	0.00642599	0.00856667	0.00194002	0.0265667	0	0.135467	0.0142198								3634.5	0.0135436	0.00850436	0.0206458	0.000908638	7.31357e-06	0.0010992	-0.0301436	-0.00270436	0.0331542		0.0305667	0.530567	-0.591433	-0.573433	-0.464533
3634	-0.0125	-0.0213	-0.0155	-0.0164333	0.0305	0.0038	-0.0173	0.00566667	0.0013	0.0643	0.0943		0.0533	0.0306667	0.0116416	0.00853218	0.00644701	0.00873333	0.00197777	0.0266333	0	0.1349	0.0141603								3634	0.0136193	0.00853218	0.0206073	0.000903162	8.21119e-06	0.00106881	-0.0300527	-0.00286552	0.0326927		0.0306667	0.530667	-0.591267	-0.573367	-0.4651
3633.5	-0.0122	-0.0206	-0.0154	-0.0160667	0.031	0.0041	-0.0169	0.00606667	0.0019	0.0647	0.0946		0.0537333	0.0309667	0.0117554	0.00861565	0.00651008	0.0089	0.00201551	0.0269667	0	0.135133	0.0141848								3633.5	0.0137709	0.00861565	0.0206949	0.000890283	6.49732e-06	0.00109154	-0.0298376	-0.00254898	0.0330385		0.0309667	0.530967	-0.5911	-0.573033	-0.464867
3633	-0.0118	-0.0201	-0.0152	-0.0157	0.0315	0.0048	-0.0166	0.00656667	0.002	0.0655	0.0953		0.0542667	0.0309667	0.0117554	0.00861565	0.00651008	0.00883333	0.00200041	0.0269	0	0.135233	0.0141953								3633	0.0137559	0.00861565	0.0207054	0.000867647	4.19834e-06	0.00112636	-0.0294559	-0.00204898	0.0335613		0.0309667	0.530967	-0.591167	-0.5731	-0.464767
3632.5	-0.0112	-0.0198	-0.0148	-0.0152667	0.0322	0.0058	-0.0162	0.00726667	0.0024	0.0666	0.0966		0.0552	0.0308333	0.0117048	0.00857855	0.00648205	0.00853333	0.00193248	0.0266	0	0.134833	0.0141533								3632.5	0.0136373	0.00857855	0.0206353	0.000835439	1.72105e-06	0.00119472	-0.028904	-0.00131189	0.0345647		0.0308333	0.530833	-0.591467	-0.5734	-0.465167
3632	-0.0113	-0.0201	-0.015	-0.0154667	0.0322	0.0058	-0.0161	0.0073	0.0025	0.0668	0.0967		0.0553333	0.0303	0.0115024	0.00843017	0.00636993	0.0081	0.00183434	0.0260667	0	0.134533	0.0141218								3632	0.0133367	0.00843017	0.0204917	0.000829634	1.27728e-06	0.00121394	-0.0288034	-0.00113017	0.0348416		0.0303	0.5303	-0.5919	-0.573933	-0.465467
3631.5	-0.0122	-0.0204	-0.0152	-0.0159333	0.0313	0.0052	-0.0167	0.0066	0.0021	0.0657	0.0957		0.0545	0.0302	0.0114644	0.00840235	0.00634891	0.008	0.0018117	0.026	0	0.1344	0.0141078								3631.5	0.0132761	0.00840235	0.0204567	0.000853191	3.24845e-06	0.00115895	-0.0292094	-0.00180235	0.0340433		0.0302	0.5302	-0.592	-0.574	-0.4656
3631	-0.0127	-0.0203	-0.0149	-0.0159667	0.0312	0.0051	-0.0171	0.0064	0.0021	0.0649	0.0954		0.0541333	0.0304667	0.0115656	0.00847654	0.00640497	0.00826667	0.00187209	0.0261	0	0.134733	0.0141428								3631	0.0134377	0.00847654	0.0205478	0.000864618	4.31202e-06	0.00112799	-0.0294044	-0.00207654	0.0335856		0.0304667	0.530467	-0.591733	-0.5739	-0.465267
3630.5	-0.0127	-0.0206	-0.0149	-0.0160667	0.0297	0.0032	-0.0162	0.00556667	0.0031	0.062	0.0922		0.0524333	0.0305667	0.0116036	0.00850436	0.00642599	0.00836667	0.00189473	0.0263	0	0.137033	0.0143842								3630.5	0.0134983	0.00850436	0.0208102	0.000874089	8.63005e-06	0.00100002	-0.029565	-0.00293769	0.0316231		0.0305667	0.530567	-0.591633	-0.5737	-0.462967
3630	-0.0124	-0.021	-0.0156	-0.0163333	0.0296	0.0025	-0.0161	0.00533333	0.0037	0.0619	0.093		0.0528667	0.0299333	0.0113632	0.00832815	0.00629285	0.00726667	0.00164562	0.0251667	0	0.137733	0.0144577								3630	0.0130088	0.00832815	0.0207505	0.00086096	8.96895e-06	0.00103145	-0.0293421	-0.00299482	0.0321161		0.0299333	0.529933	-0.592733	-0.574833	-0.462267
3629.5	-0.0131	-0.0204	-0.016	-0.0165	0.0285	0.0018	-0.0182	0.00403333	0.0024	0.0604	0.0907		0.0511667	0.0292667	0.0111101	0.00814267	0.00615269	0.00673333	0.00152484	0.0241333	0	0.1371	0.0143912								3629.5	0.0126349	0.00814267	0.0205439	0.000848844	1.68867e-05	0.000937753	-0.0291349	-0.00410934	0.0306228		0.0292667	0.529267	-0.593267	-0.575867	-0.4629
3629	-0.0138	-0.0203	-0.0165	-0.0168667	0.0261	0	-0.019	0.00236667	0.0018	0.0559	0.0853		0.0476667	0.0288	0.0109329	0.00801283	0.00605459	0.00676667	0.00153239	0.0243667	0	0.1377	0.0144542								3629	0.0124653	0.00801283	0.0205088	0.000860366	3.18792e-05	0.00073755	-0.029332	-0.00564617	0.0271579		0.0288	0.5288	-0.593233	-0.575633	-0.4623
3628.5	-0.0133	-0.021	-0.0163	-0.0168667	0.0266	0.0004	-0.0188	0.00273333	0.0015	0.0571	0.0879		0.0488333	0.0305	0.0115783	0.00848581	0.00641198	0.00846667	0.00191738	0.0264	0	0.136733	0.0143527								3628.5	0.0134957	0.00848581	0.0207647	0.000921871	3.3091e-05	0.000787848	-0.0303623	-0.00575248	0.0280686		0.0305	0.5305	-0.591533	-0.5736	-0.463267
3628	-0.0133	-0.0212	-0.0159	-0.0168	0.0282	0.0016	-0.0178	0.004	0.0021	0.0606	0.0912		0.0513	0.0316	0.0119959	0.00879186	0.00664323	0.00956667	0.00216649	0.0276667	0	0.137733	0.0144577								3628	0.0141623	0.00879186	0.0211009	0.000958667	2.29619e-05	0.000911984	-0.0309623	-0.00479186	0.0301991		0.0316	0.5316	-0.590433	-0.572333	-0.462267
3627.5	-0.0133	-0.0212	-0.0157	-0.0167333	0.0295	0.0027	-0.0179	0.00476667	0.0012	0.0625	0.0923		0.052	0.0310333	0.0117807	0.0086342	0.0065241	0.00856667	0.00194002	0.0266667	0	0.136033	0.0142793								3627.5	0.0137208	0.0086342	0.0208034	0.000927452	1.49578e-05	0.000973231	-0.0304541	-0.00386753	0.0311966		0.0310333	0.531033	-0.591433	-0.573333	-0.463967
3627	-0.0126	-0.0209	-0.0151	-0.0162	0.0308	0.0041	-0.0174	0.00583333	0.0014	0.0645	0.0937		0.0532	0.0302333	0.0114771	0.00841162	0.00635592	0.0078	0.0017664	0.0257667	0	0.134067	0.0140728								3627	0.0132435	0.00841162	0.0204287	0.000866917	6.64756e-06	0.00107396	-0.0294435	-0.00257829	0.0327713		0.0302333	0.530233	-0.5922	-0.574233	-0.465933
3626.5	-0.0126	-0.021	-0.0153	-0.0163	0.0308	0.0043	-0.0171	0.006	0.0015	0.0646	0.0939		0.0533333	0.0297	0.0112746	0.00826323	0.00624379	0.00756667	0.00171356	0.0255667	0	0.1334	0.0140028								3626.5	0.0129882	0.00826323	0.0202466	0.000857796	5.12223e-06	0.00109473	-0.0292882	-0.00226323	0.0330867		0.0297	0.5297	-0.592433	-0.574433	-0.4666
3626	-0.0127	-0.021	-0.0156	-0.0164333	0.031	0.0045	-0.017	0.00616667	0.0016	0.0649	0.0945		0.0536667	0.03	0.0113885	0.0083467	0.00630686	0.00803333	0.00181924	0.0261667	0	0.133667	0.0140308								3626	0.0132077	0.0083467	0.0203377	0.000878592	4.75255e-06	0.00111082	-0.0296411	-0.00218004	0.033329		0.03	0.53	-0.591967	-0.573833	-0.466333
3625.5	-0.0121	-0.0206	-0.0152	-0.0159667	0.0316	0.0051	-0.0166	0.0067	0.0018	0.0656	0.0958		0.0544	0.0311	0.0118061	0.00865275	0.00653811	0.009	0.00203816	0.0271333	0	0.1349	0.0141603								3625.5	0.0138442	0.00865275	0.0206984	0.000888688	3.81322e-06	0.0011358	-0.0298109	-0.00195275	0.0337016		0.0311	0.5311	-0.591	-0.572867	-0.4651
3625	-0.0115	-0.0201	-0.0147	-0.0154333	0.0321	0.0058	-0.0161	0.00726667	0.002	0.0663	0.0968		0.0550333	0.0318667	0.0120971	0.00886605	0.00669929	0.00976667	0.00221178	0.0277667	0	0.135733	0.0142478								3625	0.0143089	0.00886605	0.0209471	0.000884599	2.55803e-06	0.00116187	-0.0297422	-0.00159939	0.0340863		0.0318667	0.531867	-0.590233	-0.572233	-0.464267
3624.5	-0.0111	-0.0197	-0.0145	-0.0151	0.0325	0.0065	-0.0158	0.00773333	0.0026	0.067	0.0973		0.0556333	0.0319667	0.0121351	0.00889387	0.00672031	0.00983333	0.00222688	0.0278333	0	0.135833	0.0142583								3624.5	0.0143619	0.00889387	0.0209786	0.000868005	1.34686e-06	0.00120095	-0.0294619	-0.00116054	0.0346548		0.0319667	0.531967	-0.590167	-0.572167	-0.464167
3624	-0.011	-0.0196	-0.0146	-0.0150667	0.0326	0.0066	-0.0158	0.0078	0.0027	0.0671	0.0969		0.0555667	0.0317333	0.0120465	0.00882896	0.00667126	0.00963333	0.00218158	0.0274	0	0.135533	0.0142268								3624	0.0142281	0.00882896	0.020898	0.000858181	1.05875e-06	0.00120191	-0.0292947	-0.00102896	0.0346686		0.0317333	0.531733	-0.590367	-0.5726	-0.464467
3623.5	-0.0114	-0.0198	-0.0148	-0.0153333	0.0322	0.0061	-0.016	0.00743333	0.0024	0.0664	0.0962		0.055	0.0313333	0.0118946	0.00871767	0.00658717	0.00923333	0.002091	0.0272	0	0.135	0.0141708								3623.5	0.0139856	0.00871767	0.020758	0.000859602	1.64951e-06	0.00117252	-0.029319	-0.00128433	0.034242		0.0313333	0.531333	-0.590767	-0.5728	-0.465
3623	-0.0119	-0.0203	-0.0151	-0.0157667	0.0319	0.0055	-0.0162	0.00706667	0.0021	0.0662	0.0959		0.0547333	0.0314	0.0119199	0.00873621	0.00660118	0.0094	0.00212874	0.0274333	0	0.134967	0.0141673								3623	0.0140487	0.00873621	0.0207685	0.000888955	2.78739e-06	0.00115361	-0.0298153	-0.00166955	0.0339649		0.0314	0.5314	-0.5906	-0.572567	-0.465033
3622.5	-0.0122	-0.0204	-0.0152	-0.0159333	0.0316	0.0052	-0.0162	0.00686667	0.0021	0.066	0.0959		0.0546667	0.0313333	0.0118946	0.00871767	0.00658717	0.00933333	0.00211365	0.0271667	0	0.135233	0.0141953								3622.5	0.0140083	0.00871767	0.0207824	0.0008965	3.4262e-06	0.00114814	-0.0299416	-0.001851	0.0338842		0.0313333	0.531333	-0.590667	-0.572833	-0.464767
3622	-0.0122	-0.0203	-0.015	-0.0158333	0.0312	0.0047	-0.0161	0.0066	0.0025	0.0656	0.0956		0.0545667	0.0304667	0.0115656	0.00847654	0.00640497	0.00846667	0.00191738	0.0261333	0	0.1346	0.0141288								3622	0.013483	0.00847654	0.0205338	0.000859448	3.5214e-06	0.00115824	-0.0293163	-0.00187654	0.0340329		0.0304667	0.530467	-0.591533	-0.573867	-0.4654
3621.5	-0.012	-0.0205	-0.0149	-0.0158	0.0312	0.005	-0.0165	0.00656667	0.0025	0.0654	0.0955		0.0544667	0.0295667	0.011224	0.00822614	0.00621576	0.00746667	0.00169092	0.0251333	0	0.133333	0.0139958								3621.5	0.0129149	0.00822614	0.0202116	0.000824545	2.75385e-06	0.00117341	-0.0287149	-0.00165947	0.0342551		0.0295667	0.529567	-0.592533	-0.574867	-0.466667
3621	-0.0122	-0.0204	-0.015	-0.0158667	0.0312	0.0053	-0.0167	0.0066	0.0026	0.0646	0.0953		0.0541667	0.0301667	0.0114517	0.00839307	0.0063419	0.0078	0.0017664	0.0257	0	0.134033	0.0140693								3621	0.0132181	0.00839307	0.0204112	0.000845926	3.21511e-06	0.00113943	-0.0290848	-0.00179307	0.0337555		0.0301667	0.530167	-0.5922	-0.5743	-0.465967
3620.5	-0.0131	-0.0211	-0.0155	-0.0165667	0.0297	0.0038	-0.0165	0.00566667	0.0026	0.0622	0.0927		0.0525	0.0312667	0.0118693	0.00869912	0.00657315	0.0088	0.00199287	0.0270333	0	0.136767	0.0143562								3620.5	0.0138622	0.00869912	0.0209294	0.000925915	9.19576e-06	0.000996704	-0.0304289	-0.00303245	0.0315706		0.0312667	0.531267	-0.5912	-0.572967	-0.463233
3620	-0.0138	-0.0221	-0.0165	-0.0174667	0.0288	0.0031	-0.0177	0.00473333	0.0016	0.0618	0.0915		0.0516333	0.0314	0.0119199	0.00873621	0.00660118	0.00906667	0.00205326	0.0272	0	0.1374	0.0144227								3620	0.0139732	0.00873621	0.0210239	0.000988465	1.60231e-05	0.000936938	-0.0314399	-0.00400288	0.0306094		0.0314	0.5314	-0.590933	-0.5728	-0.4626
3619.5	-0.0135	-0.0219	-0.0167	-0.0173667	0.0286	0.0024	-0.0182	0.00426667	0.0016	0.0618	0.0913		0.0515667	0.0312	0.011844	0.00868057	0.00655914	0.00906667	0.00205326	0.0272	0	0.137267	0.0144087								3619.5	0.0138973	0.00868057	0.0209679	0.000977434	1.94825e-05	0.000936287	-0.0312639	-0.0044139	0.0305988		0.0312	0.5312	-0.590933	-0.5728	-0.462733
3619	-0.0133	-0.022	-0.0167	-0.0173333	0.0283	0.0018	-0.0184	0.0039	0.001	0.0612	0.091		0.0510667	0.0299333	0.0113632	0.00832815	0.00629285	0.00816667	0.00184944	0.0260667	0	0.136233	0.0143002								3619	0.0132126	0.00832815	0.0205931	0.000933055	1.96085e-05	0.000928639	-0.0305459	-0.00442815	0.0304736		0.0299333	0.529933	-0.591833	-0.573933	-0.463767
3618.5	-0.0131	-0.0221	-0.0168	-0.0173333	0.0287	0.002	-0.0188	0.00396667	0.0001	0.0609	0.0911		0.0507	0.0292333	0.0110974	0.0081334	0.00614569	0.00756667	0.00171356	0.0252333	0	0.1343	0.0140973								3618.5	0.012811	0.0081334	0.020243	0.000908681	1.73616e-05	0.000927629	-0.0301443	-0.00416673	0.030457		0.0292333	0.529233	-0.592433	-0.574767	-0.4657
3618	-0.0131	-0.0214	-0.0158	-0.0167667	0.0296	0.0032	-0.0177	0.00503333	0.0005	0.0614	0.0911		0.051	0.0296333	0.0112493	0.00824469	0.00622978	0.0077	0.00174376	0.0254	0	0.132933	0.0139539								3618	0.012993	0.00824469	0.0201836	0.00088564	1.03128e-05	0.000949649	-0.0297597	-0.00321135	0.0308164		0.0296333	0.529633	-0.5923	-0.5746	-0.467067
3617.5	-0.0125	-0.0206	-0.0149	-0.016	0.0303	0.0036	-0.0166	0.00576667	0.0021	0.063	0.0928		0.0526333	0.0307667	0.0116795	0.00856001	0.00646804	0.0086	0.00194757	0.0265333	0	0.1341	0.0140763								3617.5	0.0136271	0.00856001	0.0205444	0.000877764	7.80275e-06	0.0010297	-0.0296271	-0.00279334	0.032089		0.0307667	0.530767	-0.5914	-0.573467	-0.4659
3617	-0.012	-0.0206	-0.0151	-0.0159	0.031	0.0041	-0.0164	0.00623333	0.0021	0.0641	0.0943		0.0535	0.0309333	0.0117428	0.00860638	0.00650308	0.0088	0.00199287	0.0266667	0	0.1349	0.0141603								3617	0.0137356	0.00860638	0.0206634	0.000878272	5.63134e-06	0.00107824	-0.0296356	-0.00237304	0.0328366		0.0309333	0.530933	-0.5912	-0.573333	-0.4651
3616.5	-0.0119	-0.0209	-0.0154	-0.0160667	0.0313	0.0046	-0.0168	0.00636667	0.0018	0.0649	0.095		0.0539	0.031	0.0117681	0.00862493	0.00651709	0.00876667	0.00198532	0.0265667	0	0.134733	0.0141428								3616.5	0.0137534	0.00862493	0.0206599	0.000889237	5.09973e-06	0.00110491	-0.0298201	-0.00225826	0.0332401		0.031	0.531	-0.591233	-0.573433	-0.465267
3616	-0.0122	-0.0211	-0.0155	-0.0162667	0.0308	0.0043	-0.0172	0.00596667	0.0018	0.0647	0.0948		0.0537667	0.0309667	0.0117554	0.00861565	0.00651008	0.00873333	0.00197777	0.0266333	0	0.134767	0.0141463								3616	0.0137332	0.00861565	0.0206564	0.000899992	7.01712e-06	0.00109629	-0.0299999	-0.00264898	0.0331103		0.0309667	0.530967	-0.591267	-0.573367	-0.465233
3615.5	-0.0127	-0.0211	-0.0153	-0.0163667	0.0303	0.0037	-0.0173	0.00556667	0.0017	0.064	0.0941		0.0532667	0.0306	0.0116162	0.00851364	0.006433	0.00863333	0.00195512	0.0265	0	0.134633	0.0141323								3615.5	0.0135714	0.00851364	0.0205653	0.000896286	8.68463e-06	0.00106938	-0.029938	-0.00294697	0.0327014		0.0306	0.5306	-0.591367	-0.5735	-0.465367
3615	-0.0128	-0.0206	-0.0152	-0.0162	0.0304	0.0037	-0.0172	0.00563333	0.0016	0.0632	0.0935		0.0527667	0.0301	0.0114264	0.00837452	0.00632788	0.0083	0.00187963	0.0261333	0	0.133733	0.0140378								3615	0.0133061	0.00837452	0.0203657	0.000870608	7.51413e-06	0.00104982	-0.0295061	-0.00274119	0.032401		0.0301	0.5301	-0.5917	-0.573867	-0.466267
3614.5	-0.0132	-0.0205	-0.0152	-0.0163	0.0301	0.0037	-0.0171	0.00556667	0.0017	0.063	0.0933		0.0526667	0.0298333	0.0113252	0.00830033	0.00627182	0.0081	0.00183434	0.0261333	0	0.133267	0.0139888								3614.5	0.0131595	0.00830033	0.0202607	0.000867865	7.47292e-06	0.00105015	-0.0294595	-0.00273366	0.032406		0.0298333	0.529833	-0.5919	-0.573867	-0.466733
3614	-0.0127	-0.0204	-0.0153	-0.0161333	0.0303	0.0038	-0.017	0.0057	0.002	0.0639	0.0941		0.0533333	0.0297333	0.0112872	0.00827251	0.0062508	0.00803333	0.00181924	0.0259333	0	0.133833	0.0140483								3614	0.0131065	0.00827251	0.0202991	0.000854967	6.6178e-06	0.00109126	-0.0292398	-0.00257251	0.0330342		0.0297333	0.529733	-0.591967	-0.574067	-0.466167
3613.5	-0.012	-0.0204	-0.0157	-0.0160333	0.0298	0.0032	-0.017	0.00533333	0.0025	0.0639	0.0937		0.0533667	0.0299	0.0113505	0.00831888	0.00628584	0.008	0.0018117	0.0257333	0	0.134733	0.0141428								3613.5	0.0131622	0.00831888	0.0204286	0.00085238	8.91349e-06	0.00108491	-0.0291955	-0.00298555	0.032938		0.0299	0.5299	-0.592	-0.574267	-0.465267
3613	-0.0121	-0.0206	-0.0159	-0.0162	0.0296	0.0031	-0.0175	0.00506667	0.002	0.063	0.0926		0.0525333	0.03	0.0113885	0.0083467	0.00630686	0.00796667	0.00180415	0.0258	0	0.1347	0.0141393								3613	0.0131926	0.0083467	0.0204462	0.000863926	1.07586e-05	0.00102959	-0.0293926	-0.00328004	0.0320872		0.03	0.53	-0.592033	-0.5742	-0.4653
3612.5	-0.0125	-0.0208	-0.0159	-0.0164	0.0298	0.003	-0.0176	0.00506667	0.0016	0.0625	0.0921		0.0520667	0.0303667	0.0115277	0.00844872	0.00638395	0.00843333	0.00190983	0.0264667	0	0.134933	0.0141638								3612.5	0.0134375	0.00844872	0.0205477	0.000890276	1.14383e-05	0.000993443	-0.0298375	-0.00338205	0.0315189		0.0303667	0.530367	-0.591567	-0.573533	-0.465067
3612	-0.0123	-0.0206	-0.0154	-0.0161	0.0305	0.0039	-0.017	0.0058	0.0021	0.0633	0.0932		0.0528667	0.0304333	0.011553	0.00846727	0.00639796	0.00863333	0.00195512	0.0267	0	0.135333	0.0142058								3612	0.0135081	0.00846727	0.0206037	0.000876639	7.1143e-06	0.0010409	-0.0296081	-0.00266727	0.0322629		0.0304333	0.530433	-0.591367	-0.5733	-0.464667
3611.5	-0.012	-0.0205	-0.015	-0.0158333	0.0314	0.0046	-0.0168	0.0064	0.002	0.0646	0.0949		0.0538333	0.0303333	0.011515	0.00843944	0.00637694	0.00843333	0.00190983	0.0264	0	0.134233	0.0140903								3611.5	0.0134248	0.00843944	0.0204672	0.000856041	4.15933e-06	0.0011133	-0.0292582	-0.00203944	0.0333661		0.0303333	0.530333	-0.591567	-0.5736	-0.465767
3611	-0.0119	-0.0206	-0.015	-0.0158333	0.0318	0.0047	-0.0167	0.0066	0.0018	0.0654	0.0958		0.0543333	0.0301333	0.0114391	0.0083838	0.00633489	0.00813333	0.00184189	0.0260333	0	0.133733	0.0140378								3611	0.013281	0.0083838	0.0203727	0.000847643	3.18194e-06	0.00115332	-0.0291143	-0.0017838	0.0339606		0.0301333	0.530133	-0.591867	-0.573967	-0.466267
3610.5	-0.0117	-0.0205	-0.0149	-0.0157	0.0318	0.0049	-0.0166	0.0067	0.0018	0.0653	0.096		0.0543667	0.0305	0.0115783	0.00848581	0.00641198	0.0085	0.00192493	0.0264	0	0.135033	0.0141743								3610.5	0.0135032	0.00848581	0.0205863	0.000852828	3.18913e-06	0.00114112	-0.0292032	-0.00178581	0.0337804		0.0305	0.5305	-0.5915	-0.5736	-0.464967
3610	-0.0122	-0.0205	-0.0155	-0.0160667	0.0306	0.0044	-0.0164	0.0062	0.0019	0.0636	0.0943		0.0532667	0.0310667	0.0117934	0.00864347	0.00653111	0.00906667	0.00205326	0.0270333	0	0.137433	0.0144262								3610	0.0138467	0.00864347	0.0209573	0.000894807	5.97056e-06	0.00104389	-0.0299133	-0.00244347	0.0323094		0.0310667	0.531067	-0.590933	-0.572967	-0.462567
3609.5	-0.0128	-0.0203	-0.0159	-0.0163333	0.0302	0.0041	-0.017	0.00576667	0.0014	0.0629	0.0933		0.0525333	0.0307	0.0116542	0.00854146	0.00645402	0.0084	0.00190228	0.0263667	0	0.136333	0.0143107								3609.5	0.0135565	0.00854146	0.0207648	0.000893401	7.69947e-06	0.00100924	-0.0298898	-0.00277479	0.0317686		0.0307	0.5307	-0.5916	-0.573633	-0.463667
3609	-0.0124	-0.0201	-0.015	-0.0158333	0.0304	0.0039	-0.0164	0.00596667	0.0022	0.0634	0.0936		0.0530667	0.0305	0.0115783	0.00848581	0.00641198	0.00833333	0.00188718	0.0262667	0	0.1363	0.0143072								3609	0.0134655	0.00848581	0.0207192	0.00085842	6.3461e-06	0.00104636	-0.0292988	-0.00251915	0.0323474		0.0305	0.5305	-0.591667	-0.573733	-0.4637
3608.5	-0.0125	-0.0206	-0.015	-0.0160333	0.0306	0.0039	-0.0167	0.00593333	0.0019	0.0634	0.0935		0.0529333	0.0301667	0.0114517	0.00839307	0.0063419	0.00823333	0.00186454	0.0261	0	0.135333	0.0142058								3608.5	0.0133163	0.00839307	0.0205477	0.0008614	6.05032e-06	0.00104883	-0.0293496	-0.00245974	0.0323857		0.0301667	0.530167	-0.591767	-0.5739	-0.464667
3608	-0.0125	-0.0212	-0.015	-0.0162333	0.0306	0.0037	-0.0168	0.00583333	0.0018	0.0638	0.0934		0.053	0.0303333	0.011515	0.00843944	0.00637694	0.00846667	0.00191738	0.0261333	0	0.134567	0.0141253								3608	0.0134324	0.00843944	0.0205022	0.000880055	6.79181e-06	0.0010561	-0.0296657	-0.00260611	0.0324978		0.0303333	0.530333	-0.591533	-0.573867	-0.465433
3607.5	-0.0121	-0.021	-0.0154	-0.0161667	0.0306	0.0038	-0.017	0.0058	0.0018	0.0637	0.093		0.0528333	0.0300667	0.0114138	0.00836525	0.00632088	0.00836667	0.00189473	0.0259	0	0.133667	0.0140308								3607.5	0.0133085	0.00836525	0.0203517	0.000868786	6.58051e-06	0.00105506	-0.0294752	-0.00256525	0.0324816		0.0300667	0.530067	-0.591633	-0.5741	-0.466333
3607	-0.0123	-0.0206	-0.0154	-0.0161	0.0305	0.0041	-0.0171	0.00583333	0.0021	0.063	0.0929		0.0526667	0.0301333	0.0114391	0.0083838	0.00633489	0.0085	0.00192493	0.0262667	0	0.133367	0.0139993								3607	0.013364	0.0083838	0.0203342	0.000868128	6.50487e-06	0.00104539	-0.029464	-0.00255046	0.0323324		0.0301333	0.530133	-0.5915	-0.573733	-0.466633
3606.5	-0.0122	-0.0202	-0.015	-0.0158	0.0309	0.0047	-0.0164	0.0064	0.0023	0.0638	0.0937		0.0532667	0.0303333	0.011515	0.00843944	0.00637694	0.00853333	0.00193248	0.0264667	0	0.133967	0.0140623								3606.5	0.0134475	0.00843944	0.0204393	0.000855416	4.15933e-06	0.00107764	-0.0292475	-0.00203944	0.0328274		0.0303333	0.530333	-0.591467	-0.573533	-0.466033
3606	-0.0119	-0.0204	-0.0149	-0.0157333	0.0313	0.0051	-0.0162	0.00673333	0.002	0.0651	0.0948		0.0539667	0.0306667	0.0116416	0.00853218	0.00644701	0.0088	0.00199287	0.0267667	0	0.1342	0.0140868								3606	0.0136344	0.00853218	0.0205338	0.000862465	3.23586e-06	0.00111775	-0.0293678	-0.00179885	0.0334328		0.0306667	0.530667	-0.5912	-0.573233	-0.4658
3605.5	-0.0117	-0.0207	-0.0149	-0.0157667	0.0318	0.0054	-0.0161	0.00703333	0.002	0.0663	0.0961		0.0548	0.0312	0.011844	0.00868057	0.00655914	0.0094	0.00212874	0.0273	0	0.134567	0.0141253								3605.5	0.0139728	0.00868057	0.0206844	0.000884433	2.71339e-06	0.00116387	-0.0297394	-0.00164724	0.0341156		0.0312	0.5312	-0.5906	-0.5727	-0.465433
3605	-0.0117	-0.0206	-0.0149	-0.0157333	0.0322	0.0056	-0.016	0.00726667	0.0022	0.0668	0.0967		0.0552333	0.0311667	0.0118314	0.0086713	0.00655213	0.00943333	0.00213629	0.0272333	0	0.1348	0.0141498								3605	0.0139677	0.0086713	0.0207019	0.000882149	1.97298e-06	0.00119242	-0.029701	-0.00140463	0.0345314		0.0311667	0.531167	-0.590567	-0.572767	-0.4652
3604.5	-0.0117	-0.0204	-0.0149	-0.0156667	0.0323	0.0057	-0.0161	0.0073	0.0022	0.0663	0.0965		0.055	0.0311667	0.0118314	0.0086713	0.00655213	0.0093	0.0021061	0.0272	0	0.134867	0.0141568								3604.5	0.0139375	0.0086713	0.0207089	0.000876404	1.88045e-06	0.00117588	-0.0296041	-0.0013713	0.0342911		0.0311667	0.531167	-0.5907	-0.5728	-0.465133
3604	-0.0118	-0.0203	-0.015	-0.0157	0.0321	0.0058	-0.016	0.0073	0.0022	0.0659	0.0964		0.0548333	0.0312667	0.0118693	0.00869912	0.00657315	0.00933333	0.00211365	0.0273	0	0.134967	0.0141673								3604	0.013983	0.00869912	0.0207404	0.000881079	1.95753e-06	0.00116233	-0.029683	-0.00139912	0.0340929		0.0312667	0.531267	-0.590667	-0.5727	-0.465033
3603.5	-0.012	-0.0204	-0.0149	-0.0157667	0.0319	0.0056	-0.016	0.00716667	0.0022	0.0658	0.0958		0.0546	0.0311	0.0118061	0.00865275	0.00653811	0.00926667	0.00209855	0.0271	0	0.134833	0.0141533								3603.5	0.0139046	0.00865275	0.0206914	0.000880384	2.20844e-06	0.00114979	-0.0296713	-0.00148608	0.0339086		0.0311	0.5311	-0.590733	-0.5729	-0.465167
3603	-0.0119	-0.0203	-0.0145	-0.0155667	0.0321	0.0058	-0.0163	0.0072	0.0024	0.066	0.0955		0.0546333	0.0309667	0.0117554	0.00861565	0.00651008	0.00923333	0.002091	0.0269667	0	0.134633	0.0141323								3603	0.0138464	0.00861565	0.0206424	0.000865131	2.00407e-06	0.00115538	-0.0294131	-0.00141565	0.033991		0.0309667	0.530967	-0.590767	-0.573033	-0.465367
3602.5	-0.0117	-0.0201	-0.0143	-0.0153667	0.0322	0.0056	-0.0162	0.0072	0.0026	0.066	0.0956		0.0547333	0.0307667	0.0116795	0.00856001	0.00646804	0.00923333	0.002091	0.0268	0	0.134333	0.0141008								3602.5	0.0137705	0.00856001	0.0205688	0.000848975	1.84962e-06	0.00116721	-0.0291372	-0.00136001	0.0341645		0.0307667	0.530767	-0.590767	-0.5732	-0.465667
3602	-0.0116	-0.0202	-0.0146	-0.0154667	0.032	0.0051	-0.0159	0.00706667	0.0026	0.0658	0.0955		0.0546333	0.0305	0.0115783	0.00848581	0.00641198	0.00896667	0.00203061	0.0265	0	0.134267	0.0140938								3602	0.0136089	0.00848581	0.0205058	0.000845388	2.01398e-06	0.00116469	-0.0290756	-0.00141915	0.0341275		0.0305	0.5305	-0.591033	-0.5735	-0.465733
3601.5	-0.012	-0.0206	-0.0154	-0.016	0.0312	0.0047	-0.0161	0.0066	0.0019	0.0647	0.0945		0.0537	0.0302333	0.0114771	0.00841162	0.00635592	0.00863333	0.00195512	0.0263	0	0.133767	0.0140413								3601.5	0.0134322	0.00841162	0.0203972	0.000866253	3.28197e-06	0.00110907	-0.0294322	-0.00181162	0.0333028		0.0302333	0.530233	-0.591367	-0.5737	-0.466233
3601	-0.0124	-0.0206	-0.0156	-0.0162	0.0308	0.0045	-0.0167	0.0062	0.0018	0.0639	0.0936		0.0531	0.0304333	0.011553	0.00846727	0.00639796	0.00856667	0.00194002	0.0264667	0	0.1334	0.0140028								3601	0.013493	0.00846727	0.0204008	0.000881674	5.14049e-06	0.00106924	-0.029693	-0.00226727	0.0326992		0.0304333	0.530433	-0.591433	-0.573533	-0.4666
3600.5	-0.0122	-0.0205	-0.0154	-0.0160333	0.0311	0.0046	-0.0167	0.00633333	0.0022	0.0642	0.0939		0.0534333	0.0305667	0.0116036	0.00850436	0.00642599	0.00856667	0.00194002	0.0265333	0	0.133667	0.0140308								3600.5	0.0135436	0.00850436	0.0204568	0.000874796	4.71336e-06	0.00108745	-0.0295769	-0.00217103	0.0329765		0.0305667	0.530567	-0.591433	-0.573467	-0.466333
3600	-0.0123	-0.0205	-0.0151	-0.0159667	0.0313	0.0049	-0.0164	0.0066	0.0021	0.0647	0.0945		0.0537667	0.0306333	0.0116289	0.00852291	0.00644001	0.00866667	0.00196267	0.0266333	0	0.1339	0.0140553								3600	0.0135916	0.00852291	0.0204953	0.000873689	3.69758e-06	0.00110698	-0.0295582	-0.00192291	0.0332713		0.0306333	0.530633	-0.591333	-0.573367	-0.4661
3599.5	-0.012	-0.0205	-0.0149	-0.0158	0.0315	0.005	-0.0164	0.0067	0.0022	0.0652	0.0949		0.0541	0.0307	0.0116542	0.00854146	0.00645402	0.00893333	0.00202306	0.0267667	0	0.134233	0.0140903								3599.5	0.0136773	0.00854146	0.0205443	0.000868909	3.39097e-06	0.00112598	-0.0294773	-0.00184146	0.0335557		0.0307	0.5307	-0.591067	-0.573233	-0.465767
3599	-0.0119	-0.0205	-0.0149	-0.0157667	0.0314	0.005	-0.0168	0.00653333	0.0022	0.065	0.0952		0.0541333	0.0304	0.0115403	0.00845799	0.00639095	0.00866667	0.00196267	0.0266333	0	0.134167	0.0140833								3599	0.013503	0.00845799	0.0204743	0.000856713	3.70431e-06	0.00113293	-0.0292697	-0.00192466	0.0336591		0.0304	0.5304	-0.591333	-0.573367	-0.465833
3598.5	-0.0119	-0.0204	-0.015	-0.0157667	0.0311	0.0049	-0.0169	0.00636667	0.0023	0.0646	0.095		0.0539667	0.0304333	0.011553	0.00846727	0.00639796	0.00856667	0.00194002	0.0266667	0	0.1337	0.0140343								3598.5	0.013493	0.00846727	0.0204323	0.000856128	4.41251e-06	0.00112455	-0.0292597	-0.0021006	0.0335344		0.0304333	0.530433	-0.591433	-0.573333	-0.4663
3598	-0.0118	-0.0201	-0.0149	-0.0156	0.0313	0.0051	-0.0165	0.00663333	0.0025	0.0648	0.0947		0.054	0.0308	0.0116922	0.00856928	0.00647504	0.00893333	0.00202306	0.0268333	0	0.133867	0.0140518								3598	0.0137152	0.00856928	0.0205269	0.000859383	3.74789e-06	0.00112045	-0.0293152	-0.00193595	0.0334731		0.0308	0.5308	-0.591067	-0.573167	-0.466133
3597.5	-0.0117	-0.0199	-0.0148	-0.0154667	0.0318	0.0053	-0.0158	0.0071	0.0027	0.0652	0.0953		0.0544	0.0309667	0.0117554	0.00861565	0.00651008	0.00916667	0.0020759	0.027	0	0.134267	0.0140938								3597.5	0.0138313	0.00861565	0.0206039	0.000858373	2.2972e-06	0.00114218	-0.029298	-0.00151565	0.0337961		0.0309667	0.530967	-0.590833	-0.573	-0.465733
3597	-0.0114	-0.02	-0.0146	-0.0153333	0.0322	0.0056	-0.0157	0.00736667	0.0026	0.0656	0.096		0.0547333	0.0309667	0.0117554	0.00861565	0.00651008	0.00923333	0.002091	0.0271	0	0.1344	0.0141078								3597	0.0138464	0.00861565	0.0206179	0.000851459	1.55996e-06	0.00116386	-0.0291798	-0.00124898	0.0341154		0.0309667	0.530967	-0.590767	-0.5729	-0.4656
3596.5	-0.0112	-0.0203	-0.0146	-0.0153667	0.032	0.0055	-0.0162	0.0071	0.0022	0.0652	0.0956		0.0543333	0.0306333	0.0116289	0.00852291	0.00644001	0.00903333	0.00204571	0.0268	0	0.1342	0.0140868								3596.5	0.0136746	0.00852291	0.0205268	0.000843396	2.02467e-06	0.00114288	-0.0290413	-0.00142291	0.0338065		0.0306333	0.530633	-0.590967	-0.5732	-0.4658
3596	-0.0117	-0.0208	-0.0148	-0.0157667	0.0309	0.0044	-0.0167	0.0062	0.0018	0.0636	0.094		0.0531333	0.0301	0.0114264	0.00837452	0.00632788	0.0087	0.00197022	0.0263333	0	0.134067	0.0140728								3596	0.0133967	0.00837452	0.0204007	0.000850499	4.72855e-06	0.00107143	-0.0291633	-0.00217452	0.0327326		0.0301	0.5301	-0.5913	-0.573667	-0.465933
3595.5	-0.0121	-0.0208	-0.0148	-0.0159	0.0306	0.0041	-0.0169	0.00593333	0.0017	0.0629	0.0937		0.0527667	0.0299667	0.0113758	0.00833743	0.00629985	0.00843333	0.00190983	0.0262	0	0.133567	0.0140203								3595.5	0.0132857	0.00833743	0.0203202	0.000851802	5.77967e-06	0.00105277	-0.0291857	-0.00240409	0.0324465		0.0299667	0.529967	-0.591567	-0.5738	-0.466433
3595	-0.0119	-0.0203	-0.0145	-0.0155667	0.0314	0.0047	-0.0166	0.0065	0.0022	0.0637	0.0942		0.0533667	0.0302333	0.0114771	0.00841162	0.00635592	0.0085	0.00192493	0.0264333	0	0.1338	0.0140448								3595	0.013402	0.00841162	0.0204007	0.000839182	3.65429e-06	0.00108675	-0.0289686	-0.00191162	0.0329659		0.0302333	0.530233	-0.5915	-0.573567	-0.4662
3594.5	-0.012	-0.0205	-0.0146	-0.0157	0.0314	0.0049	-0.0166	0.00656667	0.002	0.0645	0.0943		0.0536	0.0305	0.0115783	0.00848581	0.00641198	0.00866667	0.00196267	0.0266333	0	0.134433	0.0141113								3594.5	0.013541	0.00848581	0.0205233	0.000855033	3.68312e-06	0.00109407	-0.029241	-0.00191915	0.0330767		0.0305	0.5305	-0.591333	-0.573367	-0.465567
3594	-0.0121	-0.0205	-0.0151	-0.0159	0.0308	0.0046	-0.0167	0.00623333	0.002	0.0646	0.0942		0.0536	0.0307667	0.0116795	0.00856001	0.00646804	0.00873333	0.00197777	0.0268	0	0.1346	0.0141288								3594	0.0136573	0.00856001	0.0205968	0.000873633	5.41341e-06	0.00108921	-0.0295573	-0.00232667	0.0330032		0.0307667	0.530767	-0.591267	-0.5732	-0.4654
3593.5	-0.012	-0.0204	-0.0153	-0.0159	0.0309	0.0048	-0.0167	0.00633333	0.002	0.0645	0.094		0.0535	0.0307667	0.0116795	0.00856001	0.00646804	0.00883333	0.00200041	0.0268333	0	0.134033	0.0140693								3593.5	0.0136799	0.00856001	0.0205374	0.000874972	4.95807e-06	0.00108654	-0.0295799	-0.00222667	0.0329626		0.0307667	0.530767	-0.591167	-0.573167	-0.465967
3593	-0.0117	-0.0205	-0.0151	-0.0157667	0.0314	0.0049	-0.0164	0.00663333	0.0025	0.0649	0.0942		0.0538667	0.0310333	0.0117807	0.0086342	0.0065241	0.00926667	0.00209855	0.0272	0	0.134067	0.0140728								3593	0.0138793	0.0086342	0.0205969	0.000878883	4.00346e-06	0.00110688	-0.029646	-0.00200087	0.0332698		0.0310333	0.531033	-0.590733	-0.5728	-0.465933
3592.5	-0.0117	-0.0207	-0.0152	-0.0158667	0.0317	0.0053	-0.0162	0.00693333	0.0025	0.0653	0.0952		0.0543333	0.0309	0.0117301	0.0085971	0.00649607	0.00933333	0.00211365	0.0272	0	0.134533	0.0141218								3592.5	0.0138438	0.0085971	0.0206179	0.00088271	2.76813e-06	0.00113673	-0.0297104	-0.00166377	0.0337155		0.0309	0.5309	-0.590667	-0.5728	-0.465467
3592	-0.0117	-0.0204	-0.0151	-0.0157333	0.032	0.0058	-0.0158	0.00733333	0.0023	0.0658	0.0963		0.0548	0.0306667	0.0116416	0.00853218	0.00644701	0.0091	0.0020608	0.0269	0	0.1343	0.0140973								3592	0.0137024	0.00853218	0.0205443	0.00086646	1.43724e-06	0.00117345	-0.0294357	-0.00119885	0.0342557		0.0306667	0.530667	-0.5909	-0.5731	-0.4657
3591.5	-0.0116	-0.0201	-0.015	-0.0155667	0.0323	0.0058	-0.0154	0.00756667	0.0024	0.0662	0.0968		0.0551333	0.0306333	0.0116289	0.00852291	0.00644001	0.00893333	0.00202306	0.0268	0	0.134033	0.0140693								3591.5	0.013652	0.00852291	0.0205093	0.000853728	9.14401e-07	0.00119882	-0.0292186	-0.000956243	0.034624		0.0306333	0.530633	-0.591067	-0.5732	-0.465967
3591	-0.0119	-0.0205	-0.0151	-0.0158333	0.032	0.0056	-0.0158	0.00726667	0.0021	0.0659	0.0965		0.0548333	0.0306667	0.0116416	0.00853218	0.00644701	0.00886667	0.00200796	0.0266667	0	0.133933	0.0140588								3591	0.0136495	0.00853218	0.0205058	0.000869238	1.60153e-06	0.00117838	-0.0294828	-0.00126552	0.0343275		0.0306667	0.530667	-0.591133	-0.573333	-0.466067
3590.5	-0.0121	-0.0206	-0.0151	-0.0159333	0.0319	0.0056	-0.0163	0.00706667	0.0018	0.0656	0.096		0.0544667	0.0306	0.0116162	0.00851364	0.006433	0.00886667	0.00200796	0.0266333	0	0.1339	0.0140553								3590.5	0.0136242	0.00851364	0.0204883	0.000873648	2.09372e-06	0.00115453	-0.0295575	-0.00144697	0.0339783		0.0306	0.5306	-0.591133	-0.573367	-0.4661
3590	-0.0119	-0.0203	-0.0149	-0.0157	0.0321	0.0056	-0.0162	0.00716667	0.0021	0.0661	0.0958		0.0546667	0.0308	0.0116922	0.00856928	0.00647504	0.0091	0.0020608	0.0269	0	0.134467	0.0141148								3590	0.013753	0.00856928	0.0205898	0.000867478	1.96733e-06	0.00116123	-0.029453	-0.00140261	0.0340768		0.0308	0.5308	-0.5909	-0.5731	-0.465533
3589.5	-0.0114	-0.0199	-0.0144	-0.0152333	0.032	0.0049	-0.0152	0.00723333	0.0031	0.0659	0.0946		0.0545333	0.0312	0.011844	0.00868057	0.00655914	0.0094	0.00212874	0.0272667	0	0.136367	0.0143142								3589.5	0.0139728	0.00868057	0.0208734	0.000852996	2.09449e-06	0.00113299	-0.0292061	-0.00144724	0.03366		0.0312	0.5312	-0.5906	-0.572733	-0.463633
3589	-0.0113	-0.0196	-0.014	-0.0149667	0.0317	0.0046	-0.0157	0.00686667	0.0027	0.0649	0.0943		0.0539667	0.0310333	0.0117807	0.0086342	0.0065241	0.0092	0.00208345	0.0268333	0	0.136267	0.0143037								3589	0.0138642	0.0086342	0.0208278	0.000831219	3.12417e-06	0.00109818	-0.0288309	-0.00176753	0.0331388		0.0310333	0.531033	-0.5908	-0.573167	-0.463733
3588.5	-0.0125	-0.0198	-0.0148	-0.0157	0.03	0.0035	-0.0168	0.00556667	0.0015	0.0623	0.0929		0.0522333	0.0305333	0.0115909	0.00849509	0.00641898	0.0088	0.00199287	0.0264	0	0.1355	0.0142233								3588.5	0.0135838	0.00849509	0.0206423	0.000857541	8.57565e-06	0.000997996	-0.0292838	-0.00292842	0.0315911		0.0305333	0.530533	-0.5912	-0.5736	-0.4645
3588	-0.013	-0.0203	-0.0155	-0.0162667	0.0296	0.0027	-0.0176	0.0049	0.0011	0.0614	0.092		0.0515	0.0297333	0.0112872	0.00827251	0.0062508	0.00793333	0.0017966	0.0256667	0	0.134467	0.0141148								3588	0.0130838	0.00827251	0.0203656	0.000861452	1.13738e-05	0.000969351	-0.0293505	-0.00337251	0.0311344		0.0297333	0.529733	-0.592067	-0.574333	-0.465533
3587.5	-0.0128	-0.0206	-0.0154	-0.0162667	0.029	0.0027	-0.018	0.00456667	0.0012	0.0613	0.0911		0.0512	0.0297	0.0112746	0.00826323	0.00624379	0.0079	0.00178905	0.0256	0	0.134033	0.0140693								3587.5	0.0130636	0.00826323	0.0203131	0.000860267	1.36646e-05	0.000954	-0.0293303	-0.00369657	0.0308869		0.0297	0.5297	-0.5921	-0.5744	-0.465967
3587	-0.0127	-0.021	-0.0151	-0.0162667	0.0289	0.0029	-0.0181	0.00456667	0.0011	0.0607	0.0901		0.0506333	0.0293333	0.0111354	0.00816122	0.00616671	0.00766667	0.00173621	0.0254	0	0.1332	0.0139818								3587	0.0128716	0.00816122	0.0201486	0.000849039	1.29208e-05	0.000929322	-0.0291383	-0.00359455	0.0304848		0.0293333	0.529333	-0.592333	-0.5746	-0.4668
3586.5	-0.013	-0.0211	-0.0155	-0.0165333	0.0298	0.0028	-0.0174	0.00506667	0.0017	0.0617	0.0913		0.0515667	0.0301	0.0114264	0.00837452	0.00632788	0.00843333	0.00190983	0.0264	0	0.133967	0.0140623								3586.5	0.0133363	0.00837452	0.0203902	0.000892193	1.09419e-05	0.000971972	-0.0298696	-0.00330786	0.0311765		0.0301	0.5301	-0.591567	-0.5736	-0.466033
3586	-0.0124	-0.0206	-0.0153	-0.0161	0.031	0.0038	-0.0166	0.00606667	0.002	0.0636	0.0932		0.0529333	0.0306	0.0116162	0.00851364	0.006433	0.0088	0.00199287	0.0268333	0	0.134733	0.0141428								3586	0.0136091	0.00851364	0.0205758	0.000882631	5.98766e-06	0.00104701	-0.0297091	-0.00244697	0.0323575		0.0306	0.5306	-0.5912	-0.573167	-0.465267
3585.5	-0.0117	-0.0205	-0.0149	-0.0157	0.0316	0.0048	-0.0162	0.00673333	0.0019	0.0653	0.0946		0.0539333	0.0308333	0.0117048	0.00857855	0.00648205	0.0091	0.0020608	0.0269667	0	0.134333	0.0141008								3585.5	0.0137656	0.00857855	0.0205829	0.000868223	3.40484e-06	0.00111225	-0.0294656	-0.00184522	0.0333505		0.0308333	0.530833	-0.5909	-0.573033	-0.465667
3585	-0.0117	-0.0205	-0.015	-0.0157333	0.0317	0.0052	-0.0161	0.00693333	0.0021	0.0658	0.0953		0.0544	0.0307667	0.0116795	0.00856001	0.00646804	0.00926667	0.00209855	0.0271	0	0.134267	0.0140938								3585	0.0137781	0.00856001	0.0205618	0.000870922	2.64606e-06	0.00114502	-0.0295114	-0.00162667	0.0338382		0.0307667	0.530767	-0.590733	-0.5729	-0.465733
3584.5	-0.0117	-0.0202	-0.0151	-0.0156667	0.0318	0.0055	-0.0161	0.00706667	0.0023	0.0656	0.0956		0.0545	0.0305667	0.0116036	0.00850436	0.00642599	0.00893333	0.00202306	0.0268667	0	0.1341	0.0140763								3584.5	0.0136267	0.00850436	0.0205023	0.000858099	2.06697e-06	0.00115584	-0.0292933	-0.00143769	0.0339977		0.0305667	0.530567	-0.591067	-0.573133	-0.4659
3584	-0.0117	-0.02	-0.0149	-0.0155333	0.0317	0.006	-0.0163	0.00713333	0.0024	0.0656	0.0958		0.0546	0.0305667	0.0116036	0.00850436	0.00642599	0.00893333	0.00202306	0.0268333	0	0.133833	0.0140483								3584	0.0136267	0.00850436	0.0204743	0.000850305	1.87972e-06	0.00116456	-0.02916	-0.00137103	0.0341257		0.0305667	0.530567	-0.591067	-0.573167	-0.466167
3583.5	-0.0115	-0.02	-0.0145	-0.0153333	0.0319	0.006	-0.016	0.0073	0.0027	0.0656	0.0958		0.0547	0.0306333	0.0116289	0.00852291	0.00644001	0.0092	0.00208345	0.0271667	0	0.133833	0.0140483								3583.5	0.0137123	0.00852291	0.0204883	0.000843652	1.49551e-06	0.00117044	-0.0290457	-0.00122291	0.0342117		0.0306333	0.530633	-0.5908	-0.572833	-0.466167
3583	-0.0115	-0.0202	-0.0144	-0.0153667	0.0319	0.0057	-0.0157	0.0073	0.0027	0.0658	0.0957		0.0547333	0.0308	0.0116922	0.00856928	0.00647504	0.00936667	0.00212119	0.0272667	0	0.134	0.0140658								3583	0.0138134	0.00856928	0.0205409	0.000851474	1.61107e-06	0.00116913	-0.02918	-0.00126928	0.0341925		0.0308	0.5308	-0.590633	-0.572733	-0.466
3582.5	-0.0119	-0.0206	-0.0148	-0.0157667	0.0319	0.0054	-0.0159	0.00713333	0.0021	0.0661	0.0959		0.0547	0.0311333	0.0118187	0.00866202	0.00654512	0.00956667	0.00216649	0.0273333	0	0.1343	0.0140973								3582.5	0.0139852	0.00866202	0.0206424	0.000885173	2.33689e-06	0.00115992	-0.0297519	-0.00152869	0.0340576		0.0311333	0.531133	-0.590433	-0.572667	-0.4657
3582	-0.0119	-0.0203	-0.0149	-0.0157	0.0324	0.0056	-0.0159	0.00736667	0.0021	0.0663	0.0961		0.0548333	0.0311667	0.0118314	0.0086713	0.00655213	0.0095	0.00215139	0.0273333	0	0.1345	0.0141183								3582	0.0139827	0.0086713	0.0206704	0.000881066	1.70206e-06	0.0011671	-0.0296827	-0.00130463	0.0341629		0.0311667	0.531167	-0.5905	-0.572667	-0.4655
3581.5	-0.0118	-0.0201	-0.0149	-0.0156	0.0324	0.0057	-0.0159	0.0074	0.0024	0.0663	0.0962		0.0549667	0.0310667	0.0117934	0.00864347	0.00653111	0.00953333	0.00215894	0.0273667	0	0.134533	0.0141218								3581.5	0.0139523	0.00864347	0.0206529	0.000873341	1.54623e-06	0.00117743	-0.0295523	-0.00124347	0.0343138		0.0310667	0.531067	-0.590467	-0.572633	-0.465467
3581	-0.012	-0.0204	-0.015	-0.0158	0.032	0.0053	-0.016	0.0071	0.0021	0.0657	0.096		0.0546	0.0310333	0.0117807	0.0086342	0.0065241	0.00946667	0.00214384	0.0273333	0	0.134467	0.0141148								3581	0.0139246	0.0086342	0.0206389	0.000883551	2.35377e-06	0.00115336	-0.0297246	-0.0015342	0.0339611		0.0310333	0.531033	-0.590533	-0.572667	-0.465533
3580.5	-0.0114	-0.0203	-0.0147	-0.0154667	0.0321	0.0054	-0.0157	0.00726667	0.002	0.0656	0.0956		0.0544	0.0309	0.0117301	0.0085971	0.00649607	0.00923333	0.002091	0.0271	0	0.134133	0.0140798								3580.5	0.0138211	0.0085971	0.0205759	0.000857775	1.77006e-06	0.00114407	-0.0292878	-0.00133044	0.0338241		0.0309	0.5309	-0.590767	-0.5729	-0.465867
3580	-0.011	-0.0198	-0.0143	-0.0150333	0.0323	0.0056	-0.0157	0.0074	0.0023	0.0656	0.0955		0.0544667	0.0310333	0.0117807	0.0086342	0.0065241	0.00926667	0.00209855	0.0271667	0	0.134133	0.0140798								3580	0.0138793	0.0086342	0.0206039	0.00083594	1.52325e-06	0.00114669	-0.0289126	-0.0012342	0.0338628		0.0310333	0.531033	-0.590733	-0.572833	-0.465867
3579.5	-0.0111	-0.0197	-0.0142	-0.015	0.0324	0.0058	-0.0155	0.00756667	0.0025	0.0658	0.0957		0.0546667	0.0310667	0.0117934	0.00864347	0.00653111	0.0093	0.0021061	0.0271333	0	0.134233	0.0140903								3579.5	0.0138995	0.00864347	0.0206214	0.000835181	1.15951e-06	0.00115908	-0.0288995	-0.00107681	0.0340453		0.0310667	0.531067	-0.5907	-0.572867	-0.465767
3579	-0.0111	-0.0197	-0.0143	-0.0150333	0.0324	0.0059	-0.0151	0.00773333	0.0026	0.0662	0.0961		0.0549667	0.0307333	0.0116669	0.00855073	0.00646103	0.00913333	0.00206835	0.0269667	0	0.133967	0.0140623								3579	0.0137352	0.00855073	0.0205233	0.000827629	6.68141e-07	0.00118634	-0.0287685	-0.000817399	0.0344433		0.0307333	0.530733	-0.590867	-0.573033	-0.466033
3578.5	-0.0113	-0.0201	-0.0146	-0.0153333	0.0323	0.0059	-0.0151	0.0077	0.0025	0.066	0.0961		0.0548667	0.0305	0.0115783	0.00848581	0.00641198	0.00903333	0.00204571	0.0269	0	0.133867	0.0140518								3578.5	0.013624	0.00848581	0.0204638	0.000838527	6.17503e-07	0.00118356	-0.0289573	-0.000785813	0.0344029		0.0305	0.5305	-0.590967	-0.5731	-0.466133
3578	-0.0116	-0.0205	-0.0149	-0.0156667	0.0321	0.0056	-0.0156	0.00736667	0.0024	0.0655	0.0957		0.0545333	0.0305667	0.0116036	0.00850436	0.00642599	0.00906667	0.00205326	0.0268333	0	0.1339	0.0140553								3578	0.0136568	0.00850436	0.0204813	0.000859868	1.29435e-06	0.00115954	-0.0293235	-0.00113769	0.034052		0.0305667	0.530567	-0.590933	-0.573167	-0.4661
3577.5	-0.0117	-0.0201	-0.0148	-0.0155333	0.0321	0.0055	-0.0159	0.00723333	0.0024	0.0654	0.0956		0.0544667	0.0308	0.0116922	0.00856928	0.00647504	0.00923333	0.002091	0.0270333	0	0.134	0.0140658								3577.5	0.0137832	0.00856928	0.0205409	0.000859457	1.78475e-06	0.00115096	-0.0293165	-0.00133595	0.0339258		0.0308	0.5308	-0.590767	-0.572967	-0.466
3577	-0.0116	-0.0198	-0.0146	-0.0153333	0.032	0.0057	-0.0159	0.00726667	0.0027	0.0657	0.0959		0.0547667	0.0309667	0.0117554	0.00861565	0.00651008	0.00943333	0.00213629	0.0274333	0	0.1342	0.0140868								3577	0.0138917	0.00861565	0.0205969	0.000854104	1.81976e-06	0.00116757	-0.0292251	-0.00134898	0.0341698		0.0309667	0.530967	-0.590567	-0.572567	-0.4658
3576.5	-0.0116	-0.02	-0.0145	-0.0153667	0.0321	0.006	-0.0157	0.00746667	0.0028	0.0662	0.096		0.055	0.0311667	0.0118314	0.0086713	0.00655213	0.00966667	0.00218913	0.0275333	0	0.134367	0.0141043								3576.5	0.0140205	0.0086713	0.0206564	0.000863605	1.45113e-06	0.00117948	-0.0293872	-0.00120463	0.0343436		0.0311667	0.531167	-0.590333	-0.572467	-0.465633
3576	-0.0115	-0.0202	-0.0145	-0.0154	0.0323	0.0062	-0.0156	0.00763333	0.0026	0.0664	0.096		0.055	0.0311	0.0118061	0.00865275	0.00653811	0.00953333	0.00215894	0.0273	0	0.134233	0.0140903								3576	0.013965	0.00865275	0.0206284	0.000862303	1.03921e-06	0.00118141	-0.029365	-0.00101941	0.0343716		0.0311	0.5311	-0.590467	-0.5727	-0.465767
3575.5	-0.0113	-0.02	-0.0142	-0.0151667	0.0327	0.0061	-0.0154	0.0078	0.0026	0.0661	0.0959		0.0548667	0.0309	0.0117301	0.0085971	0.00649607	0.0092	0.00208345	0.0270333	0	0.1341	0.0140763								3575.5	0.0138136	0.0085971	0.0205724	0.000839855	6.35373e-07	0.0011761	-0.0289802	-0.000797103	0.0342943		0.0309	0.5309	-0.5908	-0.572967	-0.4659
3575	-0.0111	-0.0198	-0.0141	-0.015	0.0326	0.0059	-0.015	0.00783333	0.0027	0.0658	0.0956		0.0547	0.0308333	0.0117048	0.00857855	0.00648205	0.00896667	0.00203061	0.027	0	0.133967	0.0140623								3575	0.0137354	0.00857855	0.0205444	0.000825725	5.55355e-07	0.00116661	-0.0287354	-0.000745221	0.0341556		0.0308333	0.530833	-0.591033	-0.573	-0.466033
3574.5	-0.0113	-0.02	-0.0145	-0.0152667	0.0321	0.0057	-0.0152	0.00753333	0.0028	0.0656	0.0951		0.0545	0.0308	0.0116922	0.00856928	0.00647504	0.00906667	0.00205326	0.0271667	0	0.133933	0.0140588								3574.5	0.0137454	0.00856928	0.0205339	0.000841701	1.07319e-06	0.0011537	-0.0290121	-0.00103595	0.0339661		0.0308	0.5308	-0.590933	-0.572833	-0.466067
3574	-0.0116	-0.02	-0.0148	-0.0154667	0.0321	0.0057	-0.0155	0.00743333	0.0028	0.0656	0.0952		0.0545333	0.031	0.0117681	0.00862493	0.00651709	0.00946667	0.00214384	0.0274	0	0.1341	0.0140763								3574	0.0139119	0.00862493	0.0205934	0.000863102	1.41989e-06	0.00115192	-0.0293786	-0.00119159	0.0339399		0.031	0.531	-0.590533	-0.5726	-0.4659
3573.5	-0.0113	-0.0199	-0.0148	-0.0153333	0.0325	0.006	-0.0158	0.00756667	0.0025	0.0657	0.0957		0.0546333	0.0311	0.0118061	0.00865275	0.00653811	0.00976667	0.00221178	0.0276	0	0.134333	0.0141008								3573.5	0.0140178	0.00865275	0.0206389	0.000861491	1.17957e-06	0.00115562	-0.0293512	-0.00108608	0.0339944		0.0311	0.5311	-0.590233	-0.5724	-0.465667
3573	-0.0113	-0.0199	-0.0146	-0.0152667	0.0327	0.0062	-0.0158	0.0077	0.0022	0.0659	0.0961		0.0547333	0.0311	0.0118061	0.00865275	0.00653811	0.00973333	0.00220423	0.0276333	0	0.134467	0.0141148								3573	0.0140103	0.00865275	0.0206529	0.00085714	9.07728e-07	0.00116147	-0.0292769	-0.000952747	0.0340804		0.0311	0.5311	-0.590267	-0.572367	-0.465533
3572.5	-0.0114	-0.0199	-0.0145	-0.0152667	0.0328	0.0063	-0.0156	0.00783333	0.0025	0.0662	0.0964		0.0550333	0.0310667	0.0117934	0.00864347	0.00653111	0.00943333	0.00213629	0.0274333	0	0.134233	0.0140903								3572.5	0.0139297	0.00864347	0.0206214	0.000852427	6.56327e-07	0.00118418	-0.0291964	-0.00081014	0.0344119		0.0310667	0.531067	-0.590567	-0.572567	-0.465767
3572	-0.0116	-0.0202	-0.0146	-0.0154667	0.0325	0.0061	-0.0155	0.0077	0.0026	0.0662	0.0963		0.0550333	0.0309333	0.0117428	0.00860638	0.00650308	0.0093	0.0021061	0.0273333	0	0.134067	0.0140728								3572	0.0138489	0.00860638	0.0205759	0.000859401	8.21519e-07	0.00118732	-0.0293155	-0.000906377	0.0344574		0.0309333	0.530933	-0.5907	-0.572667	-0.465933
3571.5	-0.0116	-0.0205	-0.0149	-0.0156667	0.0322	0.0055	-0.0156	0.00736667	0.0026	0.0659	0.0958		0.0547667	0.0309	0.0117301	0.0085971	0.00649607	0.0093	0.0021061	0.0273667	0	0.134133	0.0140798								3571.5	0.0138362	0.0085971	0.0205759	0.000870421	1.51397e-06	0.00116901	-0.0295029	-0.00123044	0.0341908		0.0309	0.5309	-0.5907	-0.572633	-0.465867
3571	-0.0114	-0.0201	-0.0147	-0.0154	0.0322	0.0054	-0.0157	0.0073	0.0024	0.0658	0.0954		0.0545333	0.0308333	0.0117048	0.00857855	0.00648205	0.0092	0.00208345	0.0273333	0	0.134	0.0140658								3571	0.0137883	0.00857855	0.0205479	0.000851955	1.6347e-06	0.00115501	-0.0291883	-0.00127855	0.0339855		0.0308333	0.530833	-0.5908	-0.572667	-0.466
3570.5	-0.0113	-0.0197	-0.0144	-0.0151333	0.0323	0.0056	-0.0158	0.00736667	0.0023	0.0657	0.0955		0.0545	0.0309333	0.0117428	0.00860638	0.00650308	0.00943333	0.00213629	0.0273	0	0.134033	0.0140693								3570.5	0.0138791	0.00860638	0.0205724	0.00084172	1.53688e-06	0.00115108	-0.0290124	-0.00123971	0.0339276		0.0309333	0.530933	-0.590567	-0.5727	-0.465967
3570	-0.0115	-0.0198	-0.0145	-0.0152667	0.0324	0.0057	-0.0158	0.00743333	0.0024	0.0657	0.0959		0.0546667	0.0309	0.0117301	0.0085971	0.00649607	0.00916667	0.0020759	0.0270333	0	0.1342	0.0140868								3570	0.013806	0.0085971	0.0205829	0.000845222	1.35436e-06	0.0011617	-0.0290727	-0.00116377	0.0340838		0.0309	0.5309	-0.590833	-0.572967	-0.4658
3569.5	-0.0118	-0.0199	-0.0145	-0.0154	0.0322	0.0054	-0.0161	0.00716667	0.0024	0.0657	0.0956		0.0545667	0.0306333	0.0116289	0.00852291	0.00644001	0.00876667	0.00198532	0.0267667	0	0.134233	0.0140903								3569.5	0.0136142	0.00852291	0.0205303	0.000841825	1.8394e-06	0.00115847	-0.0290142	-0.00135624	0.0340363		0.0306333	0.530633	-0.591233	-0.573233	-0.465767
3569	-0.0125	-0.0205	-0.0146	-0.0158667	0.0313	0.0042	-0.0163	0.0064	0.0026	0.0641	0.094		0.0535667	0.0303	0.0115024	0.00843017	0.00636993	0.00863333	0.00195512	0.0264333	0	0.134633	0.0141323								3569	0.0134575	0.00843017	0.0205022	0.000859906	4.12159e-06	0.00109326	-0.0293241	-0.00203017	0.0330644		0.0303	0.5303	-0.591367	-0.573567	-0.465367
3568.5	-0.0128	-0.0204	-0.0148	-0.016	0.0307	0.0037	-0.0173	0.0057	0.0024	0.0624	0.0925		0.0524333	0.0299	0.0113505	0.00831888	0.00628584	0.0083	0.00187963	0.0259667	0	0.133733	0.0140378								3568.5	0.0132301	0.00831888	0.0203237	0.000854402	6.85853e-06	0.00103103	-0.0292301	-0.00261888	0.0321097		0.0299	0.5299	-0.5917	-0.574033	-0.466267
3568	-0.0124	-0.0201	-0.015	-0.0158333	0.0299	0.0031	-0.0175	0.00516667	0.002	0.062	0.0916		0.0518667	0.0304667	0.0115656	0.00847654	0.00640497	0.00876667	0.00198532	0.0262667	0	0.134067	0.0140728								3568	0.0135509	0.00847654	0.0204778	0.000863436	1.09553e-05	0.000985262	-0.0293843	-0.00330987	0.0313889		0.0304667	0.530467	-0.591233	-0.573733	-0.465933
3567.5	-0.0123	-0.0204	-0.0151	-0.0159333	0.0292	0.0024	-0.0173	0.00476667	0.0013	0.0614	0.0906		0.0511	0.0302333	0.0114771	0.00841162	0.00635592	0.0087	0.00197022	0.0261	0	0.134767	0.0141463								3567.5	0.0134473	0.00841162	0.0205022	0.00086322	1.32857e-05	0.000936225	-0.0293806	-0.00364495	0.0305978		0.0302333	0.530233	-0.5913	-0.5739	-0.465233
3567	-0.0123	-0.0202	-0.0152	-0.0159	0.0294	0.0027	-0.0179	0.00473333	0.001	0.0608	0.091		0.0509333	0.0296	0.0112366	0.00823541	0.00622277	0.00816667	0.00184944	0.0256667	0	0.133633	0.0140273								3567	0.0130861	0.00823541	0.0202501	0.000840192	1.22646e-05	0.000941461	-0.0289861	-0.00350208	0.0306832		0.0296	0.5296	-0.591833	-0.574333	-0.466367
3566.5	-0.0125	-0.02	-0.0155	-0.016	0.0293	0.0026	-0.0189	0.00433333	0.0011	0.0597	0.0902		0.0503333	0.0295667	0.011224	0.00822614	0.00621576	0.0081	0.00183434	0.0257667	0	0.1323	0.0138874								3566.5	0.0130583	0.00822614	0.0201031	0.000844386	1.51539e-05	0.000913865	-0.0290583	-0.0038928	0.0302302		0.0295667	0.529567	-0.5919	-0.574233	-0.4677
3566	-0.0129	-0.0207	-0.0157	-0.0164333	0.0291	0.0025	-0.0186	0.00433333	0.0012	0.0602	0.0897		0.0503667	0.0302667	0.0114897	0.00842089	0.00636292	0.00873333	0.00197777	0.0264333	0	0.132533	0.0139119								3566	0.0134675	0.00842089	0.0202748	0.000894058	1.67082e-05	0.000905521	-0.0299008	-0.00408756	0.0300919		0.0302667	0.530267	-0.591267	-0.573567	-0.467467
3565.5	-0.0124	-0.0206	-0.0154	-0.0161333	0.0302	0.0038	-0.0175	0.0055	0.0017	0.0627	0.0918		0.0520667	0.0305667	0.0116036	0.00850436	0.00642599	0.00906667	0.00205326	0.0267667	0	0.1332	0.0139818								3565.5	0.0136568	0.00850436	0.0204078	0.000887455	9.02619e-06	0.00100228	-0.0297902	-0.00300436	0.0316588		0.0305667	0.530567	-0.590933	-0.573233	-0.4668
3565	-0.0116	-0.02	-0.0148	-0.0154667	0.0314	0.0049	-0.0163	0.00666667	0.0024	0.0647	0.094		0.0537	0.0305	0.0115783	0.00848581	0.00641198	0.00913333	0.00206835	0.0267333	0	0.133633	0.0140273								3565	0.0136466	0.00848581	0.0204393	0.000847584	3.30929e-06	0.00110627	-0.0291133	-0.00181915	0.0332607		0.0305	0.5305	-0.590867	-0.573267	-0.466367
3564.5	-0.0114	-0.0197	-0.0145	-0.0152	0.0319	0.0052	-0.0157	0.00713333	0.0026	0.0651	0.0949		0.0542	0.0305667	0.0116036	0.00850436	0.00642599	0.0093	0.0021061	0.0268667	0	0.133767	0.0140413								3564.5	0.0137097	0.00850436	0.0204673	0.00083577	1.87972e-06	0.00113789	-0.0289097	-0.00137103	0.0337327		0.0305667	0.530567	-0.5907	-0.573133	-0.466233
3564	-0.0115	-0.0197	-0.0146	-0.0152667	0.0319	0.0054	-0.0159	0.00713333	0.0027	0.0648	0.0947		0.0540667	0.0306667	0.0116416	0.00853218	0.00644701	0.00923333	0.002091	0.027	0	0.133433	0.0140063								3564	0.0137326	0.00853218	0.0204533	0.000840955	1.95678e-06	0.00112986	-0.0289992	-0.00139885	0.0336133		0.0306667	0.530667	-0.590767	-0.573	-0.466567
3563.5	-0.0115	-0.0199	-0.0147	-0.0153667	0.0318	0.0056	-0.0158	0.0072	0.003	0.0649	0.0946		0.0541667	0.0309333	0.0117428	0.00860638	0.00650308	0.00956667	0.00216649	0.0273667	0	0.1335	0.0140133								3563.5	0.0139093	0.00860638	0.0205164	0.00085708	1.9779e-06	0.00113234	-0.0292759	-0.00140638	0.0336503		0.0309333	0.530933	-0.590433	-0.572633	-0.4665
3563	-0.0112	-0.0199	-0.0147	-0.0152667	0.032	0.0059	-0.0154	0.0075	0.003	0.0652	0.0948		0.0543333	0.0309333	0.0117428	0.00860638	0.00650308	0.0097	0.00219668	0.0275	0	0.133933	0.0140588								3563	0.0139395	0.00860638	0.0205619	0.000852998	1.22407e-06	0.00114051	-0.0292061	-0.00110638	0.0337714		0.0309333	0.530933	-0.5903	-0.5725	-0.466067
3562.5	-0.0112	-0.0195	-0.0144	-0.0150333	0.0322	0.0061	-0.0152	0.0077	0.0028	0.0659	0.0951		0.0546	0.0307333	0.0116669	0.00855073	0.00646103	0.0094	0.00212874	0.0273333	0	0.1338	0.0140448								3562.5	0.0137956	0.00855073	0.0205059	0.000831108	7.23745e-07	0.00116241	-0.0288289	-0.000850732	0.0340941		0.0307333	0.530733	-0.5906	-0.572667	-0.4662
3562	-0.0115	-0.0197	-0.0144	-0.0152	0.0322	0.0057	-0.0155	0.00746667	0.0026	0.0659	0.0953		0.0546	0.0306667	0.0116416	0.00853218	0.00644701	0.0092	0.00208345	0.0272333	0	0.133733	0.0140378								3562	0.013725	0.00853218	0.0204848	0.000836656	1.13533e-06	0.00116384	-0.028925	-0.00106552	0.0341152		0.0306667	0.530667	-0.5908	-0.572767	-0.466267
3561.5	-0.0115	-0.02	-0.0148	-0.0154333	0.0324	0.0056	-0.0156	0.00746667	0.0025	0.0659	0.0957		0.0547	0.0305667	0.0116036	0.00850436	0.00642599	0.00916667	0.0020759	0.0270667	0	0.1339	0.0140553								3561.5	0.0136795	0.00850436	0.0204813	0.000847557	1.07681e-06	0.00117092	-0.0291128	-0.00103769	0.0342187		0.0305667	0.530567	-0.590833	-0.572933	-0.4661
3561	-0.0114	-0.0204	-0.0147	-0.0155	0.0323	0.0056	-0.0157	0.0074	0.0025	0.0654	0.0956		0.0545	0.0303	0.0115024	0.00843017	0.00636993	0.00906667	0.00205326	0.0269	0	0.133867	0.0140518								3561	0.0135556	0.00843017	0.0204218	0.000844229	1.06125e-06	0.00116133	-0.0290556	-0.00103017	0.0340782		0.0303	0.5303	-0.590933	-0.5731	-0.466133
3560.5	-0.0116	-0.0203	-0.0147	-0.0155333	0.0319	0.0057	-0.016	0.0072	0.0023	0.0648	0.0951		0.0540667	0.0301667	0.0114517	0.00839307	0.0063419	0.009	0.00203816	0.0268333	0	0.133467	0.0140098								3560.5	0.0134899	0.00839307	0.0203517	0.000842348	1.42342e-06	0.0011367	-0.0290232	-0.00119307	0.0337149		0.0301667	0.530167	-0.591	-0.573167	-0.466533
3560	-0.0113	-0.02	-0.0145	-0.0152667	0.0317	0.0056	-0.0159	0.00713333	0.0024	0.0649	0.0949		0.0540667	0.0303333	0.011515	0.00843944	0.00637694	0.00926667	0.00209855	0.0270667	0	0.133533	0.0140168								3560	0.0136136	0.00843944	0.0203938	0.000834068	1.70592e-06	0.00113386	-0.0288802	-0.00130611	0.0336729		0.0303333	0.530333	-0.590733	-0.572933	-0.466467
3559.5	-0.0113	-0.0199	-0.0143	-0.0151667	0.0321	0.0056	-0.0157	0.00733333	0.0025	0.0653	0.0952		0.0543333	0.0307667	0.0116795	0.00856001	0.00646804	0.00946667	0.00214384	0.0272	0	0.134	0.0140658								3559.5	0.0138234	0.00856001	0.0205339	0.000840421	1.50473e-06	0.0011424	-0.02899	-0.00122667	0.0337995		0.0307667	0.530767	-0.590533	-0.5728	-0.466
3559	-0.0116	-0.0199	-0.0143	-0.0152667	0.0326	0.0061	-0.0155	0.00773333	0.0026	0.0661	0.0961		0.0549333	0.031	0.0117681	0.00862493	0.00651709	0.0096	0.00217404	0.0273	0	0.1341	0.0140763								3559	0.0139421	0.00862493	0.0205934	0.000853154	7.94936e-07	0.00117923	-0.0292088	-0.000891592	0.0343399		0.031	0.531	-0.5904	-0.5727	-0.4659
3558.5	-0.0114	-0.0197	-0.0141	-0.0150667	0.0327	0.0064	-0.0151	0.008	0.0028	0.0666	0.0967		0.0553667	0.0309333	0.0117428	0.00860638	0.00650308	0.0097	0.00219668	0.0274333	0	0.1341	0.0140763								3558.5	0.0139395	0.00860638	0.0205794	0.000841356	3.67693e-07	0.00121015	-0.0290061	-0.000606377	0.0347873		0.0309333	0.530933	-0.5903	-0.572567	-0.4659
3558	-0.0112	-0.0198	-0.0142	-0.0150667	0.0323	0.006	-0.0152	0.0077	0.0026	0.0663	0.0962		0.0550333	0.0311	0.0118061	0.00865275	0.00653811	0.00976667	0.00221178	0.0276	0	0.1344	0.0141078								3558	0.0140178	0.00865275	0.0206459	0.000845908	9.07728e-07	0.00118249	-0.0290845	-0.000952747	0.0343874		0.0311	0.5311	-0.590233	-0.5724	-0.4656
3557.5	-0.0114	-0.0201	-0.0145	-0.0153333	0.0321	0.0057	-0.0156	0.0074	0.0023	0.0656	0.0957		0.0545333	0.0313	0.011882	0.00870839	0.00658016	0.0098	0.00221933	0.0278667	0	0.134667	0.0141358								3557.5	0.0141013	0.00870839	0.020716	0.000866398	1.71189e-06	0.00114362	-0.0294346	-0.00130839	0.0338174		0.0313	0.5313	-0.5902	-0.572133	-0.465333
3557	-0.0112	-0.0198	-0.0145	-0.0151667	0.0326	0.0062	-0.0152	0.00786667	0.0026	0.0658	0.096		0.0548	0.0311333	0.0118187	0.00866202	0.00654512	0.00976667	0.00221178	0.0278667	0	0.134467	0.0141148								3557	0.0140305	0.00866202	0.0206599	0.000852474	6.32589e-07	0.00116554	-0.0291972	-0.000795355	0.0341401		0.0311333	0.531133	-0.590233	-0.572133	-0.465533
3556.5	-0.0107	-0.0194	-0.0142	-0.0147667	0.0329	0.0066	-0.0148	0.00823333	0.003	0.0663	0.0963		0.0552	0.0307667	0.0116795	0.00856001	0.00646804	0.0095	0.00215139	0.0275333	0	0.1341	0.0140763								3556.5	0.0138309	0.00856001	0.0205444	0.000817821	1.06715e-07	0.00120101	-0.0285976	-0.000326673	0.0346556		0.0307667	0.530767	-0.5905	-0.572467	-0.4659
3556	-0.0107	-0.0195	-0.0141	-0.0147667	0.0332	0.0066	-0.015	0.00826667	0.003	0.0664	0.0963		0.0552333	0.0305333	0.0115909	0.00849509	0.00641898	0.00926667	0.00209855	0.0270667	0	0.133833	0.0140483								3556	0.0136895	0.00849509	0.0204673	0.000809753	5.21761e-08	0.00120868	-0.0284562	-0.000228421	0.034766		0.0305333	0.530533	-0.590733	-0.572933	-0.466167
3555.5	-0.0111	-0.0196	-0.0142	-0.0149667	0.033	0.0062	-0.0151	0.00803333	0.0028	0.0665	0.0964		0.0552333	0.0307333	0.0116669	0.00855073	0.00646103	0.00943333	0.00213629	0.0271667	0	0.133933	0.0140588								3555.5	0.0138032	0.00855073	0.0205198	0.000827702	2.67702e-07	0.00120503	-0.0287698	-0.000517399	0.0347135		0.0307333	0.530733	-0.590567	-0.572833	-0.466067
3555	-0.0112	-0.0198	-0.0143	-0.0151	0.0327	0.0061	-0.0152	0.00786667	0.0029	0.0666	0.0966		0.0553667	0.0311667	0.0118314	0.0086713	0.00655213	0.00993333	0.00224952	0.0277333	0	0.1343	0.0140973								3555	0.0140809	0.0086713	0.0206494	0.000851524	6.47428e-07	0.00120529	-0.0291809	-0.000804629	0.0347172		0.0311667	0.531167	-0.590067	-0.572267	-0.4657
3554.5	-0.0114	-0.0201	-0.0144	-0.0153	0.0327	0.0061	-0.0154	0.0078	0.0028	0.0658	0.0962		0.0549333	0.0312333	0.0118567	0.00868984	0.00656614	0.0101667	0.00230236	0.0279	0	0.1345	0.0141183								3554.5	0.014159	0.00868984	0.0206844	0.000867835	7.91822e-07	0.00117299	-0.029459	-0.000889844	0.0342489		0.0312333	0.531233	-0.589833	-0.5721	-0.4655
3554	-0.0115	-0.0201	-0.0145	-0.0153667	0.0327	0.006	-0.0155	0.00773333	0.0026	0.0652	0.0956		0.0544667	0.0308667	0.0117175	0.00858783	0.00648906	0.00976667	0.00221178	0.0275333	0	0.133967	0.0140623								3554	0.0139293	0.00858783	0.0205514	0.000858251	7.30162e-07	0.00115025	-0.0292959	-0.000854495	0.0339153		0.0308667	0.530867	-0.590233	-0.572467	-0.466033
3553.5	-0.0113	-0.0199	-0.0145	-0.0152333	0.0322	0.0058	-0.0155	0.0075	0.0026	0.0653	0.0953		0.0544	0.0304667	0.0115656	0.00847654	0.00640497	0.0093	0.0021061	0.027	0	0.1336	0.0140238								3553.5	0.0136717	0.00847654	0.0204288	0.000835502	9.53629e-07	0.00115404	-0.0289051	-0.000976539	0.0339712		0.0304667	0.530467	-0.5907	-0.573	-0.4664
3553	-0.0115	-0.0199	-0.0146	-0.0153333	0.0318	0.0053	-0.0157	0.00713333	0.0024	0.065	0.0946		0.054	0.0304667	0.0115656	0.00847654	0.00640497	0.0092	0.00208345	0.0268333	0	0.133733	0.0140378								3553	0.0136491	0.00847654	0.0204428	0.00083998	1.8042e-06	0.00112609	-0.0289824	-0.00134321	0.0335572		0.0304667	0.530467	-0.5908	-0.573167	-0.466267
3552.5	-0.0118	-0.0201	-0.0146	-0.0155	0.0319	0.0052	-0.0158	0.0071	0.0021	0.0643	0.0939		0.0534333	0.0306	0.0116162	0.00851364	0.006433	0.00936667	0.00212119	0.0270667	0	0.1335	0.0140133								3552.5	0.0137374	0.00851364	0.0204463	0.000854828	1.99837e-06	0.00108814	-0.0292374	-0.00141364	0.032987		0.0306	0.5306	-0.590633	-0.572933	-0.4665
3552	-0.0118	-0.02	-0.0147	-0.0155	0.0316	0.0051	-0.0157	0.007	0.0024	0.0643	0.0942		0.0536333	0.0310333	0.0117807	0.0086342	0.0065241	0.00986667	0.00223443	0.0276	0	0.133833	0.0140483								3552	0.0140152	0.0086342	0.0205724	0.000871145	2.67061e-06	0.00109302	-0.0295152	-0.0016342	0.0330609		0.0310333	0.531033	-0.590133	-0.5724	-0.466167
3551.5	-0.0116	-0.0198	-0.0145	-0.0153	0.0318	0.0054	-0.0157	0.00716667	0.0027	0.0652	0.0952		0.0543667	0.0312	0.011844	0.00868057	0.00655914	0.00993333	0.00224952	0.0278667	0	0.134433	0.0141113								3551.5	0.0140935	0.00868057	0.0206704	0.00086398	2.2919e-06	0.00113544	-0.0293935	-0.0015139	0.0336962		0.0312	0.5312	-0.590067	-0.572133	-0.465567
3551	-0.0116	-0.0199	-0.0146	-0.0153667	0.0321	0.0059	-0.0156	0.00746667	0.0025	0.0657	0.0957		0.0546333	0.0311333	0.0118187	0.00866202	0.00654512	0.0097	0.00219668	0.0278	0	0.134567	0.0141253								3551	0.0140154	0.00866202	0.0206704	0.000863305	1.42887e-06	0.00115348	-0.0293821	-0.00119535	0.0339629		0.0311333	0.531133	-0.5903	-0.5722	-0.465433
3550.5	-0.0113	-0.0196	-0.0144	-0.0151	0.0327	0.0064	-0.015	0.00803333	0.0028	0.0662	0.0959		0.0549667	0.0311333	0.0118187	0.00866202	0.00654512	0.0097	0.00219668	0.0276667	0	0.134333	0.0141008								3550.5	0.0140154	0.00866202	0.0206459	0.000847706	3.95249e-07	0.00117791	-0.0291154	-0.000628688	0.0343207		0.0311333	0.531133	-0.5903	-0.572333	-0.465667
3550	-0.011	-0.0195	-0.014	-0.0148333	0.0331	0.0067	-0.0146	0.0084	0.0033	0.0665	0.0961		0.0553	0.0309333	0.0117428	0.00860638	0.00650308	0.00966667	0.00218913	0.0276	0	0.134033	0.0140693								3550	0.0139319	0.00860638	0.0205724	0.00082744	4.25914e-08	0.00120601	-0.0287652	-0.000206377	0.0347276		0.0309333	0.530933	-0.590333	-0.5724	-0.465967
3549.5	-0.0111	-0.0198	-0.0143	-0.0150667	0.0328	0.0062	-0.0149	0.00803333	0.0031	0.0663	0.0961		0.0551667	0.0306667	0.0116416	0.00853218	0.00644701	0.0094	0.00212874	0.0274	0	0.1338	0.0140448								3549.5	0.0137703	0.00853218	0.0204918	0.00083157	2.48852e-07	0.00120234	-0.028837	-0.000498851	0.0346748		0.0306667	0.530667	-0.5906	-0.5726	-0.4662
3549	-0.0112	-0.0198	-0.0145	-0.0151667	0.0326	0.0058	-0.0151	0.00776667	0.0026	0.0659	0.0958		0.0547667	0.0304333	0.011553	0.00846727	0.00639796	0.00913333	0.00206835	0.0271333	0	0.133633	0.0140273								3549	0.0136213	0.00846727	0.0204253	0.000828749	4.90838e-07	0.00117933	-0.028788	-0.000700599	0.0343414		0.0304333	0.530433	-0.590867	-0.572867	-0.466367
3548.5	-0.0113	-0.0196	-0.0145	-0.0151333	0.0323	0.0059	-0.0151	0.0077	0.0026	0.0658	0.0954		0.0546	0.0305333	0.0115909	0.00849509	0.00641898	0.0093	0.0021061	0.0272333	0	0.133867	0.0140518								3548.5	0.013697	0.00849509	0.0204708	0.00083119	6.32164e-07	0.0011648	-0.0288304	-0.000795088	0.0341292		0.0305333	0.530533	-0.5907	-0.572767	-0.466133
3548	-0.0114	-0.0196	-0.0146	-0.0152	0.0318	0.006	-0.0152	0.00753333	0.0027	0.0652	0.0947		0.0542	0.0308667	0.0117175	0.00858783	0.00648906	0.00973333	0.00220423	0.0274333	0	0.134333	0.0141008								3548	0.0139217	0.00858783	0.0205899	0.000848074	1.11196e-06	0.00112964	-0.0291217	-0.0010545	0.0336101		0.0308667	0.530867	-0.590267	-0.572567	-0.465667
3547.5	-0.0112	-0.0195	-0.0146	-0.0151	0.032	0.0061	-0.0155	0.00753333	0.0025	0.0644	0.0945		0.0538	0.0305333	0.0115909	0.00849509	0.00641898	0.0095	0.00215139	0.0270333	0	0.134	0.0140658								3547.5	0.0137423	0.00849509	0.0204848	0.00083188	9.24971e-07	0.0011099	-0.0288423	-0.000961754	0.0333152		0.0305333	0.530533	-0.5905	-0.572967	-0.466
3547	-0.0114	-0.0199	-0.0142	-0.0151667	0.0321	0.0056	-0.0158	0.0073	0.0022	0.0641	0.0941		0.0534667	0.0303667	0.0115277	0.00844872	0.00638395	0.0092	0.00208345	0.0269333	0	0.133567	0.0140203								3547	0.0136111	0.00844872	0.0204043	0.000828161	1.31955e-06	0.00109312	-0.0287778	-0.00114872	0.0330624		0.0303667	0.530367	-0.5908	-0.573067	-0.466433
3546.5	-0.0115	-0.0201	-0.0141	-0.0152333	0.0319	0.0052	-0.0157	0.00713333	0.0022	0.0644	0.0943		0.0536333	0.0306	0.0116162	0.00851364	0.006433	0.00953333	0.00215894	0.0272667	0	0.134433	0.0141113								3546.5	0.0137752	0.00851364	0.0205443	0.000841494	1.90523e-06	0.00109488	-0.0290085	-0.0013803	0.033089		0.0306	0.5306	-0.590467	-0.572733	-0.465567
3546	-0.0113	-0.0201	-0.0145	-0.0153	0.0318	0.0055	-0.0158	0.00716667	0.0021	0.0649	0.0945		0.0538333	0.0309	0.0117301	0.0085971	0.00649607	0.00986667	0.00223443	0.0275	0	0.134967	0.0141673								3546	0.0139646	0.0085971	0.0206634	0.000856414	2.04615e-06	0.00110025	-0.0292646	-0.00143044	0.03317		0.0309	0.5309	-0.590133	-0.5725	-0.465033
3545.5	-0.0116	-0.0202	-0.015	-0.0156	0.0315	0.0054	-0.0163	0.00686667	0.0018	0.0646	0.094		0.0534667	0.0308667	0.0117175	0.00858783	0.00648906	0.00946667	0.00214384	0.0273667	0	0.1342	0.0140868								3545.5	0.0138613	0.00858783	0.0205759	0.000867969	2.9624e-06	0.0010818	-0.0294613	-0.00172116	0.0328908		0.0308667	0.530867	-0.590533	-0.572633	-0.4658
3545	-0.012	-0.0204	-0.0151	-0.0158333	0.0312	0.0045	-0.0165	0.0064	0.0018	0.0638	0.0936		0.0530667	0.0306	0.0116162	0.00851364	0.006433	0.0091	0.0020608	0.0271667	0	0.1337	0.0140343								3545	0.013677	0.00851364	0.0204673	0.000870863	4.46746e-06	0.00106272	-0.0295104	-0.00211364	0.0325993		0.0306	0.5306	-0.5909	-0.572833	-0.4663
3544.5	-0.0118	-0.0202	-0.015	-0.0156667	0.0315	0.0049	-0.016	0.0068	0.002	0.0642	0.0944		0.0535333	0.0304333	0.011553	0.00846727	0.00639796	0.00903333	0.00204571	0.0270333	0	0.1337	0.0140343								3544.5	0.0135987	0.00846727	0.0204323	0.000856461	2.77977e-06	0.00109568	-0.0292653	-0.00166727	0.033101		0.0304333	0.530433	-0.590967	-0.572967	-0.4663
3544	-0.0114	-0.0199	-0.0148	-0.0153667	0.0318	0.0055	-0.0155	0.00726667	0.0021	0.0648	0.0951		0.054	0.0306	0.0116162	0.00851364	0.006433	0.0094	0.00212874	0.0273667	0	0.133633	0.0140273								3544	0.013745	0.00851364	0.0204603	0.000847488	1.55493e-06	0.00112491	-0.0291117	-0.00124697	0.0335397		0.0306	0.5306	-0.5906	-0.572633	-0.466367
3543.5	-0.0113	-0.0198	-0.0147	-0.0152667	0.0318	0.0055	-0.0156	0.00723333	0.0023	0.0651	0.0949		0.0541	0.0308333	0.0117048	0.00857855	0.00648205	0.00963333	0.00218158	0.0276333	0	0.1338	0.0140448								3543.5	0.0138864	0.00857855	0.0205269	0.000849902	1.80962e-06	0.00112715	-0.0291531	-0.00134522	0.0335731		0.0308333	0.530833	-0.590367	-0.572367	-0.4662
3543	-0.0114	-0.02	-0.0147	-0.0153667	0.032	0.0057	-0.0159	0.00726667	0.0025	0.0652	0.0954		0.0543667	0.0308333	0.0117048	0.00857855	0.00648205	0.00966667	0.00218913	0.0275333	0	0.134167	0.0140833								3543	0.013894	0.00857855	0.0205654	0.000856184	1.72105e-06	0.00114253	-0.0292606	-0.00131189	0.0338013		0.0308333	0.530833	-0.590333	-0.572467	-0.465833
3542.5	-0.0112	-0.02	-0.0145	-0.0152333	0.0327	0.0062	-0.0156	0.00776667	0.0028	0.0656	0.0961		0.0548333	0.0307667	0.0116795	0.00856001	0.00646804	0.00976667	0.00221178	0.0275	0	0.134167	0.0140833								3542.5	0.0138913	0.00856001	0.0205513	0.000848244	6.29388e-07	0.00117525	-0.0291246	-0.00079334	0.034282		0.0307667	0.530767	-0.590233	-0.5725	-0.465833
3542	-0.0109	-0.0196	-0.0142	-0.0149	0.0332	0.0065	-0.0148	0.0083	0.0029	0.0662	0.0965		0.0552	0.0305667	0.0116036	0.00850436	0.00642599	0.00956667	0.00216649	0.0274	0	0.133833	0.0140483								3542	0.0137701	0.00850436	0.0204743	0.000821973	4.17637e-08	0.00120587	-0.0286701	-0.000204362	0.0347257		0.0305667	0.530567	-0.590433	-0.5726	-0.466167
3541.5	-0.0109	-0.0195	-0.0141	-0.0148333	0.0333	0.0067	-0.0143	0.00856667	0.003	0.0665	0.0967		0.0554	0.0305333	0.0115909	0.00849509	0.00641898	0.00936667	0.00212119	0.0274667	0	0.1337	0.0140343								3541.5	0.0137121	0.00849509	0.0204533	0.000814844	5.12357e-09	0.00122127	-0.0285455	7.15791e-05	0.0349467		0.0305333	0.530533	-0.590633	-0.572533	-0.4663
3541	-0.0109	-0.0197	-0.0141	-0.0149	0.0331	0.0066	-0.0143	0.00846667	0.0029	0.0665	0.0964		0.0552667	0.0308	0.0116922	0.00856928	0.00647504	0.00963333	0.00218158	0.0276667	0	0.133933	0.0140588								3541	0.0138738	0.00856928	0.0205339	0.000827929	1.05296e-08	0.00120637	-0.0287738	-0.000102614	0.0347328		0.0308	0.5308	-0.590367	-0.572333	-0.466067
3540.5	-0.011	-0.0198	-0.0143	-0.0150333	0.0328	0.0063	-0.0146	0.00816667	0.0027	0.0662	0.0957		0.0548667	0.0311333	0.0118187	0.00866202	0.00654512	0.0100667	0.00227972	0.0279333	0	0.134333	0.0141008								3540.5	0.0140984	0.00866202	0.0206459	0.000848659	2.45376e-07	0.00117106	-0.0291318	-0.000495355	0.0342207		0.0311333	0.531133	-0.589933	-0.572067	-0.465667
3540	-0.0111	-0.0196	-0.0144	-0.0150333	0.0327	0.0061	-0.0149	0.00796667	0.0026	0.0665	0.0959		0.055	0.0311333	0.0118187	0.00866202	0.00654512	0.0101667	0.00230236	0.0279	0	0.1345	0.0141183								3540	0.0141211	0.00866202	0.0206634	0.000849979	4.83518e-07	0.001179	-0.0291544	-0.000695355	0.0343366		0.0311333	0.531133	-0.589833	-0.5721	-0.4655
3539.5	-0.011	-0.0193	-0.0142	-0.0148333	0.0329	0.0067	-0.0148	0.00826667	0.0029	0.0668	0.0965		0.0554	0.0308333	0.0117048	0.00857855	0.00648205	0.00993333	0.00224952	0.0276667	0	0.134333	0.0141008								3539.5	0.0139543	0.00857855	0.0205829	0.00082873	9.7274e-08	0.00121223	-0.0287877	-0.000311888	0.0348171		0.0308333	0.530833	-0.590067	-0.572333	-0.465667
3539	-0.0109	-0.0194	-0.0141	-0.0148	0.0329	0.0069	-0.0147	0.00836667	0.0031	0.0663	0.0964		0.0552667	0.0307667	0.0116795	0.00856001	0.00646804	0.00996667	0.00225707	0.0276333	0	0.134233	0.0140903								3539	0.0139366	0.00856001	0.0205583	0.000825791	3.73802e-08	0.00120467	-0.0287366	-0.00019334	0.0347083		0.0307667	0.530767	-0.590033	-0.572367	-0.465767
3538.5	-0.011	-0.0196	-0.0143	-0.0149667	0.0327	0.0065	-0.0148	0.00813333	0.0029	0.066	0.0961		0.055	0.0309	0.0117301	0.0085971	0.00649607	0.01	0.00226462	0.0277	0	0.1342	0.0140868								3538.5	0.0139947	0.0085971	0.0205829	0.000838764	2.15082e-07	0.00118454	-0.0289614	-0.000463769	0.0344171		0.0309	0.5309	-0.59	-0.5723	-0.4658
3538	-0.011	-0.0197	-0.0145	-0.0150667	0.0325	0.0062	-0.0149	0.00793333	0.0029	0.0661	0.096		0.055	0.031	0.0117681	0.00862493	0.00651709	0.0100333	0.00227217	0.0278333	0	0.134133	0.0140798								3538	0.0140403	0.00862493	0.0205969	0.000847213	4.78299e-07	0.00118357	-0.0291069	-0.000691592	0.0344031		0.031	0.531	-0.589967	-0.572167	-0.465867
3537.5	-0.0112	-0.0199	-0.0147	-0.0152667	0.0322	0.0059	-0.0153	0.0076	0.0028	0.0657	0.0958		0.0547667	0.0310333	0.0117807	0.0086342	0.0065241	0.0102	0.00230991	0.028	0	0.134167	0.0140833								3537.5	0.0140907	0.0086342	0.0206074	0.000861852	1.06957e-06	0.00116685	-0.0293573	-0.0010342	0.0341593		0.0310333	0.531033	-0.5898	-0.572	-0.465833
3537	-0.0112	-0.02	-0.0146	-0.0152667	0.0323	0.006	-0.0155	0.0076	0.0028	0.0653	0.0955		0.0545333	0.0309333	0.0117428	0.00860638	0.00650308	0.0101333	0.00229481	0.0279	0	0.134233	0.0140903								3537	0.0140376	0.00860638	0.0205934	0.00085874	1.01279e-06	0.00115192	-0.0293043	-0.00100638	0.0339399		0.0309333	0.530933	-0.589867	-0.5721	-0.465767
3536.5	-0.0111	-0.0197	-0.0144	-0.0150667	0.0321	0.0059	-0.0154	0.00753333	0.0029	0.0653	0.0951		0.0544333	0.0309667	0.0117554	0.00861565	0.00651008	0.0099	0.00224197	0.0278	0	0.1341	0.0140763								3536.5	0.0139974	0.00861565	0.0205864	0.000844721	1.17141e-06	0.00114562	-0.0290641	-0.00108232	0.0338469		0.0309667	0.530967	-0.5901	-0.5722	-0.4659
3536	-0.0111	-0.0198	-0.0148	-0.0152333	0.0319	0.0057	-0.0152	0.00746667	0.0027	0.0652	0.0948		0.0542333	0.0308	0.0116922	0.00856928	0.00647504	0.0097	0.00219668	0.0276667	0	0.1339	0.0140553								3536	0.0138888	0.00856928	0.0205304	0.000848102	1.21576e-06	0.00113589	-0.0291222	-0.00110261	0.033703		0.0308	0.5308	-0.5903	-0.572333	-0.4661
3535.5	-0.0112	-0.0197	-0.0147	-0.0152	0.0325	0.006	-0.0149	0.00786667	0.0024	0.0658	0.0955		0.0545667	0.0305667	0.0116036	0.00850436	0.00642599	0.0097	0.00219668	0.0275333	0	0.133767	0.0140413								3535.5	0.0138003	0.00850436	0.0204673	0.000841016	4.06655e-07	0.00116277	-0.0290003	-0.000637695	0.0340994		0.0305667	0.530567	-0.5903	-0.572467	-0.466233
3535	-0.011	-0.0195	-0.0141	-0.0148667	0.0332	0.0064	-0.0147	0.0083	0.0026	0.0665	0.0961		0.0550667	0.0306333	0.0116289	0.00852291	0.00644001	0.00993333	0.00224952	0.0276333	0	0.133833	0.0140483								3535	0.0138784	0.00852291	0.0204883	0.00082628	4.96888e-08	0.00119566	-0.0287451	-0.00022291	0.0345783		0.0306333	0.530633	-0.590067	-0.572367	-0.466167
3534.5	-0.0108	-0.0194	-0.014	-0.0147333	0.0332	0.0068	-0.0146	0.00846667	0.003	0.0666	0.0962		0.0552667	0.0307	0.0116542	0.00854146	0.00645402	0.00996667	0.00225707	0.0276667	0	0.133933	0.0140588								3534.5	0.0139113	0.00854146	0.0205128	0.000820514	5.59376e-09	0.00120783	-0.0286446	-7.47914e-05	0.0347538		0.0307	0.5307	-0.590033	-0.572333	-0.466067
3534	-0.0109	-0.0194	-0.014	-0.0147667	0.033	0.0069	-0.0145	0.00846667	0.0031	0.0665	0.0962		0.0552667	0.0307	0.0116542	0.00854146	0.00645402	0.00976667	0.00221178	0.0275333	0	0.134	0.0140658								3534	0.013866	0.00854146	0.0205198	0.000819829	5.59376e-09	0.00120734	-0.0286327	-7.47914e-05	0.0347468		0.0307	0.5307	-0.590233	-0.572467	-0.466
3533.5	-0.0111	-0.0195	-0.0143	-0.0149667	0.0329	0.0066	-0.0145	0.00833333	0.0028	0.0665	0.0963		0.0552	0.0307667	0.0116795	0.00856001	0.00646804	0.00986667	0.00223443	0.0276667	0	0.134267	0.0140938								3533.5	0.0139139	0.00856001	0.0205618	0.000834089	5.13806e-08	0.0011998	-0.0288806	-0.000226673	0.0346382		0.0307667	0.530767	-0.590133	-0.572333	-0.465733
3533	-0.011	-0.0196	-0.0143	-0.0149667	0.0329	0.0065	-0.0145	0.0083	0.003	0.0666	0.0963		0.0553	0.0308667	0.0117175	0.00858783	0.00648906	0.0102333	0.00231746	0.028	0	0.134567	0.0141253								3533	0.0140349	0.00858783	0.0206144	0.000841093	8.28453e-08	0.00120309	-0.0290016	-0.000287829	0.0346856		0.0308667	0.530867	-0.589767	-0.572	-0.465433
3532.5	-0.011	-0.0197	-0.0142	-0.0149667	0.0329	0.0064	-0.0146	0.00823333	0.0031	0.0665	0.0962		0.0552667	0.0308333	0.0117048	0.00857855	0.00648205	0.0102667	0.00232501	0.0279667	0	0.134533	0.0141218								3532.5	0.0140298	0.00857855	0.0206039	0.000840797	1.19178e-07	0.00120151	-0.0289965	-0.000345221	0.0346628		0.0308333	0.530833	-0.589733	-0.572033	-0.465467
3532	-0.0114	-0.0197	-0.0143	-0.0151333	0.0327	0.0064	-0.0149	0.00806667	0.003	0.0663	0.096		0.0551	0.0307667	0.0116795	0.00856001	0.00646804	0.0099	0.00224197	0.0277333	0	0.1342	0.0140868								3532	0.0139215	0.00856001	0.0205548	0.000844183	2.43384e-07	0.00119337	-0.0290548	-0.00049334	0.0345452		0.0307667	0.530767	-0.5901	-0.572267	-0.4658
3531.5	-0.0112	-0.0196	-0.0144	-0.0150667	0.0327	0.0064	-0.0151	0.008	0.003	0.0659	0.0959		0.0549333	0.0307333	0.0116669	0.00855073	0.00646103	0.00973333	0.00220423	0.0276667	0	0.134	0.0140658								3531.5	0.0138711	0.00855073	0.0205268	0.000837394	3.03306e-07	0.00118381	-0.0289378	-0.000550732	0.0344065		0.0307333	0.530733	-0.590267	-0.572333	-0.466
3531	-0.0111	-0.0196	-0.0142	-0.0149667	0.0328	0.0063	-0.015	0.00803333	0.003	0.0654	0.0959		0.0547667	0.0308	0.0116922	0.00856928	0.00647504	0.00996667	0.00225707	0.0279	0	0.134067	0.0140728								3531	0.0139492	0.00856928	0.0205479	0.00083613	2.87239e-07	0.00117093	-0.0289159	-0.000535947	0.0342188		0.0308	0.5308	-0.590033	-0.5721	-0.465933
3530.5	-0.0112	-0.0196	-0.014	-0.0149333	0.0327	0.0061	-0.0149	0.00796667	0.003	0.0654	0.0959		0.0547667	0.0307667	0.0116795	0.00856001	0.00646804	0.0101	0.00228727	0.0279667	0	0.1342	0.0140868								3530.5	0.0139668	0.00856001	0.0205548	0.000835217	3.52052e-07	0.00117045	-0.0289001	-0.00059334	0.0342118		0.0307667	0.530767	-0.5899	-0.572033	-0.4658
3530	-0.0113	-0.0197	-0.0142	-0.0150667	0.0322	0.0057	-0.0149	0.00766667	0.0026	0.0652	0.0955		0.0544333	0.0304667	0.0115656	0.00847654	0.00640497	0.0098	0.00221933	0.0276667	0	0.134167	0.0140833								3530	0.013785	0.00847654	0.0204883	0.000832416	6.55894e-07	0.00115227	-0.0288516	-0.000809873	0.0339451		0.0304667	0.530467	-0.5902	-0.572333	-0.465833
3529.5	-0.0112	-0.0195	-0.0142	-0.0149667	0.032	0.006	-0.015	0.00766667	0.0026	0.0652	0.0951		0.0543	0.0301333	0.0114391	0.0083838	0.00633489	0.00936667	0.00212119	0.0271333	0	0.133667	0.0140308								3529.5	0.0135603	0.0083838	0.0203657	0.000813787	5.14278e-07	0.00115154	-0.028527	-0.000717131	0.0339343		0.0301333	0.530133	-0.590633	-0.572867	-0.466333
3529	-0.0114	-0.0194	-0.0141	-0.0149667	0.0318	0.0062	-0.0151	0.00763333	0.0031	0.0649	0.0949		0.0543	0.0302	0.0114644	0.00840235	0.00634891	0.00936667	0.00212119	0.0271333	0	0.133533	0.0140168								3529	0.0135856	0.00840235	0.0203657	0.000815232	5.91381e-07	0.00115153	-0.0285523	-0.000769013	0.0339343		0.0302	0.5302	-0.590633	-0.572867	-0.466467
3528.5	-0.0118	-0.0198	-0.0145	-0.0153667	0.0316	0.0059	-0.0155	0.00733333	0.003	0.0643	0.0947		0.054	0.0305333	0.0115909	0.00849509	0.00641898	0.00976667	0.00221178	0.0275333	0	0.133833	0.0140483								3528.5	0.0138027	0.00849509	0.0204673	0.000850853	1.34967e-06	0.00112444	-0.0291694	-0.00116175	0.0335327		0.0305333	0.530533	-0.590233	-0.572467	-0.466167
3528	-0.0114	-0.0199	-0.0147	-0.0153333	0.032	0.0056	-0.0158	0.00726667	0.0026	0.0644	0.0946		0.0538667	0.0306333	0.0116289	0.00852291	0.00644001	0.0099	0.00224197	0.0276333	0	0.1339	0.0140553								3528	0.0138709	0.00852291	0.0204953	0.000852886	1.57815e-06	0.00111365	-0.0292042	-0.00125624	0.0333713		0.0306333	0.530633	-0.5901	-0.572367	-0.4661
3527.5	-0.011	-0.0196	-0.0144	-0.015	0.0323	0.0055	-0.0158	0.00733333	0.0025	0.0648	0.0945		0.0539333	0.0304667	0.0115656	0.00847654	0.00640497	0.00973333	0.00220423	0.0275333	0	0.133633	0.0140273								3527.5	0.0137699	0.00847654	0.0204323	0.000827705	1.30692e-06	0.00112232	-0.0287699	-0.00114321	0.033501		0.0304667	0.530467	-0.590267	-0.572467	-0.466367
3527	-0.0109	-0.0191	-0.0141	-0.0147	0.0324	0.0058	-0.0152	0.00766667	0.0029	0.0652	0.0946		0.0542333	0.0303667	0.0115277	0.00844872	0.00638395	0.00966667	0.00218913	0.0274667	0	0.1335	0.0140133								3527	0.0137168	0.00844872	0.0203973	0.000807515	6.11603e-07	0.00114488	-0.0284168	-0.00078205	0.0338361		0.0303667	0.530367	-0.590333	-0.572533	-0.4665
3526.5	-0.0109	-0.0192	-0.0142	-0.0147667	0.0323	0.006	-0.0147	0.00786667	0.0027	0.0653	0.0948		0.0542667	0.0304	0.0115403	0.00845799	0.00639095	0.0099	0.00224197	0.0276333	0	0.133933	0.0140588								3526.5	0.0137823	0.00845799	0.0204498	0.000815043	3.49665e-07	0.00114358	-0.028549	-0.000591324	0.0338169		0.0304	0.5304	-0.5901	-0.572367	-0.466067
3526	-0.0109	-0.0195	-0.0141	-0.0148333	0.0325	0.0063	-0.0147	0.00803333	0.0027	0.0653	0.0953		0.0544333	0.0307	0.0116542	0.00854146	0.00645402	0.0101333	0.00229481	0.0280333	0	0.134333	0.0141008								3526	0.013949	0.00854146	0.0205548	0.000828424	2.58191e-07	0.00114775	-0.0287824	-0.000508125	0.0338785		0.0307	0.5307	-0.589867	-0.571967	-0.465667
3525.5	-0.0109	-0.0197	-0.0138	-0.0148	0.0327	0.0063	-0.0147	0.0081	0.0029	0.0655	0.0954		0.0546	0.0308333	0.0117048	0.00857855	0.00648205	0.0102667	0.00232501	0.0283333	0	0.1346	0.0141288								3525.5	0.0140298	0.00857855	0.0206109	0.000831159	2.29014e-07	0.00115526	-0.0288298	-0.000478555	0.0339891		0.0308333	0.530833	-0.589733	-0.571667	-0.4654
3525	-0.0114	-0.0202	-0.0141	-0.0152333	0.0324	0.0058	-0.0151	0.0077	0.0023	0.0651	0.0947		0.0540333	0.0308	0.0116922	0.00856928	0.00647504	0.0101333	0.00229481	0.0281667	0	0.134633	0.0141323								3525	0.013987	0.00856928	0.0206073	0.000853827	7.55648e-07	0.0011173	-0.0292203	-0.00086928	0.033426		0.0308	0.5308	-0.589867	-0.571833	-0.465367
3524.5	-0.0115	-0.0202	-0.0142	-0.0153	0.0324	0.0057	-0.0154	0.00756667	0.0021	0.0651	0.0949		0.0540333	0.0307	0.0116542	0.00854146	0.00645402	0.00983333	0.00222688	0.0277667	0	0.134567	0.0141253								3524.5	0.0138811	0.00854146	0.0205793	0.000851536	9.50218e-07	0.00111917	-0.0291811	-0.000974791	0.033454		0.0307	0.5307	-0.590167	-0.572233	-0.465433
3524	-0.0114	-0.0197	-0.0142	-0.0151	0.0325	0.006	-0.0153	0.00773333	0.0025	0.0651	0.0956		0.0544	0.0308333	0.0117048	0.00857855	0.00648205	0.00973333	0.00220423	0.0278	0	0.134767	0.0141463								3524	0.0139091	0.00857855	0.0206283	0.000841525	7.14399e-07	0.00114052	-0.0290091	-0.000845221	0.0337717		0.0308333	0.530833	-0.590267	-0.5722	-0.465233
3523.5	-0.0116	-0.0196	-0.0144	-0.0152	0.032	0.0062	-0.0155	0.00756667	0.0022	0.0645	0.0951		0.0539333	0.0308	0.0116922	0.00856928	0.00647504	0.00973333	0.00220423	0.0276333	0	0.134567	0.0141253								3523.5	0.0138964	0.00856928	0.0206003	0.0008466	1.00523e-06	0.00111109	-0.0290964	-0.00100261	0.033333		0.0308	0.5308	-0.590267	-0.572367	-0.465433
3523	-0.0115	-0.0197	-0.0144	-0.0152	0.0319	0.0064	-0.0154	0.00763333	0.0024	0.0645	0.0945		0.0538	0.0306667	0.0116416	0.00853218	0.00644701	0.00986667	0.00223443	0.0275	0	0.134133	0.0140798								3523	0.013876	0.00853218	0.0205268	0.000845412	8.07932e-07	0.0011071	-0.029076	-0.000898851	0.0332732		0.0306667	0.530667	-0.590133	-0.5725	-0.465867
3522.5	-0.0113	-0.0196	-0.0145	-0.0151333	0.0324	0.0064	-0.0151	0.0079	0.0028	0.0651	0.0946		0.0541667	0.0305667	0.0116036	0.00850436	0.00642599	0.00996667	0.00225707	0.0276667	0	0.134067	0.0140728								3522.5	0.0138607	0.00850436	0.0204988	0.000840652	3.65253e-07	0.00113352	-0.028994	-0.000604362	0.0336679		0.0305667	0.530567	-0.590033	-0.572333	-0.465933
3522	-0.0113	-0.0195	-0.0144	-0.0150667	0.0327	0.0064	-0.015	0.00803333	0.0027	0.0658	0.0951		0.0545333	0.0303333	0.011515	0.00843944	0.00637694	0.00973333	0.00220423	0.0276667	0	0.133933	0.0140588								3522	0.0137192	0.00843944	0.0204358	0.000828629	1.64925e-07	0.00116264	-0.0287859	-0.00040611	0.0340976		0.0303333	0.530333	-0.590267	-0.572333	-0.466067
3521.5	-0.011	-0.0195	-0.0142	-0.0149	0.0331	0.0067	-0.0148	0.00833333	0.0029	0.0662	0.0958		0.0549667	0.0302667	0.0114897	0.00842089	0.00636292	0.00976667	0.00221178	0.0278	0	0.134033	0.0140693								3521.5	0.0137015	0.00842089	0.0204322	0.000818045	7.66698e-09	0.00119263	-0.0286015	-8.75613e-05	0.0345344		0.0302667	0.530267	-0.590233	-0.5722	-0.465967
3521	-0.011	-0.0196	-0.0143	-0.0149667	0.0332	0.0067	-0.0144	0.0085	0.003	0.066	0.0959		0.0549667	0.0306333	0.0116289	0.00852291	0.00644001	0.0102667	0.00232501	0.0282667	0	0.1346	0.0141288								3521	0.0139539	0.00852291	0.0205688	0.0008364	5.24862e-10	0.00118321	-0.0289206	-2.29099e-05	0.0343979		0.0306333	0.530633	-0.589733	-0.571733	-0.4654
3520.5	-0.011	-0.0196	-0.0143	-0.0149667	0.0333	0.0067	-0.0141	0.00863333	0.003	0.0658	0.0959		0.0549	0.0309	0.0117301	0.0085971	0.00649607	0.0105333	0.0023854	0.0286667	0	0.134767	0.0141463								3520.5	0.0141155	0.0085971	0.0206424	0.000845774	1.31265e-09	0.00117359	-0.0290822	3.62306e-05	0.0342576		0.0309	0.5309	-0.589467	-0.571333	-0.465233
3520	-0.0109	-0.0196	-0.014	-0.0148333	0.0335	0.0069	-0.014	0.0088	0.0031	0.0659	0.0961		0.0550333	0.0308	0.0116922	0.00856928	0.00647504	0.0103333	0.00234011	0.0284333	0	0.134567	0.0141253								3520	0.0140323	0.00856928	0.0206003	0.000833223	5.32315e-08	0.00118563	-0.0288656	0.00023072	0.034433		0.0308	0.5308	-0.589667	-0.571567	-0.465433
3519.5	-0.0111	-0.0197	-0.0143	-0.0150333	0.0332	0.0068	-0.0144	0.00853333	0.0029	0.066	0.0955		0.0548	0.0307667	0.0116795	0.00856001	0.00646804	0.0101	0.00228727	0.0283	0	0.134467	0.0141148								3519.5	0.0139668	0.00856001	0.0205828	0.000841007	7.11448e-10	0.00117081	-0.0290001	-2.6673e-05	0.0342172		0.0307667	0.530767	-0.5899	-0.5717	-0.465533
3519	-0.0112	-0.0198	-0.0146	-0.0152	0.0328	0.0066	-0.0146	0.00826667	0.0029	0.0658	0.095		0.0545667	0.0307	0.0116542	0.00854146	0.00645402	0.0101	0.00228727	0.0283333	0	0.1344	0.0141078								3519	0.0139415	0.00854146	0.0205618	0.000849225	7.55103e-08	0.00115633	-0.0291415	-0.000274791	0.0340048		0.0307	0.5307	-0.5899	-0.571667	-0.4656
3518.5	-0.0108	-0.0194	-0.0142	-0.0148	0.033	0.0068	-0.0143	0.0085	0.0032	0.0659	0.0953		0.0548	0.0306	0.0116162	0.00851364	0.006433	0.0100667	0.00227972	0.0283	0	0.1344	0.0141078								3518.5	0.013896	0.00851364	0.0205408	0.000823458	1.85934e-10	0.00117369	-0.028696	-1.36357e-05	0.0342592		0.0306	0.5306	-0.589933	-0.5717	-0.4656
3518	-0.0108	-0.0192	-0.014	-0.0146667	0.0333	0.0071	-0.0139	0.00883333	0.0033	0.0662	0.0958		0.0551	0.0307333	0.0116669	0.00855073	0.00646103	0.0103	0.00233256	0.0283667	0	0.1346	0.0141288								3518	0.0139994	0.00855073	0.0205898	0.000821744	7.98634e-08	0.00119095	-0.0286661	0.000282601	0.0345102		0.0307333	0.530733	-0.5897	-0.571633	-0.4654
3517.5	-0.0111	-0.0194	-0.0141	-0.0148667	0.0335	0.0069	-0.0139	0.00883333	0.0034	0.0661	0.0961		0.0552	0.0307667	0.0116795	0.00856001	0.00646804	0.0104	0.0023552	0.0284	0	0.134733	0.0141428								3517.5	0.0140347	0.00856001	0.0206108	0.00083529	7.47077e-08	0.00119641	-0.0289014	0.000273327	0.0345892		0.0307667	0.530767	-0.5896	-0.5716	-0.465267
3517	-0.011	-0.0193	-0.0141	-0.0148	0.0335	0.0068	-0.0139	0.0088	0.0034	0.0662	0.0964		0.0553333	0.0304333	0.011553	0.00846727	0.00639796	0.0101333	0.00229481	0.0281333	0	0.134367	0.0141043								3517	0.0138478	0.00846727	0.0205023	0.000820696	1.10712e-07	0.0012132	-0.0286478	0.000332735	0.0348311		0.0304333	0.530433	-0.589867	-0.571867	-0.465633
3516.5	-0.0108	-0.0192	-0.0142	-0.0147333	0.0334	0.0071	-0.014	0.00883333	0.0032	0.0665	0.0963		0.0553333	0.0302333	0.0114771	0.00841162	0.00635592	0.0100667	0.00227972	0.0279333	0	0.134033	0.0140693								3516.5	0.0137568	0.00841162	0.0204252	0.000811686	1.77842e-07	0.00121858	-0.0284901	0.000421713	0.0349081		0.0302333	0.530233	-0.589933	-0.572067	-0.465967
3516	-0.0108	-0.0195	-0.0141	-0.0148	0.0334	0.0073	-0.014	0.0089	0.003	0.0665	0.096		0.0551667	0.0304	0.0115403	0.00845799	0.00639095	0.0101	0.00228727	0.0279667	0	0.134067	0.0140728								3516	0.0138276	0.00845799	0.0204638	0.000819539	1.95372e-07	0.00120429	-0.0286276	0.000442009	0.0347029		0.0304	0.5304	-0.5899	-0.572033	-0.465933
3515.5	-0.011	-0.0196	-0.0141	-0.0149	0.0333	0.0068	-0.0142	0.00863333	0.003	0.0663	0.0956		0.0549667	0.0305	0.0115783	0.00848581	0.00641198	0.0100667	0.00227972	0.0278667	0	0.1341	0.0140763								3515.5	0.013858	0.00848581	0.0204883	0.000827023	2.17621e-08	0.00118876	-0.028758	0.00014752	0.0344784		0.0305	0.5305	-0.589933	-0.572133	-0.4659
3515	-0.0109	-0.0193	-0.0142	-0.0148	0.0334	0.0069	-0.0145	0.0086	0.003	0.0663	0.0954		0.0549	0.0305	0.0115783	0.00848581	0.00641198	0.0101	0.00228727	0.0279333	0	0.1341	0.0140763								3515	0.0138655	0.00848581	0.0204883	0.000821714	1.30386e-08	0.00118417	-0.0286655	0.000114187	0.0344117		0.0305	0.5305	-0.5899	-0.572067	-0.4659
3514.5	-0.0107	-0.0192	-0.0141	-0.0146667	0.0337	0.0071	-0.0145	0.00876667	0.0029	0.0664	0.0956		0.0549667	0.0306	0.0116162	0.00851364	0.006433	0.0103333	0.00234011	0.0282333	0	0.134433	0.0141113								3514.5	0.0139564	0.00851364	0.0205443	0.000819277	6.40246e-08	0.0011849	-0.028623	0.000253031	0.0344224		0.0306	0.5306	-0.589667	-0.571767	-0.465567
3514	-0.0106	-0.0194	-0.0141	-0.0147	0.0337	0.0071	-0.0141	0.0089	0.0028	0.0666	0.0963		0.0552333	0.0309	0.0117301	0.0085971	0.00649607	0.0103667	0.00234766	0.0285333	0	0.1348	0.0141498								3514	0.0140778	0.0085971	0.0206459	0.000828161	9.17467e-08	0.00119629	-0.0287778	0.000302897	0.0345875		0.0309	0.5309	-0.589633	-0.571467	-0.4652
3513.5	-0.0106	-0.0196	-0.0141	-0.0147667	0.0333	0.0069	-0.0139	0.00876667	0.0028	0.0667	0.0968		0.0554333	0.0309667	0.0117554	0.00861565	0.00651008	0.0102333	0.00231746	0.0285667	0	0.134733	0.0141428								3513.5	0.0140729	0.00861565	0.0206529	0.000831721	2.28057e-08	0.00120968	-0.0288396	0.000151016	0.0347805		0.0309667	0.530967	-0.589767	-0.571433	-0.465267
3513	-0.011	-0.0199	-0.0141	-0.015	0.0329	0.0067	-0.0141	0.0085	0.0027	0.0664	0.0963		0.0551333	0.0307333	0.0116669	0.00855073	0.00646103	0.01	0.00226462	0.0281333	0	0.134233	0.0140903								3513	0.0139315	0.00855073	0.0205513	0.000837031	2.57376e-09	0.00119591	-0.0289315	-5.07322e-05	0.034582		0.0307333	0.530733	-0.59	-0.571867	-0.465767
3512.5	-0.0112	-0.0198	-0.0141	-0.0150333	0.0328	0.0069	-0.0143	0.00846667	0.0028	0.066	0.0958		0.0548667	0.0305667	0.0116036	0.00850436	0.00642599	0.00993333	0.00224952	0.0279667	0	0.134133	0.0140798								3512.5	0.0138531	0.00850436	0.0205058	0.000834427	1.42091e-09	0.00118067	-0.0288864	-3.7695e-05	0.0343609		0.0305667	0.530567	-0.590067	-0.572033	-0.465867
3512	-0.0112	-0.0195	-0.0141	-0.0149333	0.033	0.0071	-0.0144	0.00856667	0.0028	0.0657	0.0958		0.0547667	0.0306	0.0116162	0.00851364	0.006433	0.0101	0.00228727	0.0283	0	0.134133	0.0140798								3512	0.0139035	0.00851364	0.0205128	0.000831564	2.81228e-09	0.00117333	-0.0288368	5.30309e-05	0.0342539		0.0306	0.5306	-0.5899	-0.5717	-0.465867
3511.5	-0.011	-0.0193	-0.0139	-0.0147333	0.0335	0.0071	-0.0142	0.0088	0.0031	0.0658	0.0955		0.0548	0.0308667	0.0117175	0.00858783	0.00648906	0.0105333	0.0023854	0.0286667	0	0.1343	0.0140973								3511.5	0.0141029	0.00858783	0.0205864	0.000831527	4.50167e-08	0.00117057	-0.0288362	0.000212171	0.0342136		0.0308667	0.530867	-0.589467	-0.571333	-0.4657
3511	-0.0107	-0.0193	-0.0138	-0.0146	0.0337	0.0071	-0.014	0.00893333	0.0033	0.066	0.0955		0.0549333	0.0309667	0.0117554	0.00861565	0.00651008	0.0106	0.0024005	0.0286	0	0.134367	0.0141043								3511	0.0141559	0.00861565	0.0206144	0.000826904	1.00922e-07	0.00117779	-0.0287559	0.000317682	0.0343189		0.0309667	0.530967	-0.5894	-0.5714	-0.465633
3510.5	-0.0109	-0.0193	-0.0138	-0.0146667	0.0334	0.0067	-0.0142	0.00863333	0.0033	0.0656	0.0955		0.0548	0.0305	0.0115783	0.00848581	0.00641198	0.0101333	0.00229481	0.0281	0	0.134033	0.0140693								3510.5	0.0138731	0.00848581	0.0204813	0.000814518	2.17621e-08	0.00117777	-0.0285398	0.00014752	0.0343187		0.0305	0.5305	-0.589867	-0.5719	-0.465967
3510	-0.0112	-0.0192	-0.0139	-0.0147667	0.0332	0.0063	-0.0144	0.00836667	0.0031	0.065	0.095		0.0543667	0.0300333	0.0114011	0.00835598	0.00631387	0.0098	0.00221933	0.0276667	0	0.133633	0.0140273								3510	0.0136205	0.00835598	0.0203412	0.000805829	1.14294e-10	0.00115773	-0.0283871	1.06908e-05	0.0340255		0.0300333	0.530033	-0.5902	-0.572333	-0.466367
3509.5	-0.0114	-0.0195	-0.0142	-0.0150333	0.0329	0.0062	-0.0149	0.00806667	0.0029	0.0647	0.0944		0.054	0.0302333	0.0114771	0.00841162	0.00635592	0.0100333	0.00227217	0.0278	0	0.133533	0.0140168								3509.5	0.0137492	0.00841162	0.0203727	0.000828435	1.18993e-07	0.00113079	-0.0287826	-0.000344954	0.0336273		0.0302333	0.530233	-0.589967	-0.5722	-0.466467
3509	-0.0114	-0.0197	-0.0143	-0.0151333	0.0328	0.0062	-0.0149	0.00803333	0.0026	0.0649	0.0945		0.054	0.0307	0.0116542	0.00854146	0.00645402	0.0104333	0.00236275	0.0283667	0	0.133967	0.0140623								3509	0.014017	0.00854146	0.0205163	0.00084974	2.58191e-07	0.00112116	-0.0291503	-0.000508125	0.0334837		0.0307	0.5307	-0.589567	-0.571633	-0.466033
3508.5	-0.0111	-0.0196	-0.0143	-0.015	0.0331	0.0063	-0.0144	0.00833333	0.0023	0.0654	0.095		0.0542333	0.0311333	0.0118187	0.00866202	0.00654512	0.0107333	0.00243069	0.0287	0	0.134467	0.0141148								3508.5	0.0142494	0.00866202	0.0206599	0.000855527	1.08036e-07	0.00112717	-0.0292494	-0.000328688	0.0335734		0.0311333	0.531133	-0.589267	-0.5713	-0.465533
3508	-0.0109	-0.0197	-0.0145	-0.0150333	0.0331	0.0066	-0.0142	0.0085	0.0025	0.0654	0.0952		0.0543667	0.0311333	0.0118187	0.00866202	0.00654512	0.0108	0.00244579	0.0285	0	0.1345	0.0141183								3508	0.0142645	0.00866202	0.0206634	0.000858363	2.6251e-08	0.00113591	-0.0292978	-0.000162022	0.0337032		0.0311333	0.531133	-0.5892	-0.5715	-0.4655
3507.5	-0.0107	-0.0195	-0.0144	-0.0148667	0.033	0.0071	-0.0141	0.00866667	0.0031	0.0658	0.0956		0.0548333	0.0308333	0.0117048	0.00857855	0.00648205	0.0105333	0.0023854	0.0283333	0	0.134233	0.0140903								3507.5	0.0140902	0.00857855	0.0205724	0.000838501	7.76375e-09	0.00117381	-0.0289569	8.81121e-05	0.034261		0.0308333	0.530833	-0.589467	-0.571667	-0.465767
3507	-0.0108	-0.0191	-0.014	-0.0146333	0.0332	0.0072	-0.014	0.0088	0.0034	0.0663	0.0964		0.0553667	0.0307	0.0116542	0.00854146	0.00645402	0.0103	0.00233256	0.0283	0	0.134033	0.0140693								3507	0.0139868	0.00854146	0.0205233	0.00081911	6.68439e-08	0.00121406	-0.0286201	0.000258542	0.0348433		0.0307	0.5307	-0.5897	-0.5717	-0.465967
3506.5	-0.0111	-0.0192	-0.0139	-0.0147333	0.0332	0.0068	-0.0143	0.00856667	0.0032	0.0662	0.0962		0.0552	0.0306	0.0116162	0.00851364	0.006433	0.0102	0.00230991	0.0282	0	0.1341	0.0140763								3506.5	0.0139262	0.00851364	0.0205093	0.000821366	2.81228e-09	0.00120344	-0.0286595	5.30309e-05	0.0346907		0.0306	0.5306	-0.5898	-0.5718	-0.4659
3506	-0.0115	-0.0195	-0.0143	-0.0151	0.0328	0.0066	-0.0145	0.0083	0.0026	0.0657	0.0957		0.0546667	0.0306	0.0116162	0.00851364	0.006433	0.0101333	0.00229481	0.0280333	0	0.1342	0.0140868								3506	0.0139111	0.00851364	0.0205198	0.000841642	4.56402e-08	0.00116601	-0.0290111	-0.000213636	0.0341469		0.0306	0.5306	-0.589867	-0.571967	-0.4658
3505.5	-0.0111	-0.0195	-0.0143	-0.0149667	0.0326	0.0067	-0.0142	0.00836667	0.0027	0.0655	0.0958		0.0546667	0.0305	0.0115783	0.00848581	0.00641198	0.0100333	0.00227217	0.0278333	0	0.133833	0.0140483								3505.5	0.0138505	0.00848581	0.0204603	0.000830426	1.41959e-08	0.00117008	-0.0288171	-0.000119147	0.0342064		0.0305	0.5305	-0.589967	-0.572167	-0.466167
3505	-0.0106	-0.0192	-0.0141	-0.0146333	0.033	0.0068	-0.014	0.0086	0.003	0.0654	0.096		0.0548	0.0307	0.0116542	0.00854146	0.00645402	0.0102667	0.00232501	0.0279667	0	0.133633	0.0140273								3505	0.0139792	0.00854146	0.0204814	0.000818678	3.42716e-09	0.00117777	-0.0286125	5.85419e-05	0.0343186		0.0307	0.5307	-0.589733	-0.572033	-0.466367
3504.5	-0.0105	-0.0193	-0.0139	-0.0145667	0.033	0.0067	-0.0142	0.0085	0.0029	0.065	0.0955		0.0544667	0.0309333	0.0117428	0.00860638	0.00650308	0.0106	0.0024005	0.0281333	0	0.134	0.0140658								3504.5	0.0141433	0.00860638	0.0205689	0.000824261	1.1316e-08	0.00114906	-0.0287099	-0.000106377	0.0338978		0.0309333	0.530933	-0.5894	-0.571867	-0.466
3504	-0.0107	-0.0196	-0.014	-0.0147667	0.0328	0.0064	-0.0146	0.0082	0.0028	0.0646	0.0943		0.0539	0.0307	0.0116542	0.00854146	0.00645402	0.0106	0.0024005	0.0282	0	0.1343	0.0140973								3504	0.0140547	0.00854146	0.0205513	0.000830671	1.16594e-07	0.00111213	-0.0288214	-0.000341458	0.0333487		0.0307	0.5307	-0.5894	-0.5718	-0.4657
3503.5	-0.0114	-0.0196	-0.0145	-0.0151667	0.0325	0.0061	-0.0149	0.0079	0.0025	0.0644	0.0941		0.0536667	0.0306667	0.0116416	0.00853218	0.00644701	0.0106667	0.00241559	0.0282333	0	0.134367	0.0141043								3503.5	0.0140571	0.00853218	0.0205513	0.000854031	3.99657e-07	0.00109663	-0.0292238	-0.000632184	0.0331153		0.0306667	0.530667	-0.589333	-0.571767	-0.465633
3503	-0.0118	-0.0197	-0.0145	-0.0153333	0.0323	0.0062	-0.015	0.00783333	0.0024	0.0647	0.0946		0.0539	0.0306667	0.0116416	0.00853218	0.00644701	0.0105333	0.0023854	0.0282	0	0.134333	0.0141008								3503	0.014027	0.00853218	0.0205478	0.000862026	4.88392e-07	0.00111237	-0.0293603	-0.000698851	0.0333522		0.0306667	0.530667	-0.589467	-0.5718	-0.465667
3502.5	-0.0114	-0.0196	-0.0144	-0.0151333	0.0323	0.0064	-0.015	0.0079	0.0026	0.065	0.0951		0.0542333	0.0308667	0.0117175	0.00858783	0.00648906	0.0105	0.00237785	0.0282333	0	0.134633	0.0141323								3502.5	0.0140953	0.00858783	0.0206214	0.000854315	4.73108e-07	0.00112976	-0.0292287	-0.000687829	0.033612		0.0308667	0.530867	-0.5895	-0.571767	-0.465367
3502	-0.011	-0.0195	-0.0144	-0.0149667	0.0325	0.0064	-0.015	0.00796667	0.0026	0.0652	0.0954		0.0544	0.0308667	0.0117175	0.00858783	0.00648906	0.0104667	0.0023703	0.0283	0	0.1347	0.0141393								3502	0.0140878	0.00858783	0.0206284	0.000844161	3.85842e-07	0.00114052	-0.0290544	-0.000621162	0.0337716		0.0308667	0.530867	-0.589533	-0.5717	-0.4653
3501.5	-0.0108	-0.0192	-0.0141	-0.0147	0.0327	0.0065	-0.0146	0.0082	0.0026	0.0653	0.0954		0.0544333	0.0303667	0.0115277	0.00844872	0.00638395	0.0102333	0.00231746	0.0280667	0	0.1341	0.0140763								3501.5	0.0138451	0.00844872	0.0204603	0.000814824	6.18601e-08	0.00115417	-0.0285451	-0.000248717	0.0339731		0.0303667	0.530367	-0.589767	-0.571933	-0.4659
3501	-0.0109	-0.0193	-0.014	-0.0147333	0.0327	0.0066	-0.0143	0.00833333	0.0027	0.0656	0.0954		0.0545667	0.0301667	0.0114517	0.00839307	0.0063419	0.0101	0.00228727	0.0279333	0	0.1338	0.0140448								3501	0.013739	0.00839307	0.0203867	0.000810674	3.56874e-09	0.00116827	-0.0284723	-5.97389e-05	0.0341799		0.0301667	0.530167	-0.5899	-0.572067	-0.4662
3500.5	-0.0109	-0.0194	-0.0141	-0.0148	0.033	0.0068	-0.0144	0.00846667	0.0028	0.0656	0.0955		0.0546333	0.0301667	0.0114517	0.00839307	0.0063419	0.0100333	0.00227217	0.0279333	0	0.1337	0.0140343								3500.5	0.0137239	0.00839307	0.0203762	0.000813614	5.41613e-09	0.00117355	-0.0285239	7.35944e-05	0.0342571		0.0301667	0.530167	-0.589967	-0.572067	-0.4663
3500	-0.0107	-0.0193	-0.014	-0.0146667	0.0336	0.0071	-0.0141	0.00886667	0.0031	0.0659	0.0957		0.0549	0.0302667	0.0114897	0.00842089	0.00636292	0.0101	0.00228727	0.0280333	0	0.1337	0.0140343								3500	0.013777	0.00842089	0.0203972	0.000809041	1.98713e-07	0.00119044	-0.0284436	0.000445772	0.0345028		0.0302667	0.530267	-0.5899	-0.571967	-0.4663
3499.5	-0.0105	-0.0192	-0.0138	-0.0145	0.0336	0.0071	-0.0138	0.00896667	0.0034	0.066	0.0959		0.0551	0.0308	0.0116922	0.00856928	0.00647504	0.0106333	0.00240805	0.0285	0	0.1343	0.0140973								3499.5	0.0141002	0.00856928	0.0205724	0.000817972	1.57916e-07	0.00119216	-0.0286002	0.000397386	0.0345276		0.0308	0.5308	-0.589367	-0.5715	-0.4657
3499	-0.0103	-0.0191	-0.0139	-0.0144333	0.0334	0.0073	-0.0139	0.00893333	0.0034	0.0664	0.0958		0.0552	0.0309333	0.0117428	0.00860638	0.00650308	0.0108667	0.00246089	0.0287	0	0.1346	0.0141288								3499	0.0142037	0.00860638	0.0206319	0.000820078	1.06901e-07	0.00119496	-0.028637	0.000326956	0.0345681		0.0309333	0.530933	-0.589133	-0.5713	-0.4654
3498.5	-0.0105	-0.0193	-0.0143	-0.0147	0.0332	0.0072	-0.0143	0.0087	0.003	0.0664	0.0955		0.0549667	0.0306	0.0116162	0.00851364	0.006433	0.0107	0.00242314	0.0285667	0	0.134267	0.0140938								3498.5	0.0140394	0.00851364	0.0205268	0.000825952	3.47316e-08	0.0011861	-0.0287394	0.000186364	0.0344399		0.0306	0.5306	-0.5893	-0.571433	-0.465733
3498	-0.0109	-0.0197	-0.0146	-0.0150667	0.0331	0.0069	-0.0146	0.00846667	0.0025	0.066	0.0955		0.0546667	0.0303	0.0115024	0.00843017	0.00636993	0.0103333	0.00234011	0.0282	0	0.134033	0.0140693								3498	0.0138425	0.00843017	0.0204392	0.000835738	1.3321e-09	0.00117152	-0.0289091	3.64979e-05	0.0342274		0.0303	0.5303	-0.589667	-0.5718	-0.465967
3497.5	-0.0109	-0.0195	-0.0141	-0.0148333	0.0334	0.0069	-0.0144	0.00863333	0.0028	0.0661	0.0957		0.0548667	0.0301667	0.0114517	0.00839307	0.0063419	0.0101	0.00228727	0.0278333	0	0.1341	0.0140763								3497.5	0.013739	0.00839307	0.0204182	0.000816379	5.77254e-08	0.0011867	-0.0285723	0.000240261	0.0344485		0.0301667	0.530167	-0.5899	-0.572167	-0.4659
3497	-0.0107	-0.019	-0.0137	-0.0144667	0.0334	0.0068	-0.0145	0.00856667	0.0029	0.0661	0.0956		0.0548667	0.0301	0.0114264	0.00837452	0.00632788	0.0099	0.00224197	0.0276333	0	0.1338	0.0140448								3497	0.0136684	0.00837452	0.0203727	0.000791583	3.69188e-08	0.00118983	-0.0281351	0.000192143	0.034494		0.0301	0.5301	-0.5901	-0.572367	-0.4662
3496.5	-0.0109	-0.0192	-0.0141	-0.0147333	0.0328	0.0065	-0.0147	0.0082	0.0027	0.0657	0.0952		0.0545333	0.0301	0.0114264	0.00837452	0.00632788	0.00996667	0.00225707	0.0277667	0	0.133533	0.0140168								3496.5	0.0136835	0.00837452	0.0203447	0.000807517	3.04586e-08	0.00116886	-0.0284168	-0.000174524	0.0341886		0.0301	0.5301	-0.590033	-0.572233	-0.466467
3496	-0.0112	-0.0194	-0.0144	-0.015	0.0327	0.0065	-0.0148	0.00813333	0.0026	0.0655	0.0951		0.0544	0.0303	0.0115024	0.00843017	0.00636993	0.0102	0.00230991	0.0280333	0	0.133767	0.0140413								3496	0.0138123	0.00843017	0.0204113	0.000830147	8.81113e-08	0.00115523	-0.0288123	-0.000296835	0.0339887		0.0303	0.5303	-0.5898	-0.571967	-0.466233
3495.5	-0.011	-0.0193	-0.0142	-0.0148333	0.0331	0.0066	-0.0147	0.00833333	0.0029	0.0657	0.0954		0.0546667	0.0305	0.0115783	0.00848581	0.00641198	0.0104333	0.00236275	0.0282333	0	0.1339	0.0140553								3495.5	0.013941	0.00848581	0.0204673	0.000827964	2.32502e-08	0.0011696	-0.0287744	-0.00015248	0.0341994		0.0305	0.5305	-0.589567	-0.571767	-0.4661
3495	-0.0107	-0.0195	-0.0142	-0.0148	0.0333	0.0067	-0.0144	0.00853333	0.0033	0.0658	0.0957		0.0549333	0.0305667	0.0116036	0.00850436	0.00642599	0.0106667	0.00241559	0.0283333	0	0.1341	0.0140763								3495	0.0140192	0.00850436	0.0205023	0.000830545	8.39359e-10	0.0011855	-0.0288192	2.89717e-05	0.034431		0.0305667	0.530567	-0.589333	-0.571667	-0.4659
3494.5	-0.0109	-0.0197	-0.0143	-0.0149667	0.0332	0.0068	-0.0144	0.00853333	0.0031	0.0657	0.0957		0.0548333	0.0307667	0.0116795	0.00856001	0.00646804	0.0109	0.00246844	0.0285	0	0.134467	0.0141148								3494.5	0.014148	0.00856001	0.0205828	0.000847661	7.11448e-10	0.0011731	-0.0291146	-2.6673e-05	0.0342505		0.0307667	0.530767	-0.5891	-0.5715	-0.465533
3494	-0.0108	-0.0195	-0.0142	-0.0148333	0.0333	0.007	-0.0142	0.0087	0.003	0.0662	0.0956		0.0549333	0.0305667	0.0116036	0.00850436	0.00642599	0.0107333	0.00243069	0.0284667	0	0.134433	0.0141113								3494	0.0140343	0.00850436	0.0205373	0.000833339	3.82744e-08	0.00118309	-0.0288676	0.000195638	0.034396		0.0305667	0.530567	-0.589267	-0.571533	-0.465567
3493.5	-0.0105	-0.0193	-0.0138	-0.0145333	0.0338	0.0073	-0.014	0.00903333	0.0032	0.0667	0.0958		0.0552333	0.0303333	0.011515	0.00843944	0.00637694	0.0104333	0.00236275	0.0282333	0	0.1339	0.0140553								3493.5	0.0138778	0.00843944	0.0204323	0.000807191	3.52706e-07	0.00121111	-0.0284111	0.00059389	0.0348011		0.0303333	0.530333	-0.589567	-0.571767	-0.4661
3493	-0.0107	-0.0194	-0.0138	-0.0146333	0.0335	0.0072	-0.014	0.0089	0.0031	0.0663	0.0957		0.0550333	0.0303	0.0115024	0.00843017	0.00636993	0.0103333	0.00234011	0.0281333	0	0.133633	0.0140273								3493	0.0138425	0.00843017	0.0203973	0.000810871	2.20741e-07	0.00119966	-0.0284758	0.000469831	0.0346361		0.0303	0.5303	-0.589667	-0.571867	-0.466367
3492.5	-0.0114	-0.0196	-0.0141	-0.0150333	0.033	0.0068	-0.0141	0.00856667	0.0028	0.0656	0.0951		0.0545	0.0304333	0.011553	0.00846727	0.00639796	0.0104333	0.00236275	0.0282	0	0.1339	0.0140553								3492.5	0.0139157	0.00846727	0.0204533	0.000838048	9.88065e-09	0.00115918	-0.0289491	9.94015e-05	0.0340467		0.0304333	0.530433	-0.589567	-0.5718	-0.4661
3492	-0.0116	-0.0195	-0.0144	-0.0151667	0.0332	0.0066	-0.0142	0.00853333	0.0026	0.0654	0.0954		0.0544667	0.0308	0.0116922	0.00856928	0.00647504	0.0106333	0.00240805	0.0283333	0	0.134233	0.0140903								3492	0.0141002	0.00856928	0.0205654	0.00085655	1.29219e-09	0.0011493	-0.0292669	-3.59471e-05	0.0339013		0.0308	0.5308	-0.589367	-0.571667	-0.465767
3491.5	-0.0111	-0.0193	-0.0141	-0.0148333	0.0337	0.007	-0.014	0.0089	0.0027	0.0658	0.096		0.0548333	0.0309333	0.0117428	0.00860638	0.00650308	0.0106333	0.00240805	0.0284333	0	0.134333	0.0141008								3491.5	0.0141508	0.00860638	0.0206039	0.000840082	8.62145e-08	0.00117166	-0.0289842	0.000293623	0.0342295		0.0309333	0.530933	-0.589367	-0.571567	-0.465667
3491	-0.0104	-0.0191	-0.0135	-0.0143333	0.0339	0.0075	-0.0135	0.0093	0.0032	0.0665	0.0962		0.0553	0.0307667	0.0116795	0.00856001	0.00646804	0.0106333	0.00240805	0.0284333	0	0.1341	0.0140763								3491	0.0140876	0.00856001	0.0205444	0.000807747	5.47591e-07	0.00120796	-0.0284209	0.000739994	0.0347556		0.0307667	0.530767	-0.589367	-0.571567	-0.4659
3490.5	-0.0101	-0.0191	-0.0133	-0.0141667	0.0335	0.0077	-0.0134	0.00926667	0.0034	0.0667	0.0959		0.0553333	0.0304	0.0115403	0.00845799	0.00639095	0.0105667	0.00239295	0.0283	0	0.133733	0.0140378								3490.5	0.0139333	0.00845799	0.0204288	0.000789606	6.53956e-07	0.00121833	-0.0280999	0.000808676	0.0349046		0.0304	0.5304	-0.589433	-0.5717	-0.466267
3490	-0.0104	-0.0193	-0.0138	-0.0145	0.033	0.0073	-0.014	0.00876667	0.0031	0.0663	0.0957		0.0550333	0.0304333	0.011553	0.00846727	0.00639796	0.0105333	0.0023854	0.0284	0	0.133867	0.0140518								3490	0.0139384	0.00846727	0.0204498	0.000808741	8.96412e-08	0.00119602	-0.0284384	0.000299401	0.0345836		0.0304333	0.530433	-0.589467	-0.5716	-0.466133
3489.5	-0.0107	-0.0193	-0.0144	-0.0148	0.0328	0.007	-0.0144	0.00846667	0.0031	0.0661	0.096		0.0550667	0.0307333	0.0116669	0.00855073	0.00646103	0.0107333	0.00243069	0.0287667	0	0.134267	0.0140938								3489.5	0.0140976	0.00855073	0.0205548	0.000835069	7.06701e-09	0.00119107	-0.0288976	-8.40655e-05	0.0345118		0.0307333	0.530733	-0.589267	-0.571233	-0.465733
3489	-0.0108	-0.0195	-0.0144	-0.0149	0.0331	0.0069	-0.0142	0.0086	0.003	0.0657	0.0958		0.0548333	0.0306333	0.0116289	0.00852291	0.00644001	0.0107333	0.00243069	0.0287	0	0.1342	0.0140868								3489	0.0140596	0.00852291	0.0205268	0.000838658	5.94289e-09	0.00117694	-0.0289596	7.70901e-05	0.0343065		0.0306333	0.530633	-0.589267	-0.5713	-0.4658
3488.5	-0.0112	-0.0195	-0.0141	-0.0149333	0.0332	0.0067	-0.014	0.00863333	0.0026	0.0652	0.0952		0.0543333	0.0301667	0.0114517	0.00839307	0.0063419	0.0104	0.0023552	0.0282667	0	0.1335	0.0140133								3488.5	0.0138069	0.00839307	0.0203552	0.000826004	5.77254e-08	0.00115451	-0.0287403	0.000240261	0.0339781		0.0301667	0.530167	-0.5896	-0.571733	-0.4665
3488	-0.0113	-0.0196	-0.014	-0.0149667	0.0333	0.0066	-0.014	0.00863333	0.0028	0.0654	0.095		0.0544	0.0299333	0.0113632	0.00832815	0.00629285	0.0101667	0.00230236	0.0281	0	0.1332	0.0139818								3488	0.0136655	0.00832815	0.0202747	0.000819803	9.31347e-08	0.00116454	-0.0286322	0.00030518	0.0341253		0.0299333	0.529933	-0.589833	-0.5719	-0.4668
3487.5	-0.0111	-0.0197	-0.0141	-0.0149667	0.0335	0.0067	-0.014	0.00873333	0.003	0.0656	0.0952		0.0546	0.0303333	0.011515	0.00843944	0.00637694	0.0105	0.00237785	0.0284667	0	0.1337	0.0140343								3487.5	0.0138929	0.00843944	0.0204113	0.000832873	8.63716e-08	0.00116887	-0.0288595	0.00029389	0.0341887		0.0303333	0.530333	-0.5895	-0.571533	-0.4663
3487	-0.011	-0.0194	-0.014	-0.0148	0.0332	0.0069	-0.014	0.0087	0.003	0.0655	0.0954		0.0546333	0.0305667	0.0116036	0.00850436	0.00642599	0.0107333	0.00243069	0.0286667	0	0.134167	0.0140833								3487	0.0140343	0.00850436	0.0205093	0.000831416	3.82744e-08	0.00116445	-0.0288343	0.000195638	0.034124		0.0305667	0.530567	-0.589267	-0.571333	-0.465833
3486.5	-0.0109	-0.0192	-0.014	-0.0147	0.0329	0.0069	-0.014	0.0086	0.0029	0.0659	0.0958		0.0548667	0.0305	0.0115783	0.00848581	0.00641198	0.0106667	0.00241559	0.0286667	0	0.1345	0.0141183								3486.5	0.0139939	0.00848581	0.0205303	0.000823339	1.30386e-08	0.00117899	-0.0286939	0.000114187	0.0343364		0.0305	0.5305	-0.589333	-0.571333	-0.4655
3486	-0.0107	-0.0194	-0.0142	-0.0147667	0.0332	0.0069	-0.0143	0.0086	0.0031	0.066	0.0961		0.0550667	0.0305667	0.0116036	0.00850436	0.00642599	0.0107333	0.00243069	0.0289	0	0.134667	0.0141358								3486	0.0140343	0.00850436	0.0205618	0.000829495	9.1467e-09	0.00119059	-0.028801	9.56384e-05	0.0345049		0.0305667	0.530567	-0.589267	-0.5711	-0.465333
3485.5	-0.0107	-0.0195	-0.0144	-0.0148667	0.0332	0.0068	-0.0143	0.00856667	0.0031	0.0655	0.0957		0.0547667	0.0306	0.0116162	0.00851364	0.006433	0.0107667	0.00243824	0.0288	0	0.134467	0.0141148								3485.5	0.0140545	0.00851364	0.0205478	0.000836433	2.81228e-09	0.00117093	-0.0289212	5.30309e-05	0.0342189		0.0306	0.5306	-0.589233	-0.5712	-0.465533
3485	-0.0108	-0.0191	-0.0143	-0.0147333	0.0332	0.0069	-0.014	0.0087	0.0032	0.0657	0.0952		0.0547	0.0307	0.0116542	0.00854146	0.00645402	0.0108333	0.00245334	0.0288	0	0.134233	0.0140903								3485	0.0141075	0.00854146	0.0205443	0.000831796	2.51355e-08	0.00116661	-0.0288409	0.000158542	0.0341557		0.0307	0.5307	-0.589167	-0.5712	-0.465767
3484.5	-0.0107	-0.0188	-0.0141	-0.0145333	0.0334	0.0071	-0.0137	0.00893333	0.0032	0.066	0.0953		0.0548333	0.0306	0.0116162	0.00851364	0.006433	0.0108	0.00244579	0.0287667	0	0.133967	0.0140623								3484.5	0.014062	0.00851364	0.0204953	0.000817695	1.76146e-07	0.0011791	-0.0285954	0.000419698	0.034338		0.0306	0.5306	-0.5892	-0.571233	-0.466033
3484	-0.0107	-0.0189	-0.0142	-0.0146	0.0334	0.0071	-0.0138	0.0089	0.0029	0.0659	0.0952		0.0546667	0.0303	0.0115024	0.00843017	0.00636993	0.0106	0.0024005	0.0286	0	0.133867	0.0140518								3484	0.0139029	0.00843017	0.0204218	0.000812413	2.20741e-07	0.00117271	-0.0285029	0.000469831	0.0342449		0.0303	0.5303	-0.5894	-0.5714	-0.466133
3483.5	-0.0107	-0.0194	-0.0145	-0.0148667	0.0335	0.007	-0.0141	0.0088	0.0028	0.0656	0.095		0.0544667	0.0302333	0.0114771	0.00841162	0.00635592	0.0106333	0.00240805	0.0284667	0	0.1339	0.0140553								3483.5	0.0138851	0.00841162	0.0204112	0.000826664	1.50839e-07	0.00115977	-0.0287518	0.000388379	0.0340554		0.0302333	0.530233	-0.589367	-0.571533	-0.4661
3483	-0.011	-0.0198	-0.0145	-0.0151	0.0331	0.0067	-0.0143	0.0085	0.0028	0.0652	0.0948		0.0542667	0.0304667	0.0115656	0.00847654	0.00640497	0.0109	0.00246844	0.0286333	0	0.134	0.0140658								3483	0.0140341	0.00847654	0.0204708	0.000848794	5.50405e-10	0.00114216	-0.0291341	2.34607e-05	0.0337959		0.0304667	0.530467	-0.5891	-0.571367	-0.466
3482.5	-0.0111	-0.0195	-0.0141	-0.0149	0.0329	0.0068	-0.0142	0.0085	0.0028	0.0651	0.0946		0.0541667	0.0305333	0.0115909	0.00849509	0.00641898	0.0109	0.00246844	0.0287333	0	0.133867	0.0140518								3482.5	0.0140594	0.00849509	0.0204708	0.000838645	2.41324e-11	0.00113541	-0.0289594	4.91248e-06	0.0336959		0.0305333	0.530533	-0.5891	-0.571267	-0.466133
3482	-0.011	-0.0193	-0.0138	-0.0147	0.0332	0.007	-0.0141	0.0087	0.003	0.0652	0.0945		0.0542333	0.0305333	0.0115909	0.00849509	0.00641898	0.0109333	0.00247598	0.0289	0	0.133867	0.0140518								3482	0.0140669	0.00849509	0.0204708	0.000827536	4.19891e-08	0.00113991	-0.0287669	0.000204912	0.0337625		0.0305333	0.530533	-0.589067	-0.5711	-0.466133
3481.5	-0.0107	-0.0192	-0.0137	-0.0145333	0.0336	0.0071	-0.0141	0.00886667	0.003	0.0651	0.0948		0.0543	0.0304333	0.011553	0.00846727	0.00639796	0.0107333	0.00243069	0.0287333	0	0.133767	0.0140413								3481.5	0.0139837	0.00846727	0.0204393	0.000813219	1.59522e-07	0.00114655	-0.028517	0.000399401	0.0338607		0.0304333	0.530433	-0.589267	-0.571267	-0.466233
3481	-0.0106	-0.0193	-0.0138	-0.0145667	0.0339	0.0072	-0.014	0.00903333	0.003	0.0649	0.0949		0.0542667	0.0301667	0.0114517	0.00839307	0.0063419	0.0104667	0.0023703	0.0286	0	0.133633	0.0140273								3481	0.013822	0.00839307	0.0203692	0.000805919	4.09934e-07	0.00114904	-0.0283887	0.000640261	0.0338974		0.0301667	0.530167	-0.589533	-0.5714	-0.466367
3480.5	-0.0107	-0.0196	-0.0143	-0.0148667	0.0335	0.0069	-0.0141	0.00876667	0.0027	0.0653	0.0947		0.0542333	0.0301667	0.0114517	0.00839307	0.0063419	0.0105	0.00237785	0.0286667	0	0.133833	0.0140483								3480.5	0.0138296	0.00839307	0.0203902	0.000823475	1.39573e-07	0.00114536	-0.0286963	0.000373594	0.0338431		0.0301667	0.530167	-0.5895	-0.571333	-0.466167
3480	-0.0109	-0.0199	-0.0146	-0.0151333	0.0331	0.0065	-0.0142	0.00846667	0.0024	0.0657	0.0951		0.0544	0.0303667	0.0115277	0.00844872	0.00638395	0.0107	0.00242314	0.0288	0	0.134333	0.0141008								3480	0.0139508	0.00844872	0.0204848	0.000845887	3.22192e-10	0.00115024	-0.0290841	1.79497e-05	0.0339152		0.0303667	0.530367	-0.5893	-0.5712	-0.465667
3479.5	-0.0111	-0.0198	-0.0143	-0.0150667	0.0331	0.0065	-0.0144	0.0084	0.0023	0.0656	0.0957		0.0545333	0.0306	0.0116162	0.00851364	0.006433	0.0109	0.00246844	0.0290333	0	0.1348	0.0141498								3479.5	0.0140847	0.00851364	0.0205828	0.000849801	1.29131e-08	0.00115264	-0.0291513	-0.000113636	0.0339505		0.0306	0.5306	-0.5891	-0.570967	-0.4652
3479	-0.011	-0.0194	-0.0139	-0.0147667	0.0334	0.0068	-0.0142	0.00866667	0.0028	0.0658	0.096		0.0548667	0.0306333	0.0116289	0.00852291	0.00644001	0.0109667	0.00248353	0.0289	0	0.134633	0.0141323								3479	0.0141124	0.00852291	0.0205723	0.000834002	2.0666e-08	0.0011761	-0.0288791	0.000143757	0.0342944		0.0306333	0.530633	-0.589033	-0.5711	-0.465367
3478.5	-0.011	-0.0194	-0.014	-0.0148	0.0332	0.0069	-0.0138	0.00876667	0.0029	0.0658	0.0958		0.0548333	0.0305667	0.0116036	0.00850436	0.00642599	0.011	0.00249108	0.0287333	0	0.1343	0.0140973								3478.5	0.0140947	0.00850436	0.0205233	0.000834902	6.88039e-08	0.00117718	-0.0288947	0.000262305	0.03431		0.0305667	0.530567	-0.589	-0.571267	-0.4657
3478	-0.0111	-0.0195	-0.0142	-0.0149333	0.0331	0.0071	-0.0137	0.00883333	0.0027	0.0655	0.0954		0.0545333	0.0305667	0.0116036	0.00850436	0.00642599	0.0111	0.00251373	0.0290667	0	0.134433	0.0141113								3478	0.0141173	0.00850436	0.0205373	0.00084394	1.08222e-07	0.00115573	-0.0290507	0.000328972	0.033996		0.0305667	0.530567	-0.5889	-0.570933	-0.465567
3477.5	-0.0107	-0.0192	-0.0142	-0.0147	0.0338	0.0077	-0.0133	0.0094	0.003	0.0657	0.0955		0.0547333	0.0303333	0.011515	0.00843944	0.00637694	0.0110333	0.00249863	0.0292333	0	0.134433	0.0141113								3477.5	0.0140136	0.00843944	0.0204882	0.000824473	9.2267e-07	0.00117273	-0.0287136	0.000960557	0.0342451		0.0303333	0.530333	-0.588967	-0.570767	-0.465567
3477	-0.0105	-0.0191	-0.0143	-0.0146333	0.0339	0.0079	-0.0131	0.00956667	0.0032	0.066	0.0955		0.0549	0.0300667	0.0114138	0.00836525	0.00632088	0.0107333	0.00243069	0.0289333	0	0.134	0.0140658								3477	0.0138445	0.00836525	0.0203867	0.000810986	1.4434e-06	0.00119117	-0.0284778	0.00120142	0.0345133		0.0300667	0.530067	-0.589267	-0.571067	-0.466
3476.5	-0.0107	-0.0193	-0.0143	-0.0147667	0.0334	0.0075	-0.0134	0.00916667	0.0029	0.0659	0.0952		0.0546667	0.0300333	0.0114011	0.00835598	0.00631387	0.0106667	0.00241559	0.0288333	0	0.133833	0.0140483								3476.5	0.0138167	0.00835598	0.0203622	0.00081701	6.5722e-07	0.0011768	-0.0285834	0.000810691	0.0343045		0.0300333	0.530033	-0.589333	-0.571167	-0.466167
3476	-0.0107	-0.0192	-0.0139	-0.0146	0.0335	0.0075	-0.0133	0.00923333	0.0029	0.0662	0.0953		0.0548	0.0301667	0.0114517	0.00839307	0.0063419	0.0106667	0.00241559	0.0287333	0	0.134033	0.0140693								3476	0.0138673	0.00839307	0.0204112	0.000810389	7.06039e-07	0.00118259	-0.0284673	0.000840261	0.0343888		0.0301667	0.530167	-0.589333	-0.571267	-0.465967
3475.5	-0.0108	-0.0191	-0.0137	-0.0145333	0.0338	0.0077	-0.0133	0.0094	0.0032	0.0661	0.0958		0.0550333	0.0301667	0.0114517	0.00839307	0.0063419	0.0106	0.0024005	0.0287	0	0.133933	0.0140588								3475.5	0.0138522	0.00839307	0.0204007	0.000805741	1.0139e-06	0.00119942	-0.0283856	0.00100693	0.0346326		0.0301667	0.530167	-0.5894	-0.5713	-0.466067
3475	-0.0109	-0.0191	-0.0139	-0.0146333	0.0337	0.0076	-0.0134	0.0093	0.0033	0.0659	0.096		0.0550667	0.0303667	0.0115277	0.00844872	0.00638395	0.0108667	0.00246089	0.0291667	0	0.133833	0.0140483								3475	0.0139886	0.00844872	0.0204323	0.000819213	7.24683e-07	0.00119954	-0.0286219	0.000851283	0.0346344		0.0303667	0.530367	-0.589133	-0.570833	-0.466167
3474.5	-0.0108	-0.0192	-0.014	-0.0146667	0.0337	0.0075	-0.0135	0.00923333	0.0032	0.0658	0.0955		0.0548333	0.0305333	0.0115909	0.00849509	0.00641898	0.0112333	0.00254392	0.0294333	0	0.134233	0.0140903								3474.5	0.0141349	0.00849509	0.0205093	0.000829528	5.45007e-07	0.00117814	-0.0288015	0.000738246	0.034324		0.0305333	0.530533	-0.588767	-0.570567	-0.465767
3474	-0.0106	-0.0191	-0.0141	-0.0146	0.0337	0.0075	-0.0134	0.00926667	0.0031	0.0656	0.0951		0.0546	0.0305	0.0115783	0.00848581	0.00641198	0.0113333	0.00256657	0.0294	0	0.134333	0.0141008								3474	0.0141449	0.00848581	0.0205128	0.000826267	6.09732e-07	0.00116194	-0.0287449	0.000780853	0.0340872		0.0305	0.5305	-0.588667	-0.5706	-0.465667
3473.5	-0.0104	-0.0189	-0.0139	-0.0144	0.0339	0.0077	-0.013	0.00953333	0.0033	0.0656	0.0953		0.0547333	0.0304	0.0115403	0.00845799	0.00639095	0.0111667	0.00252883	0.0293333	0	0.1341	0.0140763								3473.5	0.0140691	0.00845799	0.0204673	0.000810492	1.15636e-06	0.00117416	-0.0284691	0.00107534	0.0342661		0.0304	0.5304	-0.588833	-0.570667	-0.4659
3473	-0.0106	-0.0191	-0.0141	-0.0146	0.0338	0.0077	-0.0129	0.00953333	0.0031	0.0655	0.0952		0.0546	0.0304	0.0115403	0.00845799	0.00639095	0.0112	0.00253637	0.0295333	0	0.1342	0.0140868								3473	0.0140767	0.00845799	0.0204778	0.000822353	1.15636e-06	0.00116433	-0.0286767	0.00107534	0.0341222		0.0304	0.5304	-0.5888	-0.570467	-0.4658
3472.5	-0.0108	-0.0192	-0.0142	-0.0147333	0.0341	0.0077	-0.0131	0.00956667	0.0027	0.0655	0.0953		0.0545	0.0307333	0.0116669	0.00855073	0.00646103	0.0114	0.00258167	0.0298	0	0.134533	0.0141218								3472.5	0.0142485	0.00855073	0.0205828	0.000839948	1.03212e-06	0.00115037	-0.0289819	0.00101593	0.0339172		0.0307333	0.530733	-0.5886	-0.5702	-0.465467
3472	-0.0108	-0.0193	-0.0143	-0.0148	0.0344	0.0078	-0.0132	0.00966667	0.0026	0.0655	0.0954		0.0545	0.0308333	0.0117048	0.00857855	0.00648205	0.0114667	0.00259676	0.0299333	0	0.134633	0.0141323								3472	0.0143016	0.00857855	0.0206144	0.000846902	1.18399e-06	0.00114824	-0.0291016	0.00108811	0.0338856		0.0308333	0.530833	-0.588533	-0.570067	-0.465367
3471.5	-0.0108	-0.0196	-0.0144	-0.0149333	0.0343	0.008	-0.0132	0.0097	0.0028	0.0656	0.095		0.0544667	0.0307667	0.0116795	0.00856001	0.00646804	0.0114667	0.00259676	0.03	0	0.1347	0.0141393								3471.5	0.0142763	0.00856001	0.0206073	0.000853201	1.29959e-06	0.00114645	-0.0292096	0.00113999	0.0338593		0.0307667	0.530767	-0.588533	-0.57	-0.4653
3471	-0.0105	-0.0194	-0.0143	-0.0147333	0.0342	0.0082	-0.013	0.0098	0.003	0.0658	0.0954		0.0547333	0.0307	0.0116542	0.00854146	0.00645402	0.0114333	0.00258922	0.0299	0	0.1347	0.0141393								3471	0.0142434	0.00854146	0.0205933	0.000839652	1.58393e-06	0.00116554	-0.0289768	0.00125854	0.03414		0.0307	0.5307	-0.588567	-0.5701	-0.4653
3470.5	-0.0106	-0.0193	-0.0143	-0.0147333	0.0339	0.0079	-0.0133	0.0095	0.0029	0.0658	0.0955		0.0547333	0.0305333	0.0115909	0.00849509	0.00641898	0.0111667	0.00252883	0.0296667	0	0.134433	0.0141113								3470.5	0.0141198	0.00849509	0.0205303	0.000832501	1.00985e-06	0.00116985	-0.0288531	0.00100491	0.034203		0.0305333	0.530533	-0.588833	-0.570333	-0.465567
3470	-0.0109	-0.0195	-0.0143	-0.0149	0.0335	0.0075	-0.0136	0.00913333	0.0027	0.0657	0.0951		0.0545	0.0303333	0.011515	0.00843944	0.00637694	0.0108	0.00244579	0.0292	0	0.134333	0.0141008								3470	0.0139608	0.00843944	0.0204777	0.000832946	4.81484e-07	0.00115751	-0.0288608	0.00069389	0.0340223		0.0303333	0.530333	-0.5892	-0.5708	-0.465667
3469.5	-0.0109	-0.0194	-0.0141	-0.0148	0.0335	0.0074	-0.0134	0.00916667	0.0027	0.0659	0.0954		0.0546667	0.0302667	0.0114897	0.00842089	0.00636292	0.0109333	0.00247598	0.0289333	0	0.134467	0.0141148								3469.5	0.0139657	0.00842089	0.0204777	0.000827465	5.56176e-07	0.00116888	-0.0287657	0.000745772	0.0341889		0.0302667	0.530267	-0.589067	-0.571067	-0.465533
3469	-0.0109	-0.0192	-0.0138	-0.0146333	0.0337	0.0073	-0.0134	0.0092	0.003	0.0662	0.0958		0.055	0.0303333	0.011515	0.00843944	0.00637694	0.0112667	0.00255147	0.0290667	0	0.134733	0.0141428								3469	0.0140665	0.00843944	0.0205197	0.00082368	5.78447e-07	0.00118889	-0.0286998	0.000760557	0.0344803		0.0303333	0.530333	-0.588733	-0.570933	-0.465267
3468.5	-0.011	-0.0194	-0.0137	-0.0147	0.0339	0.0073	-0.0134	0.00926667	0.0031	0.0662	0.0958		0.0550333	0.0305333	0.0115909	0.00849509	0.00641898	0.0114	0.00258167	0.0294	0	0.134833	0.0141533								3468.5	0.0141726	0.00849509	0.0205723	0.000833627	5.95334e-07	0.00118756	-0.0288726	0.000771579	0.0344611		0.0305333	0.530533	-0.5886	-0.5706	-0.465167
3468	-0.0109	-0.0195	-0.0138	-0.0147333	0.0338	0.0075	-0.0133	0.00933333	0.0031	0.0658	0.0955		0.0548	0.0307	0.0116542	0.00854146	0.00645402	0.0114	0.00258167	0.0296	0	0.134633	0.0141323								3468	0.0142359	0.00854146	0.0205863	0.000839215	6.27066e-07	0.00117058	-0.0289692	0.000791875	0.0342137		0.0307	0.5307	-0.5886	-0.5704	-0.465367
3467.5	-0.0108	-0.0194	-0.0142	-0.0148	0.0336	0.0074	-0.0136	0.00913333	0.0031	0.0656	0.0951		0.0546	0.0307	0.0116542	0.00854146	0.00645402	0.0113667	0.00257412	0.0295	0	0.1346	0.0141288								3467.5	0.0142283	0.00854146	0.0205828	0.000842644	3.50316e-07	0.00115717	-0.0290283	0.000591875	0.0340172		0.0307	0.5307	-0.588633	-0.5705	-0.4654
3467	-0.0107	-0.0196	-0.0145	-0.0149333	0.0334	0.0069	-0.014	0.00876667	0.0029	0.0658	0.0949		0.0545333	0.0305	0.0115783	0.00848581	0.00641198	0.0112	0.00253637	0.0293	0	0.134567	0.0141253								3467	0.0141147	0.00848581	0.0205373	0.000843786	7.88786e-08	0.00115573	-0.029048	0.000280853	0.0339961		0.0305	0.5305	-0.5888	-0.5707	-0.465433
3466.5	-0.0106	-0.0197	-0.0142	-0.0148333	0.0335	0.007	-0.0139	0.00886667	0.0031	0.066	0.0952		0.0547667	0.0303	0.0115024	0.00843017	0.00636993	0.0111333	0.00252128	0.0293	0	0.1346	0.0141288								3466.5	0.0140236	0.00843017	0.0204987	0.000832725	1.9053e-07	0.00117429	-0.028857	0.000436498	0.0342679		0.0303	0.5303	-0.588867	-0.5707	-0.4654
3466	-0.0105	-0.0192	-0.0139	-0.0145333	0.0341	0.0077	-0.0133	0.0095	0.0033	0.0663	0.0958		0.0551333	0.0301667	0.0114517	0.00839307	0.0063419	0.0111	0.00251373	0.0293667	0	0.1345	0.0141183								3466	0.0139655	0.00839307	0.0204602	0.000812182	1.22529e-06	0.00120223	-0.0284988	0.00110693	0.0346731		0.0301667	0.530167	-0.5889	-0.570633	-0.4655
3465.5	-0.0105	-0.019	-0.0139	-0.0144667	0.0344	0.0081	-0.0128	0.0099	0.0032	0.0661	0.096		0.0551	0.0302	0.0114644	0.00840235	0.00634891	0.0112333	0.00254392	0.0296333	0	0.134367	0.0141043								3465.5	0.0140083	0.00840235	0.0204532	0.000810825	2.24297e-06	0.0012004	-0.028475	0.00149765	0.0346468		0.0302	0.5302	-0.588767	-0.570367	-0.465633
3465	-0.0106	-0.0193	-0.0139	-0.0146	0.0346	0.0083	-0.0127	0.0100667	0.0032	0.0656	0.0957		0.0548333	0.0303	0.0115024	0.00843017	0.00636993	0.0113	0.00255902	0.0297333	0	0.134233	0.0140903								3465	0.0140614	0.00843017	0.0204602	0.000821475	2.67813e-06	0.00118151	-0.0286614	0.0016365	0.0343731		0.0303	0.5303	-0.5887	-0.570267	-0.465767
3464.5	-0.011	-0.0194	-0.0141	-0.0148333	0.0343	0.0081	-0.0132	0.00973333	0.0031	0.0655	0.0953		0.0546333	0.0301	0.0114264	0.00837452	0.00632788	0.0112667	0.00255147	0.0296333	0	0.1342	0.0140868								3464.5	0.0139779	0.00837452	0.0204147	0.000830088	1.84636e-06	0.00117092	-0.0288112	0.00135881	0.0342186		0.0301	0.5301	-0.588733	-0.570367	-0.4658
3464	-0.0111	-0.0193	-0.0141	-0.0148333	0.0339	0.008	-0.0134	0.0095	0.003	0.0656	0.0951		0.0545667	0.0299333	0.0113632	0.00832815	0.00629285	0.0112	0.00253637	0.0298	0	0.1343	0.0140973								3464	0.0138995	0.00832815	0.0203902	0.000825578	1.37322e-06	0.00116803	-0.0287329	0.00117185	0.0341765		0.0299333	0.529933	-0.5888	-0.5702	-0.4657
3463.5	-0.0108	-0.0191	-0.0138	-0.0145667	0.0344	0.0083	-0.013	0.0099	0.0032	0.0658	0.0951		0.0547	0.0299333	0.0113632	0.00832815	0.00629285	0.0111667	0.00252883	0.0298333	0	0.134233	0.0140903								3463.5	0.013892	0.00832815	0.0203832	0.000809895	2.4707e-06	0.00117765	-0.0284587	0.00157185	0.0343168		0.0299333	0.529933	-0.588833	-0.570167	-0.465767
3463	-0.0107	-0.0188	-0.0137	-0.0144	0.0349	0.0086	-0.0127	0.0102667	0.0032	0.0659	0.0952		0.0547667	0.0299	0.0113505	0.00831888	0.00628584	0.0111	0.00251373	0.0298333	0	0.1341	0.0140763								3463	0.0138642	0.00831888	0.0203622	0.000798867	3.79388e-06	0.00118367	-0.0282642	0.00194779	0.0344045		0.0299	0.5299	-0.5889	-0.570167	-0.4659
3462.5	-0.0105	-0.0186	-0.0139	-0.0143333	0.0346	0.0084	-0.0124	0.0102	0.003	0.0656	0.0949		0.0545	0.0301	0.0114264	0.00837452	0.00632788	0.0112	0.00253637	0.0302667	0	0.1344	0.0141078								3462.5	0.0139628	0.00837452	0.0204357	0.000800672	3.33236e-06	0.00116038	-0.0282961	0.00182548	0.0340643		0.0301	0.5301	-0.5888	-0.569733	-0.4656
3462	-0.0103	-0.0191	-0.0141	-0.0145	0.0345	0.0084	-0.0124	0.0101667	0.0026	0.0655	0.0944		0.0541667	0.0305	0.0115783	0.00848581	0.00641198	0.0115	0.00260431	0.0308	0	0.1349	0.0141603								3462	0.0141826	0.00848581	0.0205723	0.000822691	2.82527e-06	0.00112858	-0.0286826	0.00168085	0.0335944		0.0305	0.5305	-0.5885	-0.5692	-0.4651
3461.5	-0.0105	-0.0194	-0.0142	-0.0147	0.0348	0.0086	-0.0122	0.0104	0.0026	0.0655	0.0946		0.0542333	0.0308333	0.0117048	0.00857855	0.00648205	0.0118333	0.0026798	0.031	0	0.134967	0.0141673								3461.5	0.0143846	0.00857855	0.0206493	0.000845915	3.31766e-06	0.00112788	-0.0290846	0.00182145	0.033584		0.0308333	0.530833	-0.588167	-0.569	-0.465033
3461	-0.0105	-0.0192	-0.0142	-0.0146333	0.0346	0.0084	-0.0123	0.0102333	0.003	0.0653	0.0954		0.0545667	0.0305	0.0115783	0.00848581	0.00641198	0.0118	0.00267225	0.0306667	0	0.1347	0.0141393								3461	0.0142505	0.00848581	0.0205513	0.000834278	3.05383e-06	0.00115705	-0.0288839	0.00174752	0.0340154		0.0305	0.5305	-0.5882	-0.569333	-0.4653
3460.5	-0.011	-0.0196	-0.0145	-0.0150333	0.0341	0.0078	-0.0131	0.0096	0.003	0.0651	0.0953		0.0544667	0.0301	0.0114264	0.00837452	0.00632788	0.0113333	0.00256657	0.03	0	0.134367	0.0141043								3460.5	0.013993	0.00837452	0.0204322	0.000842528	1.50179e-06	0.00115835	-0.0290263	0.00122548	0.0340345		0.0301	0.5301	-0.588667	-0.57	-0.465633
3460	-0.0112	-0.0202	-0.0147	-0.0153667	0.0339	0.0076	-0.0137	0.00926667	0.0026	0.0654	0.0952		0.0544	0.0303667	0.0115277	0.00844872	0.00638395	0.0112333	0.00254392	0.0299333	0	0.134667	0.0141358								3460	0.0140716	0.00844872	0.0205197	0.000866611	6.69042e-07	0.00114787	-0.0294383	0.00081795	0.0338803		0.0303667	0.530367	-0.588767	-0.570067	-0.465333
3459.5	-0.0111	-0.0199	-0.0143	-0.0151	0.0343	0.0079	-0.0133	0.00963333	0.0026	0.0659	0.0957		0.0547333	0.0306667	0.0116416	0.00853218	0.00644701	0.0116	0.00262696	0.0303333	0	0.135033	0.0141743								3459.5	0.0142685	0.00853218	0.0206213	0.00086251	1.21253e-06	0.00116363	-0.0293685	0.00110115	0.034112		0.0306667	0.530667	-0.5884	-0.569667	-0.464967
3459	-0.0106	-0.0194	-0.0142	-0.0147333	0.0345	0.0084	-0.0126	0.0101	0.0027	0.0658	0.0955		0.0546667	0.0305	0.0115783	0.00848581	0.00641198	0.0116	0.00262696	0.0305	0	0.1348	0.0141498								3459	0.0142052	0.00848581	0.0205618	0.000837441	2.6056e-06	0.00116314	-0.0289386	0.00161419	0.0341049		0.0305	0.5305	-0.5884	-0.5695	-0.4652
3458.5	-0.0103	-0.0192	-0.0144	-0.0146333	0.0346	0.0085	-0.0121	0.0103333	0.0029	0.0652	0.0949		0.0543333	0.0303	0.0115024	0.00843017	0.00636993	0.0114667	0.00259676	0.0305667	0	0.134633	0.0141323								3458.5	0.0140991	0.00843017	0.0205022	0.000825554	3.62204e-06	0.00114454	-0.0287325	0.00190316	0.0338311		0.0303	0.5303	-0.588533	-0.569433	-0.465367
3458	-0.0105	-0.0192	-0.0144	-0.0147	0.0348	0.0083	-0.012	0.0103667	0.0029	0.0651	0.0947		0.0542333	0.0301	0.0114264	0.00837452	0.00632788	0.0113667	0.00257412	0.0303667	0	0.134433	0.0141113								3458	0.0140006	0.00837452	0.0204392	0.000823722	3.96863e-06	0.00114204	-0.0287006	0.00199214	0.0337941		0.0301	0.5301	-0.588633	-0.569633	-0.465567
3457.5	-0.0105	-0.0192	-0.0139	-0.0145333	0.0352	0.0085	-0.0119	0.0106	0.003	0.0657	0.0951		0.0546	0.0298333	0.0113252	0.00830033	0.00627182	0.0113	0.00255902	0.0301667	0	0.134167	0.0140833								3457.5	0.0138842	0.00830033	0.0203551	0.000807558	5.28848e-06	0.00117271	-0.0284176	0.00229967	0.0342449		0.0298333	0.529833	-0.5887	-0.569833	-0.465833
3457	-0.0106	-0.0192	-0.0139	-0.0145667	0.0352	0.0089	-0.0118	0.0107667	0.0031	0.0658	0.095		0.0546333	0.0300333	0.0114011	0.00835598	0.00631387	0.0114667	0.00259676	0.0304	0	0.134233	0.0140903								3457	0.0139979	0.00835598	0.0204042	0.000815934	5.81143e-06	0.00117163	-0.0285646	0.00241069	0.0342292		0.0300333	0.530033	-0.588533	-0.5696	-0.465767
3456.5	-0.0107	-0.019	-0.0142	-0.0146333	0.0349	0.0087	-0.0119	0.0105667	0.0029	0.0655	0.0949		0.0544333	0.0304333	0.011553	0.00846727	0.00639796	0.0116667	0.00264206	0.0307667	0	0.134633	0.0141323								3456.5	0.014195	0.00846727	0.0205303	0.000831075	4.40749e-06	0.00114942	-0.0288284	0.0020994	0.0339031		0.0304333	0.530433	-0.588333	-0.569233	-0.465367
3456	-0.0107	-0.0188	-0.014	-0.0145	0.0353	0.0086	-0.0119	0.0106667	0.003	0.0654	0.0952		0.0545333	0.0305	0.0115783	0.00848581	0.00641198	0.0116667	0.00264206	0.0309333	0	0.134667	0.0141358								3456	0.0142203	0.00848581	0.0205478	0.000824858	4.75612e-06	0.00115502	-0.0287203	0.00218085	0.0339856		0.0305	0.5305	-0.588333	-0.569067	-0.465333
3455.5	-0.0105	-0.019	-0.0138	-0.0144333	0.0353	0.0088	-0.0118	0.0107667	0.0031	0.0656	0.0954		0.0547	0.0302	0.0114644	0.00840235	0.00634891	0.0115	0.00260431	0.0306667	0	0.1343	0.0140973								3455.5	0.0140687	0.00840235	0.0204462	0.000812367	5.59001e-06	0.00117332	-0.028502	0.00236432	0.0342538		0.0302	0.5302	-0.5885	-0.569333	-0.4657
3455	-0.0104	-0.0193	-0.014	-0.0145667	0.0351	0.0091	-0.0118	0.0108	0.0029	0.0659	0.0953		0.0547	0.0299667	0.0113758	0.00833743	0.00629985	0.0114333	0.00258922	0.0304	0	0.134267	0.0140938								3455	0.013965	0.00833743	0.0203937	0.000814058	6.06426e-06	0.00117692	-0.0285317	0.00246257	0.0343063		0.0299667	0.529967	-0.588567	-0.5696	-0.465733
3454.5	-0.0102	-0.0192	-0.014	-0.0144667	0.0352	0.009	-0.0119	0.0107667	0.0029	0.0657	0.0953		0.0546333	0.0301667	0.0114517	0.00839307	0.0063419	0.0117	0.00264961	0.0306333	0	0.134733	0.0141428								3454.5	0.0141014	0.00839307	0.0204847	0.000816132	5.63395e-06	0.00116613	-0.028568	0.00237359	0.0341486		0.0301667	0.530167	-0.5883	-0.569367	-0.465267
3454	-0.0104	-0.0189	-0.0138	-0.0143667	0.0352	0.0088	-0.012	0.0106667	0.0029	0.0655	0.0954		0.0546	0.0305	0.0115783	0.00848581	0.00641198	0.0118	0.00267225	0.0309667	0	0.1348	0.0141498								3454	0.0142505	0.00848581	0.0205618	0.000818944	4.75612e-06	0.0011586	-0.0286172	0.00218085	0.0340382		0.0305	0.5305	-0.5882	-0.569033	-0.4652
3453.5	-0.0103	-0.0188	-0.0136	-0.0142333	0.0353	0.0092	-0.0114	0.0110333	0.0034	0.0657	0.0954		0.0548333	0.0305	0.0115783	0.00848581	0.00641198	0.0117333	0.00265715	0.0308333	0	0.1346	0.0141288								3453.5	0.0142354	0.00848581	0.0205408	0.000810471	6.48986e-06	0.00117598	-0.0284688	0.00254752	0.0342926		0.0305	0.5305	-0.588267	-0.569167	-0.4654
3453	-0.0102	-0.0189	-0.0137	-0.0142667	0.0354	0.0094	-0.0111	0.0112333	0.0037	0.0661	0.0954		0.0550667	0.0304	0.0115403	0.00845799	0.00639095	0.0118	0.00267225	0.0307667	0	0.134667	0.0141358								3453	0.0142126	0.00845799	0.0205267	0.000811067	7.70252e-06	0.00119301	-0.0284792	0.00277534	0.0345399		0.0304	0.5304	-0.5882	-0.569233	-0.465333
3452.5	-0.0108	-0.0192	-0.014	-0.0146667	0.0352	0.009	-0.0115	0.0109	0.0032	0.0658	0.0953		0.0547667	0.0302667	0.0114897	0.00842089	0.00636292	0.0117333	0.00265715	0.0307667	0	0.1346	0.0141288								3452.5	0.0141469	0.00842089	0.0204917	0.000830219	6.14596e-06	0.00117477	-0.0288135	0.00247911	0.0342749		0.0302667	0.530267	-0.588267	-0.569233	-0.4654
3452	-0.0106	-0.0189	-0.0136	-0.0143667	0.0353	0.0091	-0.0117	0.0109	0.0033	0.0658	0.0955		0.0548667	0.0301667	0.0114517	0.00839307	0.0063419	0.0116	0.00262696	0.0307667	0	0.134533	0.0141218								3452	0.0140787	0.00839307	0.0204637	0.000809139	6.28469e-06	0.00118356	-0.0284454	0.00250693	0.034403		0.0301667	0.530167	-0.5884	-0.569233	-0.465467
3451.5	-0.0101	-0.0183	-0.0133	-0.0139	0.0357	0.0094	-0.0115	0.0112	0.0034	0.0661	0.0954		0.0549667	0.0301667	0.0114517	0.00839307	0.0063419	0.0116333	0.00263451	0.0308333	0	0.134633	0.0141323								3451.5	0.0140863	0.00839307	0.0204742	0.00078323	7.87884e-06	0.00118973	-0.0279863	0.00280693	0.0344925		0.0301667	0.530167	-0.588367	-0.569167	-0.465367
3451	-0.01	-0.0186	-0.0133	-0.0139667	0.0361	0.0091	-0.0115	0.0112333	0.0034	0.0663	0.0953		0.055	0.0302667	0.0114897	0.00842089	0.00636292	0.0118333	0.0026798	0.0309333	0	0.134733	0.0141428								3451	0.0141695	0.00842089	0.0205057	0.000791644	7.90981e-06	0.00118986	-0.0281362	0.00281244	0.0344943		0.0302667	0.530267	-0.588167	-0.569067	-0.465267
3450.5	-0.0101	-0.0191	-0.0136	-0.0142667	0.0361	0.009	-0.0115	0.0112	0.0035	0.0659	0.0956		0.055	0.0306	0.0116162	0.00851364	0.006433	0.0121333	0.00274774	0.0311667	0	0.134867	0.0141568								3450.5	0.014364	0.00851364	0.0205898	0.000819714	7.21655e-06	0.00118406	-0.0286307	0.00268636	0.0344102		0.0306	0.5306	-0.587867	-0.568833	-0.465133
3450	-0.0102	-0.0194	-0.014	-0.0145333	0.0354	0.0091	-0.0119	0.0108667	0.0034	0.0656	0.0956		0.0548667	0.0306	0.0116162	0.00851364	0.006433	0.0120667	0.00273264	0.0309667	0	0.134767	0.0141463								3450	0.0143489	0.00851364	0.0205793	0.000834183	5.53675e-06	0.00117562	-0.0288822	0.00235303	0.0342874		0.0306	0.5306	-0.587933	-0.569033	-0.465233
3449.5	-0.0105	-0.0192	-0.0139	-0.0145333	0.0352	0.0093	-0.012	0.0108333	0.0031	0.0657	0.0955		0.0547667	0.0302667	0.0114897	0.00842089	0.00636292	0.0117667	0.0026647	0.0306333	0	0.134533	0.0141218								3449.5	0.0141544	0.00842089	0.0204847	0.000822987	5.81986e-06	0.00117525	-0.0286877	0.00241244	0.0342819		0.0302667	0.530267	-0.588233	-0.569367	-0.465467
3449	-0.0105	-0.0189	-0.0138	-0.0144	0.0354	0.0093	-0.0118	0.0109667	0.003	0.0657	0.0955		0.0547333	0.0301667	0.0114517	0.00839307	0.0063419	0.0117333	0.00265715	0.0307333	0	0.1345	0.0141183								3449	0.0141089	0.00839307	0.0204602	0.000812757	6.62339e-06	0.00117465	-0.0285089	0.00257359	0.0342731		0.0301667	0.530167	-0.588267	-0.569267	-0.4655
3448.5	-0.0103	-0.0189	-0.0139	-0.0143667	0.0353	0.009	-0.0119	0.0108	0.003	0.0655	0.0952		0.0545667	0.03	0.0113885	0.0083467	0.00630686	0.0116	0.00262696	0.0305333	0	0.134233	0.0140903								3448.5	0.0140154	0.0083467	0.0203972	0.000805544	6.01867e-06	0.00116755	-0.0283821	0.0024533	0.0341695		0.03	0.53	-0.5884	-0.569467	-0.465767
3448	-0.0105	-0.0191	-0.0143	-0.0146333	0.0347	0.0082	-0.0126	0.0101	0.0027	0.0646	0.0944		0.0539	0.0297667	0.0112999	0.00828178	0.00625781	0.0114667	0.00259676	0.0302333	0	0.134	0.0140658								3448	0.0138967	0.00828178	0.0203236	0.000813961	3.30591e-06	0.00112737	-0.02853	0.00181822	0.0335764		0.0297667	0.529767	-0.588533	-0.569767	-0.466
3447.5	-0.011	-0.0195	-0.0149	-0.0151333	0.034	0.0077	-0.0132	0.0095	0.0023	0.0636	0.0936		0.0531667	0.0301	0.0114264	0.00837452	0.00632788	0.0116	0.00262696	0.0303333	0	0.134	0.0140658								3447.5	0.0140534	0.00837452	0.0203937	0.000851865	1.2667e-06	0.00107407	-0.0291867	0.00112548	0.032773		0.0301	0.5301	-0.5884	-0.569667	-0.466
3447	-0.011	-0.0196	-0.0149	-0.0151667	0.0338	0.0077	-0.013	0.0095	0.0028	0.0637	0.0935		0.0533333	0.0305667	0.0116036	0.00850436	0.00642599	0.0119	0.0026949	0.0307	0	0.134267	0.0140938								3447	0.0142985	0.00850436	0.0205198	0.000868195	9.91296e-07	0.00107673	-0.0294652	0.000995638	0.0328135		0.0305667	0.530567	-0.5881	-0.5693	-0.465733
3446.5	-0.0105	-0.0193	-0.014	-0.0146	0.0345	0.0083	-0.0125	0.0101	0.0032	0.0646	0.0942		0.054	0.0306333	0.0116289	0.00852291	0.00644001	0.0120667	0.00273264	0.0308667	0	0.1345	0.0141183								3446.5	0.0143615	0.00852291	0.0205583	0.000838771	2.48721e-06	0.00111835	-0.0289615	0.00157709	0.0334417		0.0306333	0.530633	-0.587933	-0.569133	-0.4655
3446	-0.0104	-0.019	-0.0133	-0.0142333	0.035	0.0088	-0.0122	0.0105333	0.003	0.0652	0.0946		0.0542667	0.0305333	0.0115909	0.00849509	0.00641898	0.0121333	0.00274774	0.0308	0	0.1346	0.0141288								3446	0.0143387	0.00849509	0.0205478	0.00081636	4.15445e-06	0.00113696	-0.028572	0.00203825	0.0337189		0.0305333	0.530533	-0.587867	-0.5692	-0.4654
3445.5	-0.0106	-0.0189	-0.0136	-0.0143667	0.0352	0.0088	-0.0123	0.0105667	0.0028	0.0655	0.0947		0.0543333	0.0302667	0.0114897	0.00842089	0.00636292	0.012	0.00271754	0.0307333	0	0.134367	0.0141043								3445.5	0.0142073	0.00842089	0.0204672	0.000816469	4.60434e-06	0.00114691	-0.0285739	0.00214577	0.0338661		0.0302667	0.530267	-0.588	-0.569267	-0.465633
3445	-0.0109	-0.0191	-0.014	-0.0146667	0.035	0.0085	-0.0122	0.0104333	0.0028	0.0652	0.0947		0.0542333	0.0301667	0.0114517	0.00839307	0.0063419	0.0120333	0.00272509	0.0308333	0	0.134333	0.0141008								3445	0.0141768	0.00839307	0.0204427	0.000831948	4.16267e-06	0.00114181	-0.0288435	0.00204026	0.0337906		0.0301667	0.530167	-0.587967	-0.569167	-0.465667
3444.5	-0.0108	-0.0194	-0.0139	-0.0147	0.0349	0.0085	-0.0119	0.0105	0.0029	0.0652	0.0947		0.0542667	0.0303333	0.011515	0.00843944	0.00637694	0.0120333	0.00272509	0.0309	0	0.134433	0.0141113								3444.5	0.0142401	0.00843944	0.0204882	0.00083753	4.2459e-06	0.00114098	-0.0289401	0.00206056	0.0337784		0.0303333	0.530333	-0.587967	-0.5691	-0.465567
3444	-0.0105	-0.0194	-0.0136	-0.0145	0.0349	0.0084	-0.0118	0.0105	0.0027	0.0653	0.0946		0.0542	0.0303333	0.011515	0.00843944	0.00637694	0.0119333	0.00270245	0.0308333	0	0.134367	0.0141043								3444	0.0142175	0.00843944	0.0204812	0.000824693	4.2459e-06	0.00113695	-0.0287175	0.00206056	0.0337188		0.0303333	0.530333	-0.588067	-0.569167	-0.465633
3443.5	-0.0105	-0.0192	-0.0138	-0.0145	0.0347	0.0083	-0.012	0.0103333	0.0025	0.0653	0.0945		0.0541	0.0304667	0.0115656	0.00847654	0.00640497	0.0121333	0.00274774	0.0308667	0	0.1345	0.0141183								3443.5	0.0143134	0.00847654	0.0205233	0.00083021	3.44768e-06	0.0011274	-0.0288134	0.00185679	0.0335767		0.0304667	0.530467	-0.587867	-0.569133	-0.4655
3443	-0.0104	-0.0186	-0.0139	-0.0143	0.0349	0.0087	-0.012	0.0105333	0.0028	0.0654	0.0946		0.0542667	0.0302667	0.0114897	0.00842089	0.00636292	0.0120667	0.00273264	0.0305333	0	0.134033	0.0140693								3443	0.0142223	0.00842089	0.0204322	0.000813524	4.4624e-06	0.00114477	-0.0285223	0.00211244	0.0338344		0.0302667	0.530267	-0.587933	-0.569467	-0.465967
3442.5	-0.0101	-0.0184	-0.0138	-0.0141	0.035	0.0089	-0.0122	0.0105667	0.0033	0.0652	0.0947		0.0544	0.0300333	0.0114011	0.00835598	0.00631387	0.0119667	0.00271	0.0304333	0	0.1336	0.0140238								3442.5	0.0141111	0.00835598	0.0203377	0.000795868	4.88715e-06	0.00116024	-0.0282111	0.00221069	0.0340623		0.0300333	0.530033	-0.588033	-0.569567	-0.4664
3442	-0.01	-0.0185	-0.0138	-0.0141	0.0349	0.0088	-0.0121	0.0105333	0.0035	0.0654	0.0948		0.0545667	0.0301667	0.0114517	0.00839307	0.0063419	0.0120333	0.00272509	0.0306333	0	0.1338	0.0140448								3442	0.0141768	0.00839307	0.0203867	0.00079958	4.58072e-06	0.00116827	-0.0282768	0.00214026	0.0341799		0.0301667	0.530167	-0.587967	-0.569367	-0.4662
3441.5	-0.01	-0.0188	-0.0137	-0.0141667	0.0349	0.0089	-0.0119	0.0106333	0.0034	0.0658	0.0951		0.0547667	0.0304333	0.011553	0.00846727	0.00639796	0.0123667	0.00280058	0.031	0	0.1344	0.0141078								3441.5	0.0143536	0.00846727	0.0205058	0.000813403	4.69185e-06	0.00117381	-0.0285202	0.00216607	0.0342609		0.0304333	0.530433	-0.587633	-0.569	-0.4656
3441	-0.0101	-0.019	-0.0137	-0.0142667	0.035	0.009	-0.012	0.0106667	0.0032	0.0659	0.0951		0.0547333	0.0306	0.0116162	0.00851364	0.006433	0.0127	0.00287607	0.0312333	0	0.134633	0.0141323								3441	0.0144923	0.00851364	0.0205653	0.000827079	4.63554e-06	0.00116745	-0.028759	0.00215303	0.034168		0.0306	0.5306	-0.5873	-0.568767	-0.465367
3440.5	-0.0102	-0.019	-0.0137	-0.0143	0.0351	0.0092	-0.012	0.0107667	0.0029	0.0657	0.0949		0.0545	0.0307	0.0116542	0.00854146	0.00645402	0.0126	0.00285342	0.0312	0	0.134467	0.0141148								3440.5	0.0145076	0.00854146	0.0205688	0.000829879	4.95155e-06	0.00115132	-0.0288076	0.00222521	0.0339312		0.0307	0.5307	-0.5874	-0.5688	-0.465533
3440	-0.0102	-0.0188	-0.0136	-0.0142	0.0352	0.0091	-0.0119	0.0108	0.0029	0.0656	0.095		0.0545	0.0306333	0.0116289	0.00852291	0.00644001	0.0124	0.00280813	0.0311333	0	0.134367	0.0141043								3440	0.014437	0.00852291	0.0205443	0.000820079	5.18514e-06	0.00115299	-0.028637	0.00227709	0.0339557		0.0306333	0.530633	-0.5876	-0.568867	-0.465633
3439.5	-0.01	-0.0187	-0.0134	-0.0140333	0.0354	0.0088	-0.0118	0.0108	0.0031	0.0656	0.0953		0.0546667	0.0306667	0.0116416	0.00853218	0.00644701	0.0124333	0.00281568	0.0312	0	0.134367	0.0141043								3439.5	0.0144572	0.00853218	0.0205513	0.000811712	5.14299e-06	0.00116386	-0.0284906	0.00226782	0.0341153		0.0306667	0.530667	-0.587567	-0.5688	-0.465633
3439	-0.0102	-0.0189	-0.0135	-0.0142	0.0351	0.0085	-0.0118	0.0106	0.0029	0.0655	0.0954		0.0546	0.0306667	0.0116416	0.00853218	0.00644701	0.0125333	0.00283832	0.0312	0	0.1342	0.0140868								3439	0.0144799	0.00853218	0.0205338	0.000822535	4.27586e-06	0.0011605	-0.0286799	0.00206782	0.0340662		0.0306667	0.530667	-0.587467	-0.5688	-0.4658
3438.5	-0.0102	-0.019	-0.0137	-0.0143	0.0347	0.0082	-0.012	0.0103	0.003	0.0655	0.0951		0.0545333	0.0305333	0.0115909	0.00849509	0.00641898	0.0123667	0.00280058	0.0309667	0	0.134167	0.0140833								3438.5	0.0143915	0.00849509	0.0205023	0.000823203	3.25771e-06	0.00115811	-0.0286915	0.00180491	0.034031		0.0305333	0.530533	-0.587633	-0.569033	-0.465833
3438	-0.0104	-0.019	-0.0139	-0.0144333	0.0345	0.0083	-0.0122	0.0102	0.0031	0.0653	0.095		0.0544667	0.0299667	0.0113758	0.00833743	0.00629985	0.0117667	0.0026647	0.0303667	0	0.1341	0.0140763								3438	0.0140405	0.00833743	0.0203762	0.000810761	3.46918e-06	0.00116216	-0.0284739	0.00186257	0.0340905		0.0299667	0.529967	-0.588233	-0.569633	-0.4659
3437.5	-0.011	-0.0192	-0.0143	-0.0148333	0.0343	0.008	-0.0126	0.0099	0.0027	0.0651	0.095		0.0542667	0.0295667	0.011224	0.00822614	0.00621576	0.0114	0.00258167	0.0299333	0	0.133933	0.0140588								3437.5	0.0138056	0.00822614	0.0202746	0.000820191	2.80181e-06	0.00115546	-0.028639	0.00167386	0.0339921		0.0295667	0.529567	-0.5886	-0.570067	-0.466067
3437	-0.0114	-0.0194	-0.0146	-0.0151333	0.0342	0.0079	-0.013	0.0097	0.0023	0.0652	0.0947		0.0540667	0.0299	0.0113505	0.00831888	0.00628584	0.0119333	0.00270245	0.0303333	0	0.134167	0.0140833								3437	0.014053	0.00831888	0.0203692	0.00085184	1.90749e-06	0.00113552	-0.0291863	0.00138112	0.0336975		0.0299	0.5299	-0.588067	-0.569667	-0.465833
3436.5	-0.0112	-0.0196	-0.0145	-0.0151	0.0343	0.0081	-0.0132	0.00973333	0.0024	0.0652	0.0946		0.0540667	0.0304333	0.011553	0.00846727	0.00639796	0.0125333	0.00283832	0.0309333	0	0.1344	0.0141078								3436.5	0.0143913	0.00846727	0.0205058	0.000869737	1.60293e-06	0.00112633	-0.0294913	0.00126607	0.0335609		0.0304333	0.530433	-0.587467	-0.569067	-0.4656
3436	-0.0108	-0.0194	-0.0142	-0.0148	0.0343	0.0082	-0.0129	0.00986667	0.0025	0.0649	0.0947		0.0540333	0.0304	0.0115403	0.00845799	0.00639095	0.0124667	0.00282323	0.0308667	0	0.134467	0.0141148								3436	0.0143635	0.00845799	0.0205058	0.000850513	1.98437e-06	0.0011241	-0.0291635	0.00140868	0.0335276		0.0304	0.5304	-0.587533	-0.569133	-0.465533
3435.5	-0.0106	-0.0191	-0.0141	-0.0146	0.0342	0.0083	-0.0125	0.01	0.0026	0.0651	0.0949		0.0542	0.0302	0.0114644	0.00840235	0.00634891	0.0121333	0.00274774	0.0305	0	0.1345	0.0141183								3435.5	0.0142121	0.00840235	0.0204672	0.000830139	2.5525e-06	0.0011379	-0.0288121	0.00159765	0.0337328		0.0302	0.5302	-0.587867	-0.5695	-0.4655
3435	-0.0108	-0.0195	-0.0143	-0.0148667	0.0341	0.0081	-0.0126	0.00986667	0.0026	0.0652	0.0949		0.0542333	0.0303	0.0115024	0.00843017	0.00636993	0.0120333	0.00272509	0.0304	0	0.134933	0.0141638								3435	0.0142275	0.00843017	0.0205337	0.000846468	2.06353e-06	0.00113566	-0.0290941	0.0014365	0.0336996		0.0303	0.5303	-0.587967	-0.5696	-0.465067
3434.5	-0.0108	-0.0197	-0.0144	-0.0149667	0.0342	0.0078	-0.0128	0.00973333	0.0024	0.0651	0.095		0.0541667	0.0304	0.0115403	0.00845799	0.00639095	0.012	0.00271754	0.0305333	0	0.135133	0.0141848								3434.5	0.0142579	0.00845799	0.0205757	0.000854073	1.6265e-06	0.00112835	-0.0292245	0.00127534	0.0335909		0.0304	0.5304	-0.588	-0.569467	-0.464867
[truncated: 6,070 more rows]

## Sheet: theobromine 12
ibu					loxo				dic					neat theobro	i1	l1	d1	neat ibu	1	neat loxo	1	neat dic	1			ci1	0.472044	i1	0.596602			i1	l1	d1	i1	l1	d1	i1	l1	d1
cm-1	A																									cl1	0.332141	l1	0.573091									difference
[truncated: 7,202 more rows]

## Sheet: theobromine 21
ibu					loxo				dic					neat theobro	i1	l1	d1	neat ibu	1	neat loxo	1	neat dic	1			ci1	0.707954	i1	0.153817			i1	l1	d1	i1	l1	d1	i1	l1	d1
[truncated: 7,203 more rows]

[truncated: 5 more sheets: theobromine 13, theobromine 31, theobromine 14, theobromine 41, Sheet2 (2)]
