# Supplementary material for: How Does the Powder Mixture of Ibuprofen and Caffeine Attenuate the Solubility of Ibuprofen? Comparative Study for the Xanthine Derivatives to Recognize Their Intermolecular Interactions Using Fourier-Transform Infrared (FTIR) Spectra, Differential Scanning Calorimetry (DSC), and X-ray Powder Diffractometry (XRPD)
Source: Mol Pharm. 2024 Aug 7;21(9):4524–40. doi: 10.1021/acs.molpharmaceut.4c00429 (PMC11487632; doi:10.1021/acs.molpharmaceut.4c00429)
Supplement: Supplementary file 6 — mp4c00429_si_006.xlsx [file mp4c00429_si_006.xlsx]

## Sheet: xanthine
ibu					loxo				dic					neat xan	i1	l1	d1	neat ibu	1	neat loxo	1	neat dic	1			ci1	0.359804	i1	0.431617		理論値	i1	l1	d1	i1	l1	d1	i1	l1	d1
cm-1	A																									cl1	0.273969	l1	0.509444									差
4000	-0.0129	-0.0324	-0.029	-0.0247667	-0.0034	-0.0072	-0.0106	-0.00706667	0.0289	0.0348	0.0468	0.0368333		0.0349667	0.0125811	0.00957978	0.0113414	0.00963333	0.00415791	0.0292	0.0148758	0.141433	0.0438267			cdi	0.324348	d1	0.309875		4000	0.0167391	0.0244556	0.0551681	0.00172272	0.00099365	0.000336163	-0.0415057	-0.0315222	-0.0183347		0.0349667	0.534967	-0.590367	-0.5708	-0.458567
3999.5	-0.0125	-0.0323	-0.0289	-0.0245667	-0.0033	-0.007	-0.0106	-0.00696667	0.029	0.0349	0.0468	0.0369		0.0350667	0.0126171	0.00960718	0.0113738	0.00996667	0.00430178	0.0294333	0.0149946	0.141767	0.04393								3999.5	0.0169189	0.0246018	0.0553038	0.00172105	0.000996569	0.0003387	-0.0414856	-0.0315685	-0.0184038		0.0350667	0.535067	-0.590033	-0.570567	-0.458233
3999	-0.0121	-0.0321	-0.0287	-0.0243	-0.0034	-0.0069	-0.0105	-0.00693333	0.0294	0.0347	0.0467	0.0369333		0.0350667	0.0126171	0.00960718	0.0113738	0.0101333	0.00437372	0.0295333	0.0150456	0.142	0.0440023								3999	0.0169908	0.0246528	0.0553761	0.00170493	0.000997682	0.000340136	-0.0412908	-0.0315861	-0.0184428		0.0350667	0.535067	-0.589867	-0.570467	-0.458
3998.5	-0.012	-0.0318	-0.0285	-0.0241	-0.0034	-0.0067	-0.0103	-0.0068	0.0296	0.0348	0.0468	0.0370667		0.035	0.0125931	0.00958891	0.0113522	0.0100667	0.00434495	0.0295333	0.0150456	0.141967	0.043992								3998.5	0.0169381	0.0246345	0.0553442	0.00168412	0.000988128	0.000334067	-0.0410381	-0.0314345	-0.0182775		0.035	0.535	-0.589933	-0.570467	-0.458033
3998	-0.0123	-0.0318	-0.0286	-0.0242333	-0.0035	-0.0067	-0.0103	-0.00683333	0.0294	0.0349	0.0471	0.0371333		0.0349	0.0125572	0.00956151	0.0113198	0.00983333	0.00424424	0.0291667	0.0148588	0.1417	0.0439093								3998	0.0168014	0.0244203	0.0552291	0.00168385	0.00097679	0.000327456	-0.0410347	-0.0312536	-0.0180958		0.0349	0.5349	-0.590167	-0.570833	-0.4583
3997.5	-0.0126	-0.0322	-0.029	-0.0246	-0.0036	-0.007	-0.0106	-0.00706667	0.0292	0.0347	0.0468	0.0369		0.0344333	0.0123892	0.00943366	0.0111684	0.00933333	0.00402843	0.0285	0.0145192	0.1412	0.0437544								3997.5	0.0164177	0.0239528	0.0549228	0.00168245	0.000962209	0.000324821	-0.0410177	-0.0310195	-0.0180228		0.0344333	0.534433	-0.590667	-0.5715	-0.4588
3997	-0.0126	-0.0323	-0.0291	-0.0246667	-0.0036	-0.0072	-0.0106	-0.00713333	0.0293	0.0347	0.0467	0.0369		0.0340667	0.0122573	0.00933321	0.0110495	0.00906667	0.00391333	0.0284	0.0144682	0.1411	0.0437234								3997	0.0161706	0.0238014	0.0547729	0.00166769	0.000956959	0.00031944	-0.0408373	-0.0309348	-0.0178729		0.0340667	0.534067	-0.590933	-0.5716	-0.4589
3996.5	-0.0125	-0.0321	-0.0289	-0.0245	-0.0033	-0.0068	-0.0104	-0.00683333	0.0295	0.035	0.0469	0.0371333		0.0342333	0.0123173	0.00937887	0.0111035	0.0093	0.00401404	0.0287	0.0146211	0.1414	0.0438164								3996.5	0.0163313	0.0239999	0.0549199	0.0016672	0.00095069	0.000316362	-0.0408313	-0.0308333	-0.0177866		0.0342333	0.534233	-0.5907	-0.5713	-0.4586
3996	-0.0124	-0.032	-0.0287	-0.0243667	-0.0033	-0.0067	-0.0104	-0.0068	0.0296	0.0351	0.0469	0.0372		0.0346	0.0124492	0.00947932	0.0112225	0.0096	0.00414353	0.0289	0.0147229	0.141633	0.0438887								3996	0.0165927	0.0242023	0.0551111	0.00167767	0.00096114	0.000320808	-0.0409594	-0.0310023	-0.0179111		0.0346	0.5346	-0.5904	-0.5711	-0.458367
3995.5	-0.0126	-0.0321	-0.0287	-0.0244667	-0.0035	-0.0069	-0.0105	-0.00696667	0.0296	0.0348	0.0466	0.037		0.0347333	0.0124972	0.00951585	0.0112657	0.00956667	0.00412914	0.0289	0.0147229	0.1416	0.0438783								3995.5	0.0166263	0.0242388	0.055144	0.00168863	0.000973781	0.000329206	-0.041093	-0.0312055	-0.018144		0.0347333	0.534733	-0.590433	-0.5711	-0.4584
3995	-0.0125	-0.0322	-0.0288	-0.0245	-0.0033	-0.007	-0.0104	-0.0069	0.0296	0.0346	0.0465	0.0369		0.0345333	0.0124252	0.00946106	0.0112008	0.00936667	0.00404281	0.0288333	0.014689	0.141367	0.043806		各固有ピークが出現しており物理混合における相互作用は見られないと考えられる						3995	0.016468	0.02415	0.0550069	0.00167838	0.000964105	0.000327859	-0.040968	-0.03105	-0.0181069		0.0345333	0.534533	-0.590633	-0.571167	-0.458633
3994.5	-0.0121	-0.0322	-0.0288	-0.0243667	-0.0031	-0.0071	-0.0104	-0.00686667	0.0297	0.0346	0.0467	0.037		0.0343	0.0123413	0.00939713	0.0111251	0.00913333	0.0039421	0.0286	0.0145701	0.1414	0.0438164								3994.5	0.0162834	0.0239672	0.0549415	0.00165243	0.00095073	0.000321898	-0.04065	-0.0308339	-0.0179415		0.0343	0.5343	-0.590867	-0.5714	-0.4586
3994	-0.0117	-0.032	-0.0286	-0.0241	-0.0031	-0.0069	-0.0103	-0.00676667	0.0299	0.0348	0.0469	0.0372		0.0345	0.0124132	0.00945193	0.01119	0.0093	0.00401404	0.0289	0.0147229	0.141767	0.04393								3994	0.0164273	0.0241749	0.05512	0.00164246	0.000957379	0.000321127	-0.0405273	-0.0309415	-0.01792		0.0345	0.5345	-0.5907	-0.5711	-0.458233
3993.5	-0.0118	-0.0318	-0.0284	-0.024	-0.003	-0.0068	-0.0103	-0.0067	0.0299	0.0349	0.047	0.0372667		0.0349333	0.0125691	0.00957065	0.0113306	0.00986667	0.00425862	0.0294	0.0149777	0.142233	0.0440746								3993.5	0.0168278	0.0245483	0.0554052	0.00166691	0.000976457	0.000329005	-0.0408278	-0.0312483	-0.0181385		0.0349333	0.534933	-0.590133	-0.5706	-0.457767
3993	-0.0123	-0.0321	-0.0287	-0.0243667	-0.0034	-0.0072	-0.0107	-0.0071	0.0296	0.0345	0.0469	0.037		0.0348	0.0125212	0.00953412	0.0112873	0.00976667	0.00421546	0.0292	0.0148758	0.1421	0.0440333								3993	0.0167366	0.0244099	0.0553206	0.00168948	0.000992873	0.000335644	-0.0411033	-0.0315099	-0.0183206		0.0348	0.5348	-0.590233	-0.5708	-0.4579
3992.5	-0.0125	-0.0324	-0.0291	-0.0246667	-0.0039	-0.0075	-0.0109	-0.00743333	0.0293	0.0341	0.0467	0.0367		0.0343	0.0123413	0.00939713	0.0111251	0.00936667	0.00404281	0.0288	0.014672	0.141567	0.043868								3992.5	0.0163841	0.0240691	0.0549932	0.00168516	0.000992405	0.00033464	-0.0410508	-0.0315025	-0.0182932		0.0343	0.5343	-0.590633	-0.5712	-0.458433
3992	-0.0125	-0.0324	-0.029	-0.0246333	-0.0039	-0.0074	-0.0108	-0.00736667	0.029	0.0344	0.0468	0.0367333		0.0343333	0.0123533	0.00940627	0.011136	0.0093	0.00401404	0.0287333	0.014638	0.141467	0.043837								3992	0.0163673	0.0240443	0.054973	0.00168105	0.000986649	0.000332685	-0.0410006	-0.031411	-0.0182397		0.0343333	0.534333	-0.5907	-0.571267	-0.458533
3991.5	-0.0122	-0.0323	-0.0287	-0.0244	-0.0035	-0.007	-0.0105	-0.007	0.0292	0.035	0.047	0.0370667		0.0344333	0.0123892	0.00943366	0.0111684	0.00926667	0.00399965	0.0285667	0.0145531	0.1416	0.0438783								3991.5	0.0163889	0.0239868	0.0550467	0.00166373	0.000960181	0.000323283	-0.0407889	-0.0309868	-0.0179801		0.0344333	0.534433	-0.590733	-0.571433	-0.4584
3991	-0.012	-0.0322	-0.0287	-0.0243	-0.0031	-0.0068	-0.0104	-0.00676667	0.0298	0.0351	0.0472	0.0373667		0.0342333	0.0123173	0.00937887	0.0111035	0.0092	0.00397088	0.0283667	0.0144512	0.141533	0.0438577								3991	0.0162882	0.0238301	0.0549612	0.0016474	0.000936162	0.000309568	-0.0405882	-0.0305968	-0.0175945		0.0342333	0.534233	-0.5908	-0.571633	-0.458467
3990.5	-0.012	-0.032	-0.0287	-0.0242333	-0.0031	-0.0067	-0.0105	-0.00676667	0.03	0.0349	0.047	0.0373		0.0341333	0.0122813	0.00935147	0.0110711	0.0092	0.00397088	0.0284	0.0144682	0.1416	0.0438783								3990.5	0.0162522	0.0238197	0.0549494	0.00163908	0.000935525	0.000311502	-0.0404855	-0.0305864	-0.0176494		0.0341333	0.534133	-0.5908	-0.5716	-0.4584
3990	-0.0122	-0.032	-0.0287	-0.0243	-0.0034	-0.0067	-0.0105	-0.00686667	0.0296	0.0348	0.047	0.0371333		0.034	0.0122333	0.00931494	0.0110278	0.0091	0.00392772	0.0282333	0.0143833	0.141467	0.043837								3990	0.016161	0.0236983	0.0548649	0.0016371	0.000934214	0.000314407	-0.040461	-0.0305649	-0.0177315		0.034	0.534	-0.5909	-0.571767	-0.458533
3989.5	-0.0123	-0.032	-0.0289	-0.0244	-0.0035	-0.0067	-0.0105	-0.0069	0.0294	0.0347	0.0471	0.0370667		0.0337667	0.0121494	0.00925102	0.0109522	0.00896667	0.00387017	0.0280333	0.0142814	0.141167	0.0437441								3989.5	0.0160195	0.0235324	0.0546962	0.00163374	0.000926133	0.000310801	-0.0404195	-0.0304324	-0.0176296		0.0337667	0.533767	-0.591033	-0.571967	-0.458833
3989	-0.0123	-0.0319	-0.0289	-0.0243667	-0.0036	-0.0067	-0.0107	-0.007	0.0293	0.0347	0.0469	0.0369667		0.0338667	0.0121854	0.00927841	0.0109846	0.00916667	0.00395649	0.0283	0.0144173	0.141167	0.0437441								3989	0.0161418	0.0236957	0.0547287	0.00164094	0.000942225	0.000315488	-0.0405085	-0.0306957	-0.017762		0.0338667	0.533867	-0.590833	-0.5717	-0.458833
3988.5	-0.0123	-0.0321	-0.0289	-0.0244333	-0.0037	-0.0068	-0.0107	-0.00706667	0.0294	0.0349	0.0468	0.0370333		0.0343667	0.0123653	0.0094154	0.0111468	0.00953333	0.00411475	0.0287667	0.014655	0.141667	0.043899								3988.5	0.01648	0.0240704	0.0550458	0.0016739	0.000969518	0.000324448	-0.0409133	-0.0311371	-0.0180124		0.0343667	0.534367	-0.590467	-0.571233	-0.458333
3988	-0.0122	-0.0323	-0.0289	-0.0244667	-0.0037	-0.0068	-0.0106	-0.00703333	0.0295	0.035	0.0469	0.0371333		0.0346333	0.0124612	0.00948846	0.0112333	0.00963333	0.00415791	0.0290667	0.0148078	0.1419	0.0439713								3988	0.0166191	0.0242963	0.0552046	0.00168804	0.000981546	0.00032657	-0.0410858	-0.0313296	-0.0180712		0.0346333	0.534633	-0.590367	-0.570933	-0.4581
3987.5	-0.0123	-0.0322	-0.029	-0.0245	-0.0037	-0.0071	-0.0105	-0.0071	0.0295	0.0348	0.0469	0.0370667		0.0343333	0.0123533	0.00940627	0.011136	0.0094	0.0040572	0.0289333	0.0147399	0.141667	0.043899								3987.5	0.0164105	0.0241462	0.055035	0.00167367	0.000976324	0.00032286	-0.0409105	-0.0312462	-0.0179683		0.0343333	0.534333	-0.5906	-0.571067	-0.458333
3987	-0.0123	-0.032	-0.029	-0.0244333	-0.0037	-0.0071	-0.0103	-0.00703333	0.0296	0.0347	0.0471	0.0371333		0.034	0.0122333	0.00931494	0.0110278	0.00916667	0.00395649	0.0286	0.0145701	0.141367	0.043806								3987	0.0161898	0.0238851	0.0548339	0.00165024	0.000955946	0.000313309	-0.0406232	-0.0309184	-0.0177005		0.034	0.534	-0.590833	-0.5714	-0.458633
3986.5	-0.0121	-0.0319	-0.0287	-0.0242333	-0.0035	-0.0068	-0.0102	-0.00683333	0.0298	0.0349	0.0473	0.0373333		0.0341	0.0122693	0.00934234	0.0110603	0.0093	0.00401404	0.0286	0.0145701	0.1413	0.0437854								3986.5	0.0162834	0.0239124	0.0548457	0.0016416	0.000945303	0.000306682	-0.0405167	-0.0307458	-0.0175123		0.0341	0.5341	-0.5907	-0.5714	-0.4587
3986	-0.0121	-0.0321	-0.0289	-0.0243667	-0.0034	-0.007	-0.0105	-0.00696667	0.0294	0.035	0.0471	0.0371667		0.0343	0.0123413	0.00939713	0.0111251	0.0094	0.0040572	0.0286667	0.0146041	0.1414	0.0438164								3986	0.0163985	0.0240012	0.0549415	0.0016618	0.000959009	0.000315945	-0.0407651	-0.0309679	-0.0177748		0.0343	0.5343	-0.5906	-0.571333	-0.4586
3985.5	-0.0123	-0.0325	-0.0291	-0.0246333	-0.0036	-0.0075	-0.0107	-0.00726667	0.0292	0.0347	0.0467	0.0368667		0.0344667	0.0124012	0.00944279	0.0111792	0.00946667	0.00408598	0.0287333	0.014638	0.141533	0.0438577								3985.5	0.0164872	0.0240808	0.0550369	0.0016909	0.000982665	0.000330157	-0.0411206	-0.0313475	-0.0181702		0.0344667	0.534467	-0.590533	-0.571267	-0.458467
3985	-0.0124	-0.0324	-0.029	-0.0246	-0.0037	-0.0075	-0.0109	-0.00736667	0.0294	0.0346	0.0467	0.0369		0.0345667	0.0124372	0.00947019	0.0112116	0.0096	0.00414353	0.0288333	0.014689	0.141767	0.04393								3985	0.0165807	0.0241592	0.0551416	0.00169585	0.000993878	0.000332757	-0.0411807	-0.0315258	-0.0182416		0.0345667	0.534567	-0.5904	-0.571167	-0.458233
3984.5	-0.0123	-0.0322	-0.0287	-0.0244	-0.0035	-0.007	-0.0109	-0.00713333	0.0295	0.0348	0.047	0.0371		0.0345	0.0124132	0.00945193	0.01119	0.00956667	0.00412914	0.0289667	0.0147569	0.141833	0.0439506								3984.5	0.0165424	0.0242088	0.0551407	0.00167628	0.000982331	0.000325466	-0.0409424	-0.0313422	-0.0180407		0.0345	0.5345	-0.590433	-0.571033	-0.458167
3984	-0.0123	-0.0321	-0.0287	-0.0243667	-0.0035	-0.0069	-0.0105	-0.00696667	0.0295	0.0346	0.0469	0.037		0.0343667	0.0123653	0.0094154	0.0111468	0.00953333	0.00411475	0.0289333	0.0147399	0.141533	0.0438577								3984	0.01648	0.0241553	0.0550045	0.00166845	0.000968578	0.00032416	-0.0408467	-0.031122	-0.0180045		0.0343667	0.534367	-0.590467	-0.571067	-0.458467
3983.5	-0.0125	-0.0324	-0.0289	-0.0246	-0.0039	-0.0073	-0.0106	-0.00726667	0.0293	0.0344	0.0464	0.0367		0.0341333	0.0122813	0.00935147	0.0110711	0.00943333	0.00407159	0.0287667	0.014655	0.1413	0.0437854								3983.5	0.0163529	0.0240065	0.0548565	0.00167714	0.00097801	0.000329657	-0.0409529	-0.0312732	-0.0181565		0.0341333	0.534133	-0.590567	-0.571233	-0.4587
3983	-0.0126	-0.0327	-0.0293	-0.0248667	-0.0039	-0.0075	-0.0107	-0.00736667	0.0288	0.0344	0.0463	0.0365		0.0339333	0.0122093	0.00929668	0.0110062	0.00913333	0.0039421	0.0285667	0.0145531	0.141167	0.0437441								3983	0.0161514	0.0238498	0.0547503	0.00168249	0.000974468	0.000333073	-0.0410181	-0.0312165	-0.0182503		0.0339333	0.533933	-0.590867	-0.571433	-0.458833
3982.5	-0.0124	-0.0324	-0.0291	-0.0246333	-0.0036	-0.0074	-0.0103	-0.0071	0.0289	0.0346	0.0466	0.0367		0.0341333	0.0122813	0.00935147	0.0110711	0.009	0.00388456	0.0285667	0.0145531	0.1413	0.0437854								3982.5	0.0161659	0.0239046	0.0548565	0.00166457	0.000961285	0.000329657	-0.0407992	-0.0310046	-0.0181565		0.0341333	0.534133	-0.591	-0.571433	-0.4587
3982	-0.0123	-0.0321	-0.0286	-0.0243333	-0.0034	-0.007	-0.0102	-0.00686667	0.0295	0.0348	0.047	0.0371		0.0344	0.0123773	0.00942453	0.0111576	0.00933333	0.00402843	0.0287333	0.014638	0.141633	0.0438887								3982	0.0164057	0.0240626	0.0550463	0.00165967	0.000956617	0.000322068	-0.040739	-0.0309292	-0.0179463		0.0344	0.5344	-0.590667	-0.571267	-0.458367
3981.5	-0.0126	-0.032	-0.0287	-0.0244333	-0.0034	-0.0069	-0.0104	-0.0069	0.0295	0.0347	0.0469	0.0370333		0.0345333	0.0124252	0.00946106	0.0112008	0.0097	0.00418669	0.0289667	0.0147569	0.141833	0.0439506								3981.5	0.0166119	0.024218	0.0551515	0.00168471	0.000968328	0.000328267	-0.0410452	-0.031118	-0.0181181		0.0345333	0.534533	-0.5903	-0.571033	-0.458167
3981	-0.0125	-0.0318	-0.0287	-0.0243333	-0.0033	-0.0068	-0.0102	-0.00676667	0.0296	0.035	0.0468	0.0371333		0.0346333	0.0124612	0.00948846	0.0112333	0.0098	0.00422985	0.0291	0.0148248	0.1417	0.0439093								3981	0.0166911	0.0243133	0.0551426	0.001683	0.000965963	0.000324333	-0.0410244	-0.03108	-0.0180093		0.0346333	0.534633	-0.5902	-0.5709	-0.4583
3980.5	-0.012	-0.0319	-0.0285	-0.0241333	-0.0033	-0.0066	-0.01	-0.00663333	0.0296	0.0351	0.0469	0.0372		0.0344667	0.0124012	0.00944279	0.0111792	0.00963333	0.00415791	0.0289333	0.0147399	0.141533	0.0438577								3980.5	0.0165592	0.0241827	0.0550369	0.00165588	0.000949629	0.000318155	-0.0406925	-0.0308161	-0.0178369		0.0344667	0.534467	-0.590367	-0.571067	-0.458467
3980	-0.012	-0.0321	-0.0285	-0.0242	-0.0033	-0.0067	-0.0102	-0.00673333	0.0295	0.0348	0.0468	0.0370333		0.0341	0.0122693	0.00934234	0.0110603	0.00936667	0.00404281	0.0285667	0.0145531	0.1413	0.0437854								3980	0.0163121	0.0238955	0.0548457	0.00164123	0.000938123	0.000317279	-0.0405121	-0.0306288	-0.0178123		0.0341	0.5341	-0.590633	-0.571433	-0.4587
3979.5	-0.0122	-0.0322	-0.0287	-0.0243667	-0.0034	-0.007	-0.0104	-0.00693333	0.0295	0.0345	0.0466	0.0368667		0.0339667	0.0122213	0.00930581	0.011017	0.00926667	0.00399965	0.0285333	0.0145361	0.1413	0.0437854								3979.5	0.016221	0.023842	0.0548024	0.00164736	0.000947118	0.000321691	-0.0405877	-0.0307753	-0.0179357		0.0339667	0.533967	-0.590733	-0.571467	-0.4587
3979	-0.0122	-0.0322	-0.0286	-0.0243333	-0.0034	-0.0072	-0.0104	-0.007	0.0296	0.0343	0.0465	0.0368		0.0338333	0.0121734	0.00926928	0.0109738	0.0092	0.00397088	0.0286	0.0145701	0.141167	0.0437441								3979	0.0161442	0.0238394	0.0547178	0.00163843	0.000951068	0.000321049	-0.0404776	-0.0308394	-0.0179178		0.0338333	0.533833	-0.5908	-0.5714	-0.458833
3978.5	-0.0122	-0.032	-0.0285	-0.0242333	-0.0033	-0.0071	-0.0102	-0.00686667	0.0296	0.0344	0.0468	0.0369333		0.0339	0.0121974	0.00928755	0.0109954	0.0092	0.00397088	0.0285	0.0145192	0.141	0.0436924								3978.5	0.0161682	0.0238067	0.0546878	0.00163229	0.000940856	0.000315222	-0.0404016	-0.0306734	-0.0177545		0.0339	0.5339	-0.5908	-0.5715	-0.459
3978	-0.0123	-0.0321	-0.0288	-0.0244	-0.0035	-0.0071	-0.0103	-0.00696667	0.0295	0.0347	0.0469	0.0370333		0.0342333	0.0123173	0.00937887	0.0111035	0.0094	0.0040572	0.0286667	0.0146041	0.141267	0.043775								3978	0.0163745	0.0239829	0.0548786	0.00166256	0.000957878	0.000318453	-0.0407745	-0.0309496	-0.0178452		0.0342333	0.534233	-0.5906	-0.571333	-0.458733
3977.5	-0.0123	-0.0323	-0.029	-0.0245333	-0.004	-0.0071	-0.0105	-0.0072	0.0293	0.0347	0.0466	0.0368667		0.0341667	0.0122933	0.0093606	0.0110819	0.00943333	0.00407159	0.0286333	0.0145871	0.141367	0.043806								3977.5	0.0163649	0.0239477	0.0548879	0.00167266	0.000970179	0.000324766	-0.0408982	-0.0311477	-0.0180213		0.0341667	0.534167	-0.590567	-0.571367	-0.458633
3977	-0.0125	-0.0324	-0.0292	-0.0247	-0.004	-0.0073	-0.0107	-0.00733333	0.0291	0.0346	0.0463	0.0366667		0.0339667	0.0122213	0.00930581	0.011017	0.0093	0.00401404	0.0284333	0.0144852	0.141267	0.043775								3977	0.0162354	0.023791	0.0547921	0.00167571	0.000968725	0.000328531	-0.0409354	-0.0311243	-0.0181254		0.0339667	0.533967	-0.5907	-0.571567	-0.458733
3976.5	-0.0126	-0.0326	-0.0291	-0.0247667	-0.0038	-0.0075	-0.0107	-0.00733333	0.029	0.0345	0.0462	0.0365667		0.0340667	0.0122573	0.00933321	0.0110495	0.00916667	0.00395649	0.0283333	0.0144343	0.141067	0.0437131								3976.5	0.0162138	0.0237675	0.0547625	0.0016794	0.00096726	0.00033109	-0.0409805	-0.0311008	-0.0181959		0.0340667	0.534067	-0.590833	-0.571667	-0.458933
3976	-0.0126	-0.0324	-0.0289	-0.0246333	-0.0036	-0.0073	-0.0106	-0.00716667	0.0289	0.0345	0.0466	0.0366667		0.0341333	0.0122813	0.00935147	0.0110711	0.00916667	0.00395649	0.0285	0.0145192	0.141067	0.0437131								3976	0.0162378	0.0238706	0.0547842	0.00167045	0.000963314	0.000328244	-0.0408711	-0.0310373	-0.0181175		0.0341333	0.534133	-0.590833	-0.5715	-0.458933
3975.5	-0.0128	-0.0321	-0.0289	-0.0246	-0.0038	-0.0072	-0.0107	-0.00723333	0.0289	0.0346	0.0466	0.0367		0.0342667	0.0123293	0.009388	0.0111143	0.00913333	0.0039421	0.0287	0.0146211	0.141067	0.0437131								3975.5	0.0162714	0.0240091	0.0548274	0.00167047	0.000976087	0.000328603	-0.0408714	-0.0312424	-0.0181274		0.0342667	0.534267	-0.590867	-0.5713	-0.458933
3975	-0.0127	-0.0321	-0.0291	-0.0246333	-0.004	-0.0072	-0.0109	-0.00736667	0.029	0.0346	0.0465	0.0367		0.0343333	0.0123533	0.00940627	0.011136	0.00926667	0.00399965	0.0288333	0.014689	0.140933	0.0436718								3975	0.0163529	0.0240952	0.0548077	0.00167987	0.000989852	0.000327889	-0.0409863	-0.0314619	-0.0181077		0.0343333	0.534333	-0.590733	-0.571167	-0.459067
3974.5	-0.0124	-0.0324	-0.0293	-0.0247	-0.004	-0.0073	-0.0107	-0.00733333	0.0291	0.0343	0.0464	0.0366		0.0339667	0.0122213	0.00930581	0.011017	0.00923333	0.00398527	0.0285333	0.0145361	0.1407	0.0435995								3974.5	0.0162066	0.023842	0.0546165	0.00167335	0.000971899	0.000324594	-0.0409066	-0.0311753	-0.0180165		0.0339667	0.533967	-0.590767	-0.571467	-0.4593
3974	-0.0124	-0.0325	-0.0291	-0.0246667	-0.0036	-0.0071	-0.0104	-0.00703333	0.0292	0.0343	0.0463	0.0366		0.0338333	0.0121734	0.00926928	0.0109738	0.00916667	0.00395649	0.0282667	0.0144003	0.140733	0.0436098								3974	0.0161299	0.0236696	0.0545836	0.00166436	0.000942669	0.000323409	-0.0407965	-0.0307029	-0.0179836		0.0338333	0.533833	-0.590833	-0.571733	-0.459267
3973.5	-0.0125	-0.0323	-0.0288	-0.0245333	-0.0035	-0.007	-0.0105	-0.007	0.0292	0.0345	0.0464	0.0367		0.0340333	0.0122453	0.00932408	0.0110387	0.0093	0.00401404	0.0284	0.0144682	0.140967	0.0436821								3973.5	0.0162594	0.0237923	0.0547207	0.00166404	0.000948165	0.000324747	-0.0407927	-0.0307923	-0.0180207		0.0340333	0.534033	-0.5907	-0.5716	-0.459033
3973	-0.0124	-0.032	-0.0287	-0.0243667	-0.0037	-0.0069	-0.0107	-0.0071	0.0292	0.0346	0.0465	0.0367667		0.0341333	0.0122813	0.00935147	0.0110711	0.0094	0.0040572	0.0287	0.0146211	0.141167	0.0437441								3973	0.0163385	0.0239725	0.0548152	0.00165691	0.000965502	0.000325748	-0.0407052	-0.0310725	-0.0180485		0.0341333	0.534133	-0.5906	-0.5713	-0.458833
3972.5	-0.0122	-0.032	-0.0287	-0.0243	-0.0037	-0.0068	-0.0105	-0.007	0.0294	0.0347	0.0467	0.0369333		0.0339	0.0121974	0.00928755	0.0109954	0.00923333	0.00398527	0.0286333	0.0145871	0.140933	0.0436718								3972.5	0.0161826	0.0238746	0.0546672	0.00163884	0.000953243	0.000314489	-0.0404826	-0.0308746	-0.0177338		0.0339	0.5339	-0.590767	-0.571367	-0.459067
3972	-0.0119	-0.0319	-0.0288	-0.0242	-0.0035	-0.0067	-0.0102	-0.0068	0.0298	0.035	0.047	0.0372667		0.0335333	0.0120654	0.00918709	0.0108765	0.00903333	0.00389894	0.0283667	0.0144512	0.140733	0.0436098								3972	0.0159644	0.0236383	0.0544863	0.00161318	0.000926492	0.000296515	-0.0401644	-0.0304383	-0.0172196		0.0335333	0.533533	-0.590967	-0.571633	-0.459267
3971.5	-0.0121	-0.032	-0.0291	-0.0244	-0.0037	-0.0071	-0.0104	-0.00706667	0.0294	0.0347	0.0466	0.0369		0.0335333	0.0120654	0.00918709	0.0108765	0.00893333	0.00385578	0.0282333	0.0143833	0.140767	0.0436201								3971.5	0.0159212	0.0235704	0.0544966	0.0016258	0.00093863	0.00030964	-0.0403212	-0.0306371	-0.0175966		0.0335333	0.533533	-0.591067	-0.571767	-0.459233
3971	-0.0123	-0.0322	-0.0293	-0.0246	-0.0038	-0.0073	-0.0108	-0.0073	0.029	0.0343	0.0461	0.0364667		0.0337667	0.0121494	0.00925102	0.0109522	0.00906667	0.00391333	0.0284333	0.0144852	0.141067	0.0437131								3971	0.0160627	0.0237362	0.0546652	0.00165346	0.000963247	0.000331188	-0.0406627	-0.0310362	-0.0181986		0.0337667	0.533767	-0.590933	-0.571567	-0.458933
3970.5	-0.0124	-0.0324	-0.0293	-0.0247	-0.004	-0.0072	-0.0111	-0.00743333	0.0289	0.0342	0.0462	0.0364333		0.0341	0.0122693	0.00934234	0.0110603	0.00943333	0.00407159	0.0287333	0.014638	0.1413	0.0437854								3970.5	0.0163409	0.0239804	0.0548457	0.00168436	0.000986821	0.000339014	-0.0410409	-0.0314137	-0.0184123		0.0341	0.5341	-0.590567	-0.571267	-0.4587
3970	-0.0126	-0.0321	-0.0291	-0.0246	-0.004	-0.007	-0.0108	-0.00726667	0.0289	0.0344	0.0466	0.0366333		0.0341667	0.0122933	0.0093606	0.0110819	0.00946667	0.00408598	0.0287667	0.014655	0.141333	0.0437957								3970	0.0163793	0.0240156	0.0548776	0.0016793	0.000978581	0.000332854	-0.0409793	-0.0312823	-0.0182443		0.0341667	0.534167	-0.590533	-0.571233	-0.458667
3969.5	-0.0124	-0.032	-0.0288	-0.0244	-0.0036	-0.0069	-0.0105	-0.007	0.0292	0.0347	0.0468	0.0369		0.0339333	0.0122093	0.00929668	0.0110062	0.0092	0.00397088	0.0285	0.0145192	0.141133	0.0437337								3969.5	0.0161802	0.0238158	0.05474	0.00164675	0.000949616	0.000318264	-0.0405802	-0.0308158	-0.01784		0.0339333	0.533933	-0.5908	-0.5715	-0.458867
3969	-0.0123	-0.0322	-0.0286	-0.0243667	-0.0035	-0.0069	-0.0104	-0.00693333	0.0291	0.0346	0.0467	0.0368		0.0338	0.0121614	0.00926015	0.010963	0.0092	0.00397088	0.0285	0.0145192	0.1411	0.0437234								3969	0.0161322	0.0237793	0.0546864	0.00164016	0.000943267	0.000319923	-0.0404989	-0.0307126	-0.0178864		0.0338	0.5338	-0.5908	-0.5715	-0.4589
3968.5	-0.0123	-0.0323	-0.029	-0.0245333	-0.0036	-0.0071	-0.0107	-0.00713333	0.0289	0.0343	0.0465	0.0365667		0.0337667	0.0121494	0.00925102	0.0109522	0.00906667	0.00391333	0.0284	0.0144682	0.1409	0.0436614								3968.5	0.0160627	0.0237192	0.0546136	0.00164804	0.000951881	0.000325692	-0.040596	-0.0308526	-0.0180469		0.0337667	0.533767	-0.590933	-0.5716	-0.4591
3968	-0.0122	-0.032	-0.029	-0.0244	-0.0034	-0.007	-0.0108	-0.00706667	0.0291	0.0344	0.0465	0.0366667		0.0337333	0.0121374	0.00924188	0.0109414	0.00903333	0.00389894	0.0284	0.0144682	0.1408	0.0436304								3968	0.0160363	0.0237101	0.0545718	0.0016351	0.00094721	0.000320594	-0.0404363	-0.0307768	-0.0179051		0.0337333	0.533733	-0.590967	-0.5716	-0.4592
3967.5	-0.0121	-0.0319	-0.0289	-0.0243	-0.0033	-0.007	-0.0108	-0.00703333	0.0292	0.0346	0.0465	0.0367667		0.0338667	0.0121854	0.00927841	0.0109846	0.0092	0.00397088	0.0286	0.0145701	0.141	0.0436924								3967.5	0.0161562	0.0238485	0.054677	0.00163671	0.000953689	0.000320781	-0.0404562	-0.0308819	-0.0179103		0.0338667	0.533867	-0.5908	-0.5714	-0.459
3967	-0.0125	-0.0321	-0.029	-0.0245333	-0.0037	-0.0072	-0.0109	-0.00726667	0.0291	0.0345	0.0463	0.0366333		0.0338333	0.0121734	0.00926928	0.0109738	0.0093	0.00401404	0.0286667	0.0146041	0.141033	0.0437027								3967	0.0161874	0.0238734	0.0546765	0.00165818	0.000969701	0.000325557	-0.0407207	-0.03114	-0.0180432		0.0338333	0.533833	-0.5907	-0.571333	-0.458967
3966.5	-0.0126	-0.0322	-0.029	-0.0246	-0.0038	-0.0073	-0.0107	-0.00726667	0.0291	0.0346	0.0463	0.0366667		0.0338667	0.0121854	0.00927841	0.0109846	0.0094	0.0040572	0.0285333	0.0145361	0.140967	0.0436821								3966.5	0.0162426	0.0238146	0.0546667	0.00166811	0.000966043	0.000324001	-0.0408426	-0.0310812	-0.018		0.0338667	0.533867	-0.5906	-0.571467	-0.459033
3966	-0.0124	-0.032	-0.029	-0.0244667	-0.0037	-0.0069	-0.0104	-0.007	0.0292	0.0348	0.0464	0.0368		0.0337667	0.0121494	0.00925102	0.0109522	0.00926667	0.00399965	0.0285333	0.0145361	0.141033	0.0437027								3966	0.016149	0.0237872	0.0546549	0.00164963	0.000947849	0.000318798	-0.0406157	-0.0307872	-0.0178549		0.0337667	0.533767	-0.590733	-0.571467	-0.458967
3965.5	-0.0124	-0.0321	-0.0292	-0.0245667	-0.0037	-0.0068	-0.0107	-0.00706667	0.0293	0.0345	0.0463	0.0367		0.0337667	0.0121494	0.00925102	0.0109522	0.00923333	0.00398527	0.0285667	0.0145531	0.141167	0.0437441								3965.5	0.0161346	0.0238041	0.0546962	0.0016566	0.000953007	0.000323864	-0.0407013	-0.0308708	-0.0179962		0.0337667	0.533767	-0.590767	-0.571433	-0.458833
3965	-0.0124	-0.0323	-0.0294	-0.0247	-0.0038	-0.0071	-0.0109	-0.00726667	0.0293	0.0342	0.0462	0.0365667		0.0338667	0.0121854	0.00927841	0.0109846	0.00946667	0.00408598	0.0287667	0.014655	0.141367	0.043806								3965	0.0162713	0.0239334	0.0547906	0.00167865	0.000973446	0.000332113	-0.0409713	-0.0312001	-0.018224		0.0338667	0.533867	-0.590533	-0.571233	-0.458633
3964.5	-0.0124	-0.0325	-0.0294	-0.0247667	-0.004	-0.0073	-0.011	-0.00743333	0.0292	0.0343	0.0462	0.0365667		0.0337333	0.0121374	0.00924188	0.0109414	0.0094	0.0040572	0.0286667	0.0146041	0.1412	0.0437544								3964.5	0.0161946	0.023846	0.0546957	0.00167782	0.000978394	0.000328663	-0.0409613	-0.0312793	-0.0181291		0.0337333	0.533733	-0.5906	-0.571333	-0.4588
3964	-0.0125	-0.0325	-0.0291	-0.0247	-0.004	-0.0073	-0.011	-0.00743333	0.0291	0.0343	0.0464	0.0366		0.0337667	0.0121494	0.00925102	0.0109522	0.00933333	0.00402843	0.0285333	0.0145361	0.1412	0.0437544								3964	0.0161778	0.0237872	0.0547066	0.00167099	0.000974719	0.000327847	-0.0408778	-0.0312205	-0.0181066		0.0337667	0.533767	-0.590667	-0.571467	-0.4588
3963.5	-0.0126	-0.0324	-0.0289	-0.0246333	-0.004	-0.0073	-0.0108	-0.00736667	0.0292	0.0344	0.0465	0.0367		0.0341667	0.0122933	0.0093606	0.0110819	0.0096	0.00414353	0.0288333	0.014689	0.141733	0.0439197								3963.5	0.0164368	0.0240496	0.0550016	0.00168676	0.000986981	0.000334947	-0.0410702	-0.0314162	-0.0183016		0.0341667	0.534167	-0.5904	-0.571167	-0.458267
3963	-0.0126	-0.0325	-0.0291	-0.0247333	-0.0041	-0.0073	-0.0109	-0.00743333	0.0291	0.0343	0.0463	0.0365667		0.0343667	0.0123653	0.0094154	0.0111468	0.00963333	0.00415791	0.0290333	0.0147909	0.141967	0.043992								3963	0.0165232	0.0242063	0.0551387	0.0017021	0.00100106	0.000344922	-0.0412565	-0.0316396	-0.0185721		0.0343667	0.534367	-0.590367	-0.570967	-0.458033
3962.5	-0.0126	-0.0324	-0.0292	-0.0247333	-0.0042	-0.0073	-0.0109	-0.00746667	0.029	0.0342	0.0464	0.0365333		0.0341667	0.0122933	0.0093606	0.0110819	0.00933333	0.00402843	0.0287	0.0146211	0.1415	0.0438474								3962.5	0.0163217	0.0239817	0.0549293	0.00168552	0.000988997	0.00033841	-0.0410551	-0.0314483	-0.0183959		0.0341667	0.534167	-0.590667	-0.5713	-0.4585
3962	-0.0126	-0.0324	-0.0291	-0.0247	-0.004	-0.0072	-0.0106	-0.00726667	0.029	0.0344	0.0466	0.0366667		0.0338	0.0121614	0.00926015	0.010963	0.00906667	0.00391333	0.0284333	0.0144852	0.141	0.0436924								3962	0.0160747	0.0237453	0.0546554	0.00166258	0.000961745	0.000323594	-0.0407747	-0.031012	-0.0179887		0.0338	0.5338	-0.590933	-0.571567	-0.459
3961.5	-0.013	-0.0326	-0.0292	-0.0249333	-0.0039	-0.0073	-0.0107	-0.0073	0.029	0.0341	0.0465	0.0365333		0.0335333	0.0120654	0.00918709	0.0108765	0.009	0.00388456	0.0284333	0.0144852	0.140967	0.0436821								3961.5	0.01595	0.0236723	0.0545586	0.00167145	0.000959283	0.000324909	-0.0408833	-0.0309723	-0.0180252		0.0335333	0.533533	-0.591	-0.571567	-0.459033
3961	-0.0129	-0.0324	-0.0294	-0.0249	-0.004	-0.0074	-0.0108	-0.0074	0.0289	0.0339	0.0464	0.0364		0.0336	0.0120894	0.00920536	0.0108981	0.00906667	0.00391333	0.0284667	0.0145022	0.1411	0.0437234								3961	0.0160027	0.0237075	0.0546215	0.00167303	0.000967679	0.000332023	-0.0409027	-0.0311075	-0.0182215		0.0336	0.5336	-0.590933	-0.571533	-0.4589
3960.5	-0.0127	-0.0323	-0.0294	-0.0248	-0.0043	-0.0074	-0.0109	-0.00753333	0.0289	0.0339	0.0461	0.0363		0.0336	0.0120894	0.00920536	0.0108981	0.0092	0.00397088	0.0284	0.0144682	0.141033	0.0437027								3960.5	0.0160603	0.0236736	0.0546009	0.00166956	0.000973871	0.000334921	-0.0408603	-0.0312069	-0.0183009		0.0336	0.5336	-0.5908	-0.5716	-0.458967
3960	-0.0127	-0.0325	-0.0293	-0.0248333	-0.0042	-0.0073	-0.0111	-0.00753333	0.0288	0.0341	0.0461	0.0363333		0.0335667	0.0120774	0.00919622	0.0108873	0.00913333	0.0039421	0.0285	0.0145192	0.141	0.0436924								3960	0.0160195	0.0237154	0.0545797	0.00166896	0.000976482	0.00033293	-0.0408529	-0.0312487	-0.0182464		0.0335667	0.533567	-0.590867	-0.5715	-0.459
3959.5	-0.0126	-0.0323	-0.0292	-0.0247	-0.0039	-0.0072	-0.0112	-0.00743333	0.029	0.0344	0.0463	0.0365667		0.0336667	0.0121134	0.00922362	0.0109197	0.0092	0.00397088	0.0287	0.0146211	0.1411	0.0437234								3959.5	0.0160843	0.0238447	0.0546431	0.00166336	0.000978314	0.000326759	-0.0407843	-0.031278	-0.0180765		0.0336667	0.533667	-0.5908	-0.5713	-0.4589
3959	-0.0127	-0.0323	-0.0291	-0.0247	-0.0037	-0.007	-0.0109	-0.0072	0.029	0.0342	0.0465	0.0365667		0.0337667	0.0121494	0.00925102	0.0109522	0.00953333	0.00411475	0.0288667	0.014706	0.141267	0.043775								3959	0.0162641	0.023957	0.0547272	0.00167806	0.000970757	0.000329805	-0.0409641	-0.031157	-0.0181605		0.0337667	0.533767	-0.590467	-0.571133	-0.458733
3958.5	-0.0129	-0.0324	-0.0291	-0.0248	-0.0038	-0.0071	-0.0108	-0.00723333	0.0289	0.0341	0.0463	0.0364333		0.0337667	0.0121494	0.00925102	0.0109522	0.0095	0.00410036	0.0289	0.0147229	0.141167	0.0437441								3958.5	0.0162497	0.023974	0.0546962	0.00168508	0.000973895	0.000333533	-0.0410497	-0.0312073	-0.0182629		0.0337667	0.533767	-0.5905	-0.5711	-0.458833
3958	-0.0128	-0.0325	-0.0294	-0.0249	-0.0041	-0.0076	-0.0108	-0.0075	0.0287	0.0341	0.046	0.0362667		0.0336333	0.0121014	0.00921449	0.0109089	0.00923333	0.00398527	0.0288333	0.014689	0.141067	0.0437131								3958	0.0160867	0.0239035	0.054622	0.00167991	0.000986178	0.000336918	-0.0409867	-0.0314035	-0.0183553		0.0336333	0.533633	-0.590767	-0.571167	-0.458933
3957.5	-0.0127	-0.0325	-0.0293	-0.0248333	-0.0041	-0.0077	-0.0107	-0.0075	0.0285	0.0342	0.046	0.0362333		0.0336	0.0120894	0.00920536	0.0108981	0.00916667	0.00395649	0.0285	0.0145192	0.141067	0.0437131								3957.5	0.0160459	0.0237245	0.0546112	0.00167111	0.000974971	0.000337745	-0.0408792	-0.0312245	-0.0183778		0.0336	0.5336	-0.590833	-0.5715	-0.458933
3957	-0.0125	-0.0324	-0.0291	-0.0246667	-0.0038	-0.0075	-0.0108	-0.00736667	0.0287	0.0342	0.0461	0.0363333		0.0335	0.0120534	0.00917796	0.0108657	0.00916667	0.00395649	0.0284	0.0144682	0.1408	0.0436304								3957	0.0160099	0.0236462	0.0544961	0.00165458	0.000961796	0.000329887	-0.0406766	-0.0310128	-0.0181628		0.0335	0.5335	-0.590833	-0.5716	-0.4592
3956.5	-0.0127	-0.0324	-0.0291	-0.0247333	-0.0038	-0.0074	-0.0107	-0.0073	0.0288	0.0341	0.0461	0.0363333		0.0332667	0.0119695	0.00911403	0.01079	0.00903333	0.00389894	0.0283333	0.0144343	0.1406	0.0435685								3956.5	0.0158684	0.0235483	0.0543585	0.0016485	0.000951617	0.000324905	-0.0406018	-0.0308483	-0.0180251		0.0332667	0.533267	-0.590967	-0.571667	-0.4594
3956	-0.0128	-0.0325	-0.0291	-0.0248	-0.004	-0.0072	-0.0106	-0.00726667	0.0288	0.0342	0.0462	0.0364		0.0331333	0.0119215	0.0090775	0.0107467	0.00886667	0.00382701	0.0280667	0.0142984	0.1405	0.0435375								3956	0.0157485	0.0233759	0.0542842	0.00164418	0.000938967	0.000319845	-0.0405485	-0.0306426	-0.0178842		0.0331333	0.533133	-0.591133	-0.571933	-0.4595
3955.5	-0.0127	-0.0324	-0.0292	-0.0247667	-0.0039	-0.007	-0.0106	-0.00716667	0.0287	0.0341	0.0461	0.0363		0.0332333	0.0119575	0.0091049	0.0107792	0.00906667	0.00391333	0.0281	0.0143154	0.1406	0.0435685								3955.5	0.0158708	0.0234203	0.0543476	0.0016514	0.000935562	0.000325717	-0.0406375	-0.030587	-0.0180476		0.0332333	0.533233	-0.590933	-0.5719	-0.4594
3955	-0.0126	-0.0326	-0.0291	-0.0247667	-0.0039	-0.0073	-0.0106	-0.00726667	0.0287	0.0339	0.0461	0.0362333		0.0334333	0.0120294	0.00915969	0.010844	0.00926667	0.00399965	0.0284667	0.0145022	0.140667	0.0435891								3955	0.0160291	0.0236619	0.0544332	0.00166429	0.000956575	0.000331234	-0.0407958	-0.0309285	-0.0181998		0.0334333	0.533433	-0.590733	-0.571533	-0.459333
3954.5	-0.0125	-0.0328	-0.0292	-0.0248333	-0.004	-0.0076	-0.0106	-0.0074	0.0289	0.0339	0.0462	0.0363333		0.0336333	0.0121014	0.00921449	0.0109089	0.00933333	0.00402843	0.0286667	0.0146041	0.140867	0.0436511								3954.5	0.0161298	0.0238186	0.05456	0.00167798	0.000974598	0.000332212	-0.0409632	-0.0312186	-0.0182267		0.0336333	0.533633	-0.590667	-0.571333	-0.459133
3954	-0.0126	-0.0326	-0.0292	-0.0248	-0.004	-0.0074	-0.0105	-0.0073	0.029	0.034	0.046	0.0363333		0.0336667	0.0121134	0.00922362	0.0109197	0.0094	0.0040572	0.0285667	0.0145531	0.140967	0.0436821								3954	0.0161706	0.0237767	0.0546018	0.00167859	0.000965764	0.000333737	-0.0409706	-0.0310767	-0.0182685		0.0336667	0.533667	-0.5906	-0.571433	-0.459033
3953.5	-0.0131	-0.0326	-0.0292	-0.0249667	-0.0041	-0.0075	-0.0108	-0.00746667	0.0287	0.0338	0.0457	0.0360667		0.0334333	0.0120294	0.00915969	0.010844	0.00913333	0.0039421	0.0282333	0.0143833	0.140533	0.0435478								3953.5	0.0159715	0.023543	0.0543919	0.00167594	0.0009616	0.000335813	-0.0409382	-0.0310097	-0.0183252		0.0334333	0.533433	-0.590867	-0.571767	-0.459467
3953	-0.0132	-0.0326	-0.0293	-0.0250333	-0.0041	-0.0074	-0.0113	-0.0076	0.0287	0.0338	0.0459	0.0361333		0.0333333	0.0119935	0.0091323	0.0108116	0.00906667	0.00391333	0.0282333	0.0143833	0.140433	0.0435168								3953	0.0159068	0.0235156	0.0543284	0.00167609	0.000968181	0.000331062	-0.0409401	-0.0311156	-0.0181951		0.0333333	0.533333	-0.590933	-0.571767	-0.459567
3952.5	-0.013	-0.0324	-0.0294	-0.0249333	-0.004	-0.0073	-0.0112	-0.0075	0.0288	0.0339	0.0461	0.0362667		0.0334333	0.0120294	0.00915969	0.010844	0.00913333	0.0039421	0.0284	0.0144682	0.1407	0.0435995								3952.5	0.0159715	0.0236279	0.0544435	0.00167321	0.000968947	0.000330397	-0.0409049	-0.0311279	-0.0181768		0.0334333	0.533433	-0.590867	-0.5716	-0.4593
3952	-0.0129	-0.0324	-0.0292	-0.0248333	-0.004	-0.0073	-0.011	-0.00743333	0.0287	0.0341	0.046	0.0362667		0.0334333	0.0120294	0.00915969	0.010844	0.00916667	0.00395649	0.0286	0.0145701	0.140733	0.0436098								3952	0.0159859	0.0237298	0.0544538	0.00166621	0.000971141	0.000330773	-0.0408193	-0.0311631	-0.0181872		0.0334333	0.533433	-0.590833	-0.5714	-0.459267
3951.5	-0.013	-0.0326	-0.0292	-0.0249333	-0.0043	-0.0075	-0.0112	-0.00766667	0.0284	0.034	0.0458	0.0360667		0.0334333	0.0120294	0.00915969	0.010844	0.00913333	0.0039421	0.0285333	0.0145361	0.1406	0.0435685								3951.5	0.0159715	0.0236958	0.0544125	0.00167321	0.000983607	0.00033657	-0.0409049	-0.0313625	-0.0183458		0.0334333	0.533433	-0.590867	-0.571467	-0.4594
3951	-0.0133	-0.0331	-0.0296	-0.0253333	-0.0047	-0.0077	-0.0115	-0.00796667	0.0283	0.0337	0.0455	0.0358333		0.0335667	0.0120774	0.00919622	0.0108873	0.00913333	0.0039421	0.0282	0.0143663	0.140567	0.0435581								3951	0.0160195	0.0235626	0.0544454	0.00171006	0.000994092	0.00034641	-0.0413529	-0.0315292	-0.0186121		0.0335667	0.533567	-0.590867	-0.5718	-0.459433
3950.5	-0.0133	-0.0332	-0.0298	-0.0254333	-0.0047	-0.0076	-0.0114	-0.0079	0.0285	0.0337	0.0456	0.0359333		0.0335667	0.0120774	0.00919622	0.0108873	0.00893333	0.00385578	0.0280667	0.0142984	0.140267	0.0434652								3950.5	0.0159332	0.0234946	0.0543525	0.00171119	0.000985623	0.000339265	-0.0413665	-0.0313946	-0.0184191		0.0335667	0.533567	-0.591067	-0.571933	-0.459733
3950	-0.0127	-0.0327	-0.0293	-0.0249	-0.0039	-0.0073	-0.0108	-0.00733333	0.0289	0.0339	0.0461	0.0363		0.0334667	0.0120414	0.00916883	0.0108549	0.00886667	0.00382701	0.0282333	0.0143833	0.14	0.0433825								3950	0.0158684	0.0235521	0.0542374	0.00166207	0.000953912	0.00032175	-0.0407684	-0.0308855	-0.0179374		0.0334667	0.533467	-0.591133	-0.571767	-0.46
3949.5	-0.0126	-0.0325	-0.029	-0.0247	-0.0037	-0.007	-0.0107	-0.00713333	0.029	0.0342	0.0465	0.0365667		0.0333667	0.0120055	0.00914143	0.0108224	0.0088	0.00379823	0.0280333	0.0142814	0.140133	0.0434239								3949.5	0.0158037	0.0234229	0.0542463	0.00164055	0.00093368	0.000312569	-0.0405037	-0.0305562	-0.0176796		0.0333667	0.533367	-0.5912	-0.571967	-0.459867
3949	-0.0127	-0.0323	-0.0289	-0.0246333	-0.0039	-0.0068	-0.0107	-0.00713333	0.0289	0.0344	0.0465	0.0366		0.0333	0.0119815	0.00912316	0.0108008	0.00866667	0.00374068	0.0278333	0.0141795	0.140267	0.0434652								3949	0.0157222	0.0233027	0.054266	0.00162857	0.000926352	0.000312087	-0.0403555	-0.030436	-0.017666		0.0333	0.5333	-0.591333	-0.572167	-0.459733
3948.5	-0.0128	-0.0323	-0.0288	-0.0246333	-0.004	-0.0069	-0.0108	-0.00723333	0.0288	0.0344	0.0462	0.0364667		0.0336	0.0120894	0.00920536	0.0108981	0.00883333	0.00381262	0.0279667	0.0142475	0.1403	0.0434755								3948.5	0.015902	0.0234528	0.0543736	0.00164312	0.00094164	0.000320659	-0.0405354	-0.0306861	-0.0179069		0.0336	0.5336	-0.591167	-0.572033	-0.4597
3948	-0.013	-0.0325	-0.0291	-0.0248667	-0.0042	-0.0073	-0.0109	-0.00746667	0.0284	0.0341	0.0459	0.0361333		0.0337667	0.0121494	0.00925102	0.0109522	0.00916667	0.00395649	0.0281	0.0143154	0.1403	0.0434755								3948	0.0161059	0.0235664	0.0544277	0.00167875	0.000963051	0.000334683	-0.0409725	-0.0310331	-0.0182943		0.0337667	0.533767	-0.590833	-0.5719	-0.4597
3947.5	-0.0131	-0.0327	-0.0296	-0.0251333	-0.0044	-0.0075	-0.0108	-0.00756667	0.0283	0.0338	0.0458	0.0359667		0.0335	0.0120534	0.00917796	0.0108657	0.00916667	0.00395649	0.0281667	0.0143493	0.140167	0.0434342								3947.5	0.0160099	0.0235273	0.0542999	0.00169277	0.000966835	0.000336106	-0.0411433	-0.031094	-0.0183332		0.0335	0.5335	-0.590833	-0.571833	-0.459833
3947	-0.0132	-0.0328	-0.0296	-0.0252	-0.0044	-0.0076	-0.0107	-0.00756667	0.0285	0.0338	0.0458	0.0360333		0.0331667	0.0119335	0.00908664	0.0107576	0.00913333	0.0039421	0.0283	0.0144173	0.140333	0.0434858								3947	0.0158756	0.0235039	0.0542434	0.0016872	0.000965381	0.000331606	-0.0410756	-0.0310706	-0.0182101		0.0331667	0.533167	-0.590867	-0.5717	-0.459667
3946.5	-0.0132	-0.0327	-0.0293	-0.0250667	-0.0042	-0.0075	-0.0107	-0.00746667	0.0287	0.0339	0.0458	0.0361333		0.0330667	0.0118975	0.00905924	0.0107251	0.00916667	0.00395649	0.0283333	0.0144343	0.140567	0.0435581								3946.5	0.015854	0.0234935	0.0542833	0.0016745	0.000958532	0.00032942	-0.0409207	-0.0309602	-0.0181499		0.0330667	0.533067	-0.590833	-0.571667	-0.459433
3946	-0.0129	-0.0324	-0.029	-0.0247667	-0.0041	-0.0074	-0.0105	-0.00733333	0.0289	0.0341	0.0458	0.0362667		0.0332	0.0119455	0.00909577	0.0107684	0.0093	0.00401404	0.0284333	0.0144852	0.140667	0.0435891								3946	0.0159595	0.023581	0.0543575	0.00165862	0.000955694	0.000327278	-0.0407262	-0.0309143	-0.0180908		0.0332	0.5332	-0.5907	-0.571567	-0.459333
3945.5	-0.0127	-0.0322	-0.0289	-0.0246	-0.004	-0.0073	-0.0105	-0.00726667	0.0289	0.0341	0.0461	0.0363667		0.0333	0.0119815	0.00912316	0.0108008	0.0094	0.0040572	0.0286333	0.0145871	0.140667	0.0435891								3945.5	0.0160387	0.0237103	0.0543899	0.0016515	0.00095957	0.000324838	-0.0406387	-0.0309769	-0.0180233		0.0333	0.5333	-0.5906	-0.571367	-0.459333
3945	-0.013	-0.0323	-0.029	-0.0247667	-0.0039	-0.0073	-0.0108	-0.00733333	0.0287	0.0341	0.0462	0.0363333		0.0333667	0.0120055	0.00914143	0.0108224	0.00936667	0.00404281	0.0286	0.0145701	0.140667	0.0435891								3945	0.0160483	0.0237115	0.0544115	0.00166586	0.000963784	0.000326822	-0.0408149	-0.0310449	-0.0180782		0.0333667	0.533367	-0.590633	-0.5714	-0.459333
3944.5	-0.013	-0.0326	-0.0292	-0.0249333	-0.004	-0.0074	-0.011	-0.00746667	0.0287	0.0341	0.046	0.0362667		0.0335	0.0120534	0.00917796	0.0108657	0.00926667	0.00399965	0.0283333	0.0144343	0.140467	0.0435271								3944.5	0.0160531	0.0236122	0.0543928	0.00167989	0.000965897	0.000328557	-0.0409864	-0.0310789	-0.0181262		0.0335	0.5335	-0.590733	-0.571667	-0.459533
3944	-0.013	-0.0327	-0.0293	-0.025	-0.0044	-0.0075	-0.0111	-0.00766667	0.0286	0.0336	0.0457	0.0359667		0.0337333	0.0121374	0.00924188	0.0109414	0.00926667	0.00399965	0.0283	0.0144173	0.1406	0.0435685								3944	0.016137	0.0236592	0.0545098	0.00169226	0.000981307	0.000343848	-0.041137	-0.0313258	-0.0185432		0.0337333	0.533733	-0.590733	-0.5717	-0.4594
3943.5	-0.0134	-0.0328	-0.0294	-0.0252	-0.0049	-0.0075	-0.0112	-0.00786667	0.0283	0.0333	0.0455	0.0357		0.0337333	0.0121374	0.00924188	0.0109414	0.00893333	0.00385578	0.0281	0.0143154	0.140667	0.0435891								3943.5	0.0159932	0.0235573	0.0545305	0.00169688	0.000987464	0.000354587	-0.0411932	-0.0314239	-0.0188305		0.0337333	0.533733	-0.591067	-0.5719	-0.459333
3943	-0.0132	-0.0329	-0.0294	-0.0251667	-0.0048	-0.0075	-0.0111	-0.0078	0.0285	0.0337	0.0455	0.0359		0.0333667	0.0120055	0.00914143	0.0108224	0.00866667	0.00374068	0.0277	0.0141116	0.140067	0.0434032								3943	0.0157461	0.023253	0.0542256	0.00167386	0.000964291	0.000335828	-0.0409128	-0.031053	-0.0183256		0.0333667	0.533367	-0.591333	-0.5723	-0.459933
3942.5	-0.0132	-0.0331	-0.0294	-0.0252333	-0.0045	-0.0076	-0.0113	-0.0078	0.0285	0.0339	0.0454	0.0359333		0.0335333	0.0120654	0.00918709	0.0108765	0.0091	0.00392772	0.0283	0.0144173	0.140367	0.0434962								3942.5	0.0159931	0.0236044	0.0543726	0.00169962	0.000986234	0.000340008	-0.0412265	-0.0314044	-0.0184393		0.0335333	0.533533	-0.5909	-0.5717	-0.459633
3942	-0.0132	-0.033	-0.0294	-0.0252	-0.0043	-0.0075	-0.0111	-0.00763333	0.0285	0.0339	0.0456	0.036		0.0334	0.0120174	0.00915056	0.0108332	0.00916667	0.00395649	0.0284333	0.0144852	0.1407	0.0435995								3942	0.0159739	0.0236358	0.0544327	0.00169529	0.000977756	0.000339764	-0.0411739	-0.0312691	-0.0184327		0.0334	0.5334	-0.590833	-0.571567	-0.4593
3941.5	-0.0129	-0.0328	-0.0292	-0.0249667	-0.004	-0.0073	-0.0106	-0.0073	0.0289	0.034	0.046	0.0363		0.0332	0.0119455	0.00909577	0.0107684	0.009	0.00388456	0.0283	0.0144173	0.140567	0.0435581								3941.5	0.01583	0.023513	0.0543265	0.00166437	0.000949444	0.000324955	-0.0407967	-0.030813	-0.0180265		0.0332	0.5332	-0.591	-0.5717	-0.459433
3941	-0.0128	-0.0326	-0.0293	-0.0249	-0.0039	-0.0074	-0.0108	-0.00736667	0.0288	0.0337	0.0461	0.0362		0.033	0.0118735	0.00904097	0.0107035	0.009	0.00388456	0.0283333	0.0144343	0.140467	0.0435271								3941	0.0157581	0.0234752	0.0542306	0.00165308	0.000951223	0.000325104	-0.0406581	-0.0308419	-0.0180306		0.033	0.533	-0.591	-0.571667	-0.459533
3940.5	-0.0127	-0.0325	-0.0294	-0.0248667	-0.0042	-0.0073	-0.0108	-0.00743333	0.0287	0.0339	0.0459	0.0361667		0.0328667	0.0118256	0.00900444	0.0106603	0.0091	0.00392772	0.0284333	0.0144852	0.1405	0.0435375								3940.5	0.0157533	0.0234896	0.0541977	0.00164998	0.000956231	0.000325119	-0.0406199	-0.030923	-0.0180311		0.0328667	0.532867	-0.5909	-0.571567	-0.4595
3940	-0.0128	-0.0327	-0.0294	-0.0249667	-0.0044	-0.0073	-0.0108	-0.0075	0.0284	0.0341	0.046	0.0361667		0.0329	0.0118375	0.00901358	0.0106711	0.00913333	0.0039421	0.0283333	0.0144343	0.140433	0.0435168								3940	0.0157797	0.0234478	0.0541879	0.00166026	0.000957768	0.000324764	-0.0407463	-0.0309478	-0.0180212		0.0329	0.5329	-0.590867	-0.571667	-0.459567
3939.5	-0.013	-0.0328	-0.0295	-0.0251	-0.0045	-0.0075	-0.011	-0.00766667	0.0281	0.034	0.0459	0.036		0.0329667	0.0118615	0.00903184	0.0106927	0.0092	0.00397088	0.0282667	0.0144003	0.140467	0.0435271								3939.5	0.0158324	0.0234321	0.0542198	0.00167546	0.000967135	0.000331962	-0.0409324	-0.0310988	-0.0182198		0.0329667	0.532967	-0.5908	-0.571733	-0.459533
3939	-0.013	-0.0327	-0.0295	-0.0250667	-0.0045	-0.0078	-0.0112	-0.00783333	0.0282	0.0336	0.0456	0.0358		0.0331	0.0119095	0.00906837	0.0107359	0.00933333	0.00402843	0.0284	0.0144682	0.140767	0.0436201								3939	0.0159379	0.0235366	0.054356	0.00168138	0.000984072	0.000344327	-0.0410046	-0.0313699	-0.018556		0.0331	0.5331	-0.590667	-0.5716	-0.459233
3938.5	-0.0131	-0.0329	-0.0295	-0.0251667	-0.0044	-0.0078	-0.0114	-0.00786667	0.0284	0.0334	0.0454	0.0357333		0.0332	0.0119455	0.00909577	0.0107684	0.0094	0.0040572	0.0285333	0.0145361	0.140933	0.0436718								3938.5	0.0160027	0.0236319	0.0544401	0.00169492	0.00099216	0.000349944	-0.0411694	-0.0314986	-0.0187068		0.0332	0.5332	-0.5906	-0.571467	-0.459067
3938	-0.0133	-0.033	-0.0296	-0.0253	-0.0045	-0.0076	-0.0117	-0.00793333	0.0284	0.0334	0.0455	0.0357667		0.0330333	0.0118855	0.00905011	0.0107143	0.00926667	0.00399965	0.0286	0.0145701	0.140733	0.0436098								3938	0.0158852	0.0236202	0.0543241	0.00169622	0.000995626	0.000344378	-0.0411852	-0.0315535	-0.0185574		0.0330333	0.533033	-0.590733	-0.5714	-0.459267
3937.5	-0.0132	-0.0329	-0.0295	-0.0252	-0.0046	-0.0076	-0.0114	-0.00786667	0.0284	0.0336	0.0459	0.0359667		0.0328667	0.0118256	0.00900444	0.0106603	0.00913333	0.0039421	0.0284	0.0144682	0.140533	0.0435478								3937.5	0.0157677	0.0234727	0.0542081	0.00167835	0.000982154	0.000332748	-0.0409677	-0.0313393	-0.0182414		0.0328667	0.532867	-0.590867	-0.5716	-0.459467
3937	-0.0129	-0.0327	-0.029	-0.0248667	-0.0044	-0.0076	-0.011	-0.00766667	0.0285	0.0343	0.0463	0.0363667		0.0328333	0.0118136	0.00899531	0.0106494	0.00916667	0.00395649	0.0283667	0.0144512	0.140567	0.0435581								3937	0.0157701	0.0234465	0.0542076	0.00165134	0.000968032	0.000318298	-0.0406367	-0.0311132	-0.0178409		0.0328333	0.532833	-0.590833	-0.571633	-0.459433
3936.5	-0.0129	-0.0324	-0.0288	-0.0247	-0.0041	-0.0072	-0.0107	-0.00733333	0.0288	0.0346	0.0465	0.0366333		0.0329667	0.0118615	0.00903184	0.0106927	0.00926667	0.00399965	0.0285	0.0145192	0.140833	0.0436408								3936.5	0.0158612	0.023551	0.0543335	0.00164521	0.000953842	0.000313294	-0.0405612	-0.0308843	-0.0177001		0.0329667	0.532967	-0.590733	-0.5715	-0.459167
3936	-0.0127	-0.0322	-0.0292	-0.0247	-0.0041	-0.0072	-0.0109	-0.0074	0.0288	0.0343	0.0463	0.0364667		0.0329667	0.0118615	0.00903184	0.0106927	0.00926667	0.00399965	0.0284667	0.0145022	0.140867	0.0436511								3936	0.0158612	0.023534	0.0543438	0.00164521	0.000956914	0.000319591	-0.0405612	-0.030934	-0.0178771		0.0329667	0.532967	-0.590733	-0.571533	-0.459133
3935.5	-0.0128	-0.0325	-0.0295	-0.0249333	-0.0043	-0.0077	-0.0113	-0.00776667	0.0287	0.0339	0.0458	0.0361333		0.0328333	0.0118136	0.00899531	0.0106494	0.0091	0.00392772	0.0281667	0.0143493	0.140533	0.0435478								3935.5	0.0157413	0.0233447	0.0541972	0.00165442	0.000967915	0.000326305	-0.0406746	-0.0311113	-0.0180639		0.0328333	0.532833	-0.5909	-0.571833	-0.459467
3935	-0.0131	-0.0326	-0.0296	-0.0251	-0.0044	-0.0079	-0.0113	-0.00786667	0.0286	0.0338	0.0456	0.036		0.0330333	0.0118855	0.00905011	0.0107143	0.0091	0.00392772	0.0281667	0.0143493	0.140567	0.0435581								3935	0.0158132	0.0233995	0.0542724	0.00167389	0.00097757	0.000333882	-0.0409132	-0.0312661	-0.0182724		0.0330333	0.533033	-0.5909	-0.571833	-0.459433
3934.5	-0.013	-0.0327	-0.0297	-0.0251333	-0.0045	-0.0076	-0.0111	-0.00773333	0.0284	0.0339	0.0458	0.0360333		0.0330667	0.0118975	0.00905924	0.0107251	0.00906667	0.00391333	0.0281667	0.0143493	0.1407	0.0435995								3934.5	0.0158108	0.0234086	0.0543246	0.00167643	0.000969819	0.000334569	-0.0409442	-0.0311419	-0.0182912		0.0330667	0.533067	-0.590933	-0.571833	-0.4593
3934	-0.0129	-0.0326	-0.0294	-0.0249667	-0.0043	-0.0075	-0.0109	-0.00756667	0.0287	0.0342	0.0459	0.0362667		0.0333	0.0119815	0.00912316	0.0108008	0.0092	0.00397088	0.0283333	0.0144343	0.140967	0.0436821								3934	0.0159523	0.0235574	0.0544829	0.00167437	0.000968709	0.000331831	-0.040919	-0.0311241	-0.0182162		0.0333	0.5333	-0.5908	-0.571667	-0.459033
3933.5	-0.0131	-0.0326	-0.0293	-0.025	-0.0044	-0.0075	-0.0108	-0.00756667	0.0287	0.0344	0.0456	0.0362333		0.0338333	0.0121734	0.00926928	0.0109738	0.00943333	0.00407159	0.0286	0.0145701	0.141767	0.04393								3933.5	0.016245	0.0238394	0.0549038	0.00170115	0.00098634	0.000348585	-0.041245	-0.0314061	-0.0186704		0.0338333	0.533833	-0.590567	-0.5714	-0.458233
3933	-0.0135	-0.0331	-0.0297	-0.0254333	-0.0047	-0.0076	-0.011	-0.00776667	0.0283	0.034	0.0454	0.0359		0.0337	0.0121254	0.00923275	0.0109305	0.009	0.00388456	0.0281333	0.0143324	0.1418	0.0439403								3933	0.0160099	0.0235651	0.0548709	0.00171755	0.000981681	0.000359893	-0.0414433	-0.0313318	-0.0189709		0.0337	0.5337	-0.591	-0.571867	-0.4582
3932.5	-0.0137	-0.0337	-0.03	-0.0258	-0.0049	-0.0077	-0.0115	-0.00803333	0.0281	0.0334	0.0454	0.0356333		0.0328667	0.0118256	0.00900444	0.0106603	0.0084	0.00362558	0.0274667	0.0139927	0.140467	0.0435271								3932.5	0.0154511	0.0229972	0.0541874	0.00170166	0.000962893	0.000344253	-0.0412511	-0.0310305	-0.0185541		0.0328667	0.532867	-0.5916	-0.572533	-0.459533
3932	-0.0137	-0.0335	-0.03	-0.0257333	-0.005	-0.0079	-0.012	-0.0083	0.0282	0.0332	0.0454	0.0356		0.0327667	0.0117896	0.00897705	0.0106278	0.00836667	0.0036112	0.0277	0.0141116	0.140233	0.0434548								3932	0.0154008	0.0230887	0.0540827	0.00169201	0.000985248	0.000341609	-0.0411341	-0.0313887	-0.0184827		0.0327667	0.532767	-0.591633	-0.5723	-0.459767
3931.5	-0.0136	-0.0332	-0.03	-0.0256	-0.005	-0.0081	-0.012	-0.00836667	0.0281	0.0333	0.0453	0.0355667		0.0327333	0.0117776	0.00896792	0.010617	0.0084	0.00362558	0.0277	0.0141116	0.140367	0.0434962								3931.5	0.0154032	0.0230795	0.0541132	0.00168126	0.000988863	0.000343973	-0.0410032	-0.0314462	-0.0185465		0.0327333	0.532733	-0.5916	-0.5723	-0.459633
3931	-0.0131	-0.0325	-0.0299	-0.0251667	-0.0047	-0.0078	-0.0114	-0.00796667	0.0283	0.0336	0.0457	0.0358667		0.0328	0.0118016	0.00898618	0.0106386	0.00853333	0.00368313	0.0277333	0.0141286	0.1403	0.0434755								3931	0.0154847	0.0231148	0.0541141	0.00165253	0.000966056	0.00033297	-0.0406514	-0.0310814	-0.0182475		0.0328	0.5328	-0.591467	-0.572267	-0.4597
3930.5	-0.0128	-0.0324	-0.0294	-0.0248667	-0.0044	-0.0073	-0.0109	-0.00753333	0.0285	0.0339	0.046	0.0361333		0.0330667	0.0118975	0.00905924	0.0107251	0.0088	0.00379823	0.0279333	0.0142305	0.140467	0.0435271								3930.5	0.0156957	0.0232897	0.0542523	0.00164531	0.00095006	0.000328296	-0.0405624	-0.030823	-0.0181189		0.0330667	0.533067	-0.5912	-0.572067	-0.459533
3930	-0.0134	-0.033	-0.0295	-0.0253	-0.0048	-0.0073	-0.0111	-0.00773333	0.0283	0.0337	0.0457	0.0359		0.0329667	0.0118615	0.00903184	0.0106927	0.00883333	0.00381262	0.0280667	0.0142984	0.140467	0.0435271								3930	0.0156742	0.0233302	0.0542198	0.00167888	0.000964946	0.000335616	-0.0409742	-0.0310636	-0.0183198		0.0329667	0.532967	-0.591167	-0.571933	-0.459533
3929.5	-0.0134	-0.0332	-0.0298	-0.0254667	-0.0049	-0.0076	-0.0112	-0.0079	0.0284	0.0339	0.0458	0.0360333		0.0326667	0.0117536	0.00894965	0.0105954	0.00886667	0.00382701	0.0281333	0.0143324	0.140033	0.0433929								3929.5	0.0155806	0.023282	0.0539883	0.00168488	0.000972318	0.000322379	-0.0410473	-0.031182	-0.0179549		0.0326667	0.532667	-0.591133	-0.571867	-0.459967
3929	-0.013	-0.0328	-0.0296	-0.0251333	-0.0046	-0.0077	-0.011	-0.00776667	0.0285	0.0342	0.046	0.0362333		0.0325333	0.0117056	0.00891312	0.0105521	0.00903333	0.00389894	0.0283	0.0144173	0.140067	0.0434032								3929	0.0156046	0.0233304	0.0539553	0.00165958	0.000967027	0.000314069	-0.0407379	-0.0310971	-0.017722		0.0325333	0.532533	-0.590967	-0.5717	-0.459933
3928.5	-0.013	-0.0326	-0.0295	-0.0250333	-0.0043	-0.0078	-0.0109	-0.00766667	0.0285	0.0342	0.046	0.0362333		0.0325	0.0116936	0.00890399	0.0105413	0.00903333	0.00389894	0.0283667	0.0144512	0.140533	0.0435478								3928.5	0.0155926	0.0233552	0.0540891	0.00165046	0.000962358	0.000318829	-0.0406259	-0.0310219	-0.0178558		0.0325	0.5325	-0.590967	-0.571633	-0.459467
3928	-0.0131	-0.0327	-0.0297	-0.0251667	-0.0044	-0.0077	-0.0109	-0.00766667	0.0287	0.0341	0.046	0.0362667		0.0327333	0.0117776	0.00896792	0.010617	0.00923333	0.00398527	0.0284333	0.0144852	0.140933	0.0436718								3928	0.0157628	0.0234531	0.0542888	0.00167523	0.000968441	0.000324796	-0.0409295	-0.0311198	-0.0180221		0.0327333	0.532733	-0.590767	-0.571567	-0.459067
3927.5	-0.013	-0.0328	-0.0295	-0.0251	-0.0045	-0.0074	-0.0109	-0.0076	0.0288	0.0341	0.0461	0.0363333		0.0328667	0.0118256	0.00900444	0.0106603	0.0094	0.0040572	0.0284667	0.0145022	0.140967	0.0436821								3927.5	0.0158828	0.0235066	0.0543423	0.00167959	0.000967622	0.000324324	-0.0409828	-0.0311066	-0.018009		0.0328667	0.532867	-0.5906	-0.571533	-0.459033
3927	-0.013	-0.0327	-0.0294	-0.0250333	-0.0044	-0.0072	-0.011	-0.00753333	0.0285	0.0341	0.0461	0.0362333		0.0329	0.0118375	0.00901358	0.0106711	0.00926667	0.00399965	0.0284	0.0144682	0.140767	0.0436201								3927	0.0158372	0.0234818	0.0542912	0.0016704	0.000961938	0.000326086	-0.0408705	-0.0310151	-0.0180578		0.0329	0.5329	-0.590733	-0.5716	-0.459233
3926.5	-0.0132	-0.0328	-0.0297	-0.0252333	-0.0045	-0.0077	-0.0114	-0.00786667	0.0281	0.0337	0.0458	0.0358667		0.0331333	0.0119215	0.0090775	0.0107467	0.00923333	0.00398527	0.0282333	0.0143833	0.140767	0.0436201								3926.5	0.0159068	0.0234608	0.0543669	0.00169251	0.000981411	0.000342257	-0.0411401	-0.0313275	-0.0185002		0.0331333	0.533133	-0.590767	-0.571767	-0.459233
3926	-0.0133	-0.0329	-0.0295	-0.0252333	-0.0049	-0.008	-0.0114	-0.0081	0.028	0.0333	0.0455	0.0356		0.0332667	0.0119695	0.00911403	0.01079	0.00906667	0.00391333	0.0280333	0.0142814	0.140933	0.0436718								3926	0.0158828	0.0233955	0.0544617	0.00169054	0.000991964	0.000355766	-0.0411161	-0.0314955	-0.0188617		0.0332667	0.533267	-0.590933	-0.571967	-0.459067
3925.5	-0.0134	-0.033	-0.0292	-0.0252	-0.0049	-0.0079	-0.0113	-0.00803333	0.0282	0.0331	0.0455	0.0356		0.0328333	0.0118136	0.00899531	0.0106494	0.00856667	0.00369752	0.0276	0.0140607	0.140167	0.0434342								3925.5	0.0155111	0.023056	0.0540836	0.00165739	0.000966545	0.000341644	-0.0407111	-0.0310893	-0.0184836		0.0328333	0.532833	-0.591433	-0.5724	-0.459833
3925	-0.0135	-0.0333	-0.0294	-0.0254	-0.0049	-0.0078	-0.0114	-0.00803333	0.0281	0.0332	0.0455	0.0356		0.0328333	0.0118136	0.00899531	0.0106494	0.0085	0.00366875	0.0276333	0.0140776	0.139867	0.0433412								3925	0.0154823	0.023073	0.0539907	0.00167136	0.000967601	0.000338216	-0.0408823	-0.0311063	-0.0183907		0.0328333	0.532833	-0.5915	-0.572367	-0.460133
3924.5	-0.0137	-0.0335	-0.03	-0.0257333	-0.0051	-0.0079	-0.0114	-0.00813333	0.0281	0.0333	0.0453	0.0355667		0.0329667	0.0118615	0.00903184	0.0106927	0.00863333	0.0037263	0.0278667	0.0141965	0.14	0.0433825								3924.5	0.0155878	0.0232284	0.0540752	0.00170744	0.000983556	0.000342567	-0.0413212	-0.0313617	-0.0185086		0.0329667	0.532967	-0.591367	-0.572133	-0.46
3924	-0.0136	-0.0332	-0.03	-0.0256	-0.005	-0.0076	-0.0111	-0.0079	0.0284	0.0332	0.0455	0.0357		0.0328333	0.0118136	0.00899531	0.0106494	0.0087	0.00375507	0.0280333	0.0142814	0.139833	0.0433309								3924	0.0155686	0.0232767	0.0539803	0.00169486	0.000971989	0.000334171	-0.0411686	-0.0311767	-0.0182803		0.0328333	0.532833	-0.5913	-0.571967	-0.460167
3923.5	-0.0134	-0.0329	-0.0296	-0.0253	-0.0047	-0.0075	-0.0111	-0.00776667	0.0284	0.0334	0.0457	0.0358333		0.0325667	0.0117176	0.00892225	0.0105629	0.00883333	0.00381262	0.0280667	0.0142984	0.139833	0.0433309								3923.5	0.0155302	0.0232207	0.0538938	0.00166711	0.000960214	0.000326182	-0.0408302	-0.0309873	-0.0180605		0.0325667	0.532567	-0.591167	-0.571933	-0.460167
3923	-0.0135	-0.033	-0.0295	-0.0253333	-0.0045	-0.0076	-0.0113	-0.0078	0.0283	0.0337	0.0456	0.0358667		0.0324333	0.0116696	0.00888572	0.0105197	0.009	0.00388456	0.0280667	0.0142984	0.140167	0.0434342								3923	0.0155542	0.0231841	0.0539539	0.00167179	0.000960016	0.000327148	-0.0408875	-0.0309841	-0.0180872		0.0324333	0.532433	-0.591	-0.571933	-0.459833
3922.5	-0.0132	-0.0329	-0.0295	-0.0252	-0.0044	-0.0074	-0.0113	-0.0077	0.0285	0.034	0.0458	0.0361		0.0324333	0.0116696	0.00888572	0.0105197	0.0092	0.00397088	0.0284333	0.0144852	0.140467	0.0435271								3922.5	0.0156405	0.0233709	0.0540468	0.00166795	0.000965402	0.000322089	-0.0408405	-0.0310709	-0.0179468		0.0324333	0.532433	-0.5908	-0.571567	-0.459533
3922	-0.0129	-0.0325	-0.0293	-0.0249	-0.0043	-0.0073	-0.0114	-0.00766667	0.0286	0.034	0.046	0.0362		0.0326	0.0117296	0.00893139	0.0105738	0.0092	0.00397088	0.0284333	0.0144852	0.1405	0.0435375								3922	0.0157005	0.0234166	0.0541112	0.0016484	0.000966169	0.000320812	-0.0406005	-0.0310833	-0.0179112		0.0326	0.5326	-0.5908	-0.571567	-0.4595
3921.5	-0.0132	-0.0324	-0.0295	-0.0250333	-0.0043	-0.0075	-0.0114	-0.00773333	0.0284	0.0339	0.0457	0.036		0.0326667	0.0117536	0.00894965	0.0105954	0.00893333	0.00385578	0.0279333	0.0142305	0.140433	0.0435168								3921.5	0.0156094	0.0231801	0.0541122	0.00165183	0.000955642	0.000328052	-0.0406427	-0.0309135	-0.0181122		0.0326667	0.532667	-0.591067	-0.572067	-0.459567
3921	-0.0135	-0.0326	-0.0299	-0.0253333	-0.0043	-0.0078	-0.0112	-0.00776667	0.0284	0.0338	0.0457	0.0359667		0.0329667	0.0118615	0.00903184	0.0106927	0.00883333	0.00381262	0.0278333	0.0141795	0.1409	0.0436614								3921	0.0156742	0.0232114	0.0543541	0.00168161	0.000959639	0.000338098	-0.0410075	-0.030978	-0.0183874		0.0329667	0.532967	-0.591167	-0.572167	-0.4591
3920.5	-0.0134	-0.0328	-0.0299	-0.0253667	-0.0046	-0.0077	-0.0111	-0.0078	0.0283	0.0338	0.0456	0.0359		0.0330333	0.0118855	0.00905011	0.0107143	0.00893333	0.00385578	0.0279667	0.0142475	0.1408	0.0436304								3920.5	0.0157413	0.0232976	0.0543447	0.00168987	0.000967059	0.000340209	-0.041108	-0.0310976	-0.0184447		0.0330333	0.533033	-0.591067	-0.572033	-0.4592
3920	-0.0132	-0.0327	-0.0298	-0.0252333	-0.005	-0.0077	-0.0113	-0.008	0.0281	0.0339	0.0455	0.0358333		0.0333	0.0119815	0.00912316	0.0108008	0.00933333	0.00402843	0.0282333	0.0143833	0.141133	0.0437337								3920	0.0160099	0.0235065	0.0545345	0.001701	0.000992658	0.000349735	-0.0412432	-0.0315065	-0.0187012		0.0333	0.5333	-0.590667	-0.571767	-0.458867
3919.5	-0.0133	-0.0327	-0.0298	-0.0252667	-0.0049	-0.0078	-0.0113	-0.008	0.0283	0.0338	0.0456	0.0359		0.0329667	0.0118615	0.00903184	0.0106927	0.00916667	0.00395649	0.0281667	0.0143493	0.141267	0.043775								3919.5	0.015818	0.0233812	0.0544677	0.00168795	0.000984779	0.000344761	-0.0410847	-0.0313812	-0.0185677		0.0329667	0.532967	-0.590833	-0.571833	-0.458733
3919	-0.0129	-0.0325	-0.0294	-0.0249333	-0.0045	-0.0074	-0.0108	-0.00756667	0.0287	0.034	0.0461	0.0362667		0.0326	0.0117296	0.00893139	0.0105738	0.00893333	0.00385578	0.0280333	0.0142814	0.1407	0.0435995								3919	0.0155854	0.0232128	0.0541732	0.00164177	0.000947376	0.000320644	-0.0405187	-0.0307795	-0.0179065		0.0326	0.5326	-0.591067	-0.571967	-0.4593
3918.5	-0.0126	-0.0324	-0.0289	-0.0246333	-0.0043	-0.0069	-0.0107	-0.0073	0.0288	0.0344	0.0464	0.0365333		0.0327333	0.0117776	0.00896792	0.010617	0.00896667	0.00387017	0.0279667	0.0142475	0.140833	0.0436408								3918.5	0.0156477	0.0232154	0.0542578	0.00162257	0.000931188	0.000314156	-0.0402811	-0.0305154	-0.0177244		0.0327333	0.532733	-0.591033	-0.572033	-0.459167
3918	-0.0133	-0.0327	-0.029	-0.025	-0.0047	-0.0069	-0.0112	-0.0076	0.0283	0.0341	0.0459	0.0361		0.0327	0.0117656	0.00895878	0.0106062	0.00886667	0.00382701	0.0278	0.0141626	0.141467	0.043837								3918	0.0155926	0.0231213	0.0544432	0.00164776	0.0009438	0.000336474	-0.0405926	-0.0307213	-0.0183432		0.0327	0.5327	-0.591133	-0.5722	-0.458533
3917.5	-0.0137	-0.0333	-0.0297	-0.0255667	-0.005	-0.0074	-0.0113	-0.0079	0.028	0.0334	0.0454	0.0356		0.0328667	0.0118256	0.00900444	0.0106603	0.00896667	0.00387017	0.0276	0.0140607	0.1412	0.0437544								3917.5	0.0156957	0.0230651	0.0544146	0.00170258	0.000958838	0.000353991	-0.0412624	-0.0309651	-0.0188146		0.0328667	0.532867	-0.591033	-0.5724	-0.4588
3917	-0.0138	-0.0333	-0.0302	-0.0257667	-0.0051	-0.0077	-0.0113	-0.00803333	0.0281	0.0331	0.0455	0.0355667		0.0330667	0.0118975	0.00905924	0.0107251	0.0091	0.00392772	0.0277667	0.0141456	0.1413	0.0437854								3917	0.0158252	0.0232048	0.0545105	0.00172989	0.000975822	0.000358869	-0.0415919	-0.0312381	-0.0189438		0.0330667	0.533067	-0.5909	-0.572233	-0.4587
3916.5	-0.0136	-0.033	-0.0303	-0.0256333	-0.0049	-0.0079	-0.0115	-0.0081	0.0282	0.0333	0.0455	0.0356667		0.0325667	0.0117176	0.00892225	0.0105629	0.00876667	0.00378384	0.0278667	0.0141965	0.1407	0.0435995								3916.5	0.0155015	0.0231188	0.0541624	0.00169207	0.000974612	0.000342092	-0.0411348	-0.0312188	-0.0184957		0.0325667	0.532567	-0.591233	-0.572133	-0.4593
3916	-0.0134	-0.0331	-0.0299	-0.0254667	-0.0047	-0.008	-0.0114	-0.00803333	0.0282	0.0336	0.0455	0.0357667		0.0324667	0.0116816	0.00889486	0.0105305	0.0089	0.00384139	0.0282667	0.0144003	0.140167	0.0434342								3916	0.015523	0.0232951	0.0539647	0.00168015	0.000981474	0.000331168	-0.0409897	-0.0313285	-0.018198		0.0324667	0.532467	-0.5911	-0.571733	-0.459833
3915.5	-0.0133	-0.0334	-0.0298	-0.0255	-0.0049	-0.0081	-0.0117	-0.00823333	0.0282	0.0336	0.0454	0.0357333		0.0322	0.0115857	0.0088218	0.010444	0.00893333	0.00385578	0.0281	0.0143154	0.139967	0.0433722								3915.5	0.0154415	0.0231372	0.0538162	0.0016762	0.000984109	0.000326991	-0.0409415	-0.0313705	-0.0180829		0.0322	0.5322	-0.591067	-0.5719	-0.460033
3915	-0.0133	-0.0332	-0.0298	-0.0254333	-0.0051	-0.0081	-0.0118	-0.00833333	0.0283	0.0337	0.0456	0.0358667		0.0321	0.0115497	0.0087944	0.0104116	0.00906667	0.00391333	0.0281	0.0143154	0.140167	0.0434342								3915	0.015463	0.0231098	0.0538458	0.00167251	0.00098867	0.000323248	-0.0408964	-0.0314431	-0.0179791		0.0321	0.5321	-0.590933	-0.5719	-0.459833
3914.5	-0.0132	-0.033	-0.0298	-0.0253333	-0.0052	-0.0083	-0.0117	-0.0084	0.0282	0.0336	0.0457	0.0358333		0.032	0.0115137	0.008767	0.0103791	0.0092	0.00397088	0.0282667	0.0144003	0.140433	0.0435168								3914.5	0.0154846	0.0231673	0.053896	0.0016661	0.000996494	0.000326259	-0.0408179	-0.0315673	-0.0180626		0.032	0.532	-0.5908	-0.571733	-0.459567
3914	-0.0131	-0.0331	-0.0297	-0.0253	-0.005	-0.0081	-0.0116	-0.00823333	0.028	0.0334	0.0456	0.0356667		0.0319333	0.0114897	0.00874874	0.0103575	0.00926667	0.00399965	0.0282333	0.0143833	0.140533	0.0435478								3914	0.0154894	0.0231321	0.0539053	0.00166377	0.000983787	0.000332649	-0.0407894	-0.0313654	-0.0182387		0.0319333	0.531933	-0.590733	-0.571767	-0.459467
3913.5	-0.0133	-0.0331	-0.0298	-0.0254	-0.0048	-0.0079	-0.0115	-0.00806667	0.0278	0.0332	0.0453	0.0354333		0.032	0.0115137	0.008767	0.0103791	0.0093	0.00401404	0.0282333	0.0143833	0.140433	0.0435168								3913.5	0.0155278	0.0231503	0.053896	0.00167508	0.0009745	0.000340869	-0.0409278	-0.031217	-0.0184626		0.032	0.532	-0.5907	-0.571767	-0.459567
3913	-0.0131	-0.0329	-0.0297	-0.0252333	-0.0046	-0.0078	-0.0112	-0.00786667	0.0282	0.0335	0.0454	0.0357		0.0319667	0.0115017	0.00875787	0.0103683	0.00923333	0.00398527	0.0282333	0.0143833	0.140433	0.0435168								3913	0.015487	0.0231412	0.0538852	0.00165815	0.000961487	0.0003307	-0.0407203	-0.0310079	-0.0181852		0.0319667	0.531967	-0.590767	-0.571767	-0.459567
3912.5	-0.0129	-0.0329	-0.0298	-0.0252	-0.0046	-0.0078	-0.0111	-0.00783333	0.0282	0.0337	0.0455	0.0358		0.0317	0.0114058	0.00868481	0.0102818	0.0089	0.00384139	0.0279667	0.0142475	0.140167	0.0434342								3912.5	0.0152472	0.0229323	0.053716	0.00163597	0.000946523	0.000320984	-0.0404472	-0.0307656	-0.017916		0.0317	0.5317	-0.5911	-0.572033	-0.459833
3912	-0.013	-0.0329	-0.0299	-0.0252667	-0.0046	-0.0078	-0.0112	-0.00786667	0.028	0.0337	0.0456	0.0357667		0.0316	0.0113698	0.00865742	0.0102494	0.00883333	0.00381262	0.0278667	0.0141965	0.14	0.0433825								3912	0.0151824	0.0228539	0.0536319	0.00163613	0.000943755	0.000319168	-0.0404491	-0.0307206	-0.0178653		0.0316	0.5316	-0.591167	-0.572133	-0.46
3911.5	-0.013	-0.0326	-0.0297	-0.0251	-0.0044	-0.0077	-0.0112	-0.00776667	0.0281	0.0337	0.0458	0.0358667		0.0318	0.0114418	0.00871221	0.0103143	0.00906667	0.00391333	0.0281333	0.0143324	0.140333	0.0434858								3911.5	0.0153551	0.0230446	0.0538001	0.00163661	0.000949333	0.000321608	-0.0404551	-0.0308112	-0.0179334		0.0318	0.5318	-0.590933	-0.571867	-0.459667
3911	-0.0129	-0.0326	-0.0297	-0.0250667	-0.0045	-0.0077	-0.0112	-0.0078	0.0282	0.0336	0.0459	0.0359		0.0321	0.0115497	0.0087944	0.0104116	0.00926667	0.00399965	0.0283667	0.0144512	0.1406	0.0435685								3911	0.0155494	0.0232456	0.05398	0.00164966	0.000963832	0.000326888	-0.040616	-0.0310456	-0.01808		0.0321	0.5321	-0.590733	-0.571633	-0.4594
3910.5	-0.013	-0.0327	-0.0296	-0.0251	-0.0046	-0.0077	-0.0112	-0.00783333	0.0285	0.0337	0.046	0.0360667		0.0323667	0.0116457	0.00886746	0.0104981	0.0094	0.0040572	0.0285	0.0145192	0.140733	0.0436098								3910.5	0.0157029	0.0233866	0.0541079	0.00166487	0.000974686	0.000325485	-0.0408029	-0.03122	-0.0180412		0.0323667	0.532367	-0.5906	-0.5715	-0.459267
3910	-0.0131	-0.0328	-0.0296	-0.0251667	-0.0044	-0.0076	-0.0114	-0.0078	0.0287	0.0339	0.0457	0.0361		0.0323333	0.0116337	0.00885833	0.0104873	0.00926667	0.00399965	0.0284333	0.0144852	0.140833	0.0436408								3910	0.0156333	0.0233435	0.054128	0.00166464	0.000969919	0.00032501	-0.0408	-0.0311435	-0.018028		0.0323333	0.532333	-0.590733	-0.571567	-0.459167
3909.5	-0.0134	-0.0331	-0.03	-0.0255	-0.0046	-0.0079	-0.0118	-0.0081	0.0283	0.0337	0.0454	0.0358		0.0322	0.0115857	0.0088218	0.010444	0.00913333	0.0039421	0.0284	0.0144682	0.1408	0.0436304								3909.5	0.0155278	0.02329	0.0540745	0.00168328	0.000985333	0.000333956	-0.0410278	-0.03139	-0.0182745		0.0322	0.5322	-0.590867	-0.5716	-0.4592
3909	-0.0134	-0.033	-0.03	-0.0254667	-0.0048	-0.0079	-0.0114	-0.00803333	0.0283	0.0336	0.0456	0.0358333		0.0322333	0.0115977	0.00883093	0.0104548	0.0094	0.0040572	0.0284333	0.0144852	0.140833	0.0436408								3909	0.0156549	0.0233161	0.0540956	0.00169098	0.000982789	0.00033351	-0.0411215	-0.0313495	-0.0182623		0.0322333	0.532233	-0.5906	-0.571567	-0.459167
3908.5	-0.0133	-0.0329	-0.0297	-0.0253	-0.0048	-0.0076	-0.011	-0.0078	0.0285	0.0337	0.0458	0.036		0.0321667	0.0115737	0.00881267	0.0104332	0.00923333	0.00398527	0.0282667	0.0144003	0.140533	0.0435478								3908.5	0.015559	0.023213	0.053981	0.00166945	0.000961804	0.000323317	-0.040859	-0.031013	-0.017981		0.0321667	0.532167	-0.590767	-0.571733	-0.459467
3908	-0.0134	-0.0328	-0.0296	-0.0252667	-0.0047	-0.0075	-0.0111	-0.00776667	0.0284	0.0339	0.046	0.0361		0.0321333	0.0115617	0.00880353	0.0104224	0.00903333	0.00389894	0.0282	0.0143663	0.140333	0.0434858								3908	0.0154606	0.0231699	0.0539082	0.00165871	0.000957069	0.000317133	-0.0407273	-0.0309365	-0.0178082		0.0321333	0.532133	-0.590967	-0.5718	-0.459667
3907.5	-0.0132	-0.0328	-0.0296	-0.0252	-0.0045	-0.0076	-0.0113	-0.0078	0.0284	0.0339	0.0458	0.0360333		0.0324	0.0116576	0.00887659	0.0105089	0.00906667	0.00391333	0.0282667	0.0144003	0.140567	0.0435581								3907.5	0.015571	0.0232769	0.054067	0.00166227	0.000965773	0.000325214	-0.040771	-0.0310769	-0.0180337		0.0324	0.5324	-0.590933	-0.571733	-0.459433
3907	-0.0132	-0.033	-0.0297	-0.0253	-0.0046	-0.0078	-0.0116	-0.008	0.0281	0.0337	0.0454	0.0357333		0.0329333	0.0118495	0.00902271	0.0106819	0.00896667	0.00387017	0.0282	0.0143663	0.140933	0.0436718								3907	0.0157197	0.023389	0.0543536	0.00168262	0.000985272	0.000346716	-0.0410197	-0.031389	-0.0186203		0.0329333	0.532933	-0.591033	-0.5718	-0.459067
3906.5	-0.0134	-0.0332	-0.0299	-0.0255	-0.0047	-0.0079	-0.0116	-0.00806667	0.0279	0.0335	0.0453	0.0355667		0.0331	0.0119095	0.00906837	0.0107359	0.00863333	0.0037263	0.0279667	0.0142475	0.140567	0.0435581								3906.5	0.0156358	0.0233158	0.0542941	0.00169215	0.000984861	0.000350716	-0.0411358	-0.0313825	-0.0187274		0.0331	0.5331	-0.591367	-0.572033	-0.459433
3906	-0.0135	-0.0333	-0.0299	-0.0255667	-0.0048	-0.0077	-0.0118	-0.0081	0.0279	0.0335	0.045	0.0354667		0.0326333	0.0117416	0.00894052	0.0105846	0.00826667	0.00356804	0.0275	0.0140097	0.139967	0.0433722								3906	0.0153096	0.0229502	0.0539568	0.00167087	0.000964117	0.000341884	-0.0408763	-0.0310502	-0.0184901		0.0326333	0.532633	-0.591733	-0.5725	-0.460033
3905.5	-0.0137	-0.0332	-0.0298	-0.0255667	-0.005	-0.0079	-0.012	-0.0083	0.0279	0.0333	0.0452	0.0354667		0.0328	0.0118016	0.00898618	0.0106386	0.00813333	0.00351049	0.0271	0.0138059	0.140467	0.0435271								3905.5	0.0153121	0.0227921	0.0541658	0.00167107	0.00096672	0.000349657	-0.0408787	-0.0310921	-0.0186991		0.0328	0.5328	-0.591867	-0.5729	-0.459533
3905	-0.0142	-0.0332	-0.0299	-0.0257667	-0.0055	-0.0084	-0.0122	-0.0087	0.0279	0.0331	0.0458	0.0356		0.0333	0.0119815	0.00912316	0.0108008	0.00836667	0.0036112	0.0273333	0.0139248	0.1424	0.0441262								3905	0.0155927	0.023048	0.054927	0.00171059	0.00100793	0.000373535	-0.0413593	-0.031748	-0.019327		0.0333	0.5333	-0.591633	-0.572667	-0.4576
3904.5	-0.014	-0.0333	-0.0302	-0.0258333	-0.0054	-0.0077	-0.0115	-0.0082	0.0284	0.0334	0.0462	0.036		0.0324667	0.0116816	0.00889486	0.0105305	0.0077	0.00332345	0.0266333	0.0135682	0.141433	0.0438267								3904.5	0.0150051	0.0224631	0.0543572	0.00166778	0.000940223	0.000336987	-0.0408384	-0.0306631	-0.0183572		0.0324667	0.532467	-0.5923	-0.573367	-0.458567
3904	-0.0143	-0.0332	-0.0302	-0.0259	-0.0053	-0.0076	-0.0114	-0.0081	0.0284	0.0333	0.0454	0.0357		0.0328	0.0118016	0.00898618	0.0106386	0.00813333	0.00351049	0.027	0.013755	0.1422	0.0440643								3904	0.0153121	0.0227412	0.0547029	0.00169843	0.000951178	0.00036111	-0.0412121	-0.0308412	-0.0190029		0.0328	0.5328	-0.591867	-0.573	-0.4578
3903.5	-0.0143	-0.0336	-0.0304	-0.0261	-0.0057	-0.0082	-0.0118	-0.00856667	0.0279	0.0329	0.0445	0.0351		0.0322	0.0115857	0.0088218	0.010444	0.0076	0.00328029	0.0263333	0.0134154	0.1413	0.0437854								3903.5	0.014866	0.0222372	0.0542294	0.00167821	0.000948876	0.000365934	-0.040966	-0.0308038	-0.0191294		0.0322	0.5322	-0.5924	-0.573667	-0.4587
3903	-0.0141	-0.0337	-0.0303	-0.0260333	-0.0056	-0.0082	-0.0118	-0.00853333	0.0281	0.0335	0.0448	0.0354667		0.0325	0.0116936	0.00890399	0.0105413	0.0076	0.00328029	0.0262333	0.0133644	0.140533	0.0435478								3903	0.0149739	0.0222684	0.0540891	0.00168159	0.000948748	0.000346796	-0.0410073	-0.0308017	-0.0186225		0.0325	0.5325	-0.5924	-0.573767	-0.459467
3902.5	-0.0146	-0.0339	-0.0302	-0.0262333	-0.0055	-0.0085	-0.0118	-0.0086	0.0279	0.0335	0.0452	0.0355333		0.0324	0.0116576	0.00887659	0.0105089	0.00756667	0.0032659	0.0264333	0.0134663	0.140933	0.0436718								3902.5	0.0149235	0.0223429	0.0541806	0.00169389	0.000957463	0.000347722	-0.0411569	-0.0309429	-0.0186473		0.0324	0.5324	-0.592433	-0.573567	-0.459067
3902	-0.0143	-0.0341	-0.0302	-0.0262	-0.0056	-0.0083	-0.0117	-0.00853333	0.028	0.0331	0.0457	0.0356		0.0322	0.0115857	0.0088218	0.010444	0.00783333	0.003381	0.0268333	0.0136701	0.1404	0.0435065								3902	0.0149667	0.0224919	0.0539505	0.0016947	0.000962564	0.000336741	-0.0411667	-0.0310252	-0.0183505		0.0322	0.5322	-0.592167	-0.573167	-0.4596
3901.5	-0.0144	-0.0338	-0.0302	-0.0261333	-0.0055	-0.0079	-0.0117	-0.00836667	0.0282	0.0333	0.0459	0.0358		0.0326333	0.0117416	0.00894052	0.0105846	0.00833333	0.00359681	0.0273	0.0139078	0.141667	0.043899								3901.5	0.0153384	0.0228483	0.0544836	0.00171991	0.000974377	0.000349076	-0.0414717	-0.031215	-0.0186836		0.0326333	0.532633	-0.591667	-0.5727	-0.458333
3901	-0.014	-0.0335	-0.0304	-0.0259667	-0.0052	-0.0074	-0.0117	-0.0081	0.0284	0.0335	0.0457	0.0358667		0.0320333	0.0115257	0.00877614	0.01039	0.00793333	0.00342416	0.0268	0.0136531	0.140967	0.0436821								3901	0.0149499	0.0224292	0.054072	0.00167416	0.000932035	0.000331436	-0.0409165	-0.0305292	-0.0182054		0.0320333	0.532033	-0.592067	-0.5732	-0.459033
3900.5	-0.0135	-0.0333	-0.0303	-0.0257	-0.0052	-0.0072	-0.0116	-0.008	0.0285	0.0336	0.0458	0.0359667		0.0328333	0.0118136	0.00899531	0.0106494	0.0085	0.00366875	0.0273	0.0139078	0.141367	0.043806								3900.5	0.0154823	0.0229031	0.0544555	0.00169598	0.000955004	0.000341836	-0.0411823	-0.0309031	-0.0184888		0.0328333	0.532833	-0.5915	-0.5727	-0.458633
3900	-0.0141	-0.034	-0.0307	-0.0262667	-0.0058	-0.0081	-0.0122	-0.0087	0.0276	0.0329	0.0451	0.0352		0.0334333	0.0120294	0.00915969	0.010844	0.009	0.00388456	0.0279333	0.0142305	0.1432	0.0443741								3900	0.015914	0.0233902	0.0552182	0.00177921	0.00102978	0.000400728	-0.0421807	-0.0320902	-0.0200182		0.0334333	0.533433	-0.591	-0.572067	-0.4568
3899.5	-0.0141	-0.0345	-0.0308	-0.0264667	-0.0058	-0.0086	-0.0124	-0.00893333	0.0272	0.0327	0.0448	0.0349		0.0328667	0.0118256	0.00900444	0.0106603	0.0088	0.00379823	0.0278333	0.0141795	0.142067	0.0440229								3899.5	0.0156238	0.023184	0.0546832	0.00177161	0.00103152	0.000391375	-0.0420905	-0.0321173	-0.0197832		0.0328667	0.532867	-0.5912	-0.572167	-0.457933
3899	-0.0145	-0.0342	-0.0307	-0.0264667	-0.0059	-0.0086	-0.0124	-0.00896667	0.0273	0.0327	0.0448	0.0349333		0.0327	0.0117656	0.00895878	0.0106062	0.00896667	0.00387017	0.0279667	0.0142475	0.1423	0.0440953								3899	0.0156358	0.0232062	0.0547014	0.00177261	0.0010351	0.000390778	-0.0421024	-0.0321729	-0.0197681		0.0327	0.5327	-0.591033	-0.572033	-0.4577
3898.5	-0.0143	-0.0339	-0.0307	-0.0263	-0.0057	-0.0085	-0.012	-0.00873333	0.0274	0.0327	0.0448	0.0349667		0.0317333	0.0114178	0.00869395	0.0102927	0.00843333	0.00363997	0.0272667	0.0138908	0.1407	0.0435995								3898.5	0.0150577	0.0225848	0.0538921	0.00171046	0.000980825	0.000358172	-0.0413577	-0.0313181	-0.0189254		0.0317333	0.531733	-0.591567	-0.572733	-0.4593
3898	-0.0135	-0.0335	-0.0301	-0.0257	-0.0053	-0.0081	-0.0113	-0.00823333	0.028	0.0335	0.0452	0.0355667		0.0316333	0.0113818	0.00866655	0.0102602	0.00853333	0.00368313	0.0274667	0.0139927	0.1396	0.0432586								3898	0.0150649	0.0226593	0.0535188	0.00166178	0.000954354	0.00032228	-0.0407649	-0.0308926	-0.0179521		0.0316333	0.531633	-0.591467	-0.572533	-0.4604
3897.5	-0.0133	-0.0331	-0.0297	-0.0253667	-0.0052	-0.0078	-0.011	-0.008	0.0285	0.0339	0.0456	0.036		0.0317	0.0114058	0.00868481	0.0102818	0.00886667	0.00382701	0.0278333	0.0141795	0.139867	0.0433412								3897.5	0.0152328	0.0228643	0.0536231	0.00164832	0.000952608	0.000310573	-0.0405995	-0.0308643	-0.0176231		0.0317	0.5317	-0.591133	-0.572167	-0.460133
3897	-0.0132	-0.0328	-0.0295	-0.0251667	-0.005	-0.0074	-0.0108	-0.00773333	0.0288	0.0342	0.0459	0.0363		0.0318333	0.0114538	0.00872134	0.0103251	0.00913333	0.0039421	0.028	0.0142644	0.140233	0.0434548								3897	0.0153959	0.0229858	0.0537799	0.00164532	0.000943664	0.000305548	-0.0405625	-0.0307191	-0.0174799		0.0318333	0.531833	-0.590867	-0.572	-0.459767
3896.5	-0.0135	-0.033	-0.0298	-0.0254333	-0.0048	-0.0074	-0.0109	-0.0077	0.0285	0.034	0.0456	0.0360333		0.0318667	0.0114658	0.00873048	0.0103359	0.00916667	0.00395649	0.0281	0.0143154	0.1403	0.0434755								3896.5	0.0154222	0.0230459	0.0538114	0.00166918	0.000945308	0.00031606	-0.0408556	-0.0307459	-0.0177781		0.0318667	0.531867	-0.590833	-0.5719	-0.4597
3896	-0.0138	-0.0333	-0.03	-0.0257	-0.0049	-0.0079	-0.0113	-0.00803333	0.028	0.0334	0.0452	0.0355333		0.0316	0.0113698	0.00865742	0.0102494	0.009	0.00388456	0.0278667	0.0141965	0.140133	0.0434239								3896	0.0152544	0.0228539	0.0536733	0.00167726	0.000954023	0.000329057	-0.0409544	-0.0308873	-0.0181399		0.0316	0.5316	-0.591	-0.572133	-0.459867
3895.5	-0.0139	-0.0333	-0.0301	-0.0257667	-0.0053	-0.0081	-0.0116	-0.00833333	0.0278	0.0333	0.0449	0.0353333		0.0314667	0.0113218	0.00862089	0.0102062	0.00876667	0.00378384	0.0276333	0.0140776	0.139967	0.0433722								3895.5	0.0151057	0.0226985	0.0535784	0.00167055	0.000962977	0.000332882	-0.0408723	-0.0310319	-0.018245		0.0314667	0.531467	-0.591233	-0.572367	-0.460033
3895	-0.014	-0.0334	-0.0302	-0.0258667	-0.0056	-0.0081	-0.0117	-0.00846667	0.0276	0.0333	0.0447	0.0352		0.0317	0.0114058	0.00868481	0.0102818	0.0087	0.00375507	0.0276333	0.0140776	0.140233	0.0434548								3895	0.0151609	0.0227625	0.0537367	0.00168326	0.000975258	0.000343609	-0.0410275	-0.0312291	-0.0185367		0.0317	0.5317	-0.5913	-0.572367	-0.459767
3894.5	-0.0138	-0.0332	-0.0301	-0.0257	-0.0051	-0.0077	-0.0115	-0.0081	0.0278	0.0334	0.045	0.0354		0.0319667	0.0115017	0.00875787	0.0103683	0.00896667	0.00387017	0.0278667	0.0141965	0.140267	0.0434652								3894.5	0.0153719	0.0229544	0.0538335	0.0016869	0.000964375	0.000339794	-0.0410719	-0.0310544	-0.0184335		0.0319667	0.531967	-0.591033	-0.572133	-0.459733
3894	-0.0136	-0.0331	-0.0298	-0.0255	-0.005	-0.0076	-0.0115	-0.00803333	0.0278	0.0335	0.0453	0.0355333		0.032	0.0115137	0.008767	0.0103791	0.00906667	0.00391333	0.0279333	0.0142305	0.14	0.0433825								3894	0.0154271	0.0229975	0.0537617	0.00167502	0.000962912	0.000332273	-0.0409271	-0.0310308	-0.0182284		0.032	0.532	-0.590933	-0.572067	-0.46
3893.5	-0.0142	-0.0333	-0.0299	-0.0258	-0.0053	-0.008	-0.0118	-0.00836667	0.0276	0.0334	0.0452	0.0354		0.0316333	0.0113818	0.00866655	0.0102602	0.0085	0.00366875	0.0273667	0.0139418	0.139367	0.0431863								3893.5	0.0150505	0.0226083	0.0534465	0.00166877	0.000959451	0.000325676	-0.0408505	-0.030975	-0.0180465		0.0316333	0.531633	-0.5915	-0.572633	-0.460633
3893	-0.0146	-0.0334	-0.0302	-0.0260667	-0.0054	-0.0083	-0.0119	-0.00853333	0.0277	0.0333	0.0449	0.0353		0.0316333	0.0113818	0.00866655	0.0102602	0.00813333	0.00351049	0.0270333	0.013772	0.139033	0.043083								3893	0.0148923	0.0224385	0.0533432	0.00167764	0.000959256	0.000325558	-0.0409589	-0.0309719	-0.0180432		0.0316333	0.531633	-0.591867	-0.572967	-0.460967
3892.5	-0.0143	-0.0336	-0.0302	-0.0260333	-0.0057	-0.0084	-0.012	-0.0087	0.0277	0.033	0.0446	0.0351		0.0326	0.0117296	0.00893139	0.0105738	0.0084	0.00362558	0.0273	0.0139078	0.140067	0.0434032								3892.5	0.0153552	0.0228392	0.053977	0.00171301	0.000994722	0.000356339	-0.0413885	-0.0315392	-0.018877		0.0326	0.5326	-0.5916	-0.5727	-0.459933
3892	-0.014	-0.0336	-0.0299	-0.0258333	-0.0058	-0.0082	-0.0116	-0.00853333	0.0272	0.0326	0.0446	0.0348		0.0328	0.0118016	0.00898618	0.0106386	0.00846667	0.00365436	0.0273	0.0139078	0.1417	0.0439093								3892	0.0154559	0.022894	0.054548	0.0017048	0.000987678	0.000389982	-0.0412893	-0.0314273	-0.019748		0.0328	0.5328	-0.591533	-0.5727	-0.4583
3891.5	-0.0134	-0.0333	-0.0298	-0.0255	-0.0052	-0.0073	-0.011	-0.00783333	0.0278	0.0332	0.0449	0.0353		0.032	0.0115137	0.008767	0.0103791	0.00803333	0.00346733	0.0272333	0.0138739	0.140767	0.0436201								3891.5	0.014981	0.0226409	0.0539993	0.00163872	0.000928677	0.000349662	-0.040481	-0.0304742	-0.0186993		0.032	0.532	-0.591967	-0.572767	-0.459233
3891	-0.0138	-0.0332	-0.0299	-0.0256333	-0.0052	-0.0076	-0.0111	-0.00796667	0.0281	0.0334	0.045	0.0355		0.0322333	0.0115977	0.00883093	0.0104548	0.0086	0.00371191	0.0279	0.0142135	0.141767	0.04393								3891	0.0153096	0.0230444	0.0543848	0.00167632	0.000961688	0.000356636	-0.0409429	-0.0310111	-0.0188848		0.0322333	0.532233	-0.5914	-0.5721	-0.458233
3890.5	-0.0141	-0.0336	-0.0304	-0.0260333	-0.0055	-0.0082	-0.0114	-0.00836667	0.0276	0.0328	0.0447	0.0350333		0.0315	0.0113338	0.00863002	0.010217	0.00846667	0.00365436	0.0276333	0.0140776	0.1408	0.0436304								3890.5	0.0149882	0.0227077	0.0538474	0.00168276	0.000965614	0.00035397	-0.0410215	-0.0310743	-0.0188141		0.0315	0.5315	-0.591533	-0.572367	-0.4592
3890	-0.0139	-0.0336	-0.0303	-0.0259333	-0.0054	-0.008	-0.0114	-0.00826667	0.0276	0.0331	0.0451	0.0352667		0.0315333	0.0113458	0.00863915	0.0102278	0.00886667	0.00382701	0.028	0.0142644	0.139867	0.0433412								3890	0.0151728	0.0229036	0.053569	0.00168972	0.000971585	0.000334976	-0.0411062	-0.0311703	-0.0183023		0.0315333	0.531533	-0.591133	-0.572	-0.460133
3889.5	-0.0139	-0.0335	-0.03	-0.0258	-0.0052	-0.0078	-0.0113	-0.0081	0.0278	0.0333	0.0452	0.0354333		0.0315667	0.0113578	0.00864829	0.0102386	0.00906667	0.00391333	0.0282	0.0143663	0.1398	0.0433206								3889.5	0.0152711	0.0230146	0.0535592	0.00168684	0.000968119	0.000328546	-0.0410711	-0.0311146	-0.0181258		0.0315667	0.531567	-0.590933	-0.5718	-0.4602
3889	-0.0136	-0.0332	-0.0298	-0.0255333	-0.0048	-0.0077	-0.0112	-0.0079	0.0282	0.0332	0.0453	0.0355667		0.0316	0.0113698	0.00865742	0.0102494	0.00916667	0.00395649	0.0281333	0.0143324	0.139833	0.0433309								3889	0.0153263	0.0229898	0.0535803	0.00166951	0.000954179	0.000324491	-0.0408596	-0.0308898	-0.0180136		0.0316	0.5316	-0.590833	-0.571867	-0.460167
3888.5	-0.0133	-0.0329	-0.0299	-0.0253667	-0.0048	-0.0078	-0.0113	-0.00796667	0.0283	0.0332	0.0451	0.0355333		0.0315667	0.0113578	0.00864829	0.0102386	0.009	0.00388456	0.0279	0.0142135	0.139533	0.0432379								3888.5	0.0152424	0.0228618	0.0534765	0.00164909	0.000950393	0.000321958	-0.040609	-0.0308284	-0.0179432		0.0315667	0.531567	-0.591	-0.5721	-0.460467
3888	-0.0133	-0.0327	-0.0298	-0.0252667	-0.0049	-0.0078	-0.0113	-0.008	0.0281	0.0333	0.045	0.0354667		0.0312667	0.0112499	0.00856609	0.0101413	0.00856667	0.00369752	0.0274333	0.0139758	0.1389	0.0430417								3888	0.0149474	0.0225419	0.053183	0.00161717	0.000932805	0.000313867	-0.0402141	-0.0305419	-0.0177163		0.0312667	0.531267	-0.591433	-0.572567	-0.4611
3887.5	-0.0134	-0.0327	-0.03	-0.0253667	-0.0052	-0.0076	-0.0115	-0.0081	0.0279	0.0332	0.045	0.0353667		0.0314333	0.0113098	0.00861176	0.0101954	0.00833333	0.00359681	0.0272	0.0138569	0.138867	0.0430313								3887.5	0.0149066	0.0224686	0.0532267	0.00162194	0.000934442	0.000318981	-0.0402733	-0.0305686	-0.01786		0.0314333	0.531433	-0.591667	-0.5728	-0.461133
3887	-0.0137	-0.0334	-0.0307	-0.0259333	-0.0056	-0.0078	-0.0121	-0.0085	0.0274	0.0326	0.0446	0.0348667		0.0327333	0.0117776	0.00896792	0.010617	0.009	0.00388456	0.0278	0.0141626	0.141067	0.0437131								3887	0.0156621	0.0231305	0.0543301	0.00173018	0.00100049	0.000378824	-0.0415955	-0.0316305	-0.0194634		0.0327333	0.532733	-0.591	-0.5722	-0.458933
3886.5	-0.0147	-0.0339	-0.031	-0.0265333	-0.006	-0.0081	-0.0127	-0.00893333	0.0266	0.032	0.0441	0.0342333		0.0335333	0.0120654	0.00918709	0.0108765	0.0094	0.0040572	0.0283333	0.0144343	0.143733	0.0445394								3886.5	0.0161226	0.0236213	0.0554159	0.00181953	0.00105981	0.000448701	-0.042656	-0.0325547	-0.0211826		0.0335333	0.533533	-0.5906	-0.571667	-0.456267
3886	-0.0147	-0.0343	-0.0308	-0.0266	-0.0061	-0.0079	-0.0122	-0.00873333	0.0268	0.0323	0.0444	0.0345		0.0323333	0.0116337	0.00885833	0.0104873	0.00836667	0.0036112	0.0272667	0.0138908	0.141267	0.043775								3886	0.0152449	0.0227492	0.0542623	0.00175099	0.000991148	0.000390549	-0.0418449	-0.0314825	-0.0197623		0.0323333	0.532333	-0.591633	-0.572733	-0.458733
3885.5	-0.0148	-0.034	-0.0307	-0.0265	-0.0059	-0.0077	-0.0118	-0.00846667	0.0275	0.0327	0.0448	0.035		0.0326667	0.0117536	0.00894965	0.0105954	0.00873333	0.00376946	0.0278667	0.0141965	0.1422	0.0440643								3885.5	0.0155231	0.0231462	0.0546596	0.00176594	0.000999371	0.000386502	-0.0420231	-0.0316128	-0.0196596		0.0326667	0.532667	-0.591267	-0.572133	-0.4578
3885	-0.0147	-0.034	-0.0305	-0.0264	-0.0057	-0.0079	-0.0116	-0.0084	0.0275	0.0325	0.0446	0.0348667		0.0315333	0.0113458	0.00863915	0.0102278	0.00816667	0.00352487	0.0273	0.0139078	0.140767	0.0436201								3885	0.0148707	0.022547	0.0538479	0.00170327	0.000957716	0.000360287	-0.0412707	-0.030947	-0.0189812		0.0315333	0.531533	-0.591833	-0.5727	-0.459233
3884.5	-0.0141	-0.0338	-0.0301	-0.026	-0.0053	-0.008	-0.0114	-0.00823333	0.0277	0.033	0.0447	0.0351333		0.0311333	0.0112019	0.00852957	0.010098	0.00816667	0.00352487	0.0272333	0.0138739	0.139133	0.043114								3884.5	0.0147268	0.0224034	0.053212	0.00165867	0.000938611	0.000326839	-0.0407268	-0.0306368	-0.0180787		0.0311333	0.531133	-0.591833	-0.572767	-0.460867
3884	-0.0141	-0.0337	-0.0303	-0.0260333	-0.0052	-0.0081	-0.0114	-0.00823333	0.0277	0.0329	0.0448	0.0351333		0.0312333	0.0112379	0.00855696	0.0101305	0.00816667	0.00352487	0.0273333	0.0139248	0.138733	0.04299								3884	0.0147627	0.0224818	0.0531205	0.00166432	0.000943418	0.000323539	-0.0407961	-0.0307151	-0.0179872		0.0312333	0.531233	-0.591833	-0.572667	-0.461267
3883.5	-0.0142	-0.0335	-0.0304	-0.0260333	-0.0052	-0.008	-0.0114	-0.0082	0.0277	0.0327	0.0449	0.0351		0.0313667	0.0112858	0.00859349	0.0101737	0.00836667	0.0036112	0.0275333	0.0140267	0.138533	0.0429281								3883.5	0.014897	0.0226202	0.0531018	0.0016753	0.000949884	0.000324064	-0.0409304	-0.0308202	-0.0180018		0.0313667	0.531367	-0.591633	-0.572467	-0.461467
3883	-0.0142	-0.0333	-0.0301	-0.0258667	-0.0054	-0.0079	-0.0114	-0.00823333	0.0278	0.0329	0.0448	0.0351667		0.0317	0.0114058	0.00868481	0.0102818	0.00896667	0.00387017	0.0279333	0.0142305	0.139	0.0430727								3883	0.015276	0.0229153	0.0533545	0.00169271	0.000970237	0.000330798	-0.0411426	-0.0311486	-0.0181878		0.0317	0.5317	-0.591033	-0.572067	-0.461
3882.5	-0.0143	-0.0335	-0.03	-0.0259333	-0.0055	-0.0081	-0.0118	-0.00846667	0.0275	0.0327	0.0446	0.0349333		0.0315667	0.0113578	0.00864829	0.0102386	0.00876667	0.00378384	0.0276333	0.0140776	0.139133	0.043114								3882.5	0.0151417	0.0227259	0.0533526	0.00168715	0.000972978	0.000339269	-0.041075	-0.0311926	-0.0184192		0.0315667	0.531567	-0.591233	-0.572367	-0.460867
3882	-0.0142	-0.0336	-0.0301	-0.0259667	-0.0055	-0.0082	-0.0121	-0.0086	0.0271	0.0324	0.0443	0.0346		0.0315667	0.0113578	0.00864829	0.0102386	0.0082	0.00353926	0.0271	0.0138059	0.138833	0.043021								3882	0.0148971	0.0224542	0.0532596	0.00166985	0.000964365	0.000348181	-0.0408637	-0.0310542	-0.0186596		0.0315667	0.531567	-0.5918	-0.5729	-0.461167
3881.5	-0.0144	-0.0335	-0.0302	-0.0260333	-0.0058	-0.008	-0.0124	-0.00873333	0.0266	0.0322	0.0439	0.0342333		0.0323667	0.0116457	0.00886746	0.0104981	0.00823333	0.00355365	0.0271333	0.0138229	0.139567	0.0432483								3881.5	0.0151993	0.0226904	0.0537463	0.00170013	0.00098745	0.000380757	-0.0412326	-0.0314237	-0.019513		0.0323667	0.532367	-0.591767	-0.572867	-0.460433
3881	-0.0148	-0.0333	-0.0303	-0.0261333	-0.006	-0.0079	-0.0123	-0.00873333	0.0268	0.0326	0.0441	0.0345		0.0332	0.0119455	0.00909577	0.0107684	0.0087	0.00375507	0.0276	0.0140607	0.140767	0.0436201								3881	0.0157006	0.0231564	0.0543885	0.00175007	0.00101696	0.000395552	-0.0418339	-0.0318898	-0.0198885		0.0332	0.5332	-0.5913	-0.5724	-0.459233
3880.5	-0.0146	-0.0332	-0.0305	-0.0261	-0.0056	-0.0076	-0.0116	-0.00826667	0.0276	0.0331	0.0445	0.0350667		0.0325667	0.0117176	0.00892225	0.0105629	0.00856667	0.00369752	0.0276	0.0140607	0.139667	0.0432792								3880.5	0.0154151	0.0229829	0.0538422	0.00172351	0.000976536	0.00035252	-0.0415151	-0.0312496	-0.0187755		0.0325667	0.532567	-0.591433	-0.5724	-0.460333
3880	-0.0144	-0.0335	-0.0304	-0.0261	-0.0056	-0.008	-0.0115	-0.00836667	0.0277	0.033	0.0448	0.0351667		0.0322333	0.0115977	0.00883093	0.0104548	0.0089	0.00384139	0.0281	0.0143154	0.140167	0.0434342								3880	0.0154391	0.0231463	0.053889	0.00172549	0.000993068	0.000350526	-0.0415391	-0.031513	-0.0187223		0.0322333	0.532233	-0.5911	-0.5719	-0.459833
3879.5	-0.0144	-0.0338	-0.0304	-0.0262	-0.0056	-0.0086	-0.0115	-0.00856667	0.0273	0.0326	0.0445	0.0348		0.0311	0.0111899	0.00852043	0.0100872	0.00853333	0.00368313	0.0275	0.0140097	0.1399	0.0433516								3879.5	0.014873	0.0225302	0.0534388	0.00168699	0.000967012	0.000347404	-0.041073	-0.0310968	-0.0186388		0.0311	0.5311	-0.591467	-0.5725	-0.4601
3879	-0.014	-0.0335	-0.0302	-0.0259	-0.0054	-0.0084	-0.0114	-0.0084	0.0274	0.0331	0.0446	0.0350333		0.0307	0.011046	0.00841085	0.0099575	0.0086	0.00371191	0.0275	0.0140097	0.139067	0.0430933								3879	0.0147579	0.0224206	0.0530508	0.00165306	0.000949907	0.00032463	-0.0406579	-0.0308206	-0.0180175		0.0307	0.5307	-0.5914	-0.5725	-0.460933
3878.5	-0.0137	-0.0332	-0.03	-0.0256333	-0.0052	-0.0082	-0.0114	-0.00826667	0.0277	0.0333	0.0449	0.0353		0.0312	0.0112259	0.00854783	0.0101197	0.0091	0.00392772	0.0282	0.0143663	0.1392	0.0431346								3878.5	0.0151536	0.0229142	0.0532543	0.00166357	0.000972244	0.000322357	-0.0407869	-0.0311808	-0.0179543		0.0312	0.5312	-0.5909	-0.5718	-0.4608
3878	-0.0139	-0.0331	-0.03	-0.0256667	-0.0051	-0.0081	-0.0114	-0.0082	0.0276	0.0331	0.0451	0.0352667		0.0316333	0.0113818	0.00866655	0.0102602	0.00946667	0.00408598	0.0287	0.0146211	0.139767	0.0433102								3878	0.0154678	0.0232876	0.0535705	0.00169204	0.000991469	0.000335029	-0.0411344	-0.0314876	-0.0183038		0.0316333	0.531633	-0.590533	-0.5713	-0.460233
3877.5	-0.014	-0.0332	-0.0301	-0.0257667	-0.0054	-0.0083	-0.0116	-0.00843333	0.0274	0.0327	0.0449	0.035		0.0316333	0.0113818	0.00866655	0.0102602	0.00943333	0.00407159	0.0286333	0.0145871	0.139833	0.0433309								3877.5	0.0154534	0.0232536	0.0535911	0.00169909	0.00100406	0.00034563	-0.0412201	-0.031687	-0.0185911		0.0316333	0.531633	-0.590567	-0.571367	-0.460167
3877	-0.0138	-0.0332	-0.0299	-0.0256333	-0.0052	-0.0081	-0.0115	-0.00826667	0.0276	0.0328	0.0448	0.0350667		0.0312333	0.0112379	0.00855696	0.0101305	0.00913333	0.0039421	0.0282333	0.0143833	0.1395	0.0432276								3877	0.01518	0.0229403	0.0533581	0.00166573	0.000973873	0.000334576	-0.0408133	-0.0312069	-0.0182914		0.0312333	0.531233	-0.590867	-0.571767	-0.4605
3876.5	-0.0137	-0.0332	-0.0297	-0.0255333	-0.005	-0.0078	-0.0114	-0.00806667	0.0276	0.033	0.045	0.0352		0.0307	0.011046	0.00841085	0.0099575	0.00846667	0.00365436	0.0275	0.0140097	0.138767	0.0430004								3876.5	0.0147003	0.0224206	0.0529579	0.00161875	0.000929471	0.000315341	-0.0402337	-0.0304872	-0.0177579		0.0307	0.5307	-0.591533	-0.5725	-0.461233
3876	-0.0139	-0.0335	-0.0299	-0.0257667	-0.0053	-0.0078	-0.0116	-0.00823333	0.0272	0.0327	0.0452	0.0350333		0.0307667	0.01107	0.00842911	0.00997912	0.0083	0.00358242	0.0273	0.0139078	0.138733	0.04299								3876	0.0146524	0.0223369	0.0529692	0.0016337	0.000934542	0.000321694	-0.0404191	-0.0305703	-0.0179358		0.0307667	0.530767	-0.5917	-0.5727	-0.461267
3875.5	-0.0141	-0.0337	-0.03	-0.0259333	-0.0056	-0.008	-0.0121	-0.00856667	0.027	0.0324	0.0451	0.0348333		0.0315	0.0113338	0.00863002	0.010217	0.00853333	0.00368313	0.0273	0.0139078	0.1396	0.0432586								3875.5	0.015017	0.0225379	0.0534756	0.00167693	0.000967491	0.000347533	-0.0409503	-0.0311045	-0.0186422		0.0315	0.5315	-0.591467	-0.5727	-0.4604
3875	-0.0145	-0.0337	-0.0304	-0.0262	-0.0059	-0.0083	-0.0124	-0.00886667	0.0267	0.0321	0.0445	0.0344333		0.0317667	0.0114298	0.00870308	0.0103035	0.00813333	0.00351049	0.0268	0.0136531	0.14	0.0433825								3875	0.0149403	0.0223562	0.053686	0.00169252	0.000974867	0.000370665	-0.0411403	-0.0312229	-0.0192527		0.0317667	0.531767	-0.591867	-0.5732	-0.46
3874.5	-0.0145	-0.0334	-0.0303	-0.0260667	-0.0057	-0.0079	-0.0121	-0.00856667	0.027	0.032	0.044	0.0343333		0.0317333	0.0114178	0.00869395	0.0102927	0.0078	0.00336661	0.0266333	0.0135682	0.138633	0.042959								3874.5	0.0147844	0.0222621	0.0532517	0.00166881	0.000950416	0.000357905	-0.0408511	-0.0308288	-0.0189184		0.0317333	0.531733	-0.5922	-0.573367	-0.461367
3874	-0.0144	-0.0336	-0.0302	-0.0260667	-0.0057	-0.0077	-0.0119	-0.00843333	0.0274	0.0325	0.044	0.0346333		0.0320667	0.0115377	0.00878527	0.0104008	0.00873333	0.00376946	0.0278667	0.0141965	0.139067	0.0430933								3874	0.0153072	0.0229818	0.0534941	0.00171179	0.00098691	0.000355728	-0.0413738	-0.0314151	-0.0188608		0.0320667	0.532067	-0.591267	-0.572133	-0.460933
3873.5	-0.0143	-0.0339	-0.0305	-0.0262333	-0.0057	-0.0078	-0.0117	-0.0084	0.0276	0.0329	0.0442	0.0349		0.0314333	0.0113098	0.00861176	0.0101954	0.00866667	0.00374068	0.0277	0.0141116	0.1388	0.0430107								3873.5	0.0150505	0.0227234	0.053206	0.00170436	0.000968664	0.000335111	-0.0412839	-0.0311234	-0.018306		0.0314333	0.531433	-0.591333	-0.5723	-0.4612
3873	-0.0142	-0.0337	-0.0303	-0.0260667	-0.0055	-0.0076	-0.0113	-0.00813333	0.0277	0.0331	0.0445	0.0351		0.0309	0.0111179	0.00846564	0.0100224	0.0084	0.00362558	0.0272667	0.0138908	0.1385	0.0429177								3873	0.0147435	0.0223565	0.0529401	0.00166547	0.000929629	0.000318269	-0.0408102	-0.0304898	-0.0178401		0.0309	0.5309	-0.5916	-0.572733	-0.4615
3872.5	-0.0142	-0.0333	-0.0301	-0.0258667	-0.0054	-0.0078	-0.0113	-0.00816667	0.0276	0.0332	0.045	0.0352667		0.0309	0.0111179	0.00846564	0.0100224	0.00826667	0.00356804	0.0270333	0.013772	0.138467	0.0429074								3872.5	0.014686	0.0222376	0.0529298	0.00164452	0.00092442	0.000311985	-0.0405526	-0.0304043	-0.0176631		0.0309	0.5309	-0.591733	-0.572967	-0.461533
3872	-0.0141	-0.0332	-0.0303	-0.0258667	-0.0054	-0.0081	-0.0113	-0.00826667	0.0277	0.0332	0.0448	0.0352333		0.0311667	0.0112139	0.0085387	0.0101089	0.00806667	0.00348171	0.0266	0.0135512	0.138333	0.0428661								3872	0.0146956	0.0220899	0.0529749	0.0016453	0.000921522	0.000314765	-0.0405623	-0.0303566	-0.0177416		0.0311667	0.531167	-0.591933	-0.5734	-0.461667
3871.5	-0.0137	-0.0329	-0.0302	-0.0256	-0.0052	-0.0076	-0.0112	-0.008	0.028	0.0334	0.0447	0.0353667		0.0319667	0.0115017	0.00875787	0.0103683	0.00803333	0.00346733	0.0266333	0.0135682	0.138767	0.0430004								3871.5	0.0149691	0.0223261	0.0533687	0.00164585	0.000919671	0.000324073	-0.0405691	-0.0303261	-0.018002		0.0319667	0.531967	-0.591967	-0.573367	-0.461233
3871	-0.0146	-0.0333	-0.0303	-0.0260667	-0.0058	-0.0078	-0.0119	-0.0085	0.0272	0.0325	0.0442	0.0346333		0.0328	0.0118016	0.00898618	0.0106386	0.00826667	0.00356804	0.0273333	0.0139248	0.1411	0.0437234								3871	0.0153696	0.022911	0.054362	0.00171696	0.00098665	0.000389222	-0.0414363	-0.031411	-0.0197287		0.0328	0.5328	-0.591733	-0.572667	-0.4589
3870.5	-0.0147	-0.0339	-0.0307	-0.0264333	-0.0065	-0.008	-0.012	-0.00883333	0.0266	0.0321	0.0441	0.0342667		0.0323	0.0116217	0.0088492	0.0104765	0.0073	0.00315081	0.0263	0.0133984	0.1408	0.0436304								3870.5	0.0147725	0.0222476	0.0541069	0.00169792	0.000966023	0.000393635	-0.0412058	-0.0310809	-0.0198402		0.0323	0.5323	-0.5927	-0.5737	-0.4592
3870	-0.0144	-0.0334	-0.0304	-0.0260667	-0.0059	-0.0075	-0.0116	-0.00833333	0.0274	0.033	0.0448	0.0350667		0.0325667	0.0117176	0.00892225	0.0105629	0.00736667	0.00317958	0.0260667	0.0132795	0.140333	0.0434858								3870	0.0148972	0.0222018	0.0540488	0.00167804	0.000932392	0.000360321	-0.0409639	-0.0305351	-0.0189821		0.0325667	0.532567	-0.592633	-0.573933	-0.459667
3869.5	-0.0149	-0.0337	-0.0309	-0.0265	-0.0061	-0.0081	-0.0123	-0.00883333	0.0271	0.0324	0.0442	0.0345667		0.0316333	0.0113818	0.00866655	0.0102602	0.00756667	0.0032659	0.0266	0.0135512	0.140233	0.0434548								3869.5	0.0146477	0.0222178	0.0537151	0.00169313	0.000964171	0.000366661	-0.0411477	-0.0310511	-0.0191484		0.0316333	0.531633	-0.592433	-0.5734	-0.459767
3869	-0.0146	-0.0336	-0.0307	-0.0263	-0.0059	-0.0081	-0.0119	-0.00863333	0.0274	0.0329	0.0446	0.0349667		0.0312333	0.0112379	0.00855696	0.0101305	0.0081	0.0034961	0.0271667	0.0138399	0.1396	0.0432586								3869	0.014734	0.0223969	0.0533891	0.00168379	0.000962873	0.000339385	-0.041034	-0.0310302	-0.0184224		0.0312333	0.531233	-0.5919	-0.572833	-0.4604
3868.5	-0.0145	-0.0338	-0.0305	-0.0262667	-0.006	-0.0082	-0.0117	-0.00863333	0.0271	0.033	0.0445	0.0348667		0.0308	0.011082	0.00843824	0.00998993	0.00823333	0.00355365	0.0272667	0.0138908	0.139133	0.043114								3868.5	0.0146356	0.0223291	0.0531039	0.001673	0.000958672	0.000332597	-0.0409023	-0.0309624	-0.0182372		0.0308	0.5308	-0.591767	-0.572733	-0.460867
3868	-0.0142	-0.0338	-0.0304	-0.0261333	-0.0059	-0.0082	-0.0116	-0.00856667	0.0272	0.033	0.0446	0.0349333		0.0306667	0.011034	0.00840171	0.00994668	0.00853333	0.00368313	0.0275	0.0140097	0.138733	0.04299								3868	0.0147171	0.0224114	0.0529367	0.00166876	0.000959643	0.000324122	-0.0408505	-0.0309781	-0.0180034		0.0306667	0.530667	-0.591467	-0.5725	-0.461267
3867.5	-0.0141	-0.0335	-0.0302	-0.0259333	-0.0056	-0.0079	-0.0116	-0.00836667	0.0273	0.0329	0.0448	0.035		0.0308667	0.0111059	0.00845651	0.0100116	0.00866667	0.00374068	0.0275667	0.0140437	0.138633	0.042959								3867.5	0.0148466	0.0225002	0.0529706	0.00166301	0.000952763	0.000322942	-0.04078	-0.0308669	-0.0179706		0.0308667	0.530867	-0.591333	-0.572433	-0.461367
3867	-0.014	-0.0334	-0.0301	-0.0258333	-0.0053	-0.0076	-0.0116	-0.00816667	0.0273	0.0327	0.045	0.035		0.0309333	0.0111299	0.00847477	0.0100332	0.00833333	0.00359681	0.0272667	0.0138908	0.138533	0.0429281								3867	0.0147267	0.0223656	0.0529612	0.00164512	0.000932221	0.000322606	-0.0405601	-0.0305323	-0.0179612		0.0309333	0.530933	-0.591667	-0.572733	-0.461467
3866.5	-0.0138	-0.0335	-0.0303	-0.0258667	-0.0053	-0.0077	-0.0117	-0.00823333	0.0274	0.0325	0.045	0.0349667		0.0314	0.0112978	0.00860262	0.0101845	0.00816667	0.00352487	0.0269	0.0137041	0.138733	0.04299								3866.5	0.0148227	0.0223067	0.0531746	0.00165563	0.000932692	0.000331528	-0.0406894	-0.03054	-0.0182079		0.0314	0.5314	-0.591833	-0.5731	-0.461267
3866	-0.0146	-0.0339	-0.0306	-0.0263667	-0.0055	-0.0081	-0.0122	-0.0086	0.027	0.0323	0.0443	0.0345333		0.0324	0.0116576	0.00887659	0.0105089	0.00876667	0.00378384	0.0273333	0.0139248	0.140867	0.0436511								3866	0.0154415	0.0228014	0.05416	0.00174792	0.000986048	0.000385206	-0.0418082	-0.0314014	-0.0196267		0.0324	0.5324	-0.591233	-0.572667	-0.459133
3865.5	-0.0154	-0.0343	-0.0311	-0.0269333	-0.0058	-0.0088	-0.0126	-0.00906667	0.0266	0.0321	0.0436	0.0341		0.0325	0.0116936	0.00890399	0.0105413	0.00883333	0.00381262	0.0272667	0.0138908	0.141233	0.0437647								3865.5	0.0155062	0.0227948	0.054306	0.00180112	0.00101516	0.000408284	-0.0424396	-0.0318615	-0.020206		0.0325	0.5325	-0.591167	-0.572733	-0.458767
3865	-0.015	-0.0339	-0.0307	-0.0265333	-0.0058	-0.0087	-0.0124	-0.00896667	0.0272	0.0325	0.0444	0.0347		0.0323	0.0116217	0.0088492	0.0104765	0.00863333	0.0037263	0.0273	0.0139078	0.140533	0.0435478								3865	0.015348	0.022757	0.0540243	0.00175404	0.00100639	0.000373427	-0.0418813	-0.0317237	-0.0193243		0.0323	0.5323	-0.591367	-0.5727	-0.459467
3864.5	-0.0148	-0.034	-0.0305	-0.0264333	-0.0062	-0.0085	-0.0124	-0.00903333	0.0274	0.0319	0.0445	0.0346		0.0313333	0.0112739	0.00858436	0.0101629	0.00813333	0.00351049	0.0269667	0.013738	0.139633	0.0432689								3864.5	0.0147843	0.0223224	0.0534318	0.0016989	0.00098318	0.000354638	-0.0412177	-0.0313557	-0.0188318		0.0313333	0.531333	-0.591867	-0.573033	-0.460367
3864	-0.0143	-0.0339	-0.0303	-0.0261667	-0.006	-0.0082	-0.0117	-0.00863333	0.0277	0.0324	0.0448	0.0349667		0.0308667	0.0111059	0.00845651	0.0100116	0.00783333	0.003381	0.0267667	0.0136361	0.138233	0.0428351								3864	0.0144869	0.0220926	0.0528466	0.00165272	0.000944085	0.000319694	-0.0406536	-0.030726	-0.01788		0.0308667	0.530867	-0.592167	-0.573233	-0.461767
3863.5	-0.0138	-0.0334	-0.0302	-0.0258	-0.0056	-0.0079	-0.0113	-0.00826667	0.0275	0.0331	0.0449	0.0351667		0.0307667	0.01107	0.00842911	0.00997912	0.00796667	0.00343855	0.0269	0.0137041	0.137933	0.0427421								3863.5	0.0145085	0.0221332	0.0527213	0.00162478	0.00092415	0.000308163	-0.0403085	-0.0303998	-0.0175546		0.0307667	0.530767	-0.592033	-0.5731	-0.462067
3863	-0.0138	-0.0333	-0.0304	-0.0258333	-0.0055	-0.0079	-0.0114	-0.00826667	0.0272	0.033	0.0449	0.0350333		0.0309667	0.0111419	0.0084839	0.010044	0.00816667	0.00352487	0.0270333	0.013772	0.138633	0.042959								3863	0.0146668	0.0222559	0.053003	0.00164026	0.000931626	0.00032291	-0.0405001	-0.0305225	-0.0179697		0.0309667	0.530967	-0.591833	-0.572967	-0.461367
3862.5	-0.0145	-0.0338	-0.0309	-0.0264	-0.006	-0.0082	-0.012	-0.00873333	0.0268	0.0324	0.0445	0.0345667		0.0307667	0.01107	0.00842911	0.00997912	0.008	0.00345294	0.0269667	0.013738	0.1392	0.0431346								3862.5	0.0145229	0.0221671	0.0531138	0.00167468	0.000954838	0.000343995	-0.0409229	-0.0309005	-0.0185471		0.0307667	0.530767	-0.592	-0.573033	-0.4608
3862	-0.0145	-0.0339	-0.031	-0.0264667	-0.0064	-0.0084	-0.0121	-0.00896667	0.0268	0.0324	0.0442	0.0344667		0.0303333	0.0109141	0.00831039	0.00983857	0.008	0.00345294	0.0268667	0.0136871	0.138567	0.0429384								3862	0.014367	0.0219975	0.052777	0.00166739	0.000958777	0.000335267	-0.0408337	-0.0309641	-0.0183103		0.0303333	0.530333	-0.592	-0.573133	-0.461433
3861.5	-0.0148	-0.0338	-0.0308	-0.0264667	-0.0065	-0.0085	-0.0122	-0.00906667	0.0266	0.0324	0.0441	0.0343667		0.0310667	0.0111779	0.0085113	0.0100764	0.00866667	0.00374068	0.0275667	0.0140437	0.139567	0.0432483								3861.5	0.0149186	0.022555	0.0533247	0.00171274	0.000999929	0.000359406	-0.0413853	-0.0316216	-0.018958		0.0310667	0.531067	-0.591333	-0.572433	-0.460433
3861	-0.0149	-0.034	-0.0308	-0.0265667	-0.0064	-0.0085	-0.0122	-0.00903333	0.0267	0.0321	0.044	0.0342667		0.0310333	0.0111659	0.00850217	0.0100656	0.0087	0.00375507	0.0277	0.0141116	0.139633	0.0432689								3861	0.014921	0.0226138	0.0533345	0.00172123	0.00100154	0.000363583	-0.0414877	-0.0316471	-0.0190679		0.0310333	0.531033	-0.5913	-0.5723	-0.460367
3860.5	-0.0145	-0.0339	-0.0305	-0.0263	-0.0059	-0.0084	-0.0118	-0.0087	0.0271	0.0322	0.0442	0.0345		0.0307667	0.01107	0.00842911	0.00997912	0.0088	0.00379823	0.0279	0.0142135	0.1391	0.0431037								3860.5	0.0148682	0.0226426	0.0530828	0.00169482	0.000982359	0.000345319	-0.0411682	-0.0313426	-0.0185828		0.0307667	0.530767	-0.5912	-0.5721	-0.4609
3860	-0.0142	-0.0337	-0.0305	-0.0261333	-0.0058	-0.0083	-0.0117	-0.0086	0.0274	0.0325	0.0444	0.0347667		0.0304333	0.01095	0.00833779	0.009871	0.00873333	0.00376946	0.0278333	0.0141795	0.1388	0.0430107								3860	0.0147195	0.0225173	0.0528817	0.00166895	0.000968288	0.000328154	-0.0408528	-0.0311173	-0.018115		0.0304333	0.530433	-0.591267	-0.572167	-0.4612
3859.5	-0.0141	-0.0336	-0.0306	-0.0261	-0.006	-0.0081	-0.0118	-0.00863333	0.0272	0.0327	0.0445	0.0348		0.0304333	0.01095	0.00833779	0.009871	0.0087	0.00375507	0.0277333	0.0141286	0.1387	0.0429797								3859.5	0.0147051	0.0224664	0.0528507	0.00166506	0.000967192	0.000325828	-0.0408051	-0.0310997	-0.0180507		0.0304333	0.530433	-0.5913	-0.572267	-0.4613
3859	-0.0139	-0.0334	-0.0304	-0.0259	-0.0058	-0.0081	-0.0117	-0.00853333	0.0272	0.0328	0.0446	0.0348667		0.0306333	0.011022	0.00839258	0.00993587	0.00883333	0.00381262	0.0276	0.0140607	0.138667	0.0429694								3859	0.0148346	0.0224532	0.0529052	0.00165931	0.000960168	0.00032539	-0.0407346	-0.0309866	-0.0180386		0.0306333	0.530633	-0.591167	-0.5724	-0.461333
3858.5	-0.0138	-0.0333	-0.0302	-0.0257667	-0.0056	-0.0082	-0.0119	-0.00856667	0.0272	0.0327	0.0444	0.0347667		0.0308667	0.0111059	0.00845651	0.0100116	0.0088	0.00379823	0.0273667	0.0139418	0.138867	0.0430313								3858.5	0.0149042	0.0223983	0.0530429	0.00165412	0.000958829	0.000334021	-0.0406708	-0.030965	-0.0182762		0.0308667	0.530867	-0.5912	-0.572633	-0.461133
3858	-0.0145	-0.0336	-0.0305	-0.0262	-0.0061	-0.0088	-0.0123	-0.00906667	0.0266	0.0323	0.0439	0.0342667		0.0312333	0.0112379	0.00855696	0.0101305	0.00843333	0.00363997	0.0269333	0.013721	0.139033	0.043083								3858	0.0148778	0.022278	0.0532135	0.00168739	0.000982488	0.000358982	-0.0410778	-0.0313447	-0.0189468		0.0312333	0.531233	-0.591567	-0.573067	-0.460967
3857.5	-0.0145	-0.0337	-0.0308	-0.0263333	-0.0064	-0.0089	-0.0121	-0.00913333	0.0266	0.0324	0.0438	0.0342667		0.0313667	0.0112858	0.00859349	0.0101737	0.00846667	0.00365436	0.0271667	0.0138399	0.138733	0.04299								3857.5	0.0149402	0.0224334	0.0531638	0.00170351	0.000996458	0.0003571	-0.0412735	-0.0315667	-0.0188971		0.0313667	0.531367	-0.591533	-0.572833	-0.461267
3857	-0.0143	-0.0335	-0.0307	-0.0261667	-0.0062	-0.0086	-0.0121	-0.00896667	0.0268	0.0325	0.0439	0.0344		0.0315333	0.0113458	0.00863915	0.0102278	0.00883333	0.00381262	0.0276	0.0140607	0.1388	0.0430107								3857	0.0151584	0.0226998	0.0532385	0.00170776	0.00100277	0.000354888	-0.0413251	-0.0316665	-0.0188385		0.0315333	0.531533	-0.591167	-0.5724	-0.4612
3856.5	-0.0144	-0.0334	-0.0307	-0.0261667	-0.0059	-0.0084	-0.0124	-0.0089	0.0269	0.0322	0.0441	0.0344		0.0311333	0.0112019	0.00852957	0.010098	0.0082	0.00353926	0.0268667	0.0136871	0.138433	0.0428971								3856.5	0.0147412	0.0222166	0.0529951	0.00167345	0.000968245	0.000345778	-0.0409078	-0.0311166	-0.0185951		0.0311333	0.531133	-0.5918	-0.573133	-0.461567
3856	-0.0145	-0.0333	-0.0308	-0.0262	-0.0057	-0.008	-0.0122	-0.00863333	0.0269	0.0325	0.0445	0.0346333		0.0311333	0.0112019	0.00852957	0.010098	0.0074	0.00319397	0.0261333	0.0133135	0.137967	0.0427525								3856	0.0143959	0.021843	0.0528505	0.00164802	0.00092881	0.000331865	-0.0405959	-0.0304764	-0.0182172		0.0311333	0.531133	-0.5926	-0.573867	-0.462033
3855.5	-0.015	-0.0333	-0.031	-0.0264333	-0.0061	-0.0079	-0.012	-0.00866667	0.0265	0.0321	0.0445	0.0343667		0.0323667	0.0116457	0.00886746	0.0104981	0.0076	0.00328029	0.0269333	0.013721	0.140567	0.0435581								3855.5	0.0149259	0.0225885	0.0540562	0.00171059	0.000976885	0.000387678	-0.0413593	-0.0312552	-0.0196895		0.0323667	0.532367	-0.5924	-0.573067	-0.459433
3855	-0.0161	-0.0335	-0.0314	-0.027	-0.0075	-0.0088	-0.0136	-0.00996667	0.0255	0.0307	0.0435	0.0332333		0.0344333	0.0123892	0.00943366	0.0111684	0.0102667	0.00443127	0.0311333	0.0158607	0.1506	0.0466672								3855	0.0168205	0.0252944	0.0578356	0.00192024	0.00124334	0.000605272	-0.0438205	-0.035261	-0.0246023		0.0344333	0.534433	-0.589733	-0.568867	-0.4494
3854.5	-0.0145	-0.0336	-0.031	-0.0263667	-0.0066	-0.0079	-0.0129	-0.00913333	0.0266	0.032	0.044	0.0342		0.0304333	0.01095	0.00833779	0.009871	0.0075	0.00323713	0.0264667	0.0134833	0.147567	0.0457273								3854.5	0.0141872	0.0218211	0.0555983	0.00164461	0.000958176	0.000457886	-0.0405538	-0.0309544	-0.0213983		0.0304333	0.530433	-0.5925	-0.573533	-0.452433
3854	-0.0169	-0.034	-0.0312	-0.0273667	-0.0078	-0.0091	-0.0132	-0.0100333	0.0264	0.0319	0.0438	0.0340333		0.0334333	0.0120294	0.00915969	0.010844	0.00756667	0.0032659	0.0264	0.0134493	0.1486	0.0460475								3854	0.0152953	0.022609	0.0568915	0.00182005	0.00106552	0.000522497	-0.042662	-0.0326424	-0.0228582		0.0334333	0.533433	-0.592433	-0.5736	-0.4514
3853.5	-0.0158	-0.0343	-0.0315	-0.0272	-0.0074	-0.0084	-0.0125	-0.00943333	0.0271	0.0322	0.0442	0.0345		0.0322667	0.0116097	0.00884006	0.0104656	0.006	0.0025897	0.0248667	0.0126682	0.143167	0.0443638								3853.5	0.0141994	0.0215082	0.0548295	0.00171391	0.000957381	0.000413287	-0.0413994	-0.0309416	-0.0203295		0.0322667	0.532267	-0.594	-0.575133	-0.456833
3853	-0.0155	-0.0343	-0.0315	-0.0271	-0.0068	-0.008	-0.012	-0.00893333	0.0275	0.0325	0.0448	0.0349333		0.0323333	0.0116337	0.00885833	0.0104873	0.00643333	0.00277674	0.0250333	0.0127531	0.1405	0.0435375								3853	0.0144104	0.0216114	0.0540247	0.00172311	0.000932982	0.000364482	-0.0415104	-0.0305448	-0.0190914		0.0323333	0.532333	-0.593567	-0.574967	-0.4595
3852.5	-0.0151	-0.0341	-0.0314	-0.0268667	-0.0063	-0.0075	-0.0115	-0.00843333	0.0276	0.033	0.0453	0.0353		0.0315667	0.0113578	0.00864829	0.0102386	0.0067	0.00289184	0.0254667	0.0129738	0.1401	0.0434135								3852.5	0.0142496	0.0216221	0.0536521	0.00169055	0.000903331	0.000336801	-0.0411163	-0.0300555	-0.0183521		0.0315667	0.531567	-0.5933	-0.574533	-0.4599
3852	-0.0149	-0.034	-0.0309	-0.0266	-0.0062	-0.0076	-0.0116	-0.00846667	0.0276	0.0332	0.0451	0.0353		0.0317667	0.0114298	0.00870308	0.0103035	0.00803333	0.00346733	0.0269333	0.013721	0.140333	0.0434858								3852	0.0148971	0.0224241	0.0537893	0.00172201	0.00095424	0.000341854	-0.0414971	-0.0308908	-0.0184893		0.0317667	0.531767	-0.591967	-0.573067	-0.459667
3851.5	-0.0153	-0.0343	-0.0311	-0.0269	-0.0064	-0.0085	-0.0123	-0.00906667	0.0269	0.0322	0.0441	0.0344		0.0309667	0.0111419	0.0084839	0.010044	0.008	0.00345294	0.0269	0.0137041	0.140433	0.0435168								3851.5	0.0145949	0.022188	0.0535608	0.00172182	0.000976851	0.000367137	-0.0414949	-0.0312546	-0.0191608		0.0309667	0.530967	-0.592	-0.5731	-0.459567
3851	-0.0152	-0.0342	-0.0314	-0.0269333	-0.0064	-0.0087	-0.0123	-0.00913333	0.0265	0.032	0.0437	0.0340667		0.0306	0.01101	0.00838345	0.00992506	0.00816667	0.00352487	0.0270667	0.013789	0.138833	0.043021								3851	0.0145349	0.0221724	0.0529461	0.00171961	0.000980049	0.000356432	-0.0414682	-0.0313057	-0.0188794		0.0306	0.5306	-0.591833	-0.572933	-0.461167
3850.5	-0.0147	-0.0338	-0.031	-0.0265	-0.006	-0.0082	-0.012	-0.00873333	0.0269	0.0324	0.0438	0.0343667		0.0308667	0.0111059	0.00845651	0.0100116	0.00853333	0.00368313	0.0275333	0.0140267	0.138533	0.0429281								3850.5	0.0147891	0.0224832	0.0529396	0.00170479	0.000974472	0.000344954	-0.0412891	-0.0312165	-0.0185729		0.0308667	0.530867	-0.591467	-0.572467	-0.461467
3850	-0.0146	-0.0338	-0.0308	-0.0264	-0.0058	-0.0083	-0.0119	-0.00866667	0.027	0.0325	0.0438	0.0344333		0.0305	0.010974	0.00835605	0.00989263	0.00843333	0.00363997	0.0274333	0.0139758	0.138167	0.0428144								3850	0.014614	0.0223318	0.0527071	0.00168215	0.000960905	0.000333929	-0.041014	-0.0309985	-0.0182737		0.0305	0.5305	-0.591567	-0.572567	-0.461833
3849.5	-0.0144	-0.0338	-0.0308	-0.0263333	-0.0058	-0.0085	-0.012	-0.00876667	0.027	0.0326	0.044	0.0345333		0.0302333	0.0108781	0.00828299	0.00980613	0.00856667	0.00369752	0.0276	0.0140607	0.138167	0.0428144								3849.5	0.0145756	0.0223437	0.0526206	0.00167354	0.000967852	0.000327148	-0.0409089	-0.0311103	-0.0180872		0.0302333	0.530233	-0.591433	-0.5724	-0.461833
3849	-0.0142	-0.0337	-0.0308	-0.0262333	-0.0059	-0.0086	-0.0121	-0.00886667	0.027	0.0326	0.0441	0.0345667		0.0301	0.0108301	0.00824646	0.00976289	0.0088	0.00379823	0.0277	0.0141116	0.138667	0.0429694								3849	0.0146283	0.0223581	0.0527323	0.00166968	0.000974984	0.000329989	-0.0408617	-0.0312247	-0.0181656		0.0301	0.5301	-0.5912	-0.5723	-0.461333
3848.5	-0.0141	-0.0336	-0.0305	-0.0260667	-0.0058	-0.0082	-0.012	-0.00866667	0.0269	0.0327	0.0442	0.0346		0.03	0.0107941	0.00821907	0.00973045	0.00886667	0.00382701	0.0275667	0.0140437	0.138633	0.042959								3848.5	0.0146211	0.0222627	0.0526895	0.0016555	0.000956629	0.00032723	-0.0406878	-0.0309294	-0.0180895		0.03	0.53	-0.591133	-0.572433	-0.461367
3848	-0.0143	-0.0335	-0.0303	-0.0260333	-0.0056	-0.0081	-0.0117	-0.00846667	0.0271	0.0327	0.0443	0.0347		0.03	0.0107941	0.00821907	0.00973045	0.0088	0.00379823	0.0273667	0.0139418	0.138633	0.042959								3848	0.0145923	0.0221609	0.0526895	0.00165045	0.000938045	0.000323622	-0.0406257	-0.0306275	-0.0179895		0.03	0.53	-0.5912	-0.572633	-0.461367
3847.5	-0.0144	-0.0336	-0.0303	-0.0261	-0.0057	-0.0085	-0.0116	-0.0086	0.0271	0.0324	0.0441	0.0345333		0.0303	0.0109021	0.00830126	0.00982776	0.009	0.00388456	0.0276	0.0140607	0.139	0.0430727								3847.5	0.0147866	0.0223619	0.0529004	0.00167172	0.000958641	0.00033735	-0.0408866	-0.0309619	-0.0183671		0.0303	0.5303	-0.591	-0.5724	-0.461
3847	-0.0143	-0.0337	-0.0304	-0.0261333	-0.0058	-0.0087	-0.0119	-0.0088	0.0269	0.0323	0.0439	0.0343667		0.0306333	0.011022	0.00839258	0.00993587	0.00913333	0.0039421	0.028	0.0142644	0.139	0.0430727								3847	0.0149641	0.022657	0.0530085	0.001689	0.000989544	0.000347519	-0.0410974	-0.031457	-0.0186419		0.0306333	0.530633	-0.590867	-0.572	-0.461
3846.5	-0.0141	-0.0336	-0.0303	-0.026	-0.0057	-0.0085	-0.0118	-0.00866667	0.027	0.0326	0.044	0.0345333		0.0304667	0.010962	0.00834692	0.00988181	0.009	0.00388456	0.0279333	0.0142305	0.138767	0.0430004								3846.5	0.0148466	0.0225774	0.0528822	0.00166844	0.000976192	0.00033668	-0.0408466	-0.0312441	-0.0183488		0.0304667	0.530467	-0.591	-0.572067	-0.461233
3846	-0.014	-0.0334	-0.0301	-0.0258333	-0.0056	-0.0082	-0.0117	-0.0085	0.027	0.033	0.0442	0.0347333		0.0302	0.0108661	0.00827386	0.00979532	0.0087	0.00375507	0.0275333	0.0140267	0.138733	0.04299								3846	0.0146211	0.0223006	0.0527854	0.00163657	0.000948675	0.000325875	-0.0404545	-0.0308006	-0.018052		0.0302	0.5302	-0.5913	-0.572467	-0.461267
3845.5	-0.0138	-0.0333	-0.0301	-0.0257333	-0.0056	-0.0079	-0.0116	-0.00836667	0.027	0.0332	0.0443	0.0348333		0.0304333	0.01095	0.00833779	0.009871	0.0087	0.00375507	0.0275667	0.0140437	0.1388	0.0430107								3845.5	0.0147051	0.0223815	0.0528817	0.00163527	0.000945448	0.000325743	-0.0404384	-0.0307481	-0.0180484		0.0304333	0.530433	-0.5913	-0.572433	-0.4612
3845	-0.0136	-0.0332	-0.0302	-0.0256667	-0.0057	-0.0077	-0.0114	-0.00826667	0.0271	0.033	0.0445	0.0348667		0.0311	0.0111899	0.00852043	0.0100872	0.0088	0.00379823	0.0276333	0.0140776	0.139133	0.043114								3845	0.0149881	0.0225981	0.0532012	0.00165281	0.000952632	0.000336156	-0.0406548	-0.0308647	-0.0183346		0.0311	0.5311	-0.5912	-0.572367	-0.460867
3844.5	-0.014	-0.0334	-0.0304	-0.0259333	-0.0056	-0.0078	-0.0117	-0.00836667	0.027	0.0324	0.0443	0.0345667		0.0312667	0.0112499	0.00856609	0.0101413	0.00853333	0.00368313	0.0272	0.0138569	0.1394	0.0431966								3844.5	0.014933	0.022423	0.0533379	0.00167006	0.000948002	0.00035236	-0.0408663	-0.0307896	-0.0187712		0.0312667	0.531267	-0.591467	-0.5728	-0.4606
3844	-0.0143	-0.0337	-0.0305	-0.0261667	-0.0055	-0.0079	-0.0119	-0.00843333	0.0271	0.0322	0.0443	0.0345333		0.0309333	0.0111299	0.00847477	0.0100332	0.00826667	0.00356804	0.027	0.013755	0.138633	0.042959								3844	0.014698	0.0222298	0.0529922	0.00166992	0.000940226	0.000340731	-0.0408646	-0.0306631	-0.0184589		0.0309333	0.530933	-0.591733	-0.573	-0.461367
3843.5	-0.0145	-0.0338	-0.0305	-0.0262667	-0.0059	-0.0082	-0.0121	-0.00873333	0.0271	0.0322	0.0444	0.0345667		0.0313	0.0112619	0.00857523	0.0101521	0.00893333	0.00385578	0.0278333	0.0141795	0.1391	0.0431037								3843.5	0.0151176	0.0227548	0.0532558	0.00171266	0.0009915	0.000349282	-0.0413843	-0.0314881	-0.0186891		0.0313	0.5313	-0.591067	-0.572167	-0.4609
3843	-0.0145	-0.0338	-0.0306	-0.0263	-0.0063	-0.0085	-0.012	-0.00893333	0.027	0.0321	0.0443	0.0344667		0.0307667	0.01107	0.00842911	0.00997912	0.00866667	0.00374068	0.0275	0.0140097	0.138933	0.043052								3843	0.0148106	0.0224388	0.0530311	0.00169009	0.000984213	0.000344639	-0.0411106	-0.0313722	-0.0185645		0.0307667	0.530767	-0.591333	-0.5725	-0.461067
3842.5	-0.014	-0.0334	-0.0305	-0.0259667	-0.0059	-0.0083	-0.0117	-0.00863333	0.0271	0.0326	0.0444	0.0347		0.0304667	0.010962	0.00834692	0.00988181	0.00823333	0.00355365	0.0272	0.0138569	0.138233	0.0428351								3842.5	0.0145157	0.0222038	0.0527169	0.00163882	0.000950929	0.000324609	-0.0404823	-0.0308371	-0.0180169		0.0304667	0.530467	-0.591767	-0.5728	-0.461767
3842	-0.0144	-0.0334	-0.0308	-0.0262	-0.0058	-0.0082	-0.012	-0.00866667	0.0268	0.0326	0.0443	0.0345667		0.0307667	0.01107	0.00842911	0.00997912	0.00803333	0.00346733	0.0269667	0.013738	0.138733	0.04299								3842	0.0145373	0.0221671	0.0529692	0.00165953	0.000950723	0.000338651	-0.0407373	-0.0308338	-0.0184025		0.0307667	0.530767	-0.591967	-0.573033	-0.461267
3841.5	-0.0151	-0.0337	-0.0312	-0.0266667	-0.0062	-0.0083	-0.0126	-0.00903333	0.0266	0.0322	0.044	0.0342667		0.0306667	0.011034	0.00840171	0.00994668	0.00763333	0.00329468	0.0261333	0.0133135	0.138633	0.042959								3841.5	0.0143287	0.0217152	0.0529057	0.00168062	0.000945472	0.000347415	-0.0409953	-0.0307485	-0.0186391		0.0306667	0.530667	-0.592367	-0.573867	-0.461367
3841	-0.015	-0.0337	-0.0312	-0.0266333	-0.0062	-0.0084	-0.0124	-0.009	0.0268	0.0323	0.0441	0.0344		0.0311667	0.0112139	0.0085387	0.0101089	0.00786667	0.00339539	0.0261667	0.0133305	0.138467	0.0429074								3841	0.0146093	0.0218692	0.0530163	0.00170095	0.000952905	0.000346565	-0.0412426	-0.0308692	-0.0186163		0.0311667	0.531167	-0.592133	-0.573833	-0.461533
3840.5	-0.0151	-0.0338	-0.0311	-0.0266667	-0.0066	-0.0087	-0.0121	-0.00913333	0.0265	0.0321	0.0438	0.0341333		0.0309667	0.0111419	0.0084839	0.010044	0.0077	0.00332345	0.0263667	0.0134323	0.138133	0.0428041								3840.5	0.0144654	0.0219163	0.0528481	0.00169185	0.000964077	0.000350242	-0.041132	-0.0310496	-0.0187148		0.0309667	0.530967	-0.5923	-0.573633	-0.461867
3840	-0.0147	-0.0336	-0.0308	-0.0263667	-0.0067	-0.0082	-0.0117	-0.00886667	0.0268	0.0323	0.0441	0.0344		0.0304667	0.010962	0.00834692	0.00988181	0.00743333	0.00320835	0.0263	0.0133984	0.1368	0.0423909								3840	0.0141704	0.0217453	0.0522728	0.00164325	0.000937093	0.000319435	-0.040537	-0.030612	-0.0178728		0.0304667	0.530467	-0.592567	-0.5737	-0.4632
3839.5	-0.0145	-0.0334	-0.0308	-0.0262333	-0.0061	-0.0075	-0.0114	-0.00833333	0.0274	0.0325	0.0446	0.0348333		0.0307	0.011046	0.00841085	0.0099575	0.00706667	0.0030501	0.0259333	0.0132116	0.136667	0.0423496								3839.5	0.0140961	0.0216224	0.0523071	0.00162646	0.000897348	0.000305333	-0.0403294	-0.0299558	-0.0174738		0.0307	0.5307	-0.592933	-0.574067	-0.463333
3839	-0.0151	-0.0337	-0.0311	-0.0266333	-0.0061	-0.0074	-0.0118	-0.00843333	0.0273	0.032	0.0445	0.0346		0.0318	0.0114418	0.00871221	0.0103143	0.0074	0.00319397	0.0263667	0.0134323	0.139233	0.043145								3839	0.0146357	0.0221446	0.0534592	0.00170314	0.000935008	0.000355671	-0.0412691	-0.0305779	-0.0188592		0.0318	0.5318	-0.5926	-0.573633	-0.460767
3838.5	-0.0166	-0.0343	-0.0317	-0.0275333	-0.0074	-0.0087	-0.0127	-0.0096	0.026	0.0307	0.0435	0.0334		0.0318333	0.0114538	0.00872134	0.0103251	0.00806667	0.00348171	0.0271667	0.0138399	0.1424	0.0441262								3838.5	0.0149355	0.0225612	0.0544513	0.0018036	0.00103435	0.000443159	-0.0424688	-0.0321612	-0.0210513		0.0318333	0.531833	-0.591933	-0.572833	-0.4576
3838	-0.0163	-0.0342	-0.0316	-0.0273667	-0.0076	-0.0089	-0.0127	-0.00973333	0.026	0.0309	0.0435	0.0334667		0.0308667	0.0111059	0.00845651	0.0100116	0.0076	0.00328029	0.0261667	0.0133305	0.139833	0.0433309								3838	0.0143862	0.021787	0.0533424	0.00174331	0.000993529	0.000395047	-0.0417529	-0.0315203	-0.0198758		0.0308667	0.530867	-0.5924	-0.573833	-0.460167
3837.5	-0.0156	-0.0339	-0.0309	-0.0268	-0.0069	-0.0086	-0.0127	-0.0094	0.0268	0.0317	0.0437	0.0340667		0.0318333	0.0114538	0.00872134	0.0103251	0.00853333	0.00368313	0.0275333	0.0140267	0.141867	0.043961								3837.5	0.0151369	0.022748	0.0542861	0.0017587	0.0010335	0.000408824	-0.0419369	-0.032148	-0.0202194		0.0318333	0.531833	-0.591467	-0.572467	-0.458133
3837	-0.0149	-0.0342	-0.0312	-0.0267667	-0.0066	-0.0088	-0.0124	-0.00926667	0.027	0.0318	0.0436	0.0341333		0.0303333	0.0109141	0.00831039	0.00983857	0.00786667	0.00339539	0.0267	0.0136022	0.1389	0.0430417								3837	0.0143094	0.0219126	0.0528802	0.00168725	0.000972144	0.000351447	-0.0410761	-0.0311792	-0.0187469		0.0303333	0.530333	-0.592133	-0.5733	-0.4611
3836.5	-0.0141	-0.034	-0.031	-0.0263667	-0.006	-0.0083	-0.0118	-0.0087	0.0275	0.0325	0.0442	0.0347333		0.0303333	0.0109141	0.00831039	0.00983857	0.0079	0.00340978	0.0265	0.0135003	0.137533	0.0426182								3836.5	0.0143238	0.0218107	0.0524567	0.00165572	0.000930901	0.000314119	-0.0406905	-0.0305107	-0.0177234		0.0303333	0.530333	-0.5921	-0.5735	-0.462467
3836	-0.0144	-0.0339	-0.031	-0.0264333	-0.0062	-0.0081	-0.012	-0.00876667	0.0272	0.0325	0.0442	0.0346333		0.031	0.0111539	0.00849304	0.0100548	0.00823333	0.00355365	0.0269	0.0137041	0.138733	0.04299								3836	0.0147076	0.0221971	0.0530448	0.00169257	0.000958754	0.000338983	-0.0411409	-0.0309638	-0.0184115		0.031	0.531	-0.591767	-0.5731	-0.461267
3835.5	-0.015	-0.0338	-0.0311	-0.0266333	-0.0065	-0.0083	-0.0119	-0.0089	0.027	0.032	0.0439	0.0343		0.0306667	0.011034	0.00840171	0.00994668	0.0084	0.00362558	0.0273667	0.0139418	0.139367	0.0431863								3835.5	0.0146596	0.0223435	0.053133	0.0017051	0.000976157	0.000354681	-0.0412929	-0.0312435	-0.018833		0.0306667	0.530667	-0.5916	-0.572633	-0.460633
3835	-0.0149	-0.0336	-0.0309	-0.0264667	-0.0061	-0.0081	-0.0115	-0.00856667	0.027	0.0322	0.0442	0.0344667		0.0307	0.011046	0.00841085	0.0099575	0.00893333	0.00385578	0.0278333	0.0141795	0.139467	0.0432173								3835	0.0149018	0.0225904	0.0531748	0.00171135	0.000970761	0.000349993	-0.0413684	-0.031157	-0.0187081		0.0307	0.5307	-0.591067	-0.572167	-0.460533
3834.5	-0.015	-0.034	-0.0311	-0.0267	-0.0062	-0.0083	-0.0122	-0.0089	0.0263	0.0321	0.0438	0.0340667		0.0305667	0.010998	0.00837432	0.00991425	0.00896667	0.00387017	0.0278	0.0141626	0.139933	0.0433619								3834.5	0.0148682	0.0225369	0.0532761	0.00172791	0.000988277	0.000369004	-0.0415682	-0.0314369	-0.0192095		0.0305667	0.530567	-0.591033	-0.5722	-0.460067
3834	-0.015	-0.0342	-0.0312	-0.0268	-0.0062	-0.0085	-0.0123	-0.009	0.0262	0.032	0.0436	0.0339333		0.0298333	0.0107341	0.00817341	0.00967639	0.0084	0.00362558	0.0271	0.0138059	0.138367	0.0428764								3834	0.0143597	0.0219793	0.0525528	0.00169412	0.00095972	0.000346685	-0.0411597	-0.0309793	-0.0186195		0.0298333	0.529833	-0.5916	-0.5729	-0.461633
3833.5	-0.0145	-0.0338	-0.031	-0.0264333	-0.006	-0.0082	-0.0118	-0.00866667	0.0266	0.0324	0.0441	0.0343667		0.0298333	0.0107341	0.00817341	0.00967639	0.00846667	0.00365436	0.0270667	0.013789	0.1377	0.0426698								3833.5	0.0143885	0.0219624	0.0523462	0.00166642	0.000938138	0.000323264	-0.0408218	-0.030629	-0.0179796		0.0298333	0.529833	-0.591533	-0.572933	-0.4623
3833	-0.0143	-0.0333	-0.0307	-0.0261	-0.0061	-0.008	-0.0117	-0.0086	0.0269	0.0324	0.044	0.0344333		0.0299333	0.0107701	0.0082008	0.00970883	0.00836667	0.0036112	0.0267667	0.0136361	0.137867	0.0427215								3833	0.0143813	0.0218369	0.0524303	0.00163874	0.000926407	0.000323891	-0.0404813	-0.0304369	-0.017997		0.0299333	0.529933	-0.591633	-0.573233	-0.462133
3832.5	-0.0147	-0.0334	-0.0307	-0.0262667	-0.0064	-0.0083	-0.0121	-0.00893333	0.027	0.0323	0.0439	0.0344		0.0301333	0.0108421	0.0082556	0.0097737	0.008	0.00345294	0.0265667	0.0135342	0.138633	0.042959								3832.5	0.014295	0.0217898	0.0527327	0.00164525	0.000943913	0.000336089	-0.0405617	-0.0307232	-0.0183327		0.0301333	0.530133	-0.592	-0.573433	-0.461367
3832	-0.0147	-0.0339	-0.031	-0.0265333	-0.0063	-0.0085	-0.0121	-0.00896667	0.0268	0.0322	0.0438	0.0342667		0.03	0.0107941	0.00821907	0.00973045	0.008	0.00345294	0.0266667	0.0135852	0.1383	0.0428558								3832	0.0142471	0.0218042	0.0525862	0.00166304	0.000946849	0.000335605	-0.0407804	-0.0307709	-0.0183195		0.03	0.53	-0.592	-0.573333	-0.4617
3831.5	-0.0147	-0.0342	-0.0308	-0.0265667	-0.0063	-0.0086	-0.0122	-0.00903333	0.0263	0.032	0.0435	0.0339333		0.0306	0.01101	0.00838345	0.00992506	0.00903333	0.00389894	0.0275667	0.0140437	0.139533	0.0432379								3831.5	0.0149089	0.0224271	0.053163	0.00172023	0.000989761	0.00036978	-0.0414756	-0.0314605	-0.0192297		0.0306	0.5306	-0.590967	-0.572433	-0.460467
3831	-0.0148	-0.0341	-0.0311	-0.0266667	-0.0065	-0.009	-0.0123	-0.00926667	0.0263	0.0318	0.0431	0.0337333		0.0300667	0.0108181	0.00823733	0.00975207	0.0089	0.00384139	0.0274333	0.0139758	0.139467	0.0432173								3831	0.0146595	0.0222131	0.0529693	0.00170785	0.000990975	0.000370024	-0.0413262	-0.0314798	-0.019236		0.0300667	0.530067	-0.5911	-0.572567	-0.460533
3830.5	-0.0145	-0.0338	-0.0309	-0.0264	-0.0062	-0.0087	-0.0119	-0.00893333	0.0267	0.0322	0.0433	0.0340667		0.0299333	0.0107701	0.0082008	0.00970883	0.00913333	0.0039421	0.0278	0.0141626	0.138667	0.0429694								3830.5	0.0147122	0.0223634	0.0526782	0.00169022	0.000979483	0.000346389	-0.0411122	-0.0312967	-0.0186115		0.0299333	0.529933	-0.590867	-0.5722	-0.461333
3830	-0.0145	-0.0335	-0.0306	-0.0262	-0.0062	-0.0085	-0.0118	-0.00883333	0.0264	0.0321	0.0437	0.0340667		0.0297667	0.0107102	0.00815514	0.00965477	0.00903333	0.00389894	0.0277333	0.0141286	0.1382	0.0428248								3830	0.0146091	0.0222837	0.0524795	0.00166538	0.000968272	0.000339034	-0.0408091	-0.0311171	-0.0184129		0.0297667	0.529767	-0.590967	-0.572267	-0.4618
3829.5	-0.0144	-0.0336	-0.0305	-0.0261667	-0.0063	-0.0084	-0.0118	-0.00883333	0.0261	0.0322	0.0439	0.0340667		0.0294667	0.0106022	0.00807295	0.00955747	0.00856667	0.00369752	0.0274333	0.0139758	0.138	0.0427628								3829.5	0.0142997	0.0220487	0.0523203	0.00163753	0.0009537	0.000333194	-0.0404664	-0.030882	-0.0182536		0.0294667	0.529467	-0.591433	-0.572567	-0.462
3829	-0.0142	-0.0337	-0.0306	-0.0261667	-0.0062	-0.0084	-0.0118	-0.0088	0.0262	0.0323	0.0438	0.0341		0.0294333	0.0105902	0.00806382	0.00954665	0.00833333	0.00359681	0.0272333	0.0138739	0.1378	0.0427008								3829	0.014187	0.0219377	0.0522475	0.00162842	0.000944805	0.000329331	-0.0403537	-0.0307377	-0.0181475		0.0294333	0.529433	-0.591667	-0.572767	-0.4622
3828.5	-0.0142	-0.0337	-0.0308	-0.0262333	-0.0061	-0.0082	-0.012	-0.00876667	0.0265	0.0321	0.0438	0.0341333		0.0295	0.0106142	0.00808208	0.00956828	0.00833333	0.00359681	0.0269667	0.013738	0.137633	0.0426492								3828.5	0.014211	0.0218201	0.0522174	0.00163575	0.00093555	0.000327035	-0.0404444	-0.0305868	-0.0180841		0.0295	0.5295	-0.591667	-0.573033	-0.462367
3828	-0.0143	-0.0336	-0.0308	-0.0262333	-0.0063	-0.0081	-0.0121	-0.00883333	0.0264	0.0319	0.0438	0.0340333		0.0298667	0.0107461	0.00818254	0.00968721	0.0085	0.00366875	0.027	0.013755	0.137833	0.0427111								3828	0.0144149	0.0219375	0.0523983	0.00165228	0.000946846	0.000337274	-0.0406482	-0.0307709	-0.018365		0.0298667	0.529867	-0.5915	-0.573	-0.462167
3827.5	-0.0146	-0.0336	-0.0306	-0.0262667	-0.0063	-0.0082	-0.0121	-0.00886667	0.0264	0.0319	0.044	0.0341		0.03	0.0107941	0.00821907	0.00973045	0.0083	0.00358242	0.0270333	0.013772	0.137967	0.0427525								3827.5	0.0143765	0.021991	0.0524829	0.00165187	0.000952198	0.000337931	-0.0406432	-0.0308577	-0.0183829		0.03	0.53	-0.5917	-0.572967	-0.462033
3827	-0.0144	-0.0336	-0.0307	-0.0262333	-0.0058	-0.0083	-0.0119	-0.00866667	0.0266	0.0322	0.0439	0.0342333		0.0298667	0.0107461	0.00818254	0.00968721	0.00823333	0.00355365	0.0270667	0.013789	0.137467	0.0425975								3827	0.0142998	0.0219715	0.0522847	0.00164293	0.000938697	0.000325853	-0.0405331	-0.0306382	-0.0180514		0.0298667	0.529867	-0.591767	-0.572933	-0.462533
3826.5	-0.0145	-0.0338	-0.0305	-0.0262667	-0.0057	-0.0083	-0.0121	-0.0087	0.0265	0.0322	0.0437	0.0341333		0.0299667	0.0107821	0.00820993	0.00971964	0.00856667	0.00369752	0.0275333	0.0140267	0.137933	0.0427421								3826.5	0.0144796	0.0222366	0.0524618	0.00166026	0.000957075	0.000335932	-0.0407463	-0.0309366	-0.0183284		0.0299667	0.529967	-0.591433	-0.572467	-0.462067
3826	-0.0148	-0.0341	-0.0306	-0.0265	-0.006	-0.0085	-0.0125	-0.009	0.0264	0.0316	0.0434	0.0338		0.0294	0.0105782	0.00805469	0.00953584	0.00826667	0.00356804	0.0272	0.0138569	0.137767	0.0426905								3826	0.0141463	0.0219116	0.0522263	0.00165212	0.000955525	0.00033953	-0.0406463	-0.0309116	-0.0184263		0.0294	0.5294	-0.591733	-0.5728	-0.462233
3825.5	-0.0147	-0.0339	-0.0307	-0.0264333	-0.0061	-0.0084	-0.012	-0.00883333	0.0266	0.0317	0.0433	0.0338667		0.0294333	0.0105902	0.00806382	0.00954665	0.00846667	0.00365436	0.0272333	0.0138739	0.1376	0.0426388								3825.5	0.0142446	0.0219377	0.0521855	0.00165469	0.000946856	0.000335579	-0.0406779	-0.030771	-0.0183188		0.0294333	0.529433	-0.591533	-0.572767	-0.4624
3825	-0.0149	-0.0337	-0.0307	-0.0264333	-0.0061	-0.0085	-0.0118	-0.0088	0.0264	0.0319	0.0433	0.0338667		0.0299	0.0107581	0.00819167	0.00969802	0.00893333	0.00385578	0.0275667	0.0140437	0.137933	0.0427421								3825	0.0146139	0.0222354	0.0524401	0.00168488	0.000963193	0.000344974	-0.0410473	-0.0310354	-0.0185735		0.0299	0.5299	-0.591067	-0.572433	-0.462067
3824.5	-0.0149	-0.0338	-0.0308	-0.0265	-0.0062	-0.0087	-0.012	-0.00896667	0.0263	0.0321	0.0436	0.034		0.0299333	0.0107701	0.0082008	0.00970883	0.00896667	0.00387017	0.0276667	0.0140946	0.1381	0.0427938								3824.5	0.0146403	0.0222954	0.0525026	0.00169252	0.000977319	0.000342346	-0.0411403	-0.0312621	-0.0185026		0.0299333	0.529933	-0.591033	-0.572333	-0.4619
3824	-0.0147	-0.0337	-0.0306	-0.0263333	-0.0063	-0.0086	-0.012	-0.00896667	0.0265	0.0324	0.0438	0.0342333		0.0295667	0.0106382	0.00810035	0.0095899	0.00863333	0.0037263	0.0271333	0.0138229	0.137633	0.0426492								3824	0.0143645	0.0219233	0.0522391	0.00165631	0.000954188	0.000324207	-0.0406978	-0.0308899	-0.0180057		0.0295667	0.529567	-0.591367	-0.572867	-0.462367
3823.5	-0.0146	-0.0337	-0.0307	-0.0263333	-0.0063	-0.0085	-0.0121	-0.00896667	0.0265	0.0322	0.044	0.0342333		0.0297333	0.0106982	0.00814601	0.00964396	0.0084	0.00362558	0.0266333	0.0135682	0.137167	0.0425046								3823.5	0.0143238	0.0217142	0.0521485	0.001653	0.000941316	0.000320954	-0.0406571	-0.0306809	-0.0179152		0.0297333	0.529733	-0.5916	-0.573367	-0.462833
3823	-0.0148	-0.0337	-0.031	-0.0265	-0.0063	-0.0084	-0.0123	-0.009	0.0265	0.032	0.0441	0.0342		0.0305	0.010974	0.00835605	0.00989263	0.00846667	0.00365436	0.0267	0.0136022	0.137933	0.0427421								3823	0.0146284	0.0219582	0.0526348	0.00169154	0.000958411	0.00033984	-0.0411284	-0.0309582	-0.0184348		0.0305	0.5305	-0.591533	-0.5733	-0.462067
3822.5	-0.0156	-0.0338	-0.0311	-0.0268333	-0.0066	-0.0084	-0.013	-0.00933333	0.0264	0.0315	0.0436	0.0338333		0.0308667	0.0111059	0.00845651	0.0100116	0.00806667	0.00348171	0.0264	0.0134493	0.139833	0.0433309								3822.5	0.0145877	0.0219058	0.0533424	0.0017157	0.000975886	0.000380606	-0.041421	-0.0312392	-0.0195091		0.0308667	0.530867	-0.591933	-0.5736	-0.460167
3822	-0.0153	-0.0339	-0.0311	-0.0267667	-0.0063	-0.0081	-0.0129	-0.0091	0.0267	0.0318	0.0434	0.0339667		0.0304333	0.01095	0.00833779	0.009871	0.00643333	0.00277674	0.0246	0.0125323	0.1386	0.0429487								3822	0.0137268	0.0208701	0.0528197	0.00163972	0.000898208	0.000355438	-0.0404934	-0.0299701	-0.0188531		0.0304333	0.530433	-0.593567	-0.5754	-0.4614
3821.5	-0.0156	-0.0342	-0.0313	-0.0270333	-0.0068	-0.0089	-0.013	-0.00956667	0.0261	0.031	0.0431	0.0334		0.0305333	0.010986	0.00836518	0.00990344	0.00593333	0.00256093	0.0249	0.0126852	0.138367	0.0428764								3821.5	0.0135469	0.0210503	0.0527798	0.00164676	0.000937402	0.000375579	-0.0405803	-0.030617	-0.0193798		0.0305333	0.530533	-0.594067	-0.5751	-0.461633
3821	-0.0158	-0.0349	-0.0319	-0.0275333	-0.0075	-0.0096	-0.013	-0.0100333	0.0256	0.03	0.0424	0.0326667		0.0300333	0.0108061	0.0082282	0.00974126	0.00636667	0.00274796	0.0257667	0.0131267	0.138067	0.0427834								3821	0.0135541	0.0213549	0.0525247	0.00168817	0.00098522	0.000394342	-0.0410874	-0.0313882	-0.019858		0.0300333	0.530033	-0.593633	-0.574233	-0.461933
3820.5	-0.0157	-0.0343	-0.0315	-0.0271667	-0.007	-0.0091	-0.0124	-0.0095	0.0262	0.0314	0.043	0.0335333		0.0306	0.01101	0.00838345	0.00992506	0.00796667	0.00343855	0.0268667	0.0136871	0.1384	0.0428867								3820.5	0.0144485	0.0220705	0.0528118	0.00173183	0.000996698	0.000371659	-0.0416152	-0.0315705	-0.0192785		0.0306	0.5306	-0.592033	-0.573133	-0.4616
3820	-0.0157	-0.0342	-0.0314	-0.0271	-0.0068	-0.0089	-0.0124	-0.00936667	0.0261	0.0317	0.043	0.0336		0.0302333	0.0108781	0.00828299	0.00980613	0.00846667	0.00365436	0.0272	0.0138569	0.138067	0.0427834								3820	0.0145324	0.0221399	0.0525896	0.00173326	0.000992662	0.000360604	-0.0416324	-0.0315065	-0.0189896		0.0302333	0.530233	-0.591533	-0.5728	-0.461933
3819.5	-0.0152	-0.0341	-0.031	-0.0267667	-0.0066	-0.0084	-0.0119	-0.00896667	0.0266	0.0321	0.0433	0.034		0.0299667	0.0107821	0.00820993	0.00971964	0.0086	0.00371191	0.0272667	0.0138908	0.1373	0.0425459								3819.5	0.014494	0.0221008	0.0522655	0.00170245	0.000965186	0.000333629	-0.0412607	-0.0310674	-0.0182655		0.0299667	0.529967	-0.5914	-0.572733	-0.4627
3819	-0.0147	-0.0339	-0.0307	-0.0264333	-0.0064	-0.008	-0.0117	-0.0087	0.0268	0.0323	0.0437	0.0342667		0.0295667	0.0106382	0.00810035	0.0095899	0.00846667	0.00365436	0.0270667	0.013789	0.137	0.0424529								3819	0.0142926	0.0218893	0.0520428	0.0016586	0.000935706	0.000315991	-0.0407259	-0.0305893	-0.0177761		0.0295667	0.529567	-0.591533	-0.572933	-0.463
3818.5	-0.0146	-0.034	-0.0306	-0.0264	-0.0061	-0.0079	-0.0118	-0.0086	0.0267	0.0321	0.044	0.0342667		0.0294667	0.0106022	0.00807295	0.00955747	0.00853333	0.00368313	0.0269667	0.013738	0.136967	0.0424426								3818.5	0.0142854	0.021811	0.0520001	0.0016553	0.000924827	0.000314473	-0.0406854	-0.030411	-0.0177334		0.0294667	0.529467	-0.591467	-0.573033	-0.463033
3818	-0.0146	-0.0337	-0.0306	-0.0263	-0.0057	-0.008	-0.0118	-0.0085	0.0267	0.0319	0.044	0.0342		0.0297333	0.0106982	0.00814601	0.00964396	0.00823333	0.00355365	0.0267333	0.0136191	0.136833	0.0424013								3818	0.0142518	0.0217652	0.0520452	0.00164445	0.00091598	0.000318452	-0.0405518	-0.0302652	-0.0178452		0.0297333	0.529733	-0.591767	-0.573267	-0.463167
3817.5	-0.0142	-0.0332	-0.0305	-0.0259667	-0.0053	-0.0073	-0.0114	-0.008	0.0268	0.0323	0.0445	0.0345333		0.0301667	0.0108541	0.00826473	0.00978451	0.00786667	0.00339539	0.0262667	0.0133814	0.137367	0.0425665								3817.5	0.0142495	0.0216461	0.052351	0.00161734	0.000878893	0.000317471	-0.0402161	-0.0296461	-0.0178177		0.0301667	0.530167	-0.592133	-0.573733	-0.462633
3817	-0.0152	-0.0331	-0.0307	-0.0263333	-0.006	-0.0074	-0.0118	-0.0084	0.0262	0.032	0.0441	0.0341		0.0310333	0.0111659	0.00850217	0.0100656	0.00836667	0.0036112	0.0271	0.0138059	0.140967	0.0436821								3817	0.0147771	0.0223081	0.0537477	0.00169007	0.000942988	0.000386032	-0.0411104	-0.0307081	-0.0196477		0.0310333	0.531033	-0.591633	-0.5729	-0.459033
3816.5	-0.0151	-0.0332	-0.0307	-0.0263333	-0.0064	-0.0077	-0.0113	-0.00846667	0.027	0.0319	0.0443	0.0344		0.0305333	0.010986	0.00836518	0.00990344	0.00823333	0.00355365	0.0274333	0.0139758	0.1417	0.0439093								3816.5	0.0145397	0.0223409	0.0538128	0.0016706	0.000949109	0.000376855	-0.040873	-0.0308076	-0.0194128		0.0305333	0.530533	-0.591767	-0.572567	-0.4583
3816	-0.015	-0.0335	-0.0308	-0.0264333	-0.0064	-0.0082	-0.0116	-0.00873333	0.0269	0.032	0.0443	0.0344		0.0315	0.0113338	0.00863002	0.010217	0.00886667	0.00382701	0.028	0.0142644	0.141067	0.0437131								3816	0.0151608	0.0228945	0.05393	0.00173007	0.00100032	0.000381423	-0.0415942	-0.0316278	-0.01953		0.0315	0.5315	-0.591133	-0.572	-0.458933
3815.5	-0.0155	-0.0342	-0.0313	-0.027	-0.0068	-0.0086	-0.0122	-0.0092	0.026	0.0313	0.0435	0.0336		0.0305333	0.010986	0.00836518	0.00990344	0.00846667	0.00365436	0.0274667	0.0139927	0.139967	0.0433722								3815.5	0.0146404	0.0223579	0.0532756	0.00173392	0.000995902	0.000387131	-0.0416404	-0.0315579	-0.0196756		0.0305333	0.530533	-0.591533	-0.572533	-0.460033
3815	-0.0151	-0.0344	-0.0312	-0.0269	-0.0069	-0.0085	-0.0121	-0.00916667	0.0259	0.0311	0.0434	0.0334667		0.0294667	0.0106022	0.00807295	0.00955747	0.00836667	0.0036112	0.0272667	0.0138908	0.137667	0.0426595								3815	0.0142134	0.0219638	0.052217	0.00169031	0.000969106	0.000351574	-0.0411134	-0.0311305	-0.0187503		0.0294667	0.529467	-0.591633	-0.572733	-0.462333
3814.5	-0.0148	-0.0343	-0.031	-0.0267	-0.0068	-0.0085	-0.012	-0.0091	0.0259	0.0314	0.0432	0.0335		0.0291333	0.0104823	0.00798163	0.00944935	0.00853333	0.00368313	0.0273333	0.0139248	0.137233	0.0425252								3814.5	0.0141654	0.0219064	0.0519746	0.00166998	0.000961399	0.00034131	-0.0408654	-0.0310064	-0.0184746		0.0291333	0.529133	-0.591467	-0.572667	-0.462767
3814	-0.0149	-0.034	-0.0307	-0.0265333	-0.0065	-0.0085	-0.0119	-0.00896667	0.0259	0.0317	0.0431	0.0335667		0.0288333	0.0103743	0.00789944	0.00935205	0.00856667	0.00369752	0.0272667	0.0138908	0.137267	0.0425355								3814	0.0140719	0.0217903	0.0518876	0.00164878	0.00094599	0.000335656	-0.0406052	-0.030757	-0.0183209		0.0288333	0.528833	-0.591433	-0.572733	-0.462733
3813.5	-0.0146	-0.0335	-0.0304	-0.0261667	-0.0061	-0.0083	-0.0116	-0.00866667	0.0264	0.0321	0.0437	0.0340667		0.0289	0.0103983	0.0079177	0.00937367	0.00883333	0.00381262	0.0274333	0.0139758	0.137433	0.0425872								3813.5	0.014211	0.0218935	0.0519609	0.00163035	0.000933921	0.000320202	-0.0403776	-0.0305601	-0.0178942		0.0289	0.5289	-0.591167	-0.572567	-0.462567
3813	-0.0145	-0.0335	-0.0307	-0.0262333	-0.006	-0.0085	-0.0119	-0.0088	0.0264	0.0321	0.0435	0.034		0.0292	0.0105063	0.00799989	0.00947097	0.00916667	0.00395649	0.0278667	0.0141965	0.137767	0.0426905								3813	0.0144628	0.0221964	0.0521615	0.00165617	0.000960777	0.000329839	-0.0406961	-0.0309964	-0.0181615		0.0292	0.5292	-0.590833	-0.572133	-0.462233
3812.5	-0.0148	-0.034	-0.0311	-0.0266333	-0.0065	-0.0091	-0.0126	-0.0094	0.0257	0.0315	0.0428	0.0333333		0.0293333	0.0105542	0.00803642	0.00951422	0.00923333	0.00398527	0.0279667	0.0142475	0.137933	0.0427421								3812.5	0.0145395	0.0222839	0.0522564	0.0016952	0.00100387	0.000358081	-0.0411728	-0.0316839	-0.018923		0.0293333	0.529333	-0.590767	-0.572033	-0.462067
3812	-0.0149	-0.0343	-0.0311	-0.0267667	-0.0067	-0.0091	-0.0127	-0.0095	0.0256	0.0313	0.0431	0.0333333		0.0291	0.0104703	0.0079725	0.00943854	0.00906667	0.00391333	0.0277333	0.0141286	0.137933	0.0427421								3812	0.0143836	0.0221011	0.0521807	0.00169335	0.000998629	0.000355222	-0.0411503	-0.0316011	-0.0188473		0.0291	0.5291	-0.590933	-0.572267	-0.462067
3811.5	-0.0147	-0.0341	-0.031	-0.0266	-0.0064	-0.0089	-0.0122	-0.00916667	0.0257	0.0314	0.0432	0.0334333		0.0289	0.0103983	0.0079177	0.00937367	0.00896667	0.00387017	0.0274667	0.0139927	0.137833	0.0427111								3811.5	0.0142685	0.0219104	0.0520848	0.00167023	0.000965786	0.000347878	-0.0408685	-0.0310771	-0.0186515		0.0289	0.5289	-0.591033	-0.572533	-0.462167
3811	-0.0145	-0.0338	-0.0308	-0.0263667	-0.0064	-0.0089	-0.012	-0.0091	0.0258	0.0316	0.0429	0.0334333		0.0289667	0.0104223	0.00793597	0.00939529	0.00903333	0.00389894	0.0274	0.0139588	0.1376	0.0426388								3811	0.0143213	0.0218947	0.0520341	0.00165551	0.000960674	0.00034599	-0.0406879	-0.0309947	-0.0186008		0.0289667	0.528967	-0.590967	-0.5726	-0.4624
3810.5	-0.0145	-0.0337	-0.0308	-0.0263333	-0.0065	-0.0088	-0.012	-0.0091	0.026	0.0316	0.0428	0.0334667		0.0290333	0.0104463	0.00795423	0.00941691	0.0091	0.00392772	0.0275	0.0140097	0.137633	0.0426492								3810.5	0.014374	0.0219639	0.0520661	0.00165709	0.000964969	0.000345938	-0.0407074	-0.0310639	-0.0185994		0.0290333	0.529033	-0.5909	-0.5725	-0.462367
3810	-0.0146	-0.0339	-0.0307	-0.0264	-0.0063	-0.0086	-0.0119	-0.00893333	0.0261	0.0315	0.043	0.0335333		0.0290333	0.0104463	0.00795423	0.00941691	0.00916667	0.00395649	0.0276667	0.0140946	0.1379	0.0427318								3810	0.0144028	0.0220489	0.0521487	0.00166487	0.000959896	0.000346533	-0.0408028	-0.0309822	-0.0186154		0.0290333	0.529033	-0.590833	-0.572333	-0.4621
3809.5	-0.0146	-0.034	-0.0306	-0.0264	-0.0061	-0.0084	-0.0119	-0.0088	0.0263	0.0316	0.0435	0.0338		0.0292	0.0105063	0.00799989	0.00947097	0.00913333	0.0039421	0.0277	0.0141116	0.1379	0.0427318								3809.5	0.0144484	0.0221115	0.0522028	0.00166859	0.000955521	0.000338662	-0.0408484	-0.0309115	-0.0184028		0.0292	0.5292	-0.590867	-0.5723	-0.4621
3809	-0.0145	-0.0338	-0.0305	-0.0262667	-0.0062	-0.0085	-0.012	-0.0089	0.0263	0.0319	0.0436	0.0339333		0.029	0.0104343	0.0079451	0.0094061	0.00846667	0.00365436	0.0271	0.0138059	0.137267	0.0425355								3809	0.0140887	0.021751	0.0519417	0.00162855	0.000939486	0.0003243	-0.0403553	-0.030651	-0.0180083		0.029	0.529	-0.591533	-0.5729	-0.462733
3808.5	-0.0144	-0.0337	-0.0304	-0.0261667	-0.0063	-0.0082	-0.012	-0.00883333	0.026	0.0323	0.0436	0.0339667		0.0290333	0.0104463	0.00795423	0.00941691	0.00786667	0.00339539	0.0264	0.0134493	0.136967	0.0424426								3808.5	0.0138417	0.0214036	0.0518595	0.00160067	0.00091427	0.000320154	-0.0400084	-0.0302369	-0.0178928		0.0290333	0.529033	-0.592133	-0.5736	-0.463033
3808	-0.015	-0.0338	-0.0301	-0.0263	-0.0065	-0.0081	-0.0124	-0.009	0.0256	0.0324	0.0434	0.0338		0.0298	0.0107222	0.00816427	0.00966558	0.00806667	0.00348171	0.0265	0.0135003	0.138967	0.0430623								3808	0.0142039	0.0216645	0.0527279	0.00164056	0.000940314	0.000358266	-0.0405039	-0.0306645	-0.0189279		0.0298	0.5298	-0.591933	-0.5735	-0.461033
3807.5	-0.0149	-0.0333	-0.03	-0.0260667	-0.006	-0.0078	-0.0119	-0.00856667	0.0266	0.033	0.0436	0.0344		0.0298	0.0107222	0.00816427	0.00966558	0.00773333	0.00333784	0.0264	0.0134493	0.139967	0.0433722								3807.5	0.01406	0.0216136	0.0530378	0.00161015	0.000910849	0.000347367	-0.0401267	-0.0301803	-0.0186378		0.0298	0.5298	-0.592267	-0.5736	-0.460033
3807	-0.0146	-0.0333	-0.0305	-0.0261333	-0.0057	-0.0079	-0.0116	-0.0084	0.0268	0.0327	0.0436	0.0343667		0.0303667	0.010926	0.00831952	0.00984938	0.00806667	0.00348171	0.0268333	0.0136701	0.1392	0.0431346								3807	0.0144078	0.0219896	0.052984	0.00164358	0.000923528	0.000346606	-0.0405411	-0.0303896	-0.0186174		0.0303667	0.530367	-0.591933	-0.573167	-0.4608
3806.5	-0.0156	-0.0342	-0.0314	-0.0270667	-0.0067	-0.0091	-0.0126	-0.00946667	0.0259	0.0313	0.0427	0.0333		0.0299667	0.0107821	0.00820993	0.00971964	0.00803333	0.00346733	0.0269	0.0137041	0.139433	0.0432069								3806.5	0.0142494	0.021914	0.0529266	0.00170702	0.000984745	0.000385203	-0.0413161	-0.0313807	-0.0196266		0.0299667	0.529967	-0.591967	-0.5731	-0.460567
3806	-0.0155	-0.0347	-0.0319	-0.0273667	-0.0072	-0.0094	-0.0128	-0.0098	0.0256	0.0309	0.0427	0.0330667		0.0290667	0.0104583	0.00796336	0.00942773	0.00796667	0.00343855	0.0268	0.0136531	0.137467	0.0425975								3806	0.0138969	0.0216165	0.0520252	0.00170268	0.000986995	0.000359428	-0.0412635	-0.0314165	-0.0189586		0.0290667	0.529067	-0.592033	-0.5732	-0.462533
3805.5	-0.0147	-0.0344	-0.0312	-0.0267667	-0.0067	-0.0086	-0.0118	-0.00903333	0.026	0.0316	0.0432	0.0336		0.0291	0.0104703	0.0079725	0.00943854	0.00863333	0.0037263	0.0273333	0.0139248	0.1369	0.0424219								3805.5	0.0141966	0.0218973	0.0518605	0.00167799	0.000956704	0.000333445	-0.0409633	-0.0309306	-0.0182605		0.0291	0.5291	-0.591367	-0.572667	-0.4631
3805	-0.0142	-0.0338	-0.0307	-0.0262333	-0.0062	-0.0081	-0.0116	-0.00863333	0.0263	0.0317	0.0432	0.0337333		0.0290667	0.0104583	0.00796336	0.00942773	0.00873333	0.00376946	0.0274	0.0139588	0.137067	0.0424736								3805	0.0142278	0.0219221	0.0519013	0.0016371	0.000933637	0.000330075	-0.0404611	-0.0305555	-0.018168		0.0290667	0.529067	-0.591267	-0.5726	-0.462933
3804.5	-0.0142	-0.0336	-0.0308	-0.0262	-0.006	-0.0083	-0.0119	-0.00873333	0.0263	0.0318	0.0431	0.0337333		0.0292667	0.0105303	0.00801816	0.0094926	0.00866667	0.00374068	0.0272667	0.0138908	0.1373	0.0425459								3804.5	0.0142709	0.021909	0.0520385	0.0016379	0.000938953	0.000335078	-0.0404709	-0.0306423	-0.0183051		0.0292667	0.529267	-0.591333	-0.572733	-0.4627
3804	-0.0145	-0.0339	-0.0311	-0.0265	-0.0061	-0.0085	-0.0124	-0.009	0.026	0.0318	0.043	0.0336		0.0297667	0.0107102	0.00815514	0.00965477	0.0086	0.00371191	0.0270667	0.013789	0.1375	0.0426079								3804	0.0144221	0.0219441	0.0522626	0.00167462	0.000957537	0.000348293	-0.0409221	-0.0309441	-0.0186626		0.0297667	0.529767	-0.5914	-0.572933	-0.4625
3803.5	-0.0149	-0.034	-0.0313	-0.0267333	-0.0064	-0.0084	-0.0124	-0.00906667	0.0259	0.0317	0.0432	0.0336		0.0296333	0.0106622	0.00811861	0.00961152	0.00786667	0.00339539	0.0262	0.0133474	0.136567	0.0423186								3803.5	0.0140576	0.0214661	0.0519302	0.0016639	0.000932247	0.000335995	-0.0407909	-0.0305327	-0.0183302		0.0296333	0.529633	-0.592133	-0.5738	-0.463433
3803	-0.0147	-0.0336	-0.0309	-0.0264	-0.0063	-0.0076	-0.0118	-0.00856667	0.0264	0.032	0.0436	0.034		0.03	0.0107941	0.00821907	0.00973045	0.00756667	0.0032659	0.0258667	0.0131776	0.136033	0.0421534								3803	0.01406	0.0213967	0.0518838	0.00163701	0.000897803	0.000319831	-0.04046	-0.0299634	-0.0178838		0.03	0.53	-0.592433	-0.574133	-0.463967
3802.5	-0.0153	-0.0335	-0.0308	-0.0265333	-0.0065	-0.0077	-0.0117	-0.00863333	0.0264	0.0317	0.0437	0.0339333		0.0313	0.0112619	0.00857523	0.0101521	0.00826667	0.00356804	0.0266333	0.0135682	0.138767	0.0430004								3802.5	0.0148299	0.0221434	0.0531525	0.00171092	0.000947209	0.000369375	-0.0413632	-0.0307768	-0.0192191		0.0313	0.5313	-0.591733	-0.573367	-0.461233
3802	-0.0166	-0.034	-0.0311	-0.0272333	-0.0069	-0.0089	-0.0124	-0.0094	0.0259	0.0305	0.043	0.0331333		0.0313	0.0112619	0.00857523	0.0101521	0.0087	0.00375507	0.0274667	0.0139927	0.1417	0.0439093								3802	0.0150169	0.022568	0.0540614	0.00178508	0.00102195	0.000437985	-0.0422503	-0.031968	-0.0209281		0.0313	0.5313	-0.5913	-0.572533	-0.4583
3801.5	-0.016	-0.0339	-0.0309	-0.0269333	-0.0067	-0.0085	-0.0125	-0.00923333	0.026	0.0306	0.0425	0.0330333		0.0298667	0.0107461	0.00818254	0.00968721	0.0072	0.00310764	0.0261	0.0132965	0.138133	0.0428041								3801.5	0.0138538	0.021479	0.0524913	0.00166359	0.00094325	0.000378613	-0.0407871	-0.0307124	-0.019458		0.0298667	0.529867	-0.5928	-0.5739	-0.461867
3801	-0.016	-0.034	-0.0311	-0.0270333	-0.0071	-0.0086	-0.013	-0.00956667	0.0254	0.0307	0.0421	0.0327333		0.0298333	0.0107341	0.00817341	0.00967639	0.00753333	0.00325152	0.0264333	0.0134663	0.138933	0.043052								3801	0.0139857	0.0216397	0.0527284	0.00168256	0.000973838	0.000399803	-0.041019	-0.0312064	-0.0199951		0.0298333	0.529833	-0.592467	-0.573567	-0.461067
3800.5	-0.0154	-0.0344	-0.0312	-0.027	-0.0071	-0.0088	-0.0123	-0.0094	0.0258	0.031	0.0424	0.0330667		0.0290333	0.0104463	0.00795423	0.00941691	0.00786667	0.00339539	0.0264333	0.0134663	0.136867	0.0424116								3800.5	0.0138417	0.0214205	0.0518285	0.00166804	0.000949906	0.000352007	-0.0408417	-0.0308205	-0.0187618		0.0290333	0.529033	-0.592133	-0.573567	-0.463133
3800	-0.0149	-0.0343	-0.0307	-0.0266333	-0.0068	-0.0086	-0.0118	-0.00906667	0.0263	0.0316	0.0431	0.0336667		0.0289667	0.0104223	0.00793597	0.00939529	0.00836667	0.0036112	0.027	0.013755	0.136267	0.0422257								3800	0.0140335	0.021691	0.051621	0.00165379	0.000946032	0.000322357	-0.0406669	-0.0307576	-0.0179543		0.0289667	0.528967	-0.591633	-0.573	-0.463733
3799.5	-0.0149	-0.0343	-0.0309	-0.0267	-0.0068	-0.0086	-0.0121	-0.00916667	0.026	0.0314	0.0433	0.0335667		0.0288	0.0103624	0.0078903	0.00934123	0.00836667	0.0036112	0.0270667	0.013789	0.1365	0.042298								3799.5	0.0139735	0.0216793	0.0516392	0.00165434	0.000951471	0.000326617	-0.0406735	-0.0308459	-0.0180725		0.0288	0.5288	-0.591633	-0.572933	-0.4635
3799	-0.0147	-0.034	-0.031	-0.0265667	-0.0065	-0.0088	-0.0122	-0.00916667	0.0259	0.0316	0.0433	0.0336		0.0291333	0.0104823	0.00798163	0.00944935	0.00866667	0.00374068	0.0273	0.0139078	0.137033	0.0424632								3799	0.014223	0.0218895	0.0519126	0.00166379	0.000964483	0.000335351	-0.0407896	-0.0310561	-0.0183126		0.0291333	0.529133	-0.591333	-0.5727	-0.462967
3798.5	-0.0144	-0.0335	-0.0306	-0.0261667	-0.0061	-0.0086	-0.0122	-0.00896667	0.026	0.032	0.0435	0.0338333		0.0292667	0.0105303	0.00801816	0.0094926	0.00873333	0.00376946	0.0273	0.0139078	0.137233	0.0425252								3798.5	0.0142997	0.021926	0.0520178	0.00163753	0.000954356	0.000330675	-0.0404664	-0.0308927	-0.0181845		0.0292667	0.529267	-0.591267	-0.5727	-0.462767
3798	-0.0145	-0.0336	-0.0306	-0.0262333	-0.0063	-0.0086	-0.0123	-0.00906667	0.0258	0.0318	0.0434	0.0336667		0.029	0.0104343	0.0079451	0.0094061	0.00843333	0.00363997	0.0269	0.0137041	0.1365	0.042298								3798	0.0140743	0.0216492	0.0517041	0.0016247	0.000943461	0.000325348	-0.0403076	-0.0307158	-0.0180374		0.029	0.529	-0.591567	-0.5731	-0.4635
3797.5	-0.0149	-0.0339	-0.0309	-0.0265667	-0.0067	-0.0087	-0.0124	-0.00926667	0.0258	0.0316	0.0431	0.0335		0.0294667	0.0106022	0.00807295	0.00955747	0.00856667	0.00369752	0.0268	0.0136531	0.137233	0.0425252								3797.5	0.0142997	0.0217261	0.0520827	0.00167006	0.000960549	0.000345316	-0.0408664	-0.0309927	-0.0185827		0.0294667	0.529467	-0.591433	-0.5732	-0.462767
3797	-0.0153	-0.0343	-0.0313	-0.0269667	-0.007	-0.0091	-0.0127	-0.0096	0.0256	0.0314	0.0429	0.0333		0.0294	0.0105782	0.00805469	0.00953584	0.00843333	0.00363997	0.0267333	0.0136191	0.137867	0.0427215								3797	0.0142182	0.0216738	0.0522573	0.00169619	0.000978052	0.00035938	-0.0411849	-0.0312738	-0.0189573		0.0294	0.5294	-0.591567	-0.573267	-0.462133
3796.5	-0.0151	-0.0343	-0.0314	-0.0269333	-0.0068	-0.009	-0.0125	-0.00943333	0.0257	0.0313	0.043	0.0333333		0.0291	0.0104703	0.0079725	0.00943854	0.00856667	0.00369752	0.0271667	0.0138399	0.137433	0.0425872								3796.5	0.0141678	0.0218124	0.0520257	0.0016893	0.000976296	0.000349406	-0.0411011	-0.0312457	-0.0186924		0.0291	0.5291	-0.591433	-0.572833	-0.462567
3796	-0.0153	-0.0341	-0.0314	-0.0269333	-0.0068	-0.0088	-0.0124	-0.00933333	0.0258	0.0311	0.0429	0.0332667		0.0291	0.0104703	0.0079725	0.00943854	0.00893333	0.00385578	0.0276333	0.0140776	0.138133	0.0428041								3796	0.0143261	0.0220501	0.0522426	0.00170234	0.000984922	0.000360088	-0.0412594	-0.0313835	-0.018976		0.0291	0.5291	-0.591067	-0.572367	-0.461867
3795.5	-0.0151	-0.0342	-0.0312	-0.0268333	-0.0068	-0.0088	-0.0124	-0.00933333	0.0259	0.0311	0.0429	0.0333		0.0286333	0.0103024	0.00784464	0.00928718	0.00873333	0.00376946	0.0273333	0.0139248	0.137533	0.0426182								3795.5	0.0140718	0.0217695	0.0519054	0.00167323	0.000967383	0.000346159	-0.0409052	-0.0311028	-0.0186054		0.0286333	0.528633	-0.591267	-0.572667	-0.462467
3795	-0.0147	-0.0341	-0.0308	-0.0265333	-0.0066	-0.0088	-0.0122	-0.0092	0.0261	0.0314	0.043	0.0335		0.0284333	0.0102304	0.00778985	0.00922231	0.00883333	0.00381262	0.0275	0.0140097	0.137	0.0424529								3795	0.014043	0.0217996	0.0516752	0.00164644	0.000960973	0.000330339	-0.0405764	-0.0309996	-0.0181752		0.0284333	0.528433	-0.591167	-0.5725	-0.463
3794.5	-0.0143	-0.0339	-0.0307	-0.0263	-0.0064	-0.0086	-0.0122	-0.00906667	0.0262	0.0313	0.043	0.0335		0.0284	0.0102184	0.00778072	0.00921149	0.00903333	0.00389894	0.0275	0.0140097	0.1372	0.0425149								3794.5	0.0141174	0.0217904	0.0517264	0.00163356	0.000952161	0.000332201	-0.0404174	-0.0308571	-0.0182264		0.0284	0.5284	-0.590967	-0.5725	-0.4628
3794	-0.0143	-0.0338	-0.0308	-0.0263	-0.0064	-0.0085	-0.0122	-0.00903333	0.0259	0.0314	0.043	0.0334333		0.0284	0.0102184	0.00778072	0.00921149	0.0092	0.00397088	0.0274667	0.0139927	0.137333	0.0425562								3794	0.0141893	0.0217735	0.0517677	0.00163938	0.000949058	0.000336149	-0.0404893	-0.0308068	-0.0183344		0.0284	0.5284	-0.5908	-0.572533	-0.462667
3793.5	-0.0146	-0.0336	-0.0308	-0.0263333	-0.0064	-0.0085	-0.0123	-0.00906667	0.0257	0.0314	0.0429	0.0333333		0.0286667	0.0103144	0.00785378	0.00929799	0.0094	0.0040572	0.0278333	0.0141795	0.1377	0.0426698								3793.5	0.0143716	0.0220333	0.0519678	0.00165689	0.000967208	0.000347244	-0.0407049	-0.0311	-0.0186345		0.0286667	0.528667	-0.5906	-0.572167	-0.4623
3793	-0.0145	-0.0337	-0.0307	-0.0263	-0.0061	-0.0086	-0.0122	-0.00896667	0.0255	0.0313	0.0429	0.0332333		0.0289	0.0103983	0.0079177	0.00937367	0.00963333	0.00415791	0.0281333	0.0143324	0.137833	0.0427111								3793	0.0145562	0.0222501	0.0520848	0.00166923	0.000974485	0.000355378	-0.0408562	-0.0312167	-0.0188515		0.0289	0.5289	-0.590367	-0.571867	-0.462167
3792.5	-0.0142	-0.0337	-0.0305	-0.0261333	-0.0059	-0.0083	-0.0119	-0.0087	0.0256	0.0314	0.0432	0.0334		0.0288333	0.0103743	0.00789944	0.00935205	0.00963333	0.00415791	0.0282	0.0143663	0.1378	0.0427008								3792.5	0.0145323	0.0222658	0.0520529	0.00165369	0.000958879	0.000347929	-0.0406656	-0.0309658	-0.0186529		0.0288333	0.528833	-0.590367	-0.5718	-0.4622
3792	-0.0143	-0.0337	-0.0305	-0.0261667	-0.0063	-0.0083	-0.012	-0.00886667	0.0259	0.0314	0.0431	0.0334667		0.0285667	0.0102784	0.00782638	0.00926555	0.00933333	0.00402843	0.0280667	0.0142984	0.137633	0.0426492								3792	0.0143068	0.0221248	0.0519147	0.0016381	0.00096047	0.000340331	-0.0404735	-0.0309914	-0.0184481		0.0285667	0.528567	-0.590667	-0.571933	-0.462367
3791.5	-0.0146	-0.0337	-0.0306	-0.0263	-0.0067	-0.0087	-0.0122	-0.0092	0.0259	0.0313	0.0428	0.0333333		0.0281	0.0101105	0.00769853	0.00911419	0.00883333	0.00381262	0.0275	0.0140097	0.137067	0.0424736								3791.5	0.0139231	0.0217082	0.0515878	0.0016179	0.00095532	0.000333224	-0.0402231	-0.0309082	-0.0182544		0.0281	0.5281	-0.591167	-0.5725	-0.462933
3791	-0.0146	-0.0337	-0.0306	-0.0263	-0.0065	-0.0087	-0.0119	-0.00903333	0.0259	0.0315	0.0427	0.0333667		0.0280667	0.0100985	0.00768939	0.00910338	0.0088	0.00379823	0.0273	0.0139078	0.137	0.0424529								3791	0.0138967	0.0215972	0.0515563	0.00161578	0.000938231	0.000330863	-0.0401967	-0.0306306	-0.0181896		0.0280667	0.528067	-0.5912	-0.5727	-0.463
3790.5	-0.0146	-0.0338	-0.0308	-0.0264	-0.0063	-0.0087	-0.012	-0.009	0.0259	0.0316	0.0427	0.0334		0.0287	0.0103264	0.00786291	0.0093088	0.00933333	0.00402843	0.0277667	0.0141456	0.137467	0.0425975								3790.5	0.0143548	0.0220085	0.0519063	0.00166095	0.000961526	0.000342484	-0.0407548	-0.0310085	-0.0185063		0.0287	0.5287	-0.590667	-0.572233	-0.462533
3790	-0.0148	-0.0342	-0.0312	-0.0267333	-0.0064	-0.0089	-0.0125	-0.00926667	0.0254	0.0313	0.0425	0.0330667		0.0288	0.0103624	0.0078903	0.00934123	0.00943333	0.00407159	0.0279667	0.0142475	0.137567	0.0426285								3790	0.0144339	0.0221378	0.0519697	0.00169474	0.000986238	0.000357326	-0.0411673	-0.0314044	-0.0189031		0.0288	0.5288	-0.590567	-0.572033	-0.462433
3789.5	-0.0148	-0.0343	-0.0313	-0.0268	-0.0066	-0.009	-0.0127	-0.00943333	0.0252	0.0312	0.0424	0.0329333		0.0283333	0.0101944	0.00776245	0.00918987	0.00913333	0.0039421	0.0276667	0.0140946	0.1372	0.0425149								3789.5	0.0141365	0.0218571	0.0517048	0.0016758	0.00097909	0.000352367	-0.0409365	-0.0312904	-0.0187714		0.0283333	0.528333	-0.590867	-0.572333	-0.4628
3789	-0.0146	-0.0343	-0.031	-0.0266333	-0.0065	-0.0092	-0.0124	-0.00936667	0.0254	0.0315	0.0425	0.0331333		0.0278333	0.0100145	0.00762547	0.0090277	0.0088	0.00379823	0.0272667	0.0138908	0.136867	0.0424116								3789	0.0138128	0.0215163	0.0514393	0.00163589	0.000953759	0.000335108	-0.0404461	-0.030883	-0.018306		0.0278333	0.527833	-0.5912	-0.572733	-0.463133
3788.5	-0.0145	-0.0339	-0.0306	-0.0263333	-0.0063	-0.0088	-0.0121	-0.00906667	0.026	0.0319	0.0427	0.0335333		0.0278333	0.0100145	0.00762547	0.0090277	0.0087	0.00375507	0.0272	0.0138569	0.136967	0.0424426								3788.5	0.0137696	0.0214824	0.0514703	0.00160825	0.000933243	0.000321734	-0.0401029	-0.030549	-0.0179369		0.0278333	0.527833	-0.5913	-0.5728	-0.463033
3788	-0.0143	-0.0337	-0.0306	-0.0262	-0.0062	-0.0085	-0.0119	-0.00886667	0.0262	0.0319	0.0429	0.0336667		0.0279667	0.0100625	0.007662	0.00907094	0.00876667	0.00378384	0.0271333	0.0138229	0.137	0.0424529								3788	0.0138464	0.0214849	0.0515239	0.00160371	0.000921219	0.000318879	-0.0400464	-0.0303516	-0.0178572		0.0279667	0.527967	-0.591233	-0.572867	-0.463
3787.5	-0.0142	-0.0339	-0.0306	-0.0262333	-0.0062	-0.0084	-0.0117	-0.00876667	0.0259	0.0319	0.0431	0.0336333		0.0282333	0.0101585	0.00773506	0.00915744	0.00906667	0.00391333	0.0272667	0.0138908	0.1371	0.0424839								3787.5	0.0140718	0.0216259	0.0516413	0.0016245	0.000923708	0.000324288	-0.0403051	-0.0303926	-0.018008		0.0282333	0.528233	-0.590933	-0.572733	-0.4629
3787	-0.0144	-0.0342	-0.0308	-0.0264667	-0.0065	-0.0084	-0.0118	-0.0089	0.0257	0.0317	0.0429	0.0334333		0.0287667	0.0103504	0.00788117	0.00933042	0.0094	0.0040572	0.0275667	0.0140437	0.137333	0.0425562								3787	0.0144076	0.0219249	0.0518866	0.0016707	0.000950172	0.000340524	-0.0408742	-0.0308249	-0.0184533		0.0287667	0.528767	-0.5906	-0.572433	-0.462667
3786.5	-0.0146	-0.0341	-0.0307	-0.0264667	-0.0064	-0.0086	-0.012	-0.009	0.0258	0.0316	0.0429	0.0334333		0.0287333	0.0103384	0.00787204	0.00931961	0.00916667	0.00395649	0.0275667	0.0140437	0.137233	0.0425252								3786.5	0.0142949	0.0219157	0.0518448	0.0016615	0.000955782	0.000338983	-0.0407615	-0.0309157	-0.0184115		0.0287333	0.528733	-0.590833	-0.572433	-0.462767
3786	-0.0145	-0.0337	-0.0305	-0.0262333	-0.0061	-0.0085	-0.012	-0.00886667	0.026	0.0318	0.043	0.0336		0.0286	0.0102904	0.00783551	0.00927636	0.00876667	0.00378384	0.0273	0.0139078	0.137	0.0424529								3786	0.0140742	0.0217433	0.0517293	0.0016247	0.000936973	0.000328671	-0.0403076	-0.03061	-0.0181293		0.0286	0.5286	-0.591233	-0.5727	-0.463
3785.5	-0.0148	-0.0339	-0.0306	-0.0264333	-0.0064	-0.0086	-0.0123	-0.0091	0.0255	0.0314	0.0428	0.0332333		0.0285333	0.0102664	0.00781725	0.00925474	0.00846667	0.00365436	0.0269	0.0137041	0.1367	0.04236								3785.5	0.0139208	0.0215213	0.0516147	0.00162845	0.000937664	0.000337874	-0.0403541	-0.0306213	-0.0183814		0.0285333	0.528533	-0.591533	-0.5731	-0.4633
3785	-0.0151	-0.0343	-0.031	-0.0268	-0.0068	-0.0088	-0.0127	-0.00943333	0.0253	0.031	0.0425	0.0329333		0.0283333	0.0101944	0.00776245	0.00918987	0.00846667	0.00365436	0.0268333	0.0136701	0.136133	0.0421844								3785	0.0138488	0.0214325	0.0513742	0.00165233	0.000952702	0.000340067	-0.0406488	-0.0308659	-0.0184409		0.0283333	0.528333	-0.591533	-0.573167	-0.463867
3784.5	-0.015	-0.0341	-0.0311	-0.0267333	-0.0066	-0.0089	-0.0127	-0.0094	0.0258	0.031	0.0425	0.0331		0.0284333	0.0102304	0.00778985	0.00922231	0.0089	0.00384139	0.0274	0.0139588	0.1364	0.042267								3784.5	0.0140718	0.0217486	0.0514893	0.00166506	0.000970237	0.000338166	-0.0408052	-0.0311486	-0.0183893		0.0284333	0.528433	-0.5911	-0.5726	-0.4636
3784	-0.0147	-0.034	-0.031	-0.0265667	-0.0066	-0.0087	-0.0125	-0.00926667	0.0259	0.0312	0.0425	0.0332		0.0285333	0.0102664	0.00781725	0.00925474	0.00933333	0.00402843	0.0278	0.0141626	0.1371	0.0424839								3784	0.0142948	0.0219798	0.0517386	0.00166966	0.000976342	0.000343681	-0.0408615	-0.0312465	-0.0185386		0.0285333	0.528533	-0.590667	-0.5722	-0.4629
3783.5	-0.0147	-0.0338	-0.0307	-0.0264	-0.0065	-0.0086	-0.0122	-0.0091	0.0259	0.0313	0.0426	0.0332667		0.0285	0.0102544	0.00780811	0.00924393	0.0095	0.00410036	0.0277667	0.0141456	0.137333	0.0425562								3783.5	0.0143548	0.0219537	0.0518001	0.00166095	0.000964331	0.000343489	-0.0407548	-0.0310537	-0.0185335		0.0285	0.5285	-0.5905	-0.572233	-0.462667
3783	-0.0148	-0.0336	-0.0305	-0.0263	-0.0064	-0.0086	-0.0119	-0.00896667	0.0258	0.0314	0.0426	0.0332667		0.0285333	0.0102664	0.00781725	0.00925474	0.00943333	0.00407159	0.0277667	0.0141456	0.137467	0.0425975								3783	0.014338	0.0219628	0.0518523	0.00165145	0.000956633	0.000345424	-0.040638	-0.0309295	-0.0185856		0.0285333	0.528533	-0.590567	-0.572233	-0.462533
3782.5	-0.0145	-0.0337	-0.0305	-0.0262333	-0.0065	-0.0086	-0.0119	-0.009	0.0259	0.0313	0.0427	0.0333		0.0285	0.0102544	0.00780811	0.00924393	0.00923333	0.00398527	0.0277333	0.0141286	0.137533	0.0426182								3782.5	0.0142397	0.0219367	0.0518621	0.00163806	0.00095708	0.000344552	-0.040473	-0.0309367	-0.0185621		0.0285	0.5285	-0.590767	-0.572267	-0.462467
3782	-0.0144	-0.0337	-0.0306	-0.0262333	-0.0065	-0.0085	-0.0119	-0.00896667	0.0262	0.0314	0.0432	0.0336		0.0284667	0.0102424	0.00779898	0.00923312	0.0091	0.00392772	0.0275333	0.0140267	0.1373	0.0425459								3782	0.0141701	0.0218257	0.051779	0.00163244	0.000948169	0.000330476	-0.0404035	-0.0307923	-0.018179		0.0284667	0.528467	-0.5909	-0.572467	-0.4627
3781.5	-0.0146	-0.0336	-0.0307	-0.0263	-0.0063	-0.0086	-0.0118	-0.0089	0.0262	0.0314	0.0435	0.0337		0.0281667	0.0101345	0.00771679	0.00913581	0.00873333	0.00376946	0.0272	0.0138569	0.1368	0.0423909								3781.5	0.0139039	0.0215737	0.0515268	0.00161636	0.000928645	0.000317793	-0.0402039	-0.0304737	-0.0178268		0.0281667	0.528167	-0.591267	-0.5728	-0.4632
3781	-0.0147	-0.0339	-0.0311	-0.0265667	-0.0065	-0.0088	-0.0122	-0.00916667	0.0257	0.0311	0.043	0.0332667		0.0282667	0.0101705	0.00774419	0.00916825	0.00846667	0.00365436	0.0267667	0.0136361	0.136667	0.0423496								3781	0.0138248	0.0213803	0.0515179	0.00163147	0.000933118	0.000333106	-0.0403915	-0.030547	-0.0182512		0.0282667	0.528267	-0.591533	-0.573233	-0.463333
3780.5	-0.0149	-0.0341	-0.0313	-0.0267667	-0.007	-0.0091	-0.0126	-0.00956667	0.0256	0.031	0.0424	0.033		0.0290667	0.0104583	0.00796336	0.00942773	0.00856667	0.00369752	0.0267333	0.0136191	0.137733	0.0426802								3780.5	0.0141558	0.0215825	0.0521079	0.00167465	0.000970271	0.000365111	-0.0409225	-0.0311492	-0.0191079		0.0290667	0.529067	-0.591433	-0.573267	-0.462267
3780	-0.0153	-0.0342	-0.0315	-0.027	-0.0072	-0.0092	-0.0124	-0.0096	0.0254	0.0309	0.0419	0.0327333		0.0292333	0.0105183	0.00800902	0.00948178	0.00846667	0.00365436	0.0266667	0.0135852	0.1376	0.0426388								3780	0.0141726	0.0215942	0.0521206	0.00169519	0.000973078	0.000375867	-0.0411726	-0.0311942	-0.0193873		0.0292333	0.529233	-0.591533	-0.573333	-0.4624
3779.5	-0.0156	-0.0344	-0.0315	-0.0271667	-0.0073	-0.0091	-0.0126	-0.00966667	0.0255	0.0309	0.0418	0.0327333		0.0291667	0.0104943	0.00799076	0.00946016	0.0089	0.00384139	0.0274333	0.0139758	0.137133	0.0424942								3779.5	0.0143357	0.0219665	0.0519544	0.00172244	0.00100066	0.000369449	-0.0415023	-0.0316332	-0.0192211		0.0291667	0.529167	-0.5911	-0.572567	-0.462867
3779	-0.0156	-0.0345	-0.0314	-0.0271667	-0.0072	-0.0091	-0.0127	-0.00966667	0.0256	0.031	0.0421	0.0329		0.0286667	0.0103144	0.00785378	0.00929799	0.00876667	0.00378384	0.0274333	0.0139758	0.137433	0.0425872								3779	0.0140982	0.0218295	0.0518852	0.00170279	0.00099201	0.000360437	-0.0412649	-0.0314962	-0.0189852		0.0286667	0.528667	-0.591233	-0.572567	-0.462567
3778.5	-0.0152	-0.0344	-0.0314	-0.027	-0.0071	-0.0089	-0.0128	-0.0096	0.0258	0.031	0.0425	0.0331		0.0280667	0.0100985	0.00768939	0.00910338	0.0084	0.00362558	0.0271	0.0138059	0.1369	0.0424219								3778.5	0.0137241	0.0214953	0.0515253	0.00165845	0.00096692	0.000339492	-0.0407241	-0.0310953	-0.0184253		0.0280667	0.528067	-0.5916	-0.5729	-0.4631
3778	-0.0146	-0.034	-0.031	-0.0265333	-0.0068	-0.0085	-0.0124	-0.00923333	0.026	0.0312	0.0429	0.0333667		0.0281667	0.0101345	0.00771679	0.00913581	0.00863333	0.0037263	0.0273333	0.0139248	0.136567	0.0423186								3778	0.0138608	0.0216416	0.0514544	0.00163168	0.000953262	0.000327168	-0.0403941	-0.0308749	-0.0180878		0.0281667	0.528167	-0.591367	-0.572667	-0.463433
3777.5	-0.0145	-0.0341	-0.0308	-0.0264667	-0.0066	-0.0085	-0.0121	-0.00906667	0.0258	0.0315	0.0428	0.0333667		0.0282333	0.0101585	0.00773506	0.00915744	0.00903333	0.00389894	0.0275667	0.0140437	0.136767	0.0423806								3777.5	0.0140574	0.0217787	0.051538	0.0016422	0.000951439	0.000330199	-0.0405241	-0.0308454	-0.0181714		0.0282333	0.528233	-0.590967	-0.572433	-0.463233
3777	-0.0147	-0.0342	-0.0308	-0.0265667	-0.0065	-0.0088	-0.0122	-0.00916667	0.0254	0.0316	0.0429	0.0333		0.0283333	0.0101944	0.00776245	0.00918987	0.0093	0.00401404	0.0278	0.0141626	0.137	0.0424529								3777	0.0142085	0.021925	0.0516428	0.00166261	0.000966692	0.000336458	-0.0407752	-0.0310917	-0.0183428		0.0283333	0.528333	-0.5907	-0.5722	-0.463
3776.5	-0.0147	-0.034	-0.0308	-0.0265	-0.0063	-0.0086	-0.0121	-0.009	0.0256	0.0316	0.0429	0.0333667		0.0284667	0.0102424	0.00779898	0.00923312	0.00946667	0.00408598	0.0282	0.0143663	0.137433	0.0425872								3776.5	0.0143284	0.0221653	0.0518203	0.00166696	0.000971277	0.000340537	-0.0408284	-0.0311653	-0.0184536		0.0284667	0.528467	-0.590533	-0.5718	-0.462567
3776	-0.0146	-0.0339	-0.0309	-0.0264667	-0.0064	-0.0085	-0.0123	-0.00906667	0.0257	0.0314	0.0426	0.0332333		0.0283333	0.0101944	0.00776245	0.00918987	0.00936667	0.00404281	0.0281333	0.0143324	0.137433	0.0425872								3776	0.0142373	0.0220948	0.0517771	0.00165681	0.000971038	0.00034387	-0.0407039	-0.0311615	-0.0185437		0.0283333	0.528333	-0.590633	-0.571867	-0.462567
3775.5	-0.0149	-0.0341	-0.0312	-0.0267333	-0.0068	-0.0086	-0.0128	-0.0094	0.0254	0.0311	0.0425	0.033		0.0281667	0.0101345	0.00771679	0.00913581	0.0092	0.00397088	0.0279	0.0142135	0.1373	0.0425459								3775.5	0.0141054	0.0219303	0.0516817	0.0016678	0.000981587	0.000349006	-0.0408387	-0.0313303	-0.0186817		0.0281667	0.528167	-0.5908	-0.5721	-0.4627
3775	-0.015	-0.0342	-0.0313	-0.0268333	-0.0067	-0.0086	-0.0129	-0.0094	0.0253	0.031	0.0425	0.0329333		0.0281667	0.0101345	0.00771679	0.00913581	0.00926667	0.00399965	0.0278	0.0141626	0.137267	0.0425355								3775	0.0141341	0.0218793	0.0516714	0.00167833	0.000978397	0.000351114	-0.0409675	-0.0312793	-0.018738		0.0281667	0.528167	-0.590733	-0.5722	-0.462733
3774.5	-0.0147	-0.034	-0.031	-0.0265667	-0.0063	-0.0084	-0.0125	-0.00906667	0.0257	0.0311	0.0426	0.0331333		0.0282667	0.0101705	0.00774419	0.00916825	0.0093	0.00401404	0.0277	0.0141116	0.137267	0.0425355								3774.5	0.0141845	0.0218558	0.0517038	0.00166066	0.000956199	0.000344862	-0.0407512	-0.0309225	-0.0185705		0.0282667	0.528267	-0.5907	-0.5723	-0.462733
3774	-0.0146	-0.0338	-0.0308	-0.0264	-0.0063	-0.0084	-0.0122	-0.00896667	0.0257	0.0313	0.0427	0.0332333		0.0281333	0.0101225	0.00770766	0.009125	0.00906667	0.00391333	0.0275667	0.0140437	0.1372	0.0425149								3774	0.0140358	0.0217513	0.0516399	0.00163505	0.000943596	0.000338801	-0.0404358	-0.030718	-0.0184066		0.0281333	0.528133	-0.590933	-0.572433	-0.4628
3773.5	-0.0145	-0.0338	-0.0307	-0.0263333	-0.0065	-0.0087	-0.0121	-0.0091	0.0255	0.0312	0.0428	0.0331667		0.0279333	0.0100505	0.00765286	0.00906013	0.0089	0.00384139	0.0274667	0.0139927	0.137067	0.0424736								3773.5	0.0138919	0.0216456	0.0515337	0.00161807	0.000945292	0.000337348	-0.0402252	-0.0307456	-0.018367		0.0279333	0.527933	-0.5911	-0.572533	-0.462933
3773	-0.0144	-0.0339	-0.0308	-0.0263667	-0.0063	-0.0089	-0.012	-0.00906667	0.0259	0.0314	0.0428	0.0333667		0.0278667	0.0100265	0.0076346	0.00903851	0.00896667	0.00387017	0.0273667	0.0139418	0.136933	0.0424323								3773	0.0138967	0.0215764	0.0514708	0.00162114	0.000938997	0.000327758	-0.0402634	-0.0306431	-0.0181041		0.0278667	0.527867	-0.591033	-0.572633	-0.463067
3772.5	-0.0144	-0.034	-0.0309	-0.0264333	-0.0063	-0.0087	-0.0122	-0.00906667	0.0258	0.0315	0.0428	0.0333667		0.0282333	0.0101585	0.00773506	0.00915744	0.00916667	0.00395649	0.0275	0.0140097	0.1371	0.0424839								3772.5	0.014115	0.0217448	0.0516413	0.00164416	0.000949345	0.000333964	-0.0405483	-0.0308114	-0.0182747		0.0282333	0.528233	-0.590833	-0.5725	-0.4629
3772	-0.0146	-0.034	-0.031	-0.0265333	-0.0066	-0.0085	-0.0124	-0.00916667	0.0255	0.0315	0.0428	0.0332667		0.0286667	0.0103144	0.00785378	0.00929799	0.0092	0.00397088	0.0274667	0.0139927	0.137133	0.0424942								3772	0.0142853	0.0218465	0.0517922	0.00166616	0.000961817	0.000343196	-0.0408186	-0.0310132	-0.0185256		0.0286667	0.528667	-0.5908	-0.572533	-0.462867
3771.5	-0.0148	-0.0338	-0.031	-0.0265333	-0.0068	-0.0086	-0.0123	-0.00923333	0.0256	0.0315	0.0427	0.0332667		0.0288333	0.0103743	0.00789944	0.00935205	0.00876667	0.00378384	0.0271667	0.0138399	0.1369	0.0424219								3771.5	0.0141582	0.0217393	0.051774	0.0016558	0.000959307	0.00034252	-0.0406915	-0.0309727	-0.0185073		0.0288333	0.528833	-0.591233	-0.572833	-0.4631
3771	-0.0151	-0.0337	-0.031	-0.0266	-0.0068	-0.0085	-0.0123	-0.0092	0.0256	0.0316	0.0427	0.0333		0.0292	0.0105063	0.00799989	0.00947097	0.0087	0.00375507	0.0268333	0.0136701	0.1375	0.0426079								3771	0.0142613	0.02167	0.0520788	0.00166965	0.000952956	0.000352644	-0.0408613	-0.03087	-0.0187788		0.0292	0.5292	-0.5913	-0.573167	-0.4625
3770.5	-0.0153	-0.0339	-0.0312	-0.0268	-0.0069	-0.0087	-0.0125	-0.00936667	0.0254	0.0313	0.0428	0.0331667		0.0283667	0.0102064	0.00777158	0.00920068	0.008	0.00345294	0.0260333	0.0132625	0.137467	0.0425975								3770.5	0.0136594	0.0210341	0.0517982	0.00163696	0.000924208	0.000347134	-0.0404594	-0.0304008	-0.0186315		0.0283667	0.528367	-0.592	-0.573967	-0.462533
3770	-0.0152	-0.0345	-0.0316	-0.0271	-0.007	-0.009	-0.0128	-0.0096	0.0251	0.031	0.0427	0.0329333		0.0277	0.00996657	0.00758894	0.00898445	0.00746667	0.00322274	0.0258667	0.0131776	0.136367	0.0422567								3770	0.0131893	0.0207666	0.0512411	0.00162323	0.000922128	0.000335175	-0.0402893	-0.0303666	-0.0183078		0.0277	0.5277	-0.592533	-0.574133	-0.463633
3769.5	-0.0153	-0.0346	-0.0315	-0.0271333	-0.0068	-0.009	-0.0128	-0.00953333	0.0253	0.031	0.0426	0.0329667		0.0284667	0.0102424	0.00779898	0.00923312	0.00833333	0.00359681	0.0269333	0.013721	0.138	0.0427628								3769.5	0.0138392	0.02152	0.0519959	0.00167875	0.00096431	0.000362112	-0.0409726	-0.0310533	-0.0190292		0.0284667	0.528467	-0.591667	-0.573067	-0.462
3769	-0.0152	-0.0347	-0.0313	-0.0270667	-0.007	-0.009	-0.0127	-0.00956667	0.0256	0.031	0.0423	0.0329667		0.0284333	0.0102304	0.00778985	0.00922231	0.00866667	0.00374068	0.0273667	0.0139418	0.137733	0.0426802								3769	0.0139711	0.0217316	0.0519025	0.0016841	0.000979584	0.000358564	-0.0410378	-0.0312983	-0.0189358		0.0284333	0.528433	-0.591333	-0.572633	-0.462267
3768.5	-0.015	-0.0344	-0.0311	-0.0268333	-0.007	-0.0089	-0.0123	-0.0094	0.0256	0.0314	0.0425	0.0331667		0.0285667	0.0102784	0.00782638	0.00926555	0.00916667	0.00395649	0.0278	0.0141626	0.1372	0.0425149								3768.5	0.0142349	0.0219889	0.0517804	0.0016866	0.000985265	0.000346473	-0.0410682	-0.0313889	-0.0186138		0.0285667	0.528567	-0.590833	-0.5722	-0.4628
3768	-0.015	-0.0341	-0.0311	-0.0267333	-0.0071	-0.0089	-0.0121	-0.00936667	0.0254	0.0314	0.0428	0.0332		0.0281	0.0101105	0.00769853	0.00911419	0.00903333	0.00389894	0.0275	0.0140097	0.1369	0.0424219								3768	0.0140094	0.0217082	0.0515361	0.00165997	0.00096565	0.000336213	-0.0407428	-0.0310749	-0.0183361		0.0281	0.5281	-0.590967	-0.5725	-0.4631
3767.5	-0.015	-0.0339	-0.0309	-0.0266	-0.0069	-0.0087	-0.012	-0.0092	0.0257	0.0314	0.0429	0.0333333		0.0275	0.00989461	0.00753414	0.00891958	0.00836667	0.0036112	0.0268333	0.0136701	0.136333	0.0422463								3767.5	0.0135058	0.0212042	0.0511659	0.00160848	0.000924417	0.000318001	-0.0401058	-0.0304042	-0.0178326		0.0275	0.5275	-0.591633	-0.573167	-0.463667
3767	-0.0149	-0.034	-0.0308	-0.0265667	-0.007	-0.0087	-0.0121	-0.00926667	0.0259	0.0314	0.0427	0.0333333		0.0277333	0.00997856	0.00759807	0.00899526	0.0082	0.00353926	0.0266667	0.0135852	0.136467	0.0422876								3767	0.0135178	0.0211833	0.0512829	0.00160677	0.000927198	0.000322187	-0.0400845	-0.0304499	-0.0179496		0.0277333	0.527733	-0.5918	-0.573333	-0.463533
3766.5	-0.0153	-0.0345	-0.0311	-0.0269667	-0.0072	-0.0088	-0.0126	-0.00953333	0.0254	0.0311	0.0422	0.0329		0.0284	0.0102184	0.00778072	0.00921149	0.00836667	0.0036112	0.0266333	0.0135682	0.137233	0.0425252								3766.5	0.0138296	0.0213489	0.0517367	0.00166434	0.000953713	0.000354822	-0.0407963	-0.0308823	-0.0188367		0.0284	0.5284	-0.591633	-0.573367	-0.462767
3766	-0.0152	-0.0345	-0.0312	-0.0269667	-0.0069	-0.0084	-0.0125	-0.00926667	0.0249	0.031	0.0423	0.0327333		0.0286	0.0102904	0.00783551	0.00927636	0.0087	0.00375507	0.0268667	0.0136871	0.137	0.0424529								3766	0.0140455	0.0215226	0.0517293	0.00168199	0.000947978	0.000360846	-0.0410121	-0.0307892	-0.0189959		0.0286	0.5286	-0.5913	-0.573133	-0.463
3765.5	-0.0153	-0.0343	-0.031	-0.0268667	-0.0069	-0.0083	-0.0123	-0.00916667	0.0249	0.0309	0.0427	0.0328333		0.0285	0.0102544	0.00780811	0.00924393	0.00903333	0.00389894	0.0275333	0.0140267	0.137533	0.0426182								3765.5	0.0141534	0.0218348	0.0518621	0.00168264	0.000961092	0.000362094	-0.04102	-0.0310015	-0.0190288		0.0285	0.5285	-0.590967	-0.572467	-0.462467
3765	-0.0154	-0.0345	-0.0313	-0.0270667	-0.0071	-0.0088	-0.0126	-0.0095	0.025	0.0305	0.0425	0.0326667		0.0276667	0.00995457	0.00757981	0.00897364	0.00846667	0.00365436	0.027	0.013755	0.1368	0.0423909								3765	0.0136089	0.0213348	0.0513646	0.0016545	0.000950785	0.000349612	-0.0406756	-0.0308348	-0.0186979		0.0276667	0.527667	-0.591533	-0.573	-0.4632
3764.5	-0.0151	-0.0343	-0.0312	-0.0268667	-0.0068	-0.0089	-0.0124	-0.00936667	0.0256	0.0309	0.0427	0.0330667		0.0276667	0.00995457	0.00757981	0.00897364	0.0086	0.00371191	0.0270333	0.013772	0.136433	0.0422773								3764.5	0.0136665	0.0213518	0.051251	0.00164294	0.000943623	0.000330668	-0.0405331	-0.0307185	-0.0181843		0.0276667	0.527667	-0.5914	-0.572967	-0.463567
3764	-0.0151	-0.0342	-0.031	-0.0267667	-0.0068	-0.009	-0.0124	-0.0094	0.0258	0.0309	0.0425	0.0330667		0.028	0.0100745	0.00767113	0.00908175	0.00913333	0.0039421	0.0275	0.0140097	0.1371	0.0424839								3764	0.0140166	0.0216808	0.0515657	0.00166328	0.000966019	0.000342213	-0.0407833	-0.0310808	-0.018499		0.028	0.528	-0.590867	-0.5725	-0.4629
3763.5	-0.015	-0.0344	-0.031	-0.0268	-0.0068	-0.0089	-0.0123	-0.00933333	0.0254	0.0309	0.042	0.0327667		0.0281667	0.0101345	0.00771679	0.00913581	0.0095	0.00410036	0.0277667	0.0141456	0.137333	0.0425562								3763.5	0.0142348	0.0218624	0.051692	0.00168386	0.000973171	0.000358169	-0.0410348	-0.0311957	-0.0189254		0.0281667	0.528167	-0.5905	-0.572233	-0.462667
3763	-0.0148	-0.0342	-0.0311	-0.0267	-0.0067	-0.0087	-0.012	-0.00913333	0.0253	0.0313	0.0422	0.0329333		0.0280333	0.0100865	0.00768026	0.00909257	0.00936667	0.00404281	0.0277333	0.0141286	0.137033	0.0424632								3763	0.0141293	0.0218089	0.0515558	0.00166703	0.000957419	0.000346797	-0.0408293	-0.0309422	-0.0186225		0.0280333	0.528033	-0.590633	-0.572267	-0.462967
3762.5	-0.0146	-0.0339	-0.0309	-0.0264667	-0.0066	-0.0085	-0.0119	-0.009	0.0256	0.0318	0.0428	0.0334		0.0275333	0.0099066	0.00754328	0.00893039	0.0087	0.00375507	0.0272	0.0138569	0.136367	0.0422567								3762.5	0.0136617	0.0214002	0.0511871	0.00161028	0.00092417	0.000316379	-0.0401283	-0.0304002	-0.0177871		0.0275333	0.527533	-0.5913	-0.5728	-0.463633
3762	-0.0146	-0.0337	-0.0309	-0.0264	-0.0065	-0.0085	-0.0121	-0.00903333	0.0259	0.0317	0.0429	0.0335		0.0275	0.00989461	0.00753414	0.00891958	0.00846667	0.00365436	0.0269667	0.013738	0.136133	0.0421844								3762	0.013549	0.0212722	0.0511039	0.00159592	0.000918423	0.000309899	-0.039949	-0.0303055	-0.0176039		0.0275	0.5275	-0.591533	-0.573033	-0.463867
3761.5	-0.0144	-0.0335	-0.031	-0.0263	-0.0064	-0.0085	-0.012	-0.00896667	0.026	0.0316	0.0428	0.0334667		0.0277	0.00996657	0.00758894	0.00898445	0.0085	0.00366875	0.0270333	0.013772	0.136233	0.0422153								3761.5	0.0136353	0.0213609	0.0511998	0.00159483	0.000919762	0.000314464	-0.0399353	-0.0303276	-0.0177331		0.0277	0.5277	-0.5915	-0.572967	-0.463767
3761	-0.0146	-0.0336	-0.0308	-0.0263333	-0.0066	-0.0085	-0.012	-0.00903333	0.0259	0.0316	0.0427	0.0334		0.0283	0.0101825	0.00775332	0.00917906	0.00853333	0.00368313	0.0270667	0.013789	0.137033	0.0424632								3761	0.0138656	0.0215423	0.0516423	0.00161595	0.000934868	0.000332782	-0.0401989	-0.0305756	-0.0182423		0.0283	0.5283	-0.591467	-0.572933	-0.462967
3760.5	-0.0155	-0.034	-0.0307	-0.0267333	-0.0069	-0.0088	-0.0123	-0.00933333	0.0256	0.0312	0.0425	0.0331		0.0287667	0.0103504	0.00788117	0.00933042	0.00826667	0.00356804	0.0268333	0.0136701	0.137767	0.0426905								3760.5	0.0139184	0.0215513	0.0520209	0.00165256	0.000953858	0.000358001	-0.0406517	-0.0308846	-0.0189209		0.0287667	0.528767	-0.591733	-0.573167	-0.462233
3760	-0.0157	-0.0343	-0.0315	-0.0271667	-0.0071	-0.009	-0.0127	-0.0096	0.0255	0.0306	0.0424	0.0328333		0.0286	0.0102904	0.00783551	0.00927636	0.008	0.00345294	0.0264333	0.0134663	0.136533	0.0423083								3760	0.0137433	0.0213018	0.0515847	0.00167363	0.000954923	0.000351613	-0.04091	-0.0309018	-0.0187513		0.0286	0.5286	-0.592	-0.573567	-0.463467
3759.5	-0.0159	-0.0347	-0.032	-0.0275333	-0.0077	-0.0092	-0.0128	-0.0099	0.0251	0.0303	0.0421	0.0325		0.0286667	0.0103144	0.00785378	0.00929799	0.0086	0.00371191	0.0268667	0.0136871	0.136633	0.0423393								3759.5	0.0140263	0.0215408	0.0516373	0.0017272	0.000988527	0.000366236	-0.0415596	-0.0314408	-0.0191373		0.0286667	0.528667	-0.5914	-0.573133	-0.463367
3759	-0.0158	-0.0348	-0.032	-0.0275333	-0.0078	-0.0093	-0.0127	-0.00993333	0.0247	0.0303	0.0418	0.0322667		0.0279667	0.0100625	0.007662	0.00907094	0.00833333	0.00359681	0.0267333	0.0136191	0.135967	0.0421327								3759	0.0136593	0.0212811	0.0512037	0.00169684	0.000974343	0.000358609	-0.0411927	-0.0312145	-0.018937		0.0279667	0.527967	-0.591667	-0.573267	-0.464033
3758.5	-0.0154	-0.0344	-0.0316	-0.0271333	-0.007	-0.009	-0.0123	-0.00943333	0.0252	0.0309	0.042	0.0327		0.0277333	0.00997856	0.00759807	0.00899526	0.00846667	0.00365436	0.0269	0.0137041	0.135867	0.0421017								3758.5	0.0136329	0.0213021	0.051097	0.00166189	0.000944668	0.000338449	-0.0407663	-0.0307355	-0.018397		0.0277333	0.527733	-0.591533	-0.5731	-0.464133
3758	-0.0153	-0.0344	-0.0313	-0.027	-0.0069	-0.0091	-0.0122	-0.0094	0.0255	0.0312	0.0423	0.033		0.0282	0.0101465	0.00772592	0.00914662	0.00903333	0.00389894	0.0274	0.0139588	0.1368	0.0423909								3758	0.0140454	0.0216847	0.0515376	0.00168473	0.000966258	0.000343641	-0.0410454	-0.0310847	-0.0185376		0.0282	0.5282	-0.590967	-0.5726	-0.4632
3757.5	-0.0156	-0.0347	-0.0312	-0.0271667	-0.0072	-0.0093	-0.0126	-0.0097	0.0252	0.0312	0.0424	0.0329333		0.0281	0.0101105	0.00769853	0.00911419	0.0087	0.00375507	0.0269	0.0137041	0.136833	0.0424013								3757.5	0.0138656	0.0214026	0.0515155	0.00168364	0.00096737	0.000345295	-0.0410322	-0.0311026	-0.0185821		0.0281	0.5281	-0.5913	-0.5731	-0.463167
3757	-0.0153	-0.0345	-0.0314	-0.0270667	-0.0071	-0.0089	-0.0127	-0.00956667	0.0252	0.0311	0.0426	0.0329667		0.0268333	0.00965474	0.0073515	0.00870335	0.00733333	0.00316519	0.0256333	0.0130588	0.135067	0.0418538								3757	0.0128199	0.0204103	0.0505572	0.00159094	0.000898616	0.000309426	-0.0398866	-0.0299769	-0.0175905		0.0268333	0.526833	-0.592667	-0.574367	-0.464933
3756.5	-0.0152	-0.0342	-0.0313	-0.0269	-0.0068	-0.0086	-0.0124	-0.00926667	0.0253	0.031	0.0425	0.0329333		0.0270667	0.00973869	0.00741543	0.00877903	0.00743333	0.00320835	0.0261333	0.0133135	0.1353	0.0419261								3756.5	0.012947	0.0207289	0.0507052	0.00158779	0.000899734	0.000315838	-0.039847	-0.0299956	-0.0177718		0.0270667	0.527067	-0.592567	-0.573867	-0.4647
3756	-0.0152	-0.0341	-0.0311	-0.0268	-0.0069	-0.0089	-0.0121	-0.0093	0.0254	0.0309	0.0423	0.0328667		0.0270333	0.0097267	0.00740629	0.00876822	0.00773333	0.00333784	0.0262667	0.0133814	0.135867	0.0421017								3756	0.0130645	0.0207877	0.0508699	0.00158918	0.000905269	0.000324118	-0.0398645	-0.0300877	-0.0180033		0.0270333	0.527033	-0.592267	-0.573733	-0.464133
3755.5	-0.0149	-0.0341	-0.0312	-0.0267333	-0.007	-0.0091	-0.0121	-0.0094	0.0255	0.0312	0.0422	0.0329667		0.0273333	0.00983464	0.00748848	0.00886552	0.00836667	0.0036112	0.0267	0.0136022	0.136033	0.0421534								3755.5	0.0134458	0.0210906	0.0510189	0.00161437	0.00092968	0.000325883	-0.0401792	-0.0304906	-0.0180522		0.0273333	0.527333	-0.591633	-0.5733	-0.463967
3755	-0.0149	-0.0341	-0.0312	-0.0267333	-0.0071	-0.0089	-0.0123	-0.00943333	0.0254	0.0314	0.0425	0.0331		0.0285667	0.0102784	0.00782638	0.00926555	0.00946667	0.00408598	0.0278667	0.0141965	0.137033	0.0424632								3755	0.0143644	0.0220229	0.0517288	0.00168902	0.000989494	0.000347032	-0.0410977	-0.0314562	-0.0186288		0.0285667	0.528567	-0.590533	-0.572133	-0.462967
3754.5	-0.0148	-0.034	-0.0307	-0.0265	-0.0067	-0.0083	-0.012	-0.009	0.0257	0.0315	0.0432	0.0334667		0.0289333	0.0104103	0.00792683	0.00938448	0.00923333	0.00398527	0.0277	0.0141116	0.137067	0.0424736								3754.5	0.0143956	0.0220384	0.0518581	0.00167245	0.000963385	0.000338243	-0.0408956	-0.0310384	-0.0183914		0.0289333	0.528933	-0.590767	-0.5723	-0.462933
3754	-0.0146	-0.0339	-0.0306	-0.0263667	-0.0064	-0.0083	-0.0118	-0.00883333	0.0257	0.0318	0.0433	0.0336		0.0283	0.0101825	0.00775332	0.00917906	0.00793333	0.00342416	0.0262333	0.0133644	0.1357	0.0420501								3754	0.0136066	0.0211177	0.0512291	0.00159786	0.000897067	0.000310786	-0.0399733	-0.0299511	-0.0176291		0.0283	0.5283	-0.592067	-0.573767	-0.4643
3753.5	-0.0149	-0.0339	-0.031	-0.0266	-0.0065	-0.0084	-0.0123	-0.00906667	0.0254	0.0318	0.0429	0.0333667		0.0275333	0.0099066	0.00754328	0.00893039	0.00656667	0.00283429	0.0246667	0.0125663	0.135467	0.0419778								3753.5	0.0127409	0.0201096	0.0509082	0.00154771	0.000851253	0.000307704	-0.0393409	-0.0291762	-0.0175415		0.0275333	0.527533	-0.593433	-0.575333	-0.464533
3753	-0.0165	-0.0344	-0.0318	-0.0275667	-0.0078	-0.0093	-0.0138	-0.0103	0.0246	0.0306	0.0419	0.0323667		0.0263333	0.00947484	0.00721451	0.00854117	0.00553333	0.00238828	0.0239	0.0121757	0.138067	0.0427834								3753	0.0118631	0.0193902	0.0513246	0.00155471	0.00088151	0.000359404	-0.0394298	-0.0296902	-0.018958		0.0263333	0.526333	-0.594467	-0.5761	-0.461933
3752.5	-0.0167	-0.0346	-0.0324	-0.0279	-0.0083	-0.0089	-0.0135	-0.0102333	0.0254	0.0307	0.0423	0.0328		0.0266333	0.00958278	0.00729671	0.00863848	0.0052	0.00224441	0.0233	0.0118701	0.136367	0.0422567								3752.5	0.0118272	0.0191668	0.0508951	0.00157825	0.000864365	0.000327434	-0.0397272	-0.0294001	-0.0180951		0.0266333	0.526633	-0.5948	-0.5767	-0.463633
3752	-0.0169	-0.0345	-0.0319	-0.0277667	-0.0081	-0.0088	-0.0132	-0.0100333	0.0255	0.031	0.0423	0.0329333		0.0300333	0.0108061	0.0082282	0.00974126	0.0077	0.00332345	0.0257333	0.0131097	0.139433	0.0432069								3752	0.0141296	0.0213379	0.0529482	0.00175529	0.000984154	0.000400595	-0.0418962	-0.0313712	-0.0200149		0.0300333	0.530033	-0.5923	-0.574267	-0.460567
3751.5	-0.0163	-0.035	-0.0321	-0.0278	-0.008	-0.0089	-0.0131	-0.01	0.0252	0.0306	0.042	0.0326		0.0289667	0.0104223	0.00793597	0.00939529	0.0071	0.00306448	0.0252333	0.012855	0.136333	0.0422463								3751.5	0.0134868	0.0207909	0.0516416	0.0017046	0.000948082	0.000362583	-0.0412868	-0.0307909	-0.0190416		0.0289667	0.528967	-0.5929	-0.574767	-0.463667
3751	-0.0152	-0.0345	-0.0319	-0.0272	-0.0074	-0.0085	-0.0124	-0.00943333	0.0258	0.0311	0.0429	0.0332667		0.0289	0.0103983	0.0079177	0.00937367	0.00713333	0.00307887	0.0253667	0.0129229	0.134633	0.0417195								3751	0.0134772	0.0208406	0.0510932	0.00165463	0.000916511	0.000317786	-0.0406772	-0.0302739	-0.0178265		0.0289	0.5289	-0.592867	-0.574633	-0.465367
3750.5	-0.0154	-0.0346	-0.0319	-0.0273	-0.0078	-0.0087	-0.0125	-0.00966667	0.0256	0.0309	0.0431	0.0332		0.0297333	0.0106982	0.00814601	0.00964396	0.0078	0.00336661	0.026	0.0132456	0.137433	0.0425872								3750.5	0.0140648	0.0213916	0.0522312	0.00171105	0.000964614	0.000362185	-0.0413648	-0.0310582	-0.0190312		0.0297333	0.529733	-0.5922	-0.574	-0.462567
3750	-0.0152	-0.0349	-0.0321	-0.0274	-0.0082	-0.0091	-0.0124	-0.0099	0.0252	0.0301	0.0421	0.0324667		0.0297	0.0106862	0.00813688	0.00963315	0.00856667	0.00369752	0.0268333	0.0136701	0.141867	0.043961								3750	0.0143837	0.021807	0.0535941	0.00174588	0.00100533	0.000446369	-0.0417837	-0.031707	-0.0211275		0.0297	0.5297	-0.591433	-0.573167	-0.458133
3749.5	-0.0152	-0.0349	-0.0323	-0.0274667	-0.008	-0.0093	-0.0126	-0.00996667	0.0248	0.0303	0.041	0.0320333		0.0297333	0.0106982	0.00814601	0.00964396	0.00863333	0.0037263	0.0267333	0.0136191	0.140567	0.0435581								3749.5	0.0144245	0.0217652	0.0532021	0.00175487	0.00100691	0.000448116	-0.0418911	-0.0317318	-0.0211688		0.0297333	0.529733	-0.591367	-0.573267	-0.459433
3749	-0.0164	-0.0349	-0.0322	-0.0278333	-0.0082	-0.0097	-0.0137	-0.0105333	0.0242	0.0304	0.0411	0.0319		0.0300667	0.0108181	0.00823733	0.00975207	0.0091	0.00392772	0.0276	0.0140607	0.142733	0.0442295								3749	0.0147458	0.022298	0.0539816	0.00181298	0.0010779	0.000487597	-0.0425792	-0.0328313	-0.0220816		0.0300667	0.530067	-0.5909	-0.5724	-0.457267
3748.5	-0.0167	-0.0354	-0.0323	-0.0281333	-0.0082	-0.0099	-0.0139	-0.0106667	0.0243	0.03	0.0413	0.0318667		0.0281667	0.0101345	0.00771679	0.00913581	0.00783333	0.003381	0.0262	0.0133474	0.137233	0.0425252								3748.5	0.0135155	0.0210642	0.051661	0.00173462	0.00100685	0.000391817	-0.0416488	-0.0317309	-0.0197944		0.0281667	0.528167	-0.592167	-0.5738	-0.462767
3748	-0.0164	-0.0353	-0.032	-0.0279	-0.0079	-0.0093	-0.0131	-0.0101	0.0249	0.0305	0.0418	0.0324		0.0276333	0.00994258	0.00757067	0.00896283	0.00746667	0.00322274	0.0258667	0.0131776	0.134867	0.0417918								3748	0.0131653	0.0207483	0.0507547	0.00168636	0.000951618	0.000336894	-0.0410653	-0.0308483	-0.0183547		0.0276333	0.527633	-0.592533	-0.574133	-0.465133
3747.5	-0.0159	-0.0349	-0.0318	-0.0275333	-0.0077	-0.0088	-0.0126	-0.0097	0.0251	0.0308	0.0422	0.0327		0.0272667	0.00981065	0.00747022	0.0088439	0.00726667	0.00313642	0.0258	0.0131437	0.1344	0.0416472								3747.5	0.0129471	0.0206139	0.0504911	0.00163866	0.000918931	0.000316525	-0.0404804	-0.0303139	-0.0177911		0.0272667	0.527267	-0.592733	-0.5742	-0.4656
3747	-0.0156	-0.0345	-0.0315	-0.0272	-0.0075	-0.0087	-0.0126	-0.0096	0.0254	0.031	0.0426	0.033		0.0274	0.00985863	0.00750675	0.00888715	0.0073	0.00315081	0.0257667	0.0131267	0.134567	0.0416989								3747	0.0130094	0.0206334	0.050586	0.0016168	0.00091406	0.000309268	-0.0402094	-0.0302334	-0.017586		0.0274	0.5274	-0.5927	-0.574233	-0.465433
3746.5	-0.0154	-0.0344	-0.0315	-0.0271	-0.0075	-0.0085	-0.0127	-0.00956667	0.0254	0.031	0.0427	0.0330333		0.0282333	0.0101585	0.00773506	0.00915744	0.0078	0.00336661	0.0258	0.0131437	0.1353	0.0419261								3746.5	0.0135251	0.0208787	0.0510836	0.0016504	0.000926921	0.000325811	-0.0406251	-0.0304454	-0.0180502		0.0282333	0.528233	-0.5922	-0.5742	-0.4647
3746	-0.0155	-0.0342	-0.0313	-0.027	-0.0077	-0.0082	-0.013	-0.00963333	0.0252	0.0309	0.0429	0.033		0.0303333	0.0109141	0.00831039	0.00983857	0.00876667	0.00378384	0.0266667	0.0135852	0.1384	0.0428867								3746	0.0146979	0.0218956	0.0527253	0.00173871	0.000994072	0.000389088	-0.0416979	-0.0315289	-0.0197253		0.0303333	0.530333	-0.591233	-0.573333	-0.4616
3745.5	-0.0163	-0.0342	-0.0308	-0.0271	-0.0086	-0.0091	-0.0145	-0.0107333	0.0242	0.0302	0.0418	0.0320667		0.0332667	0.0119695	0.00911403	0.01079	0.0106333	0.00458953	0.0290333	0.0147909	0.146367	0.0453554								3745.5	0.016559	0.0239049	0.0561454	0.00190611	0.00119981	0.000579786	-0.043659	-0.0346382	-0.0240787		0.0332667	0.533267	-0.589367	-0.570967	-0.453633
3745	-0.0158	-0.0351	-0.0324	-0.0277667	-0.009	-0.0093	-0.0148	-0.0110333	0.0232	0.0292	0.0403	0.0309		0.03	0.0107941	0.00821907	0.00973045	0.00756667	0.0032659	0.0263	0.0133984	0.144833	0.0448803								3745	0.01406	0.0216175	0.0546107	0.00174947	0.00106607	0.000562198	-0.0418267	-0.0326508	-0.0237107		0.03	0.53	-0.592433	-0.5737	-0.455167
3744.5	-0.0173	-0.0359	-0.0337	-0.0289667	-0.01	-0.0101	-0.0146	-0.0115667	0.023	0.0274	0.0393	0.0299		0.0286333	0.0103024	0.00784464	0.00928718	0.00676667	0.00292061	0.0262	0.0133474	0.141367	0.043806								3744.5	0.013223	0.0211921	0.0530932	0.00177997	0.00107314	0.000537925	-0.0421897	-0.0327588	-0.0231932		0.0286333	0.528633	-0.593233	-0.5738	-0.458633
3744	-0.0169	-0.0352	-0.0326	-0.0282333	-0.0087	-0.0098	-0.0134	-0.0106333	0.0244	0.0292	0.0406	0.0314		0.0287667	0.0103504	0.00788117	0.00933042	0.0075	0.00323713	0.0266333	0.0135682	0.141667	0.043899								3744	0.0135875	0.0214494	0.0532294	0.00174898	0.0010293	0.000476524	-0.0418208	-0.0320827	-0.0218294		0.0287667	0.528767	-0.5925	-0.573367	-0.458333
3743.5	-0.016	-0.0346	-0.0318	-0.0274667	-0.0076	-0.0092	-0.0126	-0.0098	0.0253	0.0304	0.0419	0.0325333		0.0277667	0.00999055	0.0076072	0.00900607	0.0076	0.00328029	0.0261	0.0132965	0.138333	0.0428661								3743.5	0.0132708	0.0209037	0.0518722	0.00165954	0.000942717	0.00037399	-0.0407375	-0.0307037	-0.0193388		0.0277667	0.527767	-0.5924	-0.5739	-0.461667
3743	-0.0155	-0.0345	-0.0316	-0.0272	-0.0073	-0.0089	-0.0125	-0.00956667	0.0254	0.031	0.0425	0.0329667		0.0273	0.00982265	0.00747935	0.00885471	0.0077	0.00332345	0.0261667	0.0133305	0.1359	0.0421121								3743	0.0131461	0.0208098	0.0509668	0.00162781	0.00092273	0.000324003	-0.0403461	-0.0303765	-0.0180001		0.0273	0.5273	-0.5923	-0.573833	-0.4641
3742.5	-0.0156	-0.0343	-0.0315	-0.0271333	-0.0074	-0.0088	-0.0126	-0.0096	0.0252	0.0312	0.0425	0.0329667		0.0274	0.00985863	0.00750675	0.00888715	0.00793333	0.00342416	0.0263333	0.0134154	0.135467	0.0419778								3742.5	0.0132828	0.0209221	0.0508649	0.00163346	0.0009316	0.000320347	-0.0404161	-0.0305221	-0.0178983		0.0274	0.5274	-0.592067	-0.573667	-0.464533
3742	-0.0155	-0.034	-0.0311	-0.0268667	-0.0073	-0.0087	-0.0125	-0.0095	0.0251	0.0312	0.0425	0.0329333		0.0275	0.00989461	0.00753414	0.00891958	0.00793333	0.00342416	0.0260667	0.0132795	0.135733	0.0420604								3742	0.0133188	0.0208137	0.05098	0.00161487	0.000918918	0.000325682	-0.0401854	-0.0303137	-0.0180467		0.0275	0.5275	-0.592067	-0.573933	-0.464267
3741.5	-0.0152	-0.034	-0.031	-0.0267333	-0.0069	-0.0085	-0.0121	-0.00916667	0.0253	0.0313	0.0424	0.033		0.0272333	0.00979866	0.00746109	0.00883309	0.0076	0.00328029	0.0255667	0.0130248	0.134667	0.0417299								3741.5	0.013079	0.0204859	0.050563	0.00158502	0.000879273	0.000308458	-0.0398123	-0.0296525	-0.017563		0.0272333	0.527233	-0.5924	-0.574433	-0.465333
3741	-0.0157	-0.0346	-0.0316	-0.0273	-0.0073	-0.0088	-0.0124	-0.0095	0.0249	0.0307	0.0419	0.0325		0.0274333	0.00987062	0.00751588	0.00889796	0.00806667	0.00348171	0.0264667	0.0134833	0.134867	0.0417918								3741	0.0133523	0.0209992	0.0506898	0.00165261	0.0009302	0.000330869	-0.0406523	-0.0304992	-0.0181898		0.0274333	0.527433	-0.591933	-0.573533	-0.465133
3740.5	-0.0159	-0.0349	-0.0321	-0.0276333	-0.0078	-0.0093	-0.0126	-0.0099	0.0246	0.0301	0.0414	0.0320333		0.0276	0.00993059	0.00756154	0.00895202	0.00853333	0.00368313	0.0270333	0.013772	0.135467	0.0419778								3740.5	0.0136137	0.0213335	0.0509298	0.00170132	0.000975533	0.000357076	-0.0412471	-0.0312335	-0.0188965		0.0276	0.5276	-0.591467	-0.572967	-0.464533
3740	-0.0155	-0.0347	-0.0318	-0.0273333	-0.0077	-0.0097	-0.0125	-0.00996667	0.025	0.0305	0.042	0.0325		0.0277	0.00996657	0.00758894	0.00898445	0.0087	0.00375507	0.0271333	0.0138229	0.135933	0.0421224								3740	0.0137216	0.0214119	0.0511068	0.00168551	0.000984612	0.000346214	-0.041055	-0.0313785	-0.0186068		0.0277	0.5277	-0.5913	-0.572867	-0.464067
3739.5	-0.0153	-0.0345	-0.0312	-0.027	-0.0074	-0.0097	-0.0126	-0.0099	0.0253	0.031	0.0426	0.0329667		0.0275667	0.00991859	0.00755241	0.0089412	0.0085	0.00366875	0.0265667	0.0135342	0.136167	0.0421947								3739.5	0.0135873	0.0210866	0.0511359	0.00164733	0.000960172	0.000330121	-0.0405873	-0.0309866	-0.0181692		0.0275667	0.527567	-0.5915	-0.573433	-0.463833
3739	-0.0155	-0.0345	-0.0309	-0.0269667	-0.0072	-0.0093	-0.0128	-0.00976667	0.0252	0.0311	0.0423	0.0328667		0.0267667	0.00963075	0.00733323	0.00868173	0.00746667	0.00322274	0.0251667	0.012821	0.135033	0.0418435								3739	0.0128535	0.0201542	0.0505252	0.00158565	0.000895261	0.000311824	-0.0398202	-0.0299209	-0.0176586		0.0267667	0.526767	-0.592533	-0.574833	-0.464967
3738.5	-0.0155	-0.0345	-0.0313	-0.0271	-0.0072	-0.0089	-0.0125	-0.00953333	0.025	0.0312	0.0419	0.0327		0.0267333	0.00961876	0.0073241	0.00867091	0.00716667	0.00309326	0.0252	0.012838	0.1342	0.0415853								3738.5	0.012712	0.0201621	0.0502562	0.001585	0.000881819	0.000308219	-0.039812	-0.0296954	-0.0175562		0.0267333	0.526733	-0.592833	-0.5748	-0.4658
3738	-0.0157	-0.0348	-0.0318	-0.0274333	-0.0073	-0.0091	-0.0124	-0.0096	0.0251	0.0309	0.0422	0.0327333		0.0279333	0.0100505	0.00765286	0.00906013	0.00786667	0.00339539	0.0261333	0.0133135	0.135967	0.0421327								3738	0.0134459	0.0209663	0.0511928	0.00167111	0.000934301	0.000340753	-0.0408792	-0.0305663	-0.0184595		0.0279333	0.527933	-0.592133	-0.573867	-0.464033
3737.5	-0.0165	-0.0349	-0.032	-0.0278	-0.0076	-0.0095	-0.0126	-0.0099	0.0252	0.0307	0.0429	0.0329333		0.0289	0.0103983	0.0079177	0.00937367	0.00833333	0.00359681	0.0268667	0.0136871	0.1384	0.0428867								3737.5	0.0139951	0.0216048	0.0522604	0.00174683	0.000992551	0.000373536	-0.0417951	-0.0315048	-0.0193271		0.0289	0.5289	-0.591667	-0.573133	-0.4616
3737	-0.0158	-0.0343	-0.0317	-0.0272667	-0.0073	-0.0089	-0.0122	-0.00946667	0.0257	0.0314	0.0432	0.0334333		0.0288667	0.0103863	0.00790857	0.00936286	0.0075	0.00323713	0.0259667	0.0132286	0.1374	0.0425769								3737	0.0136235	0.0211371	0.0519397	0.001672	0.000936593	0.000342486	-0.0408901	-0.0306038	-0.0185064		0.0288667	0.528867	-0.5925	-0.574033	-0.4626
3736.5	-0.0158	-0.0344	-0.0318	-0.0273333	-0.0077	-0.0089	-0.0125	-0.0097	0.0254	0.0315	0.0425	0.0331333		0.0291	0.0104703	0.0079725	0.00943854	0.00696667	0.00300693	0.0250667	0.0127701	0.1372	0.0425149								3736.5	0.0134772	0.0207426	0.0519534	0.0016655	0.00092675	0.000354196	-0.0408106	-0.0304426	-0.0188201		0.0291	0.5291	-0.593033	-0.574933	-0.4628
3736	-0.0165	-0.0353	-0.0325	-0.0281	-0.0081	-0.0093	-0.013	-0.0101333	0.0246	0.0309	0.0418	0.0324333		0.0281667	0.0101345	0.00771679	0.00913581	0.00586667	0.00253215	0.0238	0.0121248	0.1362	0.042205								3736	0.0126666	0.0198416	0.0513408	0.00166192	0.000898495	0.000357493	-0.0407666	-0.0299749	-0.0189075		0.0281667	0.528167	-0.594133	-0.5762	-0.4638
3735.5	-0.0166	-0.0352	-0.0323	-0.0280333	-0.0077	-0.009	-0.0128	-0.00983333	0.0251	0.0313	0.0416	0.0326667		0.0284667	0.0102424	0.00779898	0.00923312	0.00593333	0.00256093	0.0234667	0.011955	0.1348	0.0417712								3735.5	0.0128033	0.0197539	0.0510043	0.00166763	0.000875407	0.000336269	-0.0408367	-0.0295873	-0.0183376		0.0284667	0.528467	-0.594067	-0.576533	-0.4652
3735	-0.0172	-0.0355	-0.0322	-0.0283	-0.0082	-0.0096	-0.0136	-0.0104667	0.0246	0.0303	0.0406	0.0318333		0.0291	0.0104703	0.0079725	0.00943854	0.0073	0.00315081	0.0249333	0.0127021	0.134567	0.0416989								3735	0.0136211	0.0206746	0.0511374	0.00175738	0.000969781	0.000372648	-0.0419211	-0.0311413	-0.0193041		0.0291	0.5291	-0.5927	-0.575067	-0.465433
3734.5	-0.0168	-0.0352	-0.0322	-0.0280667	-0.0085	-0.0095	-0.0134	-0.0104667	0.0245	0.03	0.0411	0.0318667		0.0289	0.0103983	0.0079177	0.00937367	0.0083	0.00358242	0.0265	0.0135003	0.135767	0.0420707								3734.5	0.0139808	0.021418	0.0514444	0.00176799	0.00101663	0.000383288	-0.0420474	-0.0318846	-0.0195777		0.0289	0.5289	-0.5917	-0.5735	-0.464233
3734	-0.0159	-0.0345	-0.0318	-0.0274	-0.0079	-0.0089	-0.0126	-0.0098	0.025	0.0308	0.0421	0.0326333		0.0281	0.0101105	0.00769853	0.00911419	0.00816667	0.00352487	0.0264667	0.0134833	0.1358	0.0420811								3734	0.0136354	0.0211818	0.0511953	0.0016839	0.000959873	0.000344545	-0.0410354	-0.0309818	-0.0185619		0.0281	0.5281	-0.591833	-0.573533	-0.4642
3733.5	-0.015	-0.034	-0.0313	-0.0267667	-0.0069	-0.0081	-0.012	-0.009	0.0254	0.0314	0.0429	0.0332333		0.0276667	0.00995457	0.00757981	0.00897364	0.00756667	0.0032659	0.0256667	0.0130757	0.1356	0.0420191								3733.5	0.0132205	0.0206555	0.0509927	0.00159897	0.000879451	0.000315396	-0.0399871	-0.0296555	-0.0177594		0.0276667	0.527667	-0.592433	-0.574333	-0.4644
3733	-0.0156	-0.0343	-0.0312	-0.0270333	-0.0069	-0.0081	-0.0125	-0.00916667	0.0254	0.031	0.0428	0.0330667		0.0278333	0.0100145	0.00762547	0.0090277	0.0075	0.00323713	0.0256	0.0130418	0.137367	0.0425665								3733	0.0132517	0.0206672	0.0515942	0.00162288	0.000890062	0.000343271	-0.040285	-0.0298339	-0.0185276		0.0278333	0.527833	-0.5925	-0.5744	-0.462633
3732.5	-0.0159	-0.0351	-0.0317	-0.0275667	-0.0072	-0.0082	-0.0126	-0.00933333	0.0253	0.0309	0.0426	0.0329333		0.0276	0.00993059	0.00756154	0.00895202	0.00776667	0.00335223	0.0255667	0.0130248	0.1373	0.0425459								3732.5	0.0132828	0.0205863	0.0514979	0.00166868	0.000895187	0.000344643	-0.0408495	-0.0299197	-0.0185646		0.0276	0.5276	-0.592233	-0.574433	-0.4627
3732	-0.0163	-0.0348	-0.0317	-0.0276	-0.0079	-0.0089	-0.013	-0.00993333	0.0249	0.0304	0.0422	0.0325		0.0281333	0.0101225	0.00770766	0.009125	0.00873333	0.00376946	0.0268667	0.0136871	0.1384	0.0428867								3732	0.0138919	0.0213947	0.0520117	0.00172158	0.000981447	0.000380708	-0.0414919	-0.0313281	-0.0195117		0.0281333	0.528133	-0.591267	-0.573133	-0.4616
3731.5	-0.0162	-0.0346	-0.0317	-0.0275	-0.0082	-0.0094	-0.013	-0.0102	0.0246	0.0297	0.0418	0.0320333		0.0272	0.00978667	0.00745195	0.00882228	0.00816667	0.00352487	0.0265333	0.0135173	0.137767	0.0426905								3731.5	0.0133115	0.0209692	0.0515128	0.00166558	0.00097152	0.000379448	-0.0408115	-0.0311692	-0.0194794		0.0272	0.5272	-0.591833	-0.573467	-0.462233
3731	-0.0159	-0.0346	-0.0318	-0.0274333	-0.0082	-0.0095	-0.013	-0.0102333	0.0245	0.03	0.0417	0.0320667		0.0268	0.00964274	0.00734237	0.00869254	0.00813333	0.00351049	0.0266333	0.0135682	0.1361	0.042174								3731	0.0131532	0.0209106	0.0508666	0.00164727	0.000969943	0.000353436	-0.0405866	-0.0311439	-0.0187999		0.0268	0.5268	-0.591867	-0.573367	-0.4639
3730.5	-0.0155	-0.0345	-0.0315	-0.0271667	-0.0079	-0.0093	-0.0131	-0.0101	0.0247	0.0306	0.0417	0.0323333		0.0270333	0.0097267	0.00740629	0.00876822	0.00876667	0.00378384	0.0272667	0.0138908	0.1359	0.0421121								3730.5	0.0135105	0.0212971	0.0508803	0.00165464	0.00098578	0.000343989	-0.0406772	-0.0313971	-0.0185469		0.0270333	0.527033	-0.591233	-0.572733	-0.4641
3730	-0.0151	-0.0343	-0.031	-0.0268	-0.0072	-0.0088	-0.0125	-0.0095	0.0251	0.0312	0.0421	0.0328		0.0271	0.00975069	0.00742456	0.00878984	0.00916667	0.00395649	0.0274333	0.0139758	0.136067	0.0421637								3730	0.0137072	0.0214003	0.0509535	0.00164083	0.000954829	0.000329551	-0.0405072	-0.0309003	-0.0181535		0.0271	0.5271	-0.590833	-0.572567	-0.463933
3729.5	-0.0151	-0.0342	-0.0309	-0.0267333	-0.007	-0.0089	-0.0122	-0.00936667	0.025	0.0311	0.0423	0.0328		0.0269667	0.00970271	0.00738803	0.00874659	0.00906667	0.00391333	0.0272333	0.0138739	0.136	0.042143								3729.5	0.013616	0.0212619	0.0508896	0.00162807	0.000938109	0.000327235	-0.0403494	-0.0306286	-0.0180896		0.0269667	0.526967	-0.590933	-0.572767	-0.464
3729	-0.0153	-0.0344	-0.0314	-0.0270333	-0.0074	-0.0092	-0.0124	-0.00966667	0.0247	0.0308	0.042	0.0325		0.0268333	0.00965474	0.0073515	0.00870335	0.00886667	0.00382701	0.0271	0.0138059	0.135833	0.0420914								3729	0.0134817	0.0211574	0.0507947	0.00164147	0.000950126	0.000334698	-0.0405151	-0.0308241	-0.0182947		0.0268333	0.526833	-0.591133	-0.5729	-0.464167
3728.5	-0.0156	-0.0347	-0.0319	-0.0274	-0.0079	-0.0094	-0.0126	-0.00996667	0.0242	0.0306	0.0416	0.0321333		0.0267	0.00960676	0.00731497	0.0086601	0.0086	0.00371191	0.0267	0.0136022	0.135667	0.0420397								3728.5	0.0133187	0.0209171	0.0506998	0.00165801	0.000953809	0.000344716	-0.0407187	-0.0308838	-0.0185665		0.0267	0.5267	-0.5914	-0.5733	-0.464333
3728	-0.0154	-0.0346	-0.0319	-0.0273	-0.0079	-0.0091	-0.0125	-0.00983333	0.0245	0.0307	0.0418	0.0323333		0.0270667	0.00973869	0.00741543	0.00877903	0.0085	0.00366875	0.0266	0.0135512	0.135967	0.0421327								3728	0.0134074	0.0209666	0.0509117	0.0016571	0.000948639	0.000345157	-0.0407074	-0.0308	-0.0185784		0.0270667	0.527067	-0.5915	-0.5734	-0.464033
3727.5	-0.0155	-0.0344	-0.0315	-0.0271333	-0.0074	-0.0086	-0.0124	-0.00946667	0.0252	0.0308	0.0424	0.0328		0.0276	0.00993059	0.00756154	0.00895202	0.0086	0.00371191	0.0267667	0.0136361	0.137	0.0424529								3727.5	0.0136425	0.0211977	0.0514049	0.00166267	0.000940301	0.000346143	-0.0407758	-0.0306643	-0.0186049		0.0276	0.5276	-0.5914	-0.573233	-0.463
3727	-0.0156	-0.0343	-0.0312	-0.0270333	-0.0073	-0.0085	-0.0123	-0.00936667	0.0251	0.0306	0.0422	0.0326333		0.0273	0.00982265	0.00747935	0.00885471	0.00813333	0.00351049	0.0263	0.0133984	0.136633	0.0423393								3727	0.0133331	0.0208777	0.051194	0.00162945	0.000914724	0.000344499	-0.0403665	-0.0302444	-0.0185607		0.0273	0.5273	-0.591867	-0.5737	-0.463367
3726.5	-0.0154	-0.0344	-0.0314	-0.0270667	-0.0076	-0.0085	-0.0122	-0.00943333	0.0249	0.031	0.042	0.0326333		0.0272667	0.00981065	0.00747022	0.0088439	0.00816667	0.00352487	0.0264	0.0134493	0.1363	0.042236								3726.5	0.0133355	0.0209195	0.0510799	0.00163234	0.000921297	0.000340276	-0.0404022	-0.0303529	-0.0184466		0.0272667	0.527267	-0.591833	-0.5736	-0.4637
3726	-0.0155	-0.0347	-0.0319	-0.0273667	-0.0078	-0.0088	-0.0127	-0.00976667	0.0247	0.0305	0.0418	0.0323333		0.0272	0.00978667	0.00745195	0.00882228	0.00816667	0.00352487	0.0263	0.0133984	0.1363	0.042236								3726	0.0133115	0.0208503	0.0510583	0.00165472	0.000937401	0.000350624	-0.0406782	-0.030617	-0.0187249		0.0272	0.5272	-0.591833	-0.5737	-0.4637
3725.5	-0.0156	-0.0348	-0.032	-0.0274667	-0.0078	-0.009	-0.013	-0.00993333	0.0248	0.03	0.0415	0.0321		0.0269	0.00967872	0.00736976	0.00872497	0.00786667	0.00339539	0.0260333	0.0132625	0.135633	0.0420294								3725.5	0.0130741	0.0206323	0.0507544	0.00164355	0.000934258	0.000347986	-0.0405408	-0.0305656	-0.0186544		0.0269	0.5269	-0.592133	-0.573967	-0.464367
3725	-0.0157	-0.0351	-0.0317	-0.0275	-0.0077	-0.009	-0.0128	-0.00983333	0.0247	0.0302	0.0414	0.0321		0.0266667	0.00959477	0.00730584	0.00864929	0.00786667	0.00339539	0.0262333	0.0133644	0.1353	0.0419261								3725	0.0129902	0.0206703	0.0505754	0.00163945	0.000930469	0.000341341	-0.0404902	-0.0305036	-0.0184754		0.0266667	0.526667	-0.592133	-0.573767	-0.4647
3724.5	-0.0158	-0.0352	-0.0319	-0.0276333	-0.008	-0.0092	-0.0129	-0.0100333	0.0244	0.03	0.0413	0.0319		0.0269	0.00967872	0.00736976	0.00872497	0.00856667	0.00369752	0.0268	0.0136531	0.136067	0.0421637								3724.5	0.0133762	0.0210229	0.0508887	0.00168179	0.000964488	0.00036057	-0.0410096	-0.0310562	-0.0189887		0.0269	0.5269	-0.591433	-0.5732	-0.463933
3724	-0.0158	-0.0351	-0.0318	-0.0275667	-0.008	-0.0096	-0.013	-0.0102	0.0243	0.0301	0.0411	0.0318333		0.0273667	0.00984663	0.00749762	0.00887633	0.0092	0.00397088	0.0273333	0.0139248	0.136567	0.0423186								3724	0.0138175	0.0214224	0.051195	0.00171265	0.000999978	0.000374873	-0.0413842	-0.0316224	-0.0193616		0.0273667	0.527367	-0.5908	-0.572667	-0.463433
3723.5	-0.0158	-0.0348	-0.0315	-0.0273667	-0.0078	-0.0096	-0.0128	-0.0100667	0.0243	0.0308	0.0411	0.0320667		0.0279	0.0100385	0.00764373	0.00904932	0.0093	0.00401404	0.0274	0.0139588	0.1367	0.04236								3723.5	0.0140526	0.0216025	0.0514093	0.00171555	0.00100294	0.000374136	-0.0414192	-0.0316692	-0.0193426		0.0279	0.5279	-0.5907	-0.5726	-0.4633
3723	-0.0159	-0.0347	-0.0315	-0.0273667	-0.0079	-0.0095	-0.0128	-0.0100667	0.0241	0.0309	0.0413	0.0321		0.0277667	0.00999055	0.0076072	0.00900607	0.00846667	0.00365436	0.0263667	0.0134323	0.1362	0.042205								3723	0.0136449	0.0210396	0.0512111	0.00168195	0.000967597	0.000365234	-0.0410116	-0.0311062	-0.0191111		0.0277667	0.527767	-0.591533	-0.573633	-0.4638
3722.5	-0.016	-0.0345	-0.0318	-0.0274333	-0.008	-0.0091	-0.0128	-0.00996667	0.0245	0.0303	0.0417	0.0321667		0.0268333	0.00965474	0.0073515	0.00870335	0.00753333	0.00325152	0.0255667	0.0130248	0.134667	0.0417299								3722.5	0.0129063	0.0203763	0.0504332	0.00162728	0.000920695	0.000333667	-0.0403396	-0.030343	-0.0182666		0.0268333	0.526833	-0.592467	-0.574433	-0.465333
3722	-0.0159	-0.0346	-0.0317	-0.0274	-0.0079	-0.0087	-0.0126	-0.00973333	0.0248	0.0304	0.0419	0.0323667		0.0268333	0.00965474	0.0073515	0.00870335	0.0082	0.00353926	0.0265	0.0135003	0.135133	0.0418745								3722	0.013194	0.0208518	0.0505778	0.00164787	0.000935449	0.000331646	-0.040594	-0.0305851	-0.0182112		0.0268333	0.526833	-0.5918	-0.5735	-0.464867
3721.5	-0.0159	-0.0348	-0.0319	-0.0275333	-0.008	-0.0092	-0.0128	-0.01	0.0243	0.0303	0.0416	0.0320667		0.0264333	0.00951082	0.00724191	0.00857361	0.00823333	0.00355365	0.0267	0.0136022	0.135567	0.0420088								3721.5	0.0130645	0.0208441	0.0505824	0.00164818	0.000951357	0.000342831	-0.0405978	-0.0308441	-0.0185157		0.0264333	0.526433	-0.591767	-0.5733	-0.464433
3721	-0.016	-0.0347	-0.0318	-0.0275	-0.0076	-0.0095	-0.0129	-0.01	0.0243	0.0304	0.0418	0.0321667		0.0261333	0.00940288	0.00715972	0.0084763	0.00823333	0.00355365	0.0266333	0.0135682	0.1353	0.0419261								3721	0.0129565	0.0207279	0.0504024	0.00163673	0.000944205	0.000332543	-0.0404565	-0.0307279	-0.0182358		0.0261333	0.526133	-0.591767	-0.573367	-0.4647
3720.5	-0.0158	-0.0346	-0.0314	-0.0272667	-0.0069	-0.0093	-0.0126	-0.0096	0.0249	0.0307	0.042	0.0325333		0.0263333	0.00947484	0.00721451	0.00854117	0.00846667	0.00365436	0.0265667	0.0135342	0.135333	0.0419365								3720.5	0.0131292	0.0207488	0.0504776	0.00163183	0.000921047	0.000321998	-0.0403959	-0.0303488	-0.0179443		0.0263333	0.526333	-0.591533	-0.573433	-0.464667
3720	-0.0157	-0.0344	-0.0313	-0.0271333	-0.0071	-0.0094	-0.0128	-0.00976667	0.0248	0.0305	0.0416	0.0323		0.0269333	0.00969072	0.0073789	0.00873578	0.0086	0.00371191	0.0268	0.0136531	0.136	0.042143								3720	0.0134026	0.021032	0.0508788	0.00164316	0.000948558	0.000345173	-0.040536	-0.0307987	-0.0185788		0.0269333	0.526933	-0.5914	-0.5732	-0.464
3719.5	-0.0153	-0.0343	-0.0315	-0.0270333	-0.0075	-0.0092	-0.0128	-0.00983333	0.0247	0.0304	0.0413	0.0321333		0.0270667	0.00973869	0.00741543	0.00877903	0.00846667	0.00365436	0.0266667	0.0135852	0.136	0.042143								3719.5	0.0133931	0.0210006	0.0509221	0.00163429	0.000950732	0.000353017	-0.0404264	-0.0308339	-0.0187887		0.0270667	0.527067	-0.591533	-0.573333	-0.464
3719	-0.0148	-0.0344	-0.0316	-0.0269333	-0.0076	-0.009	-0.0124	-0.00966667	0.0248	0.0305	0.0415	0.0322667		0.0267667	0.00963075	0.00733323	0.00868173	0.00853333	0.00368313	0.0266	0.0135512	0.135267	0.0419158								3719	0.0133139	0.0208845	0.0505975	0.00161984	0.000933371	0.00033602	-0.0402472	-0.0305511	-0.0183309		0.0267667	0.526767	-0.591467	-0.5734	-0.464733
3718.5	-0.0151	-0.0346	-0.0317	-0.0271333	-0.0077	-0.0092	-0.0126	-0.00983333	0.0245	0.0303	0.0417	0.0321667		0.0266333	0.00958278	0.00729671	0.00863848	0.0087	0.00375507	0.0268333	0.0136701	0.135567	0.0420088								3718.5	0.0133378	0.0209668	0.0506472	0.00163792	0.000948648	0.000341532	-0.0404712	-0.0308001	-0.0184806		0.0266333	0.526633	-0.5913	-0.573167	-0.464433
3718	-0.0154	-0.0348	-0.0318	-0.0273333	-0.0075	-0.0092	-0.0128	-0.00983333	0.0244	0.0304	0.0417	0.0321667		0.0262333	0.00943886	0.00718712	0.00850874	0.0085	0.00366875	0.0268667	0.0136871	0.135567	0.0420088								3718	0.0131076	0.0208742	0.0505175	0.00163547	0.000942952	0.000336753	-0.0404409	-0.0307075	-0.0183508		0.0262333	0.526233	-0.5915	-0.573133	-0.464433
3717.5	-0.0154	-0.0347	-0.0316	-0.0272333	-0.0074	-0.0091	-0.0128	-0.00976667	0.0244	0.0307	0.0416	0.0322333		0.0259667	0.00934291	0.00711406	0.00842225	0.00846667	0.00365436	0.0269	0.0137041	0.1354	0.0419571								3717.5	0.0129973	0.0208181	0.0503794	0.0016185	0.000935429	0.000329278	-0.0402306	-0.0305848	-0.018146		0.0259667	0.525967	-0.591533	-0.5731	-0.4646
3717	-0.0151	-0.0342	-0.0313	-0.0268667	-0.0073	-0.009	-0.0125	-0.0096	0.0246	0.0308	0.0416	0.0323333		0.0261	0.00939088	0.00715059	0.00846549	0.00866667	0.00374068	0.027	0.013755	0.135567	0.0420088								3717	0.0131316	0.0209056	0.0504743	0.00159986	0.000930591	0.000329093	-0.0399982	-0.0305056	-0.0181409		0.0261	0.5261	-0.591333	-0.573	-0.464433
3716.5	-0.0149	-0.034	-0.0313	-0.0267333	-0.0073	-0.0089	-0.0124	-0.00953333	0.0249	0.0304	0.0417	0.0323333		0.0263	0.00946284	0.00720538	0.00853036	0.00883333	0.00381262	0.027	0.013755	0.135467	0.0419778								3716.5	0.0132755	0.0209604	0.0505081	0.0016007	0.000929866	0.000330323	-0.0400088	-0.0304937	-0.0181748		0.0263	0.5263	-0.591167	-0.573	-0.464533
3716	-0.015	-0.0343	-0.0316	-0.0269667	-0.0075	-0.009	-0.0126	-0.0097	0.0248	0.0303	0.0415	0.0322		0.0266	0.00957078	0.00728757	0.00862767	0.00883333	0.00381262	0.027	0.013755	0.135633	0.0420294								3716	0.0133834	0.0210426	0.0506571	0.00162813	0.000945106	0.000340664	-0.0403501	-0.0307426	-0.0184571		0.0266	0.5266	-0.591167	-0.573	-0.464367
3715.5	-0.015	-0.0342	-0.0317	-0.0269667	-0.0073	-0.009	-0.0128	-0.0097	0.0246	0.0307	0.0415	0.0322667		0.0267333	0.00961876	0.0073241	0.00867091	0.00876667	0.00378384	0.0268333	0.0136701	0.135967	0.0421327								3715.5	0.0134026	0.0209942	0.0508036	0.00162968	0.000942133	0.000343619	-0.0403693	-0.0306942	-0.018537		0.0267333	0.526733	-0.591233	-0.573167	-0.464033
3715	-0.0151	-0.0343	-0.0316	-0.027	-0.0071	-0.0088	-0.0126	-0.0095	0.0248	0.031	0.0417	0.0325		0.0264333	0.00951082	0.00724191	0.00857361	0.00853333	0.00368313	0.0264	0.0134493	0.135567	0.0420088								3715	0.0131939	0.0206912	0.0505824	0.00161555	0.000911511	0.000326972	-0.0401939	-0.0301912	-0.0180824		0.0264333	0.526433	-0.591467	-0.5736	-0.464433
3714.5	-0.0152	-0.0344	-0.0313	-0.0269667	-0.0072	-0.0088	-0.0125	-0.0095	0.025	0.0309	0.0418	0.0325667		0.0261	0.00939088	0.00715059	0.00846549	0.00816667	0.00352487	0.0261	0.0132965	0.1353	0.0419261								3714.5	0.0129158	0.0204471	0.0503916	0.00159061	0.000896828	0.000317729	-0.0398824	-0.0299471	-0.017825		0.0261	0.5261	-0.591833	-0.5739	-0.4647
3714	-0.0152	-0.0345	-0.0313	-0.027	-0.0075	-0.0089	-0.0124	-0.0096	0.0248	0.0305	0.0415	0.0322667		0.0262667	0.00945085	0.00719625	0.00851955	0.0078	0.00336661	0.0258667	0.0131776	0.135233	0.0419055								3714	0.0128175	0.0203739	0.050425	0.00158543	0.000898433	0.000329726	-0.0398175	-0.0299739	-0.0181584		0.0262667	0.526267	-0.5922	-0.574133	-0.464767
3713.5	-0.0152	-0.0345	-0.0313	-0.027	-0.0076	-0.0087	-0.0124	-0.00956667	0.0248	0.0305	0.0417	0.0323333		0.0273333	0.00983464	0.00748848	0.00886552	0.00786667	0.00339539	0.0259	0.0131946	0.136067	0.0421637								3713.5	0.01323	0.0206831	0.0510292	0.00161846	0.000915048	0.000349536	-0.04023	-0.0302498	-0.0186959		0.0273333	0.527333	-0.592133	-0.5741	-0.463933
3713	-0.0164	-0.0347	-0.0316	-0.0275667	-0.0083	-0.0089	-0.0131	-0.0101	0.0244	0.03	0.0418	0.0320667		0.0283333	0.0101944	0.00776245	0.00918987	0.0082	0.00353926	0.0265	0.0135003	0.138533	0.0429281								3713	0.0137337	0.0212627	0.0521179	0.00170572	0.000983621	0.000402053	-0.0413004	-0.0313627	-0.0200513		0.0283333	0.528333	-0.5918	-0.5735	-0.461467
3712.5	-0.0172	-0.0351	-0.0321	-0.0281333	-0.0086	-0.0091	-0.0128	-0.0101667	0.0246	0.0303	0.0417	0.0322		0.0278333	0.0100145	0.00762547	0.0090277	0.00736667	0.00317958	0.0256333	0.0130588	0.136967	0.0424426								3712.5	0.0131941	0.0206842	0.0514703	0.00170796	0.000951777	0.000371344	-0.0413275	-0.0308509	-0.0192703		0.0278333	0.527833	-0.592633	-0.574367	-0.463033
3712	-0.0166	-0.0347	-0.0319	-0.0277333	-0.0079	-0.0091	-0.0126	-0.00986667	0.0248	0.031	0.0418	0.0325333		0.0286667	0.0103144	0.00785378	0.00929799	0.00826667	0.00356804	0.0264667	0.0134833	0.137667	0.0426595								3712	0.0138824	0.0213371	0.0519575	0.00173187	0.000973673	0.000377298	-0.0416157	-0.0312037	-0.0194242		0.0286667	0.528667	-0.591733	-0.573533	-0.462333
3711.5	-0.0163	-0.0346	-0.032	-0.0276333	-0.0079	-0.0092	-0.013	-0.0100333	0.0242	0.0304	0.0415	0.0320333		0.0276667	0.00995457	0.00757981	0.00897364	0.00783333	0.003381	0.0260667	0.0132795	0.136033	0.0421534								3711.5	0.0133356	0.0208593	0.051127	0.00167845	0.000954356	0.000364568	-0.0409689	-0.0308927	-0.0190937		0.0276667	0.527667	-0.592167	-0.573933	-0.463967
3711	-0.0159	-0.0346	-0.0321	-0.0275333	-0.008	-0.0091	-0.013	-0.0100333	0.0243	0.0303	0.0413	0.0319667		0.0267	0.00960676	0.00731497	0.0086601	0.00736667	0.00317958	0.0256667	0.0130757	0.133933	0.0415026								3711	0.0127863	0.0203907	0.0501627	0.00162568	0.000925622	0.000331097	-0.0403197	-0.030424	-0.0181961		0.0267	0.5267	-0.592633	-0.574333	-0.466067
3710.5	-0.0157	-0.0347	-0.032	-0.0274667	-0.008	-0.0093	-0.0129	-0.0100667	0.0247	0.0304	0.0411	0.0320667		0.0266	0.00957078	0.00728757	0.00862767	0.00696667	0.00300693	0.0253667	0.0129229	0.134333	0.0416266								3710.5	0.0125777	0.0202105	0.0502542	0.00160355	0.000916705	0.000330788	-0.0400444	-0.0302771	-0.0181876		0.0266	0.5266	-0.593033	-0.574633	-0.465667
3710	-0.0162	-0.0353	-0.0321	-0.0278667	-0.008	-0.0097	-0.0132	-0.0103	0.0247	0.0299	0.0408	0.0318		0.0264333	0.00951082	0.00724191	0.00857361	0.00676667	0.00292061	0.0251	0.0127871	0.135367	0.0419468								3710	0.0124314	0.020029	0.0505204	0.00162394	0.000919846	0.000350453	-0.0402981	-0.030329	-0.0187204		0.0264333	0.526433	-0.593233	-0.5749	-0.464633
3709.5	-0.0163	-0.0354	-0.0322	-0.0279667	-0.0079	-0.0094	-0.0134	-0.0102333	0.0243	0.0299	0.041	0.0317333		0.0263667	0.00948683	0.00722365	0.00855199	0.00746667	0.00322274	0.0257667	0.0131267	0.135233	0.0419055								3709.5	0.0127096	0.0203503	0.0504575	0.00165456	0.00093536	0.000350593	-0.0406762	-0.0305837	-0.0187241		0.0263667	0.526367	-0.592533	-0.574233	-0.464767
3709	-0.0165	-0.0352	-0.0322	-0.0279667	-0.0081	-0.0093	-0.0134	-0.0102667	0.0241	0.0297	0.0409	0.0315667		0.0266333	0.00958278	0.00729671	0.00863848	0.0085	0.00366875	0.0269	0.0137041	0.136333	0.0422463								3709	0.0132515	0.0210008	0.0508848	0.00169894	0.000977652	0.000373191	-0.0412182	-0.0312674	-0.0193181		0.0266333	0.526633	-0.5915	-0.5731	-0.463667
3708.5	-0.016	-0.0348	-0.0319	-0.0275667	-0.0079	-0.0091	-0.0127	-0.0099	0.0244	0.03	0.0412	0.0318667		0.0264667	0.00952281	0.00725104	0.00858442	0.00896667	0.00387017	0.0273	0.0139078	0.136233	0.0422153								3708.5	0.013393	0.0211589	0.0507998	0.00167769	0.000964654	0.000358462	-0.0409596	-0.0310589	-0.0189331		0.0264667	0.526467	-0.591033	-0.5727	-0.463767
3708	-0.0152	-0.0344	-0.0314	-0.027	-0.0074	-0.0089	-0.0124	-0.00956667	0.0248	0.0307	0.0418	0.0324333		0.0264667	0.00952281	0.00725104	0.00858442	0.0093	0.00401404	0.0275333	0.0140267	0.135933	0.0421224								3708	0.0135368	0.0212777	0.0507068	0.00164324	0.000951378	0.00033392	-0.0405368	-0.0308444	-0.0182735		0.0264667	0.526467	-0.5907	-0.572467	-0.464067
3707.5	-0.0154	-0.0346	-0.0314	-0.0271333	-0.0076	-0.0091	-0.0127	-0.0098	0.0246	0.0305	0.0414	0.0321667		0.0259667	0.00934291	0.00711406	0.00842225	0.00886667	0.00382701	0.0270667	0.013789	0.135467	0.0419778								3707.5	0.0131699	0.020903	0.0504	0.00162435	0.000942675	0.000332455	-0.0403032	-0.030703	-0.0182334		0.0259667	0.525967	-0.591133	-0.572933	-0.464533
3707	-0.0157	-0.0349	-0.0319	-0.0275	-0.0076	-0.0093	-0.0129	-0.00993333	0.0243	0.03	0.041	0.0317667		0.0254333	0.00915101	0.00696794	0.00824926	0.0082	0.00353926	0.0265	0.0135003	0.134967	0.0418228								3707	0.0126903	0.0204682	0.0500721	0.00161526	0.000924254	0.000335089	-0.0401903	-0.0304016	-0.0183054		0.0254333	0.525433	-0.5918	-0.5735	-0.465033
3706.5	-0.0156	-0.0348	-0.0319	-0.0274333	-0.0074	-0.009	-0.0129	-0.00976667	0.0241	0.03	0.0414	0.0318333		0.0253333	0.00911503	0.00694055	0.00821683	0.00823333	0.00355365	0.0262667	0.0133814	0.135033	0.0418435								3706.5	0.0126687	0.0203219	0.0500603	0.00160817	0.000905325	0.000332223	-0.040102	-0.0300886	-0.018227		0.0253333	0.525333	-0.591767	-0.573733	-0.464967
3706	-0.0154	-0.0346	-0.0315	-0.0271667	-0.0076	-0.0088	-0.0127	-0.0097	0.0242	0.0304	0.0416	0.0320667		0.0256667	0.00923497	0.00703187	0.00832494	0.00863333	0.0037263	0.0265	0.0135003	0.1352	0.0418951								3706	0.0129613	0.0205321	0.0502201	0.00161025	0.000913982	0.000329546	-0.0401279	-0.0302321	-0.0181534		0.0256667	0.525667	-0.591367	-0.5735	-0.4648
3705.5	-0.0153	-0.0346	-0.0314	-0.0271	-0.0078	-0.0091	-0.0126	-0.00983333	0.0245	0.0305	0.0416	0.0322		0.0261667	0.00941487	0.00716885	0.00848712	0.0091	0.00392772	0.0272333	0.0138739	0.135567	0.0420088								3705.5	0.0133426	0.0210427	0.0504959	0.0016356	0.000953331	0.000334739	-0.0404426	-0.0308761	-0.0182959		0.0261667	0.526167	-0.5909	-0.572767	-0.464433
3705	-0.0155	-0.0348	-0.0315	-0.0272667	-0.0076	-0.0094	-0.0126	-0.00986667	0.0245	0.0304	0.0417	0.0322		0.0263333	0.00947484	0.00721451	0.00854117	0.00916667	0.00395649	0.0274667	0.0139927	0.135833	0.0420914								3705	0.0134313	0.0212073	0.0506326	0.00165633	0.000965588	0.00033976	-0.040698	-0.0310739	-0.0184326		0.0263333	0.526333	-0.590833	-0.572533	-0.464167
3704.5	-0.0154	-0.0347	-0.0316	-0.0272333	-0.0075	-0.0094	-0.0126	-0.00983333	0.0242	0.0303	0.0416	0.0320333		0.0260667	0.00937889	0.00714146	0.00845468	0.0087	0.00375507	0.0270333	0.013772	0.135433	0.0419674								3704.5	0.013134	0.0209134	0.0504221	0.00162952	0.000945364	0.000338148	-0.0403673	-0.0307468	-0.0183888		0.0260667	0.526067	-0.5913	-0.572967	-0.464567
3704	-0.0154	-0.0346	-0.0316	-0.0272	-0.0076	-0.0093	-0.0127	-0.00986667	0.0243	0.0303	0.0414	0.032		0.0260333	0.00936689	0.00713232	0.00844387	0.00856667	0.00369752	0.0268	0.0136531	0.1354	0.0419571								3704	0.0130644	0.0207854	0.050401	0.00162122	0.000939551	0.000338596	-0.0402644	-0.0306521	-0.018401		0.0260333	0.526033	-0.591433	-0.5732	-0.4646
3703.5	-0.0156	-0.0346	-0.0316	-0.0272667	-0.0076	-0.009	-0.0128	-0.0098	0.0246	0.0304	0.0414	0.0321333		0.0263667	0.00948683	0.00722365	0.00855199	0.00863333	0.0037263	0.0268667	0.0136871	0.1357	0.0420501								3703.5	0.0132131	0.0209107	0.0506021	0.00163861	0.000943148	0.000341094	-0.0404798	-0.0307107	-0.0184687		0.0263667	0.526367	-0.591367	-0.573133	-0.4643
3703	-0.0158	-0.0346	-0.0317	-0.0273667	-0.0075	-0.009	-0.0129	-0.0098	0.0246	0.0304	0.0415	0.0321667		0.0265333	0.0095468	0.00726931	0.00860604	0.00836667	0.0036112	0.0266333	0.0135682	0.135867	0.0421017								3703	0.013158	0.0208375	0.0507078	0.00164225	0.000938657	0.000343772	-0.0405247	-0.0306375	-0.0185411		0.0265333	0.526533	-0.591633	-0.573367	-0.464133
3702.5	-0.0162	-0.0347	-0.0322	-0.0277	-0.008	-0.0093	-0.0132	-0.0101667	0.0241	0.0299	0.0413	0.0317667		0.0264	0.00949882	0.00723278	0.0085628	0.00786667	0.00339539	0.0258333	0.0131606	0.135833	0.0420914								3702.5	0.0128942	0.0203934	0.0506542	0.00164789	0.000933919	0.000356739	-0.0405942	-0.0305601	-0.0188875		0.0264	0.5264	-0.592133	-0.574167	-0.464167
3702	-0.0159	-0.035	-0.0323	-0.0277333	-0.0081	-0.0095	-0.0131	-0.0102333	0.0239	0.0299	0.0412	0.0316667		0.0263333	0.00947484	0.00721451	0.00854117	0.00796667	0.00343855	0.0258333	0.0131606	0.135133	0.0418745								3702	0.0129134	0.0203752	0.0504157	0.00165216	0.00093688	0.000351525	-0.0406467	-0.0306085	-0.018749		0.0263333	0.526333	-0.592033	-0.574167	-0.464867
3701.5	-0.0156	-0.035	-0.032	-0.0275333	-0.0079	-0.0095	-0.0131	-0.0101667	0.0241	0.0301	0.0414	0.0318667		0.0269333	0.00969072	0.0073789	0.00873578	0.0092	0.00397088	0.0272333	0.0138739	0.1366	0.042329								3701.5	0.0136616	0.0212528	0.0510647	0.00169702	0.000987181	0.000368566	-0.0411949	-0.0314194	-0.0191981		0.0269333	0.526933	-0.5908	-0.572767	-0.4634
3701	-0.0155	-0.0348	-0.0318	-0.0273667	-0.008	-0.0094	-0.013	-0.0101333	0.0244	0.0302	0.0415	0.0320333		0.0260333	0.00936689	0.00713232	0.00844387	0.00876667	0.00378384	0.0268	0.0136531	0.1361	0.042174								3701	0.0131507	0.0207854	0.0506179	0.00164166	0.00095597	0.000345386	-0.0405174	-0.0309188	-0.0185846		0.0260333	0.526033	-0.591233	-0.5732	-0.4639
3700.5	-0.0152	-0.0346	-0.0317	-0.0271667	-0.0079	-0.009	-0.0126	-0.00983333	0.0248	0.0307	0.0417	0.0324		0.0254	0.00913902	0.00695881	0.00823845	0.0082	0.00353926	0.0264	0.0134493	0.1349	0.0418022								3700.5	0.0126783	0.0204081	0.0500406	0.00158762	0.000914547	0.000311192	-0.0398449	-0.0302415	-0.0176406		0.0254	0.5254	-0.5918	-0.5736	-0.4651
3700	-0.0152	-0.0347	-0.0316	-0.0271667	-0.0076	-0.0088	-0.0125	-0.00963333	0.0248	0.0305	0.0414	0.0322333		0.0253	0.00910304	0.00693141	0.00820601	0.0082	0.00353926	0.0265667	0.0135342	0.134833	0.0417815								3700	0.0126423	0.0204657	0.0499875	0.00158475	0.000905949	0.000315212	-0.039809	-0.030099	-0.0177542		0.0253	0.5253	-0.5918	-0.573433	-0.465167
3699.5	-0.0154	-0.035	-0.0318	-0.0274	-0.0076	-0.0091	-0.0128	-0.00983333	0.0243	0.0301	0.0411	0.0318333		0.0255667	0.00919899	0.00700447	0.00829251	0.0086	0.00371191	0.0269667	0.013738	0.135433	0.0419674								3699.5	0.0129109	0.0207425	0.05026	0.00162497	0.000934881	0.00033954	-0.0403109	-0.0305758	-0.0184266		0.0255667	0.525567	-0.5914	-0.573033	-0.464567
3699	-0.0155	-0.0349	-0.0315	-0.0273	-0.0076	-0.0092	-0.0127	-0.00983333	0.024	0.0303	0.0412	0.0318333		0.0259333	0.00933091	0.00710493	0.00841143	0.009	0.00388456	0.0271667	0.0138399	0.135833	0.0420914								3699	0.0132155	0.0209448	0.0505028	0.0016415	0.000947295	0.00034855	-0.0405155	-0.0307782	-0.0186695		0.0259333	0.525933	-0.591	-0.572833	-0.464167
3698.5	-0.0155	-0.0346	-0.0313	-0.0271333	-0.0077	-0.0092	-0.0124	-0.00976667	0.0241	0.0306	0.0414	0.0320333		0.0259667	0.00934291	0.00711406	0.00842225	0.009	0.00388456	0.0271	0.0138059	0.135733	0.0420604								3698.5	0.0132275	0.02092	0.0504827	0.00162899	0.000941672	0.000340377	-0.0403608	-0.0306867	-0.0184493		0.0259667	0.525967	-0.591	-0.5729	-0.464267
3698	-0.0155	-0.0347	-0.0314	-0.0272	-0.0079	-0.0092	-0.0124	-0.00983333	0.0243	0.0303	0.0415	0.0320333		0.0258333	0.00929493	0.00707753	0.008379	0.0088	0.00379823	0.027	0.013755	0.1356	0.0420191								3698	0.0130932	0.0208325	0.0503981	0.00162354	0.000940395	0.000337264	-0.0402932	-0.0306659	-0.0183648		0.0258333	0.525833	-0.5912	-0.573	-0.4644
3697.5	-0.0154	-0.0347	-0.0313	-0.0271333	-0.0078	-0.0091	-0.0126	-0.00983333	0.0244	0.0302	0.0416	0.0320667		0.0258	0.00928294	0.0070684	0.00836819	0.00876667	0.00378384	0.0269333	0.013721	0.1357	0.0420501								3697.5	0.0130668	0.0207894	0.0504183	0.00161605	0.000937754	0.000336781	-0.0402001	-0.0306228	-0.0183516		0.0258	0.5258	-0.591233	-0.573067	-0.4643
3697	-0.0154	-0.0344	-0.0312	-0.027	-0.0077	-0.0091	-0.0127	-0.00983333	0.0243	0.0302	0.0416	0.0320333		0.0256667	0.00923497	0.00703187	0.00832494	0.00856667	0.00369752	0.0268333	0.0136701	0.135167	0.0418848								3697	0.0129325	0.020702	0.0502098	0.0015946	0.000932404	0.000330382	-0.0399325	-0.0305353	-0.0181764		0.0256667	0.525667	-0.591433	-0.573167	-0.464833
3696.5	-0.0152	-0.0342	-0.0313	-0.0269	-0.0076	-0.0092	-0.0126	-0.0098	0.0243	0.0302	0.0417	0.0320667		0.0256333	0.00922297	0.00702274	0.00831413	0.0086	0.00371191	0.027	0.013755	0.1349	0.0418022								3696.5	0.0129349	0.0207777	0.0501163	0.00158682	0.000934998	0.00032579	-0.0398349	-0.0305777	-0.0180496		0.0256333	0.525633	-0.5914	-0.573	-0.4651
3696	-0.0152	-0.0342	-0.0315	-0.0269667	-0.0073	-0.0093	-0.0124	-0.00966667	0.0241	0.0304	0.0417	0.0320667		0.0257333	0.00925895	0.00705013	0.00834657	0.0088	0.00379823	0.0271	0.0138059	0.135133	0.0418745								3696	0.0130572	0.0208561	0.050221	0.00160191	0.000931638	0.000329582	-0.0400239	-0.0305227	-0.0181544		0.0257333	0.525733	-0.5912	-0.5729	-0.464867
3695.5	-0.0154	-0.0345	-0.0318	-0.0272333	-0.0074	-0.0091	-0.0127	-0.00973333	0.024	0.0302	0.0411	0.0317667		0.0255	0.009175	0.00698621	0.00827088	0.00866667	0.00374068	0.0268667	0.0136871	0.1351	0.0418642								3695.5	0.0129157	0.0206733	0.050135	0.00161194	0.000924562	0.000337397	-0.040149	-0.0304066	-0.0183684		0.0255	0.5255	-0.591333	-0.573133	-0.4649
3695	-0.0156	-0.0347	-0.032	-0.0274333	-0.0077	-0.009	-0.0129	-0.00986667	0.0241	0.03	0.0411	0.0317333		0.0253333	0.00911503	0.00694055	0.00821683	0.00853333	0.00368313	0.0266667	0.0135852	0.134933	0.0418125								3695	0.0127982	0.0205257	0.0500293	0.00161857	0.000923698	0.000334744	-0.0402315	-0.0303924	-0.018296		0.0253333	0.525333	-0.591467	-0.573333	-0.465067
3694.5	-0.0156	-0.0347	-0.032	-0.0274333	-0.0077	-0.009	-0.0126	-0.00976667	0.0245	0.0302	0.0416	0.0321		0.0256667	0.00923497	0.00703187	0.00832494	0.00856667	0.00369752	0.0268333	0.0136701	0.135067	0.0418538								3694.5	0.0129325	0.020702	0.0501788	0.0016294	0.000928337	0.000326842	-0.0403658	-0.0304686	-0.0180788		0.0256667	0.525667	-0.591433	-0.573167	-0.464933
3694	-0.0157	-0.0347	-0.0317	-0.0273667	-0.0076	-0.009	-0.0126	-0.00973333	0.0244	0.0302	0.0415	0.0320333		0.0261667	0.00941487	0.00716885	0.00848712	0.00873333	0.00376946	0.0270333	0.013772	0.1353	0.0419261								3694	0.0131843	0.0209408	0.0504132	0.00164438	0.000940904	0.000337821	-0.040551	-0.0306742	-0.0183799		0.0261667	0.526167	-0.591267	-0.572967	-0.4647
3693.5	-0.0157	-0.0349	-0.0318	-0.0274667	-0.0078	-0.0093	-0.013	-0.0100333	0.0242	0.0299	0.0411	0.0317333		0.0262333	0.00943886	0.00718712	0.00850874	0.0088	0.00379823	0.0270667	0.013789	0.135433	0.0419674								3693.5	0.0132371	0.0209761	0.0504762	0.0016568	0.000961584	0.000351294	-0.0407038	-0.0310094	-0.0187428		0.0262333	0.526233	-0.5912	-0.572933	-0.464567
3693	-0.0155	-0.0349	-0.0321	-0.0275	-0.0077	-0.0093	-0.0128	-0.00993333	0.0246	0.0298	0.041	0.0318		0.0261	0.00939088	0.00715059	0.00846549	0.00873333	0.00376946	0.0269	0.0137041	0.135367	0.0419468								3693	0.0131603	0.0208546	0.0504123	0.00165326	0.000947899	0.000346417	-0.0406603	-0.030788	-0.0186123		0.0261	0.5261	-0.591267	-0.5731	-0.464633
3692.5	-0.0152	-0.0342	-0.0317	-0.0270333	-0.0075	-0.0088	-0.0124	-0.00956667	0.0249	0.0306	0.0415	0.0323333		0.0264333	0.00951082	0.00724191	0.00857361	0.0086	0.00371191	0.0265667	0.0135342	0.136033	0.0421534								3692.5	0.0132227	0.0207761	0.050727	0.00162055	0.000920686	0.000338326	-0.0402561	-0.0303428	-0.0183936		0.0264333	0.526433	-0.5914	-0.573433	-0.463967
3692	-0.0156	-0.0339	-0.0311	-0.0268667	-0.0076	-0.0088	-0.0126	-0.00966667	0.0249	0.0308	0.0415	0.0324		0.0267333	0.00961876	0.0073241	0.00867091	0.00806667	0.00348171	0.0258667	0.0131776	0.1368	0.0423909								3692	0.0131005	0.0205017	0.0510619	0.00159737	0.000910132	0.000348265	-0.0399671	-0.0301684	-0.0186619		0.0267333	0.526733	-0.591933	-0.574133	-0.4632
3691.5	-0.0153	-0.0341	-0.0309	-0.0267667	-0.0076	-0.0089	-0.0124	-0.00963333	0.0249	0.0308	0.0416	0.0324333		0.0266	0.00957078	0.00728757	0.00862767	0.00743333	0.00320835	0.0250667	0.0127701	0.135067	0.0418538								3691.5	0.0127791	0.0200576	0.0504815	0.00156387	0.000881554	0.000325736	-0.0395458	-0.029691	-0.0180482		0.0266	0.5266	-0.592567	-0.574933	-0.464933
3691	-0.0157	-0.0345	-0.0313	-0.0271667	-0.0079	-0.0093	-0.0125	-0.0099	0.0242	0.0305	0.0416	0.0321		0.0269	0.00967872	0.00736976	0.00872497	0.00783333	0.003381	0.0259	0.0131946	0.135033	0.0418435								3691	0.0130597	0.0205644	0.0505685	0.00161816	0.000928078	0.000341084	-0.0402264	-0.0304644	-0.0184685		0.0269	0.5269	-0.592167	-0.5741	-0.464967
3690.5	-0.0162	-0.0349	-0.0319	-0.0276667	-0.008	-0.0094	-0.0126	-0.01	0.024	0.0301	0.0416	0.0319		0.0260667	0.00937889	0.00714146	0.00845468	0.00733333	0.00316519	0.0257333	0.0131097	0.1341	0.0415543								3690.5	0.0125441	0.0202512	0.050009	0.0016169	0.000915132	0.000327934	-0.0402107	-0.0302512	-0.018109		0.0260667	0.526067	-0.592667	-0.574267	-0.4659
3690	-0.0162	-0.035	-0.0323	-0.0278333	-0.0079	-0.009	-0.0129	-0.00993333	0.0245	0.03	0.0417	0.0320667		0.0259	0.00931892	0.00709579	0.00840062	0.00696667	0.00300693	0.0252333	0.012855	0.133467	0.041358								3690	0.0123259	0.0199508	0.0497586	0.00161276	0.00089306	0.000313006	-0.0401592	-0.0298841	-0.017692		0.0259	0.5259	-0.593033	-0.574767	-0.466533
3689.5	-0.0165	-0.0349	-0.0323	-0.0279	-0.0079	-0.0088	-0.0131	-0.00993333	0.0244	0.0302	0.0417	0.0321		0.0267667	0.00963075	0.00733323	0.00868173	0.00746667	0.00322274	0.0256333	0.0130588	0.136233	0.0422153								3689.5	0.0128535	0.020392	0.0508971	0.00166085	0.000919625	0.00035333	-0.0407535	-0.0303253	-0.0187971		0.0267667	0.526767	-0.592533	-0.574367	-0.463767
3689	-0.0155	-0.0337	-0.0311	-0.0267667	-0.0074	-0.0074	-0.012	-0.00893333	0.0249	0.0318	0.043	0.0332333		0.0271333	0.00976268	0.00743369	0.00880065	0.00783333	0.003381	0.0260333	0.0132625	0.1396	0.0432586								3689	0.0131437	0.0206962	0.0520592	0.00159284	0.000877911	0.000354415	-0.0399103	-0.0296296	-0.0188259		0.0271333	0.527133	-0.592167	-0.573967	-0.4604
3688.5	-0.0155	-0.0338	-0.031	-0.0267667	-0.0076	-0.0078	-0.0121	-0.00916667	0.0251	0.0315	0.0428	0.0331333		0.0275	0.00989461	0.00753414	0.00891958	0.00776667	0.00335223	0.0258	0.0131437	0.138033	0.0427731								3688.5	0.0132468	0.0206778	0.0516927	0.00160108	0.000890693	0.00034445	-0.0400135	-0.0298445	-0.0185594		0.0275	0.5275	-0.592233	-0.5742	-0.461967
3688	-0.0167	-0.0349	-0.0318	-0.0278	-0.0084	-0.0094	-0.013	-0.0102667	0.0243	0.0299	0.0412	0.0318		0.0272667	0.00981065	0.00747022	0.0088439	0.00816667	0.00352487	0.0266333	0.0135682	0.1386	0.0429487								3688	0.0133355	0.0210384	0.0517926	0.00169213	0.000980008	0.000399705	-0.0411355	-0.0313051	-0.0199926		0.0272667	0.527267	-0.591833	-0.573367	-0.4614
3687.5	-0.0165	-0.0353	-0.032	-0.0279333	-0.0082	-0.0097	-0.0127	-0.0102	0.0243	0.0296	0.041	0.0316333		0.0257667	0.00927095	0.00705927	0.00835738	0.008	0.00345294	0.0263	0.0133984	0.1356	0.0420191								3687.5	0.0127239	0.0204577	0.0503765	0.00165301	0.000939892	0.000351305	-0.0406572	-0.0306577	-0.0187431		0.0257667	0.525767	-0.592	-0.5737	-0.4644
3687	-0.0155	-0.0346	-0.0316	-0.0272333	-0.0074	-0.0091	-0.0122	-0.00956667	0.0248	0.0305	0.0418	0.0323667		0.0255	0.009175	0.00698621	0.00827088	0.00846667	0.00365436	0.0266333	0.0135682	0.1346	0.0417092								3687	0.0128294	0.0205544	0.0499801	0.00160502	0.000907279	0.000310233	-0.0400627	-0.0301211	-0.0176134		0.0255	0.5255	-0.591533	-0.573367	-0.4654
3686.5	-0.0151	-0.0344	-0.0318	-0.0271	-0.0074	-0.0088	-0.0122	-0.00946667	0.0245	0.0303	0.0417	0.0321667		0.0255	0.009175	0.00698621	0.00827088	0.00893333	0.00385578	0.0270333	0.013772	0.135067	0.0418538								3686.5	0.0130308	0.0207582	0.0501247	0.00161048	0.000913542	0.000322491	-0.0401308	-0.0302249	-0.017958		0.0255	0.5255	-0.591067	-0.572967	-0.464933
3686	-0.0153	-0.0344	-0.032	-0.0272333	-0.0075	-0.009	-0.0124	-0.00963333	0.0243	0.0301	0.0414	0.0319333		0.0258333	0.00929493	0.00707753	0.008379	0.00933333	0.00402843	0.0274	0.0139588	0.1357	0.0420501								3686	0.0133234	0.0210363	0.0504291	0.00164485	0.000940627	0.000342093	-0.0405567	-0.0306696	-0.0184957		0.0258333	0.525833	-0.590667	-0.5726	-0.4643
3685.5	-0.0155	-0.0343	-0.0318	-0.0272	-0.0076	-0.009	-0.0123	-0.00963333	0.0245	0.0303	0.0414	0.0320667		0.0258	0.00928294	0.0070684	0.00836819	0.00913333	0.0039421	0.0274667	0.0139927	0.1355	0.0419881								3685.5	0.013225	0.0210611	0.0503563	0.00163418	0.00094215	0.00033451	-0.040425	-0.0306945	-0.0182896		0.0258	0.5258	-0.590867	-0.572533	-0.4645
3685	-0.0157	-0.0347	-0.0317	-0.0273667	-0.0079	-0.009	-0.0125	-0.0098	0.0242	0.0301	0.0414	0.0319		0.0254667	0.00916301	0.00697707	0.00826007	0.00886667	0.00382701	0.0271333	0.0138229	0.134967	0.0418228								3685	0.01299	0.0208	0.0500829	0.00162866	0.00093636	0.000330618	-0.0403567	-0.0306	-0.0181829		0.0254667	0.525467	-0.591133	-0.572867	-0.465033
3684.5	-0.0158	-0.035	-0.0317	-0.0275	-0.008	-0.0093	-0.0127	-0.01	0.0239	0.03	0.0415	0.0318		0.0254667	0.00916301	0.00697707	0.00826007	0.00896667	0.00387017	0.0271333	0.0138229	0.135267	0.0419158								3684.5	0.0130332	0.0208	0.0501759	0.00164294	0.00094864	0.000337673	-0.0405332	-0.0308	-0.0183759		0.0254667	0.525467	-0.591033	-0.572867	-0.464733
3684	-0.0158	-0.0351	-0.0317	-0.0275333	-0.0079	-0.0095	-0.0127	-0.0100333	0.024	0.03	0.0413	0.0317667		0.0254	0.00913902	0.00695881	0.00823845	0.00893333	0.00385578	0.0271	0.0138059	0.135533	0.0419984								3684	0.0129948	0.0207648	0.0502369	0.00164253	0.000948522	0.000341149	-0.0405281	-0.0307981	-0.0184702		0.0254	0.5254	-0.591067	-0.5729	-0.464467
3683.5	-0.0156	-0.0346	-0.0316	-0.0272667	-0.0077	-0.0094	-0.0126	-0.0099	0.0244	0.0303	0.0414	0.0320333		0.0252667	0.00909105	0.00692228	0.0081952	0.00893333	0.00385578	0.0270667	0.013789	0.135467	0.0419778								3683.5	0.0129468	0.0207112	0.050173	0.00161712	0.000937048	0.000329047	-0.0402135	-0.0306112	-0.0181396		0.0252667	0.525267	-0.591067	-0.572933	-0.464533
3683	-0.0153	-0.0341	-0.0313	-0.0269	-0.0074	-0.009	-0.0125	-0.00963333	0.0246	0.0306	0.0415	0.0322333		0.0252	0.00906706	0.00690402	0.00817358	0.00883333	0.00381262	0.027	0.013755	0.135267	0.0419158								3683	0.0128797	0.020659	0.0500894	0.00158242	0.000917626	0.000318838	-0.0397797	-0.0302923	-0.017856		0.0252	0.5252	-0.591167	-0.573	-0.464733
3682.5	-0.0152	-0.0342	-0.0313	-0.0269	-0.0073	-0.0089	-0.0125	-0.00956667	0.0246	0.0305	0.0413	0.0321333		0.0252333	0.00907905	0.00691315	0.00818439	0.00873333	0.00376946	0.0268333	0.0136701	0.135233	0.0419055								3682.5	0.0128485	0.0205832	0.0500899	0.00157994	0.000909017	0.000322437	-0.0397485	-0.0301499	-0.0179565		0.0252333	0.525233	-0.591267	-0.573167	-0.464767
3682	-0.0155	-0.0343	-0.0316	-0.0271333	-0.0074	-0.0092	-0.0124	-0.00966667	0.0246	0.0304	0.0412	0.0320667		0.0252	0.00906706	0.00690402	0.00817358	0.00876667	0.00378384	0.0268	0.0136531	0.135167	0.0418848								3682	0.0128509	0.0205571	0.0500584	0.00159874	0.000913478	0.000323702	-0.0399842	-0.0302238	-0.0179917		0.0252	0.5252	-0.591233	-0.5732	-0.464833
3681.5	-0.0154	-0.0342	-0.0316	-0.0270667	-0.0074	-0.0093	-0.0123	-0.00966667	0.0248	0.0303	0.0413	0.0321333		0.0252	0.00906706	0.00690402	0.00817358	0.0087	0.00375507	0.0267667	0.0136361	0.1349	0.0418022								3681.5	0.0128221	0.0205401	0.0499758	0.00159112	0.000912451	0.000318352	-0.0398888	-0.0302068	-0.0178424		0.0252	0.5252	-0.5913	-0.573233	-0.4651
3681	-0.0152	-0.0344	-0.0313	-0.0269667	-0.0074	-0.009	-0.0123	-0.00956667	0.0249	0.0304	0.0415	0.0322667		0.0253333	0.00911503	0.00694055	0.00821683	0.0084	0.00362558	0.0263667	0.0134323	0.134567	0.0416989								3681	0.0127406	0.0203729	0.0499157	0.00157667	0.000896377	0.000311489	-0.0397073	-0.0299396	-0.017649		0.0253333	0.525333	-0.5916	-0.573633	-0.465433
3680.5	-0.0156	-0.0348	-0.0315	-0.0273	-0.0077	-0.009	-0.0126	-0.00976667	0.0244	0.0304	0.0414	0.0320667		0.0256333	0.00922297	0.00702274	0.00831413	0.00823333	0.00355365	0.0262333	0.0133644	0.1347	0.0417402								3680.5	0.0127766	0.0203872	0.0500543	0.00160614	0.000909253	0.000323556	-0.0400766	-0.0301538	-0.0179877		0.0256333	0.525633	-0.591767	-0.573767	-0.4653
3680	-0.016	-0.0348	-0.0317	-0.0275	-0.0079	-0.0091	-0.0129	-0.00996667	0.0239	0.03	0.0412	0.0317		0.0255667	0.00919899	0.00700447	0.00829251	0.00793333	0.00342416	0.0259333	0.0132116	0.134733	0.0417505								3680	0.0126231	0.0202161	0.050043	0.00160987	0.000910997	0.000336467	-0.0401231	-0.0301827	-0.018343		0.0255667	0.525567	-0.592067	-0.574067	-0.465267
3679.5	-0.0158	-0.0346	-0.0318	-0.0274	-0.0078	-0.009	-0.0126	-0.0098	0.0243	0.0301	0.0414	0.0319333		0.0254667	0.00916301	0.00697707	0.00826007	0.00816667	0.00352487	0.0264	0.0134493	0.1344	0.0416472								3679.5	0.0126879	0.0204264	0.0499073	0.00160704	0.000913636	0.000323064	-0.0400879	-0.0302264	-0.017974		0.0254667	0.525467	-0.591833	-0.5736	-0.4656
3679	-0.0158	-0.0344	-0.0316	-0.0272667	-0.0078	-0.0091	-0.0124	-0.00976667	0.0246	0.0305	0.0415	0.0322		0.0256667	0.00923497	0.00703187	0.00832494	0.00846667	0.00365436	0.0267667	0.0136361	0.134833	0.0417815								3679	0.0128893	0.020668	0.0501065	0.0016125	0.000926269	0.000320641	-0.040156	-0.0304347	-0.0179065		0.0256667	0.525667	-0.591533	-0.573233	-0.465167
3678.5	-0.0158	-0.0345	-0.0315	-0.0272667	-0.0078	-0.0092	-0.0125	-0.00983333	0.0247	0.0307	0.0415	0.0323		0.0255667	0.00919899	0.00700447	0.00829251	0.0081	0.0034961	0.0261	0.0132965	0.134633	0.0417195								3678.5	0.0126951	0.020301	0.0500121	0.00159694	0.000908076	0.000313717	-0.0399618	-0.0301343	-0.0177121		0.0255667	0.525567	-0.5919	-0.5739	-0.465367
3678	-0.0157	-0.0349	-0.0315	-0.0273667	-0.0077	-0.0092	-0.0127	-0.00986667	0.0247	0.0308	0.0416	0.0323667		0.0257667	0.00927095	0.00705927	0.00835738	0.0079	0.00340978	0.0256333	0.0130588	0.134267	0.0416059								3678	0.0126807	0.020118	0.0499633	0.00160379	0.000899082	0.000309641	-0.0400474	-0.0299847	-0.0175966		0.0257667	0.525767	-0.5921	-0.574367	-0.465733
3677.5	-0.015	-0.0344	-0.0314	-0.0269333	-0.0071	-0.0085	-0.0124	-0.00933333	0.025	0.0312	0.0421	0.0327667		0.0262667	0.00945085	0.00719625	0.00851955	0.00766667	0.00330907	0.0255667	0.0130248	0.134433	0.0416576								3677.5	0.0127599	0.020221	0.0501771	0.00157555	0.000873461	0.000303124	-0.0396932	-0.0295544	-0.0174105		0.0262667	0.526267	-0.592333	-0.574433	-0.465567
3677	-0.0153	-0.0341	-0.0312	-0.0268667	-0.0071	-0.0079	-0.0125	-0.00916667	0.0251	0.0313	0.0423	0.0329		0.0271	0.00975069	0.00742456	0.00878984	0.00776667	0.00335223	0.0258333	0.0131606	0.136367	0.0422567								3677	0.0131029	0.0205852	0.0510465	0.00159757	0.000885174	0.000329296	-0.0399696	-0.0297519	-0.0181465		0.0271	0.5271	-0.592233	-0.574167	-0.463633
3676.5	-0.0163	-0.0343	-0.0318	-0.0274667	-0.0077	-0.0079	-0.0122	-0.00926667	0.0247	0.0304	0.0419	0.0323333		0.0272	0.00978667	0.00745195	0.00882228	0.0067	0.00289184	0.0247	0.0125833	0.1371	0.0424839								3676.5	0.0126785	0.0200352	0.0513062	0.00161163	0.000858601	0.000359969	-0.0401452	-0.0293019	-0.0189728		0.0272	0.5272	-0.5933	-0.5753	-0.4629
3676	-0.0166	-0.0339	-0.0318	-0.0274333	-0.0082	-0.0077	-0.012	-0.0093	0.0242	0.0301	0.0423	0.0322		0.0285	0.0102544	0.00780811	0.00924393	0.0064	0.00276235	0.0236667	0.0120568	0.135467	0.0419778								3676	0.0130168	0.019865	0.0512217	0.00163621	0.000850595	0.000361825	-0.0404501	-0.029165	-0.0190217		0.0285	0.5285	-0.5936	-0.576333	-0.464533
3675.5	-0.0176	-0.0352	-0.0325	-0.0284333	-0.0097	-0.0089	-0.0134	-0.0106667	0.0232	0.0292	0.041	0.0311333		0.0281333	0.0101225	0.00770766	0.009125	0.00656667	0.00283429	0.0238667	0.0121587	0.1353	0.0419261								3675.5	0.0129568	0.0198664	0.0510511	0.00171314	0.000932268	0.000396719	-0.0413901	-0.0305331	-0.0199178		0.0281333	0.528133	-0.593433	-0.576133	-0.4647
3675	-0.0175	-0.0364	-0.0333	-0.0290667	-0.0097	-0.0099	-0.0137	-0.0111	0.0234	0.0296	0.0405	0.0311667		0.0264333	0.00951082	0.00724191	0.00857361	0.00676667	0.00292061	0.0248333	0.0126512	0.133833	0.0414716								3675	0.0124314	0.0198931	0.0500453	0.00172209	0.000960573	0.000356401	-0.0414981	-0.0309931	-0.0188786		0.0264333	0.526433	-0.593233	-0.575167	-0.466167
3674.5	-0.0171	-0.0358	-0.0325	-0.0284667	-0.0086	-0.0097	-0.0131	-0.0104667	0.0239	0.0303	0.0412	0.0318		0.0263667	0.00948683	0.00722365	0.00855199	0.00786667	0.00339539	0.0265667	0.0135342	0.135133	0.0418745								3674.5	0.0128822	0.0207579	0.0504265	0.00170973	0.000974973	0.000346945	-0.0413489	-0.0312246	-0.0186265		0.0263667	0.526367	-0.592133	-0.573433	-0.464867
3674	-0.0162	-0.0349	-0.0318	-0.0276333	-0.0079	-0.0089	-0.0125	-0.00976667	0.0245	0.0306	0.0414	0.0321667		0.0259	0.00931892	0.00709579	0.00840062	0.00816667	0.00352487	0.0267667	0.0136361	0.135033	0.0418435								3674	0.0128438	0.0207319	0.0502441	0.0016384	0.000930164	0.000326794	-0.0404771	-0.0304986	-0.0180775		0.0259	0.5259	-0.591833	-0.573233	-0.464967
3673.5	-0.0155	-0.0344	-0.0312	-0.0270333	-0.0074	-0.0084	-0.0121	-0.0093	0.025	0.0309	0.0415	0.0324667		0.0257333	0.00925895	0.00705013	0.00834657	0.00836667	0.0036112	0.0267333	0.0136191	0.134667	0.0417299								3673.5	0.0128702	0.0206693	0.0500764	0.00159229	0.000898158	0.000310104	-0.0399035	-0.0299693	-0.0176098		0.0257333	0.525733	-0.591633	-0.573267	-0.465333
3673	-0.0158	-0.0344	-0.0313	-0.0271667	-0.0076	-0.0087	-0.0122	-0.0095	0.0247	0.0308	0.0416	0.0323667		0.0254	0.00913902	0.00695881	0.00823845	0.00823333	0.00355365	0.0264333	0.0134663	0.134333	0.0416266								3673	0.0126927	0.0204251	0.049865	0.00158877	0.000895513	0.000306193	-0.0398593	-0.0299251	-0.0174984		0.0254	0.5254	-0.591767	-0.573567	-0.465667
3672.5	-0.0158	-0.0343	-0.0316	-0.0272333	-0.0075	-0.0085	-0.0121	-0.00936667	0.0245	0.0308	0.0418	0.0323667		0.0254667	0.00916301	0.00697707	0.00826007	0.00803333	0.00346733	0.026	0.0132456	0.134133	0.0415646								3672.5	0.0126303	0.0202226	0.0498247	0.00158911	0.000875526	0.000304782	-0.0398637	-0.0295893	-0.017458		0.0254667	0.525467	-0.591967	-0.574	-0.465867
3672	-0.0155	-0.034	-0.0318	-0.0271	-0.0072	-0.0078	-0.0119	-0.00896667	0.0247	0.0311	0.0421	0.0326333		0.0264667	0.00952281	0.00725104	0.00858442	0.00833333	0.00359681	0.0260333	0.0132625	0.1355	0.0419881								3672	0.0131196	0.0205136	0.0505725	0.00161762	0.000869085	0.000321815	-0.0402196	-0.0294802	-0.0179392		0.0264667	0.526467	-0.591667	-0.573967	-0.4645
3671.5	-0.0158	-0.0338	-0.0318	-0.0271333	-0.0075	-0.0083	-0.0125	-0.00943333	0.0248	0.0306	0.042	0.0324667		0.0274667	0.00988261	0.00752501	0.00890877	0.00883333	0.00381262	0.0268333	0.0136701	0.138667	0.0429694								3671.5	0.0136952	0.0211951	0.0518781	0.00166697	0.000938101	0.000376805	-0.0408286	-0.0306284	-0.0194115		0.0274667	0.527467	-0.591167	-0.573167	-0.461333
3671	-0.0159	-0.0342	-0.0322	-0.0274333	-0.0075	-0.0091	-0.0126	-0.00973333	0.0246	0.0303	0.0418	0.0322333		0.0266	0.00957078	0.00728757	0.00862767	0.00783333	0.003381	0.0255333	0.0130078	0.136533	0.0423083								3671	0.0129518	0.0202954	0.050936	0.00163096	0.000901724	0.000349789	-0.0403851	-0.0300287	-0.0187026		0.0266	0.5266	-0.592167	-0.574467	-0.463467
3670.5	-0.0166	-0.0347	-0.0322	-0.0278333	-0.0078	-0.0091	-0.0125	-0.0098	0.0241	0.0303	0.0413	0.0319		0.0271	0.00975069	0.00742456	0.00878984	0.00816667	0.00352487	0.0260333	0.0132625	0.137433	0.0425872								3670.5	0.0132756	0.0206871	0.051377	0.00168994	0.000929463	0.000379355	-0.0411089	-0.0304871	-0.019477		0.0271	0.5271	-0.591833	-0.573967	-0.462567
3670	-0.0164	-0.035	-0.0323	-0.0279	-0.0081	-0.0088	-0.0125	-0.0098	0.0244	0.0298	0.0409	0.0317		0.0263	0.00946284	0.00720538	0.00853036	0.00736667	0.00317958	0.0252	0.012838	0.1359	0.0421121								3670	0.0126424	0.0200434	0.0506424	0.00164369	0.000890627	0.000358815	-0.0405424	-0.0298434	-0.0189424		0.0263	0.5263	-0.592633	-0.5748	-0.4641
3669.5	-0.016	-0.0349	-0.032	-0.0276333	-0.008	-0.0084	-0.0122	-0.00953333	0.0249	0.0299	0.0412	0.032		0.0264333	0.00951082	0.00724191	0.00857361	0.00763333	0.00329468	0.0255	0.0129908	0.135467	0.0419778								3669.5	0.0128055	0.0202327	0.0505514	0.0016353	0.000886019	0.000344154	-0.0404388	-0.0297661	-0.0185514		0.0264333	0.526433	-0.592367	-0.5745	-0.464533
3669	-0.016	-0.0351	-0.032	-0.0277	-0.008	-0.0083	-0.0123	-0.00953333	0.0244	0.0299	0.0411	0.0318		0.0257	0.00924696	0.007041	0.00833575	0.00786667	0.00339539	0.0257333	0.0131097	0.1344	0.0416472								3669	0.0126423	0.0201507	0.049983	0.00162751	0.000881142	0.000330621	-0.0403423	-0.029684	-0.018183		0.0257	0.5257	-0.592133	-0.574267	-0.4656
3668.5	-0.0159	-0.0348	-0.0319	-0.0275333	-0.0078	-0.0087	-0.0125	-0.00966667	0.0243	0.0299	0.041	0.0317333		0.0254667	0.00916301	0.00697707	0.00826007	0.00826667	0.00356804	0.0264333	0.0134663	0.135267	0.0419158								3668.5	0.012731	0.0204434	0.0501759	0.00162122	0.000906615	0.000340127	-0.0402644	-0.0301101	-0.0184425		0.0254667	0.525467	-0.591733	-0.573567	-0.464733
3668	-0.0157	-0.0346	-0.0318	-0.0273667	-0.0076	-0.0087	-0.0124	-0.00956667	0.0245	0.0301	0.0411	0.0319		0.0248333	0.00893513	0.00680356	0.00805465	0.00813333	0.00351049	0.0264667	0.0134833	0.135067	0.0418538								3668	0.0124456	0.0202869	0.0499085	0.00158502	0.000891233	0.000324305	-0.0398123	-0.0298535	-0.0180085		0.0248333	0.524833	-0.591867	-0.573533	-0.464933
3667.5	-0.0154	-0.0342	-0.0315	-0.0270333	-0.0071	-0.0087	-0.012	-0.00926667	0.0248	0.0307	0.0416	0.0323667		0.0251333	0.00904307	0.00688575	0.00815196	0.00876667	0.00378384	0.0271667	0.0138399	0.1349	0.0418022								3667.5	0.0128269	0.0207257	0.0499541	0.00158884	0.000899539	0.000309319	-0.0398602	-0.0299923	-0.0175875		0.0251333	0.525133	-0.591233	-0.572833	-0.4651
3667	-0.0153	-0.0341	-0.0313	-0.0269	-0.007	-0.0088	-0.0118	-0.0092	0.0247	0.0308	0.0418	0.0324333		0.0256333	0.00922297	0.00702274	0.00831413	0.0092	0.00397088	0.0276333	0.0140776	0.1354	0.0419571								3667	0.0131939	0.0211004	0.0502712	0.00160752	0.000918113	0.000318191	-0.0400939	-0.0303004	-0.0178379		0.0256333	0.525633	-0.5908	-0.572367	-0.4646
3666.5	-0.0149	-0.0344	-0.0313	-0.0268667	-0.0071	-0.0087	-0.0117	-0.00916667	0.0248	0.0308	0.0418	0.0324667		0.0256	0.00921098	0.0070136	0.00830332	0.0092	0.00397088	0.0275333	0.0140267	0.1354	0.0419571								3666.5	0.0131819	0.0210403	0.0502604	0.00160388	0.000912461	0.000316618	-0.0400485	-0.030207	-0.0177938		0.0256	0.5256	-0.5908	-0.572467	-0.4646
3666	-0.0149	-0.0344	-0.0311	-0.0268	-0.0072	-0.0086	-0.012	-0.00926667	0.0247	0.0307	0.0417	0.0323667		0.0254667	0.00916301	0.00697707	0.00826007	0.0092	0.00397088	0.0275333	0.0140267	0.135267	0.0419158								3666	0.0131339	0.0210038	0.0501759	0.00159472	0.0009163	0.000317168	-0.0399339	-0.0302704	-0.0178092		0.0254667	0.525467	-0.5908	-0.572467	-0.464733
3665.5	-0.0153	-0.0342	-0.0311	-0.0268667	-0.0074	-0.0086	-0.0123	-0.00943333	0.0245	0.0308	0.0417	0.0323333		0.0251333	0.00904307	0.00688575	0.00815196	0.00926667	0.00399965	0.0274667	0.0139927	0.135	0.0418332								3665.5	0.0130427	0.0208785	0.0499851	0.00159276	0.000918807	0.000311586	-0.0399094	-0.0303118	-0.0176518		0.0251333	0.525133	-0.590733	-0.572533	-0.465
3665	-0.0154	-0.0343	-0.0313	-0.027	-0.0075	-0.0088	-0.0123	-0.00953333	0.0244	0.0309	0.0417	0.0323333		0.0247667	0.00891114	0.0067853	0.00803303	0.00896667	0.00387017	0.0271	0.0138059	0.134667	0.0417299								3665	0.0127813	0.0205912	0.0497629	0.00158255	0.00090749	0.00030379	-0.0397813	-0.0301246	-0.0174296		0.0247667	0.524767	-0.591033	-0.5729	-0.465333
3664.5	-0.015	-0.0342	-0.0313	-0.0268333	-0.0072	-0.0087	-0.0123	-0.0094	0.0244	0.0309	0.0417	0.0323333		0.0246667	0.00887516	0.0067579	0.00800059	0.00866667	0.00374068	0.0269667	0.013738	0.134633	0.0417195								3664.5	0.0126158	0.0204959	0.0497201	0.00155624	0.000893766	0.000302301	-0.0394492	-0.0298959	-0.0173868		0.0246667	0.524667	-0.591333	-0.573033	-0.465367
3664	-0.0148	-0.0342	-0.0311	-0.0267	-0.0069	-0.0085	-0.012	-0.00913333	0.0246	0.0307	0.0418	0.0323667		0.0248333	0.00893513	0.00680356	0.00805465	0.00866667	0.00374068	0.0270333	0.013772	0.134767	0.0417609								3664	0.0126758	0.0205755	0.0498155	0.00155045	0.000882617	0.000304462	-0.0393758	-0.0297089	-0.0174488		0.0248333	0.524833	-0.591333	-0.572967	-0.465233
3663.5	-0.0149	-0.0342	-0.0311	-0.0267333	-0.0069	-0.0085	-0.0118	-0.00906667	0.0249	0.0306	0.042	0.0325		0.025	0.0089951	0.00684922	0.00810871	0.00883333	0.00381262	0.0269333	0.013721	0.135	0.0418332								3663.5	0.0128077	0.0205703	0.0499419	0.00156349	0.000878347	0.000304219	-0.039541	-0.0296369	-0.0174419		0.025	0.525	-0.591167	-0.573067	-0.465
3663	-0.0151	-0.0344	-0.0314	-0.0269667	-0.0071	-0.009	-0.0122	-0.00943333	0.0248	0.0306	0.0418	0.0324		0.0252333	0.00907905	0.00691315	0.00818439	0.0091	0.00392772	0.0272	0.0138569	0.135267	0.0419158								3663	0.0130068	0.02077	0.0501002	0.00159788	0.000912243	0.000313297	-0.0399734	-0.0302034	-0.0177002		0.0252333	0.525233	-0.5909	-0.5728	-0.464733
3662.5	-0.0154	-0.0346	-0.0314	-0.0271333	-0.0073	-0.0092	-0.0126	-0.0097	0.0244	0.0305	0.0415	0.0321333		0.0252667	0.00909105	0.00692228	0.0081952	0.00913333	0.0039421	0.0272667	0.0138908	0.1354	0.0419571								3662.5	0.0130331	0.0208131	0.0501523	0.00161335	0.000931051	0.000324684	-0.0401665	-0.0305131	-0.018019		0.0252667	0.525267	-0.590867	-0.572733	-0.4646
3662	-0.0153	-0.0341	-0.0309	-0.0267667	-0.0071	-0.0087	-0.0122	-0.00933333	0.0247	0.0308	0.0417	0.0324		0.0250333	0.00900709	0.00685835	0.00811952	0.0089	0.00384139	0.0270667	0.013789	0.1352	0.0418951								3662	0.0128485	0.0206473	0.0500147	0.00156936	0.000898839	0.000310276	-0.0396152	-0.0299806	-0.0176147		0.0250333	0.525033	-0.5911	-0.572933	-0.4648
3661.5	-0.0153	-0.034	-0.031	-0.0267667	-0.007	-0.0085	-0.012	-0.00916667	0.0247	0.0309	0.0417	0.0324333		0.0249333	0.00897111	0.00683096	0.00808709	0.00876667	0.00378384	0.0269333	0.013721	0.135033	0.0418435								3661.5	0.012755	0.020552	0.0499306	0.00156196	0.000883199	0.000306154	-0.0395216	-0.0297187	-0.0174972		0.0249333	0.524933	-0.591233	-0.573067	-0.464967
3661	-0.0152	-0.034	-0.0312	-0.0268	-0.007	-0.0084	-0.0118	-0.00906667	0.0246	0.0309	0.0418	0.0324333		0.025	0.0089951	0.00684922	0.00810871	0.00883333	0.00381262	0.0270667	0.013789	0.1352	0.0418951								3661	0.0128077	0.0206382	0.0500038	0.00156877	0.000882378	0.000308723	-0.0396077	-0.0297048	-0.0175705		0.025	0.525	-0.591167	-0.572933	-0.4648
3660.5	-0.0151	-0.0341	-0.0312	-0.0268	-0.0069	-0.0084	-0.0116	-0.00896667	0.0246	0.0307	0.0419	0.0324		0.0249667	0.0089831	0.00684009	0.0080979	0.00863333	0.0037263	0.027	0.013755	0.135133	0.0418745								3660.5	0.0127094	0.0205951	0.0499724	0.00156099	0.000873897	0.000308789	-0.0395094	-0.0295618	-0.0175724		0.0249667	0.524967	-0.591367	-0.573	-0.464867
3660	-0.0148	-0.0342	-0.0311	-0.0267	-0.0068	-0.0084	-0.0115	-0.0089	0.0246	0.0307	0.042	0.0324333		0.0246333	0.00886317	0.00674877	0.00798978	0.00846667	0.00365436	0.0268667	0.0136871	0.134867	0.0417918								3660	0.0125175	0.0204358	0.0497816	0.00153801	0.000860591	0.000300963	-0.0392175	-0.0293358	-0.0173483		0.0246333	0.524633	-0.591533	-0.573133	-0.465133
3659.5	-0.0146	-0.0344	-0.0313	-0.0267667	-0.007	-0.0084	-0.0117	-0.00903333	0.0248	0.0309	0.0421	0.0326		0.0249333	0.00897111	0.00683096	0.00808709	0.00873333	0.00376946	0.0270667	0.013789	0.135	0.0418332								3659.5	0.0127406	0.0206199	0.0499203	0.00156082	0.000879315	0.000299991	-0.0395072	-0.0296533	-0.0173203		0.0249333	0.524933	-0.591267	-0.572933	-0.465
3659	-0.015	-0.0345	-0.0317	-0.0270667	-0.0072	-0.0087	-0.0121	-0.00933333	0.0247	0.031	0.042	0.0325667		0.0255	0.009175	0.00698621	0.00827088	0.00906667	0.00391333	0.0273333	0.0139248	0.135267	0.0419158								3659	0.0130883	0.020911	0.0501867	0.00161242	0.000914721	0.000310465	-0.040155	-0.0302444	-0.01762		0.0255	0.5255	-0.590933	-0.572667	-0.464733
3658.5	-0.0153	-0.0343	-0.0314	-0.027	-0.0071	-0.0086	-0.012	-0.00923333	0.0246	0.031	0.042	0.0325333		0.0257333	0.00925895	0.00705013	0.00834657	0.0091	0.00392772	0.0272333	0.0138739	0.1353	0.0419261								3658.5	0.0131867	0.020924	0.0502727	0.00161497	0.000909465	0.000314685	-0.0401867	-0.0301573	-0.0177394		0.0257333	0.525733	-0.5909	-0.572767	-0.4647
3658	-0.015	-0.0339	-0.0311	-0.0266667	-0.0072	-0.0083	-0.0118	-0.0091	0.0246	0.031	0.0421	0.0325667		0.0254333	0.00915101	0.00696794	0.00824926	0.00856667	0.00369752	0.0265667	0.0135342	0.134833	0.0417815								3658	0.0128485	0.0205022	0.0500308	0.00156145	0.000876289	0.000304995	-0.0395152	-0.0296022	-0.0174641		0.0254333	0.525433	-0.591433	-0.573433	-0.465167
3657.5	-0.0151	-0.0339	-0.0313	-0.0267667	-0.0074	-0.0082	-0.012	-0.0092	0.0245	0.031	0.042	0.0325		0.0261	0.00939088	0.00715059	0.00846549	0.00856667	0.00369752	0.0265667	0.0135342	0.135533	0.0419984								3657.5	0.0130884	0.0206848	0.0504639	0.00158843	0.000893103	0.000322703	-0.0398551	-0.0298848	-0.0179639		0.0261	0.5261	-0.591433	-0.573433	-0.464467
3657	-0.0159	-0.0343	-0.0317	-0.0273	-0.0075	-0.0087	-0.0127	-0.00963333	0.024	0.0303	0.0414	0.0319		0.0269333	0.00969072	0.0073789	0.00873578	0.0088	0.00379823	0.0270667	0.013789	0.137633	0.0426492								3657	0.0134889	0.0211679	0.051385	0.00166374	0.000948713	0.000379663	-0.0407889	-0.0308012	-0.019485		0.0269333	0.526933	-0.5912	-0.572933	-0.462367
3656.5	-0.0157	-0.0345	-0.0313	-0.0271667	-0.0073	-0.0085	-0.0122	-0.00933333	0.0242	0.0303	0.0413	0.0319333		0.0263333	0.00947484	0.00721451	0.00854117	0.0083	0.00358242	0.0265667	0.0135342	0.1367	0.04236								3656.5	0.0130573	0.0207488	0.0509011	0.00161796	0.000904932	0.000359777	-0.0402239	-0.0300821	-0.0189678		0.0263333	0.526333	-0.5917	-0.573433	-0.4633
3656	-0.0159	-0.0345	-0.0311	-0.0271667	-0.0075	-0.0088	-0.0123	-0.00953333	0.0245	0.0305	0.0415	0.0321667		0.0261	0.00939088	0.00715059	0.00846549	0.00873333	0.00376946	0.0269667	0.013738	0.137567	0.0426285								3656	0.0131603	0.0208886	0.051094	0.00162627	0.000925494	0.000358244	-0.040327	-0.0304219	-0.0189273		0.0261	0.5261	-0.591267	-0.573033	-0.462433
3655.5	-0.0157	-0.0345	-0.0314	-0.0272	-0.0072	-0.0088	-0.0122	-0.0094	0.0247	0.0302	0.0414	0.0321		0.0251	0.00903108	0.00687662	0.00814114	0.0084	0.00362558	0.0265667	0.0135342	0.1358	0.0420811								3655.5	0.0126567	0.0204109	0.0502222	0.00158855	0.000888687	0.000328414	-0.0398567	-0.0298109	-0.0181222		0.0251	0.5251	-0.5916	-0.573433	-0.4642
3655	-0.015	-0.0342	-0.0314	-0.0268667	-0.0068	-0.0085	-0.0117	-0.009	0.025	0.0306	0.0416	0.0324		0.0252667	0.00909105	0.00692228	0.0081952	0.00883333	0.00381262	0.0270667	0.013789	0.1348	0.0417712								3655	0.0129037	0.0207112	0.0499664	0.00158168	0.000882758	0.000308578	-0.0397703	-0.0297112	-0.0175664		0.0252667	0.525267	-0.591167	-0.572933	-0.4652
3654.5	-0.015	-0.0343	-0.0313	-0.0268667	-0.0069	-0.0085	-0.0118	-0.00906667	0.0248	0.0307	0.0417	0.0324		0.0256	0.00921098	0.0070136	0.00830332	0.00906667	0.00391333	0.0273667	0.0139418	0.134933	0.0418125								3654.5	0.0131243	0.0209554	0.0501158	0.00159928	0.000901324	0.00031385	-0.039991	-0.0300221	-0.0177158		0.0256	0.5256	-0.590933	-0.572633	-0.465067
3654	-0.0152	-0.0344	-0.0312	-0.0269333	-0.0072	-0.0086	-0.012	-0.00926667	0.0247	0.0307	0.0418	0.0324		0.0256333	0.00922297	0.00702274	0.00831413	0.0091	0.00392772	0.0272	0.0138569	0.134967	0.0418228								3654	0.0131507	0.0208796	0.050137	0.00160673	0.000908799	0.0003146	-0.040084	-0.0301463	-0.017737		0.0256333	0.525633	-0.5909	-0.5728	-0.465033
3653.5	-0.0149	-0.0342	-0.0311	-0.0267333	-0.0073	-0.0085	-0.0119	-0.00923333	0.0248	0.0308	0.0421	0.0325667		0.0254	0.00913902	0.00695881	0.00823845	0.00896667	0.00387017	0.0268333	0.0136701	0.134733	0.0417505								3653.5	0.0130092	0.0206289	0.049989	0.00157947	0.000891753	0.000303537	-0.0397425	-0.0298622	-0.0174223		0.0254	0.5254	-0.591033	-0.573167	-0.465267
3653	-0.0147	-0.0337	-0.0308	-0.0264	-0.007	-0.0081	-0.0117	-0.00893333	0.0249	0.0314	0.0424	0.0329		0.0254667	0.00916301	0.00697707	0.00826007	0.00866667	0.00374068	0.0266	0.0135512	0.1346	0.0417092								3653	0.0129037	0.0205283	0.0499693	0.00154478	0.000867987	0.000291361	-0.0393037	-0.0294616	-0.0170693		0.0254667	0.525467	-0.591333	-0.5734	-0.4654
3652.5	-0.015	-0.0337	-0.031	-0.0265667	-0.0068	-0.008	-0.0119	-0.0089	0.0249	0.0314	0.0424	0.0329		0.0263	0.00946284	0.00720538	0.00853036	0.0087	0.00375507	0.0267	0.0136022	0.1354	0.0419571								3652.5	0.0132179	0.0208075	0.0504875	0.00158281	0.000882538	0.000309319	-0.0397846	-0.0297075	-0.0175875		0.0263	0.5263	-0.5913	-0.5733	-0.4646
3652	-0.0154	-0.034	-0.0316	-0.027	-0.0069	-0.0083	-0.0124	-0.0092	0.0249	0.0307	0.0421	0.0325667		0.0270667	0.00973869	0.00741543	0.00877903	0.00856667	0.00369752	0.0264333	0.0134663	0.136333	0.0422463								3652	0.0134362	0.0208817	0.0510254	0.00163509	0.000904911	0.000340723	-0.0404362	-0.0300817	-0.0184587		0.0270667	0.527067	-0.591433	-0.573567	-0.463667
3651.5	-0.0155	-0.0338	-0.0313	-0.0268667	-0.007	-0.0081	-0.0122	-0.0091	0.025	0.0308	0.0421	0.0326333		0.0271	0.00975069	0.00742456	0.00878984	0.00733333	0.00316519	0.0248	0.0126342	0.1351	0.0418642								3651.5	0.0129159	0.0200588	0.050654	0.00158265	0.000850234	0.000324744	-0.0397825	-0.0291588	-0.0180207		0.0271	0.5271	-0.592667	-0.5752	-0.4649
3651	-0.016	-0.0342	-0.0314	-0.0272	-0.008	-0.0085	-0.0121	-0.00953333	0.0246	0.0304	0.0415	0.0321667		0.0261333	0.00940288	0.00715972	0.0084763	0.00623333	0.00269041	0.0237333	0.0120908	0.1334	0.0413374								3651	0.0120933	0.0192505	0.0498137	0.00154396	0.000828511	0.000311417	-0.0392933	-0.0287839	-0.017647		0.0261333	0.526133	-0.593767	-0.576267	-0.4666
3650.5	-0.0161	-0.0346	-0.0318	-0.0275	-0.0082	-0.0086	-0.012	-0.0096	0.0251	0.0307	0.0416	0.0324667		0.0265	0.0095348	0.00726018	0.00859523	0.00623333	0.00269041	0.0243667	0.0124135	0.1342	0.0415853								3650.5	0.0122252	0.0196736	0.0501805	0.00157809	0.000856946	0.00031378	-0.0397252	-0.0292736	-0.0177138		0.0265	0.5265	-0.593767	-0.575633	-0.4658
3650	-0.0165	-0.035	-0.0319	-0.0278	-0.0079	-0.0081	-0.0118	-0.00926667	0.0256	0.0308	0.0422	0.0328667		0.0275667	0.00991859	0.00755241	0.0089412	0.007	0.00302132	0.0257667	0.0131267	0.137533	0.0426182								3650	0.0129399	0.0206791	0.0515594	0.00165974	0.000896748	0.000349418	-0.0407399	-0.0299458	-0.0186927		0.0275667	0.527567	-0.593	-0.574233	-0.462467
3649.5	-0.0163	-0.0354	-0.0321	-0.0279333	-0.0082	-0.0082	-0.0118	-0.0094	0.0251	0.0312	0.042	0.0327667		0.0269	0.00967872	0.00736976	0.00872497	0.00656667	0.00283429	0.0251667	0.012821	0.136067	0.0421637								3649.5	0.012513	0.0201908	0.0508887	0.00163591	0.000875614	0.000328407	-0.0404463	-0.0295908	-0.018122		0.0269	0.5269	-0.593433	-0.574833	-0.463933
3649	-0.0163	-0.0347	-0.0321	-0.0277	-0.0082	-0.0086	-0.0122	-0.00966667	0.0247	0.0312	0.0414	0.0324333		0.0270333	0.0097267	0.00740629	0.00876822	0.00703333	0.00303571	0.0252333	0.012855	0.136433	0.0422773								3649	0.0127624	0.0202613	0.0510455	0.00163721	0.000895681	0.000346414	-0.0404624	-0.0299279	-0.0186122		0.0270333	0.527033	-0.592967	-0.574767	-0.463567
3648.5	-0.0161	-0.0346	-0.032	-0.0275667	-0.0076	-0.0084	-0.0123	-0.00943333	0.0251	0.0309	0.0414	0.0324667		0.0265667	0.00955879	0.00727844	0.00861686	0.00703333	0.00303571	0.0248	0.0126342	0.135767	0.0420707								3648.5	0.0125945	0.0199127	0.0506876	0.00161292	0.000861187	0.000332002	-0.0401612	-0.029346	-0.0182209		0.0265667	0.526567	-0.592967	-0.5752	-0.464233
3648	-0.0158	-0.0343	-0.0315	-0.0272	-0.0075	-0.0079	-0.012	-0.00913333	0.0253	0.0313	0.0421	0.0329		0.0270333	0.0097267	0.00740629	0.00876822	0.0073	0.00315081	0.0248333	0.0126512	0.135433	0.0419674								3648	0.0128775	0.0200575	0.0507357	0.00160621	0.000852104	0.000318111	-0.0400775	-0.0291908	-0.0178357		0.0270333	0.527033	-0.5927	-0.575167	-0.464567
3647.5	-0.0158	-0.0345	-0.0317	-0.0273333	-0.0076	-0.0082	-0.0122	-0.00933333	0.0247	0.0306	0.0413	0.0322		0.0268333	0.00965474	0.0073515	0.00870335	0.00703333	0.00303571	0.0246667	0.0125663	0.133833	0.0414716								3647.5	0.0126904	0.0199178	0.050175	0.0016019	0.000855628	0.0003231	-0.0400238	-0.0292511	-0.017975		0.0268333	0.526833	-0.592967	-0.575333	-0.466167
3647	-0.0161	-0.0349	-0.0321	-0.0277	-0.0074	-0.0093	-0.0128	-0.00983333	0.0242	0.0299	0.0409	0.0316667		0.0264667	0.00952281	0.00725104	0.00858442	0.00763333	0.00329468	0.0257333	0.0131097	0.134267	0.0416059								3647	0.0128175	0.0203607	0.0501903	0.00164167	0.000911682	0.000343127	-0.0405175	-0.0301941	-0.0185237		0.0264667	0.526467	-0.592367	-0.574267	-0.465733
3646.5	-0.0159	-0.0348	-0.0322	-0.0276333	-0.0075	-0.0096	-0.0126	-0.0099	0.0241	0.0302	0.0414	0.0319		0.0257	0.00924696	0.007041	0.00833575	0.00783333	0.003381	0.0261	0.0132965	0.1343	0.0416163								3646.5	0.012628	0.0203375	0.049952	0.00162097	0.000914306	0.000325875	-0.0402613	-0.0302375	-0.018052		0.0257	0.5257	-0.592167	-0.5739	-0.4657
3646	-0.0155	-0.0346	-0.0319	-0.0273333	-0.0075	-0.0091	-0.012	-0.00953333	0.0246	0.0309	0.0416	0.0323667		0.0254	0.00913902	0.00695881	0.00823845	0.00813333	0.00351049	0.0262	0.0133474	0.134367	0.0416369								3646	0.0126495	0.0203063	0.0498754	0.00159863	0.000890401	0.000306554	-0.0399828	-0.0298396	-0.0175087		0.0254	0.5254	-0.591867	-0.5738	-0.465633
3645.5	-0.0151	-0.0343	-0.0314	-0.0269333	-0.0071	-0.0082	-0.0118	-0.00903333	0.0251	0.0313	0.0419	0.0327667		0.0255333	0.00918699	0.00699534	0.0082817	0.0088	0.00379823	0.0267	0.0136022	0.134967	0.0418228								3645.5	0.0129852	0.0205975	0.0501045	0.00159349	0.000877986	0.000300602	-0.0399186	-0.0296308	-0.0173379		0.0255333	0.525533	-0.5912	-0.5733	-0.465033
3645	-0.0148	-0.0342	-0.0311	-0.0267	-0.0068	-0.0079	-0.0116	-0.00876667	0.0252	0.0314	0.0424	0.033		0.0257333	0.00925895	0.00705013	0.00834657	0.00923333	0.00398527	0.0273	0.0139078	0.135567	0.0420088								3645	0.0132442	0.020958	0.0503553	0.00159554	0.000883554	0.000301207	-0.0399442	-0.0297246	-0.0173553		0.0257333	0.525733	-0.590767	-0.5727	-0.464433
3644.5	-0.0149	-0.0341	-0.031	-0.0266667	-0.0068	-0.0081	-0.0115	-0.0088	0.0252	0.0315	0.0425	0.0330667		0.0254	0.00913902	0.00695881	0.00823845	0.00906667	0.00391333	0.0271333	0.0138229	0.135567	0.0420088								3644.5	0.0130523	0.0207817	0.0502472	0.0015776	0.000875079	0.000295171	-0.039719	-0.0295817	-0.0171805		0.0254	0.5254	-0.590933	-0.572867	-0.464433
3644	-0.015	-0.034	-0.0312	-0.0267333	-0.0069	-0.0084	-0.0117	-0.009	0.0251	0.0313	0.0425	0.0329667		0.0250667	0.00901908	0.00686749	0.00813033	0.00883333	0.00381262	0.0268	0.0136531	0.1352	0.0418951								3644	0.0128317	0.0205206	0.0500255	0.00156539	0.000871466	0.000291003	-0.039565	-0.0295206	-0.0170588		0.0250667	0.525067	-0.591167	-0.5732	-0.4648
3643.5	-0.015	-0.0341	-0.0313	-0.0268	-0.0069	-0.0088	-0.0119	-0.0092	0.0248	0.031	0.0424	0.0327333		0.0252	0.00906706	0.00690402	0.00817358	0.00863333	0.0037263	0.0267333	0.0136191	0.134967	0.0418228								3643.5	0.0127934	0.0205232	0.0499964	0.00156763	0.000883466	0.000298014	-0.0395934	-0.0297232	-0.0172631		0.0252	0.5252	-0.591367	-0.573267	-0.465033
3643	-0.015	-0.0342	-0.0311	-0.0267667	-0.0068	-0.0087	-0.012	-0.00916667	0.0248	0.0308	0.0422	0.0326		0.0254	0.00913902	0.00695881	0.00823845	0.00866667	0.00374068	0.0268333	0.0136701	0.135	0.0418332								3643	0.0128797	0.0206289	0.0500716	0.00157183	0.000887776	0.000305257	-0.0396464	-0.0297956	-0.0174716		0.0254	0.5254	-0.591333	-0.573167	-0.465
3642.5	-0.015	-0.0339	-0.0311	-0.0266667	-0.0069	-0.0084	-0.0119	-0.00906667	0.0249	0.031	0.042	0.0326333		0.0257667	0.00927095	0.00705927	0.00835738	0.0091	0.00392772	0.0271667	0.0138399	0.135367	0.0419468								3642.5	0.0131987	0.0208992	0.0503042	0.00158924	0.000897951	0.000312258	-0.0398653	-0.0299658	-0.0176708		0.0257667	0.525767	-0.5909	-0.572833	-0.464633
3642	-0.0149	-0.0336	-0.0308	-0.0264333	-0.0069	-0.0082	-0.0116	-0.0089	0.0248	0.031	0.0421	0.0326333		0.0258333	0.00929493	0.00707753	0.008379	0.00936667	0.00404281	0.0273667	0.0139418	0.135533	0.0419984								3642	0.0133377	0.0210193	0.0503774	0.00158174	0.000895166	0.000314853	-0.0397711	-0.0299193	-0.0177441		0.0258333	0.525833	-0.590633	-0.572633	-0.464467
3641.5	-0.0146	-0.0337	-0.0305	-0.0262667	-0.0068	-0.008	-0.0114	-0.00873333	0.0249	0.0309	0.0424	0.0327333		0.0257667	0.00927095	0.00705927	0.00835738	0.00916667	0.00395649	0.0273333	0.0139248	0.135467	0.0419778								3641.5	0.0132274	0.0209841	0.0503351	0.00155978	0.000883124	0.000309824	-0.0394941	-0.0297174	-0.0176018		0.0257667	0.525767	-0.590833	-0.572667	-0.464533
3641	-0.0142	-0.0336	-0.0304	-0.0260667	-0.0065	-0.0078	-0.0112	-0.0085	0.0252	0.0312	0.0425	0.0329667		0.0255667	0.00919899	0.00700447	0.00829251	0.00883333	0.00381262	0.0272333	0.0138739	0.1355	0.0419881								3641	0.0130116	0.0208783	0.0502806	0.00152711	0.000863087	0.000299773	-0.0390783	-0.0293783	-0.0173139		0.0255667	0.525567	-0.591167	-0.572767	-0.4645
3640.5	-0.0142	-0.0335	-0.0305	-0.0260667	-0.0063	-0.0076	-0.0111	-0.00833333	0.0253	0.0317	0.0425	0.0331667		0.0252667	0.00909105	0.00692228	0.0081952	0.00866667	0.00374068	0.027	0.013755	0.135433	0.0419674								3640.5	0.0128317	0.0206773	0.0501626	0.00151309	0.000841616	0.000288863	-0.0388984	-0.0290106	-0.016996		0.0252667	0.525267	-0.591333	-0.573	-0.464567
3640	-0.0147	-0.0339	-0.0309	-0.0265	-0.0066	-0.008	-0.0114	-0.00866667	0.025	0.0315	0.0425	0.033		0.0253333	0.00911503	0.00694055	0.00821683	0.00883333	0.00381262	0.0268667	0.0136871	0.1352	0.0418951								3640	0.0129277	0.0206276	0.050112	0.00155454	0.000858155	0.000292819	-0.0394277	-0.0292943	-0.017112		0.0253333	0.525333	-0.591167	-0.573133	-0.4648
3639.5	-0.0149	-0.0344	-0.0313	-0.0268667	-0.0069	-0.0086	-0.012	-0.00916667	0.0246	0.0311	0.0422	0.0326333		0.0255667	0.00919899	0.00700447	0.00829251	0.00916667	0.00395649	0.0269	0.0137041	0.1352	0.0418951								3639.5	0.0131555	0.0207085	0.0501876	0.00160177	0.000892527	0.000308154	-0.0400221	-0.0298752	-0.0175543		0.0255667	0.525567	-0.590833	-0.5731	-0.4648
3639	-0.0149	-0.0343	-0.0311	-0.0267667	-0.0068	-0.0085	-0.0119	-0.00906667	0.0245	0.031	0.0421	0.0325333		0.0257	0.00924696	0.007041	0.00833575	0.0091	0.00392772	0.0268333	0.0136701	0.135233	0.0419055								3639	0.0131747	0.0207111	0.0502412	0.00159531	0.000886715	0.000313569	-0.0399413	-0.0297778	-0.0177079		0.0257	0.5257	-0.5909	-0.573167	-0.464767
3638.5	-0.0146	-0.0339	-0.0306	-0.0263667	-0.0064	-0.0081	-0.0114	-0.00863333	0.0248	0.0314	0.0423	0.0328333		0.0254	0.00913902	0.00695881	0.00823845	0.00853333	0.00368313	0.0264667	0.0134833	0.1347	0.0417402								3638.5	0.0128222	0.0204421	0.0499787	0.00153576	0.000845381	0.000293962	-0.0391888	-0.0290754	-0.0171453		0.0254	0.5254	-0.591467	-0.573533	-0.4653
3638	-0.0147	-0.0339	-0.0307	-0.0264333	-0.0064	-0.0081	-0.0113	-0.0086	0.0252	0.0314	0.0423	0.0329667		0.0251667	0.00905506	0.00689488	0.00816277	0.0085	0.00366875	0.0267	0.0136022	0.134633	0.0417195								3638	0.0127238	0.020497	0.0498823	0.00153328	0.000846638	0.000286139	-0.0391571	-0.029097	-0.0169156		0.0251667	0.525167	-0.5915	-0.5733	-0.465367
3637.5	-0.0148	-0.0339	-0.0307	-0.0264667	-0.0066	-0.0084	-0.0113	-0.00876667	0.0252	0.0312	0.0424	0.0329333		0.0252333	0.00907905	0.00691315	0.00818439	0.00886667	0.00382701	0.0269667	0.013738	0.135	0.0418332								3637.5	0.0129061	0.0206512	0.0500176	0.00155021	0.000865409	0.000291871	-0.0393727	-0.0294178	-0.0170842		0.0252333	0.525233	-0.591133	-0.573033	-0.465
3637	-0.0146	-0.0338	-0.0308	-0.0264	-0.0065	-0.0086	-0.0114	-0.00883333	0.025	0.0312	0.0425	0.0329		0.0254333	0.00915101	0.00696794	0.00824926	0.00913333	0.0039421	0.0271	0.0138059	0.1353	0.0419261								3637	0.0130931	0.0207739	0.0501754	0.00155971	0.000876587	0.000298439	-0.0394931	-0.0296072	-0.0172754		0.0254333	0.525433	-0.590867	-0.5729	-0.4647
3636.5	-0.0143	-0.0339	-0.0307	-0.0263	-0.0065	-0.0083	-0.0113	-0.0087	0.025	0.0313	0.0425	0.0329333		0.0259	0.00931892	0.00709579	0.00840062	0.0093	0.00401404	0.0272667	0.0138908	0.1356	0.0420191								3636.5	0.013333	0.0209866	0.0504197	0.00157077	0.000881297	0.000305773	-0.039633	-0.0296866	-0.0174864		0.0259	0.5259	-0.5907	-0.572733	-0.4644
3636	-0.0143	-0.0337	-0.0303	-0.0261	-0.0065	-0.0078	-0.011	-0.00843333	0.0253	0.0316	0.0429	0.0332667		0.0257667	0.00927095	0.00705927	0.00835738	0.00883333	0.00381262	0.0270667	0.013789	0.1353	0.0419261								3636	0.0130836	0.0208482	0.0502835	0.00153535	0.00085741	0.000289573	-0.0391836	-0.0292816	-0.0170168		0.0257667	0.525767	-0.591167	-0.572933	-0.4647
3635.5	-0.0144	-0.0333	-0.0302	-0.0259667	-0.0063	-0.0077	-0.0109	-0.0083	0.0258	0.0317	0.043	0.0335		0.0254	0.00913902	0.00695881	0.00823845	0.00836667	0.0036112	0.0266	0.0135512	0.1347	0.0417402								3635.5	0.0127502	0.02051	0.0499787	0.001499	0.000830018	0.000271546	-0.0387169	-0.02881	-0.0164787		0.0254	0.5254	-0.591633	-0.5734	-0.4653
3635	-0.0145	-0.0334	-0.0305	-0.0261333	-0.0064	-0.0079	-0.0111	-0.00846667	0.0259	0.0315	0.0425	0.0333		0.0258333	0.00929493	0.00707753	0.008379	0.0084	0.00362558	0.0266	0.0135512	0.135	0.0418332								3635	0.0129205	0.0206287	0.0502122	0.0015252	0.000846543	0.000286021	-0.0390539	-0.0290954	-0.0169122		0.0258333	0.525833	-0.5916	-0.5734	-0.465
3634.5	-0.0146	-0.0333	-0.0306	-0.0261667	-0.0061	-0.0081	-0.0111	-0.00843333	0.0257	0.0313	0.0425	0.0331667		0.0264	0.00949882	0.00723278	0.0085628	0.00856667	0.00369752	0.0265667	0.0135342	0.135467	0.0419778								3634.5	0.0131963	0.020767	0.0505406	0.00154945	0.00085266	0.000301853	-0.039363	-0.0292003	-0.0173739		0.0264	0.5264	-0.591433	-0.573433	-0.464533
3634	-0.0144	-0.0331	-0.0306	-0.0260333	-0.0058	-0.0078	-0.0108	-0.00813333	0.0253	0.0313	0.0429	0.0331667		0.0263667	0.00948683	0.00722365	0.00855199	0.00873333	0.00376946	0.0266333	0.0135682	0.1349	0.0418022								3634	0.0132563	0.0207918	0.0503542	0.00154367	0.000836666	0.00029541	-0.0392896	-0.0289252	-0.0171875		0.0263667	0.526367	-0.591267	-0.573367	-0.4651
3633.5	-0.0144	-0.0334	-0.0306	-0.0261333	-0.0063	-0.0077	-0.0109	-0.0083	0.025	0.0313	0.0428	0.0330333		0.0260667	0.00937889	0.00714146	0.00845468	0.0089	0.00384139	0.0269667	0.013738	0.135133	0.0418745								3633.5	0.0132203	0.0208795	0.0503292	0.00154871	0.000851442	0.000299146	-0.0393536	-0.0291795	-0.0172958		0.0260667	0.526067	-0.5911	-0.573033	-0.464867
3633	-0.0146	-0.0337	-0.0309	-0.0264	-0.0068	-0.0079	-0.0111	-0.0086	0.025	0.0314	0.0423	0.0329		0.0257667	0.00927095	0.00705927	0.00835738	0.00883333	0.00381262	0.0269	0.0137041	0.135233	0.0419055								3633	0.0130836	0.0207633	0.0502628	0.00155895	0.000862204	0.000301468	-0.0394836	-0.0293633	-0.0173628		0.0257667	0.525767	-0.591167	-0.5731	-0.464767
3632.5	-0.0146	-0.0336	-0.0309	-0.0263667	-0.0065	-0.0079	-0.011	-0.00846667	0.0253	0.0317	0.0423	0.0331		0.0255333	0.00918699	0.00699534	0.0082817	0.00853333	0.00368313	0.0266	0.0135512	0.134833	0.0417815								3632.5	0.0128701	0.0205466	0.0500632	0.00153953	0.000841767	0.000287751	-0.0392368	-0.0290132	-0.0169632		0.0255333	0.525533	-0.591467	-0.5734	-0.465167
3632	-0.0147	-0.0337	-0.0307	-0.0263667	-0.0063	-0.0081	-0.011	-0.00846667	0.0253	0.0318	0.0424	0.0331667		0.0254333	0.00915101	0.00696794	0.00824926	0.0081	0.0034961	0.0260667	0.0132795	0.134533	0.0416886								3632	0.0126471	0.0202475	0.0499378	0.00152207	0.000824501	0.000281271	-0.0390138	-0.0287141	-0.0167712		0.0254333	0.525433	-0.5919	-0.573933	-0.465467
3631.5	-0.0148	-0.0338	-0.0307	-0.0264333	-0.0064	-0.0082	-0.0113	-0.00863333	0.0253	0.0317	0.0423	0.0331		0.0258667	0.00930693	0.00708666	0.00838981	0.008	0.00345294	0.026	0.0132456	0.1344	0.0416472								3631.5	0.0127599	0.0203322	0.0500371	0.00153611	0.000839003	0.000286864	-0.0391932	-0.0289655	-0.0169371		0.0258667	0.525867	-0.592	-0.574	-0.4656
3631	-0.0147	-0.0336	-0.0308	-0.0263667	-0.0061	-0.0077	-0.0111	-0.0083	0.0254	0.0318	0.0427	0.0333		0.0268667	0.00966673	0.00736063	0.00871416	0.00826667	0.00356804	0.0261	0.0132965	0.134733	0.0417505								3631	0.0132348	0.0206571	0.0504647	0.00156827	0.000838515	0.000294627	-0.0396014	-0.0289571	-0.0171647		0.0268667	0.526867	-0.591733	-0.5739	-0.465267
3630.5	-0.0157	-0.0342	-0.0309	-0.0269333	-0.0064	-0.0078	-0.0114	-0.00853333	0.0248	0.0313	0.0426	0.0329		0.0276667	0.00995457	0.00757981	0.00897364	0.00836667	0.0036112	0.0263	0.0133984	0.137033	0.0424632								3630.5	0.0135658	0.0209782	0.0514369	0.00164018	0.00087093	0.000343616	-0.0404991	-0.0295115	-0.0185369		0.0276667	0.527667	-0.591633	-0.5737	-0.462967
3630	-0.0161	-0.0346	-0.0313	-0.0273333	-0.007	-0.0081	-0.0117	-0.00893333	0.0244	0.0304	0.0424	0.0324		0.0275667	0.00991859	0.00755241	0.0089412	0.00726667	0.00313642	0.0251667	0.012821	0.137733	0.0426802								3630	0.013055	0.0203734	0.0516214	0.00163122	0.000858886	0.000369461	-0.0403883	-0.0293068	-0.0192214		0.0275667	0.527567	-0.592733	-0.574833	-0.462267
3629.5	-0.0153	-0.0338	-0.0309	-0.0266667	-0.0068	-0.0075	-0.0117	-0.00866667	0.0248	0.0304	0.0426	0.0326		0.0282333	0.0101585	0.00773506	0.00915744	0.00673333	0.00290622	0.0241333	0.0122946	0.1371	0.0424839								3629.5	0.0130647	0.0200296	0.0516413	0.00157858	0.000823478	0.000362573	-0.0397314	-0.0286963	-0.0190413		0.0282333	0.528233	-0.593267	-0.575867	-0.4629
3629	-0.0161	-0.0344	-0.0311	-0.0272	-0.0076	-0.0078	-0.0121	-0.00916667	0.0242	0.0298	0.0419	0.0319667		0.0278	0.0100025	0.00761634	0.00901689	0.00676667	0.00292061	0.0243667	0.0124135	0.1377	0.0426698								3629	0.0129232	0.0200298	0.0516867	0.00160987	0.000852433	0.00038888	-0.0401232	-0.0291965	-0.01972		0.0278	0.5278	-0.593233	-0.575633	-0.4623
3628.5	-0.0156	-0.035	-0.0317	-0.0274333	-0.0076	-0.0079	-0.0119	-0.00913333	0.0247	0.0304	0.0417	0.0322667		0.0278	0.0100025	0.00761634	0.00901689	0.00846667	0.00365436	0.0264	0.0134493	0.136733	0.0423703								3628.5	0.0136569	0.0210657	0.0513872	0.00168841	0.00091198	0.000365594	-0.0410902	-0.030199	-0.0191205		0.0278	0.5278	-0.591533	-0.5736	-0.463267
3628	-0.0153	-0.0345	-0.0314	-0.0270667	-0.0072	-0.0078	-0.0118	-0.00893333	0.0249	0.0314	0.0418	0.0327		0.0281	0.0101105	0.00769853	0.00911419	0.00956667	0.00412914	0.0276667	0.0140946	0.137733	0.0426802								3628	0.0142396	0.0217932	0.0517943	0.00170621	0.000944117	0.000364594	-0.0413063	-0.0307265	-0.0190943		0.0281	0.5281	-0.590433	-0.572333	-0.462267
3627.5	-0.0147	-0.034	-0.0311	-0.0266	-0.0069	-0.0078	-0.0117	-0.0088	0.0249	0.0314	0.0422	0.0328333		0.0267	0.00960676	0.00731497	0.0086601	0.00856667	0.00369752	0.0266667	0.0135852	0.136033	0.0421534								3627.5	0.0133043	0.0209002	0.0508135	0.00159235	0.000882099	0.000323285	-0.0399043	-0.0297002	-0.0179801		0.0267	0.5267	-0.591433	-0.573333	-0.463967
3627	-0.0142	-0.0333	-0.0303	-0.0259333	-0.006	-0.0074	-0.0111	-0.00816667	0.0255	0.0317	0.0432	0.0334667		0.0256333	0.00922297	0.00702274	0.00831413	0.0078	0.00336661	0.0257667	0.0131267	0.134067	0.0415439								3627	0.0125896	0.0201494	0.0498581	0.00148402	0.000801801	0.000268678	-0.0385229	-0.0283161	-0.0163914		0.0256333	0.525633	-0.5922	-0.574233	-0.465933
3626.5	-0.0145	-0.0335	-0.0302	-0.0260667	-0.0062	-0.0078	-0.011	-0.00833333	0.0253	0.0308	0.0432	0.0331		0.0247667	0.00891114	0.0067853	0.00803303	0.00756667	0.0032659	0.0255667	0.0130248	0.1334	0.0413374								3626.5	0.012177	0.0198101	0.0493704	0.00146258	0.000792052	0.000264726	-0.0382437	-0.0281434	-0.0162704		0.0247667	0.524767	-0.592433	-0.574433	-0.4666
3626	-0.0147	-0.0338	-0.0305	-0.0263333	-0.0063	-0.0081	-0.0111	-0.0085	0.0254	0.0308	0.0429	0.0330333		0.0251333	0.00904307	0.00688575	0.00815196	0.00803333	0.00346733	0.0261667	0.0133305	0.133667	0.04142								3626	0.0125104	0.0202162	0.049572	0.00150884	0.000824621	0.000273526	-0.0388437	-0.0287162	-0.0165386		0.0251333	0.525133	-0.591967	-0.573833	-0.466333
3625.5	-0.0145	-0.0336	-0.0306	-0.0262333	-0.0059	-0.0079	-0.0109	-0.00823333	0.0257	0.0311	0.0429	0.0332333		0.0261333	0.00940288	0.00715972	0.0084763	0.009	0.00388456	0.0271333	0.0138229	0.1349	0.0418022								3625.5	0.0132874	0.0209826	0.0502785	0.00156189	0.000853573	0.000290537	-0.0395208	-0.029216	-0.0170451		0.0261333	0.526133	-0.591	-0.572867	-0.4651
3625	-0.0144	-0.0335	-0.0307	-0.0262	-0.0058	-0.0081	-0.0111	-0.00833333	0.0252	0.0309	0.0425	0.0328667		0.0267333	0.00961876	0.0073241	0.00867091	0.00976667	0.00421546	0.0277667	0.0141456	0.135733	0.0420604								3625	0.0138342	0.0214697	0.0507313	0.00160274	0.000888219	0.000319146	-0.0400342	-0.029803	-0.0178647		0.0267333	0.526733	-0.590233	-0.572233	-0.464267
3624.5	-0.0147	-0.0334	-0.0307	-0.0262667	-0.0061	-0.008	-0.0112	-0.00843333	0.025	0.0311	0.0422	0.0327667		0.0267667	0.00963075	0.00733323	0.00868173	0.00983333	0.00424424	0.0278333	0.0141795	0.135833	0.0420914								3624.5	0.013875	0.0215128	0.0507731	0.00161135	0.000896769	0.000324232	-0.0401417	-0.0299461	-0.0180065		0.0267667	0.526767	-0.590167	-0.572167	-0.464167
3624	-0.0146	-0.0333	-0.0306	-0.0261667	-0.0062	-0.0077	-0.0111	-0.00833333	0.0251	0.0314	0.0423	0.0329333		0.0265333	0.0095468	0.00726931	0.00860604	0.00963333	0.00415791	0.0274	0.0139588	0.135533	0.0419984								3624	0.0137047	0.0212281	0.0506045	0.00158973	0.000873877	0.000312269	-0.0398714	-0.0295614	-0.0176711		0.0265333	0.526533	-0.590367	-0.5726	-0.464467
3623.5	-0.0141	-0.0333	-0.0304	-0.0259333	-0.0062	-0.0076	-0.011	-0.00826667	0.0251	0.0315	0.0425	0.0330333		0.0263	0.00946284	0.00720538	0.00853036	0.00923333	0.00398527	0.0272	0.0138569	0.135	0.0418332								3623.5	0.0134481	0.0210623	0.0503635	0.0015509	0.000860186	0.000300336	-0.0393814	-0.0293289	-0.0173302		0.0263	0.5263	-0.590767	-0.5728	-0.465
3623	-0.0139	-0.0334	-0.0302	-0.0258333	-0.006	-0.0077	-0.011	-0.00823333	0.0251	0.0316	0.0425	0.0330667		0.0265333	0.0095468	0.00726931	0.00860604	0.0094	0.0040572	0.0274333	0.0139758	0.134967	0.0418228								3623	0.013604	0.0212451	0.0504289	0.0015553	0.000868976	0.000301446	-0.0394373	-0.0294784	-0.0173622		0.0265333	0.526533	-0.5906	-0.572567	-0.465033
3622.5	-0.0141	-0.0336	-0.0306	-0.0261	-0.006	-0.008	-0.0112	-0.0084	0.0249	0.0312	0.0421	0.0327333		0.0267	0.00960676	0.00731497	0.0086601	0.00933333	0.00402843	0.0271667	0.0138399	0.135233	0.0419055								3622.5	0.0136352	0.0211549	0.0505656	0.00157889	0.000873491	0.000317989	-0.0397352	-0.0295549	-0.0178322		0.0267	0.5267	-0.590667	-0.572833	-0.464767
3622	-0.0147	-0.034	-0.0314	-0.0267	-0.0065	-0.0083	-0.0119	-0.0089	0.0243	0.0306	0.0418	0.0322333		0.0260333	0.00936689	0.00713232	0.00844387	0.00846667	0.00365436	0.0261333	0.0133135	0.1346	0.0417092								3622	0.0130213	0.0204458	0.0501531	0.00157778	0.000861176	0.000321117	-0.0397213	-0.0293458	-0.0179198		0.0260333	0.526033	-0.591533	-0.573867	-0.4654
3621.5	-0.0145	-0.0338	-0.0313	-0.0265333	-0.0065	-0.008	-0.0115	-0.00866667	0.0247	0.0309	0.0421	0.0325667		0.0254	0.00913902	0.00695881	0.00823845	0.00746667	0.00322274	0.0251333	0.012804	0.133333	0.0413167								3621.5	0.0123618	0.0197628	0.0495552	0.00151283	0.000808237	0.000288609	-0.0388951	-0.0284295	-0.0169885		0.0254	0.5254	-0.592533	-0.574867	-0.466667
3621	-0.014	-0.0334	-0.0308	-0.0260667	-0.0061	-0.0076	-0.011	-0.00823333	0.0254	0.0316	0.0423	0.0331		0.0263	0.00946284	0.00720538	0.00853036	0.0078	0.00336661	0.0257	0.0130927	0.134033	0.0415336								3621	0.0128295	0.0202981	0.050064	0.00151291	0.000814043	0.000287777	-0.0388961	-0.0285314	-0.016964		0.0263	0.5263	-0.5922	-0.5743	-0.465967
3620.5	-0.0145	-0.0335	-0.0307	-0.0262333	-0.0065	-0.0078	-0.0114	-0.00856667	0.0249	0.0311	0.0422	0.0327333		0.0279	0.0100385	0.00764373	0.00904932	0.0088	0.00379823	0.0270333	0.013772	0.136767	0.0423806								3620.5	0.0138368	0.0214157	0.0514299	0.00160561	0.000898943	0.000349563	-0.0400701	-0.0299824	-0.0186966		0.0279	0.5279	-0.5912	-0.572967	-0.463233
3620	-0.0146	-0.0338	-0.0308	-0.0264	-0.0066	-0.0077	-0.0114	-0.00856667	0.0248	0.0309	0.0425	0.0327333		0.0281333	0.0101225	0.00770766	0.009125	0.00906667	0.00391333	0.0272	0.0138569	0.1374	0.0425769								3620	0.0140358	0.0215645	0.0517019	0.00163505	0.00090789	0.000359805	-0.0404358	-0.0301312	-0.0189685		0.0281333	0.528133	-0.590933	-0.5728	-0.4626
3619.5	-0.015	-0.0339	-0.0308	-0.0265667	-0.0065	-0.0077	-0.0112	-0.00846667	0.0249	0.0314	0.0424	0.0329		0.0279333	0.0100505	0.00765286	0.00906013	0.00906667	0.00391333	0.0272	0.0138569	0.137267	0.0425355								3619.5	0.0139639	0.0215098	0.0515957	0.00164272	0.000898586	0.000349528	-0.0405305	-0.0299764	-0.0186957		0.0279333	0.527933	-0.590933	-0.5728	-0.462733
3619	-0.0152	-0.0337	-0.0309	-0.0266	-0.0068	-0.008	-0.0113	-0.0087	0.0247	0.0313	0.042	0.0326667		0.0269667	0.00970271	0.00738803	0.00874659	0.00816667	0.00352487	0.0260667	0.0132795	0.136233	0.0422153								3619	0.0132276	0.0206675	0.0509619	0.00158624	0.000862453	0.000334717	-0.0398276	-0.0293675	-0.0182953		0.0269667	0.526967	-0.591833	-0.573933	-0.463767
3618.5	-0.0151	-0.0332	-0.0309	-0.0264	-0.0066	-0.0078	-0.011	-0.00846667	0.025	0.0316	0.042	0.0328667		0.0263333	0.00947484	0.00721451	0.00854117	0.00756667	0.0032659	0.0252333	0.012855	0.1343	0.0416163								3618.5	0.0127407	0.0200695	0.0501574	0.001532	0.000814312	0.00029897	-0.0391407	-0.0285362	-0.0172908		0.0263333	0.526333	-0.592433	-0.574767	-0.4657
3618	-0.0149	-0.0331	-0.0309	-0.0263	-0.0062	-0.0077	-0.0111	-0.00833333	0.0251	0.0314	0.0418	0.0327667		0.0261	0.00939088	0.00715059	0.00846549	0.0077	0.00332345	0.0254	0.0129399	0.132933	0.0411928								3618	0.0127143	0.0200905	0.0496582	0.00152212	0.000807913	0.000285326	-0.0390143	-0.0284238	-0.0168916		0.0261	0.5261	-0.5923	-0.5746	-0.467067
3617.5	-0.0146	-0.0334	-0.0306	-0.0262	-0.006	-0.0077	-0.0112	-0.0083	0.0251	0.0312	0.0417	0.0326667		0.0264333	0.00951082	0.00724191	0.00857361	0.0086	0.00371191	0.0265333	0.0135173	0.1341	0.0415543								3617.5	0.0132227	0.0207592	0.0501279	0.00155415	0.000844435	0.000304894	-0.0394227	-0.0290592	-0.0174612		0.0264333	0.526433	-0.5914	-0.573467	-0.4659
3617	-0.0146	-0.0336	-0.0307	-0.0263	-0.006	-0.0079	-0.0112	-0.00836667	0.025	0.0312	0.0419	0.0327		0.0263	0.00946284	0.00720538	0.00853036	0.0088	0.00379823	0.0266667	0.0135852	0.1349	0.0418022								3617	0.0132611	0.0207906	0.0503325	0.00156508	0.000850144	0.000310906	-0.0395611	-0.0291572	-0.0176325		0.0263	0.5263	-0.5912	-0.573333	-0.4651
3616.5	-0.0141	-0.0333	-0.0305	-0.0259667	-0.0059	-0.0077	-0.011	-0.0082	0.0253	0.0315	0.0425	0.0331		0.0263	0.00946284	0.00720538	0.00853036	0.00876667	0.00378384	0.0265667	0.0135342	0.134733	0.0417505								3616.5	0.0132467	0.0207396	0.0502809	0.00153769	0.000837502	0.000295183	-0.0392134	-0.0289396	-0.0171809		0.0263	0.5263	-0.591233	-0.573433	-0.465267
3616	-0.0139	-0.0331	-0.0304	-0.0258	-0.0058	-0.0074	-0.0108	-0.008	0.0256	0.0316	0.0427	0.0333		0.0266667	0.00959477	0.00730584	0.00864929	0.00873333	0.00376946	0.0266333	0.0135682	0.134767	0.0417609								3616	0.0133642	0.020874	0.0504102	0.00153384	0.00083371	0.000292757	-0.0391642	-0.028874	-0.0171102		0.0266667	0.526667	-0.591267	-0.573367	-0.465233
3615.5	-0.0143	-0.0333	-0.0306	-0.0260667	-0.0058	-0.0074	-0.0108	-0.008	0.0257	0.0315	0.0426	0.0332667		0.0269333	0.00969072	0.0073789	0.00873578	0.00863333	0.0037263	0.0265	0.0135003	0.134633	0.0417195								3615.5	0.013417	0.0208792	0.0504553	0.00155896	0.000834006	0.00029545	-0.0394837	-0.0288792	-0.0171887		0.0269333	0.526933	-0.591367	-0.5735	-0.465367
3615	-0.0147	-0.0336	-0.0305	-0.0262667	-0.0059	-0.0074	-0.0109	-0.00806667	0.0254	0.0311	0.0423	0.0329333		0.0266667	0.00959477	0.00730584	0.00864929	0.0083	0.00358242	0.0261333	0.0133135	0.133733	0.0414407								3615	0.0131772	0.0206193	0.0500899	0.00155582	0.000822886	0.000294349	-0.0394439	-0.028686	-0.0171566		0.0266667	0.526667	-0.5917	-0.573867	-0.466267
3614.5	-0.0144	-0.0335	-0.0301	-0.026	-0.0058	-0.0074	-0.0109	-0.00803333	0.0254	0.031	0.0425	0.0329667		0.0263333	0.00947484	0.00721451	0.00854117	0.0081	0.0034961	0.0261333	0.0133135	0.133267	0.041296								3614.5	0.0129709	0.020528	0.0498372	0.00151873	0.000815749	0.000284616	-0.0389709	-0.0285613	-0.0168706		0.0263333	0.526333	-0.5919	-0.573867	-0.466733
3614	-0.0142	-0.0332	-0.0302	-0.0258667	-0.0058	-0.0073	-0.0108	-0.00796667	0.0254	0.0314	0.0431	0.0333		0.0263667	0.00948683	0.00722365	0.00855199	0.00803333	0.00346733	0.0259333	0.0132116	0.133833	0.0414716								3614	0.0129542	0.0204352	0.0500236	0.00150706	0.000806668	0.00027968	-0.0388208	-0.0284019	-0.0167236		0.0263667	0.526367	-0.591967	-0.574067	-0.466167
3613.5	-0.0142	-0.0329	-0.0303	-0.0258	-0.0059	-0.0071	-0.0107	-0.0079	0.0255	0.0319	0.0435	0.0336333		0.0267333	0.00961876	0.0073241	0.00867091	0.008	0.00345294	0.0257333	0.0131097	0.134733	0.0417505								3613.5	0.0130717	0.0204338	0.0504214	0.00151101	0.000802804	0.000281841	-0.0388717	-0.0283338	-0.0167881		0.0267333	0.526733	-0.592	-0.574267	-0.465267
3613	-0.014	-0.0329	-0.0302	-0.0257	-0.0058	-0.0071	-0.0105	-0.0078	0.0256	0.032	0.0434	0.0336667		0.0269333	0.00969072	0.0073789	0.00873578	0.00796667	0.00343855	0.0258	0.0131437	0.1347	0.0417402								3613	0.0131293	0.0205226	0.050476	0.00150771	0.000802167	0.000282553	-0.0388293	-0.0283226	-0.0168093		0.0269333	0.526933	-0.592033	-0.5742	-0.4653
3612.5	-0.0141	-0.0334	-0.0303	-0.0259333	-0.0061	-0.0079	-0.0106	-0.0082	0.0253	0.0314	0.0428	0.0331667		0.0270333	0.0097267	0.00740629	0.00876822	0.00843333	0.00363997	0.0264667	0.0134833	0.134933	0.0418125								3612.5	0.0133667	0.0208896	0.0505807	0.00154449	0.000846204	0.000303249	-0.0393	-0.0290896	-0.0174141		0.0270333	0.527033	-0.591567	-0.573533	-0.465067
3612	-0.0143	-0.0335	-0.0302	-0.026	-0.0063	-0.008	-0.0108	-0.00836667	0.0253	0.0312	0.0427	0.0330667		0.0267667	0.00963075	0.00733323	0.00868173	0.00863333	0.0037263	0.0267	0.0136022	0.135333	0.0419365								3612	0.013357	0.0209354	0.0506182	0.00154898	0.000858611	0.000308056	-0.039357	-0.0293021	-0.0175515		0.0267667	0.526767	-0.591367	-0.5733	-0.464667
3611.5	-0.0143	-0.0334	-0.0303	-0.026	-0.0061	-0.0077	-0.0109	-0.00823333	0.0253	0.0314	0.0427	0.0331333		0.0262667	0.00945085	0.00719625	0.00851955	0.00843333	0.00363997	0.0264	0.0134493	0.134233	0.0415956								3611.5	0.0130908	0.0206456	0.0501151	0.00152809	0.000833992	0.000288382	-0.0390908	-0.0288789	-0.0169818		0.0262667	0.526267	-0.591567	-0.5736	-0.465767
3611	-0.0144	-0.0332	-0.0304	-0.026	-0.0058	-0.0073	-0.011	-0.00803333	0.0254	0.0316	0.0428	0.0332667		0.0260333	0.00936689	0.00713232	0.00844387	0.00813333	0.00351049	0.0260333	0.0132625	0.133733	0.0414407								3611	0.0128774	0.0203949	0.0498845	0.00151145	0.000808162	0.000276153	-0.0388774	-0.0284282	-0.0166179		0.0260333	0.526033	-0.591867	-0.573967	-0.466267
3610.5	-0.0143	-0.0331	-0.0304	-0.0259333	-0.0055	-0.007	-0.011	-0.00783333	0.0256	0.0319	0.0431	0.0335333		0.0266333	0.00958278	0.00729671	0.00863848	0.0085	0.00366875	0.0264	0.0134493	0.135033	0.0418435								3610.5	0.0132515	0.020746	0.050482	0.00153545	0.00081678	0.000287256	-0.0391849	-0.0285794	-0.0169486		0.0266333	0.526633	-0.5915	-0.5736	-0.464967
3610	-0.0144	-0.0335	-0.0308	-0.0262333	-0.0054	-0.0075	-0.0109	-0.00793333	0.0255	0.0316	0.0429	0.0333333		0.0274667	0.00988261	0.00752501	0.00890877	0.00906667	0.00391333	0.0270333	0.013772	0.137433	0.0425872								3610	0.0137959	0.021297	0.051496	0.00160234	0.000854412	0.000329881	-0.0400293	-0.0292303	-0.0181626		0.0274667	0.527467	-0.590933	-0.572967	-0.462567
3609.5	-0.0139	-0.0335	-0.0311	-0.0261667	-0.0056	-0.0077	-0.0107	-0.008	0.0253	0.0312	0.0426	0.0330333		0.0273	0.00982265	0.00747935	0.00885471	0.0084	0.00362558	0.0263667	0.0134323	0.136333	0.0422463								3609.5	0.0134482	0.0209117	0.051101	0.00156934	0.000835886	0.000326442	-0.0396149	-0.0289117	-0.0180677		0.0273	0.5273	-0.5916	-0.573633	-0.463667
3609	-0.0142	-0.033	-0.0302	-0.0258	-0.0058	-0.0075	-0.0108	-0.00803333	0.0254	0.0313	0.0427	0.0331333		0.0273667	0.00984663	0.00749762	0.00887633	0.00833333	0.00359681	0.0262667	0.0133814	0.1363	0.042236								3609	0.0134434	0.020879	0.0511123	0.00154005	0.000835924	0.000323245	-0.0392434	-0.0289124	-0.017979		0.0273667	0.527367	-0.591667	-0.573733	-0.4637
3608.5	-0.0143	-0.0333	-0.0299	-0.0258333	-0.0059	-0.0074	-0.0107	-0.008	0.0255	0.0312	0.0426	0.0331		0.0268667	0.00966673	0.00736063	0.00871416	0.00823333	0.00355365	0.0261	0.0132965	0.135333	0.0419365								3608.5	0.0132204	0.0206571	0.0506506	0.00152519	0.000821231	0.000308024	-0.0390537	-0.0286571	-0.0175506		0.0268667	0.526867	-0.591767	-0.5739	-0.464667
3608	-0.0142	-0.0333	-0.0299	-0.0258	-0.006	-0.0072	-0.0105	-0.0079	0.0255	0.0316	0.0428	0.0333		0.0271333	0.00976268	0.00743369	0.00880065	0.00846667	0.00365436	0.0261333	0.0133135	0.134567	0.0416989								3608	0.013417	0.0207472	0.0504995	0.00153798	0.00082066	0.000295824	-0.039217	-0.0286472	-0.0171995		0.0271333	0.527133	-0.591533	-0.573867	-0.465433
3607.5	-0.0142	-0.0329	-0.0304	-0.0258333	-0.006	-0.0072	-0.0106	-0.00793333	0.0252	0.0316	0.0427	0.0331667		0.0270333	0.0097267	0.00740629	0.00876822	0.00836667	0.0036112	0.0259	0.0131946	0.133667	0.04142								3607.5	0.0133379	0.0206009	0.0501882	0.00153439	0.000814203	0.000289733	-0.0391712	-0.0285342	-0.0170215		0.0270333	0.527033	-0.591633	-0.5741	-0.466333
3607	-0.0139	-0.033	-0.0305	-0.0258	-0.0058	-0.0072	-0.0105	-0.00783333	0.0253	0.0314	0.0425	0.0330667		0.0267	0.00960676	0.00731497	0.0086601	0.0085	0.00366875	0.0262667	0.0133814	0.133367	0.041327								3607	0.0132755	0.0206964	0.0499871	0.0015269	0.000813944	0.000286302	-0.0390755	-0.0285297	-0.0169205		0.0267	0.5267	-0.5915	-0.573733	-0.466633
3606.5	-0.014	-0.0334	-0.0304	-0.0259333	-0.0057	-0.0076	-0.0106	-0.00796667	0.0249	0.0312	0.0422	0.0327667		0.0263333	0.00947484	0.00721451	0.00854117	0.00853333	0.00368313	0.0264667	0.0134833	0.133967	0.041513								3606.5	0.013158	0.0206978	0.0500541	0.00152813	0.000821652	0.000298857	-0.0390913	-0.0286645	-0.0172875		0.0263333	0.526333	-0.591467	-0.573533	-0.466033
3606	-0.0142	-0.0336	-0.0306	-0.0261333	-0.0058	-0.0079	-0.0106	-0.0081	0.0249	0.0309	0.042	0.0326		0.0263	0.00946284	0.00720538	0.00853036	0.0088	0.00379823	0.0267667	0.0136361	0.1342	0.0415853								3606	0.0132611	0.0208415	0.0501156	0.00155192	0.000837611	0.000306797	-0.0393944	-0.0289415	-0.0175156		0.0263	0.5263	-0.5912	-0.573233	-0.4658
3605.5	-0.0142	-0.0334	-0.0306	-0.0260667	-0.0059	-0.0077	-0.0107	-0.0081	0.0254	0.0313	0.0424	0.0330333		0.0266667	0.00959477	0.00730584	0.00864929	0.0094	0.0040572	0.0273	0.0139078	0.134567	0.0416989								3605.5	0.013652	0.0212137	0.0503482	0.00157757	0.000859291	0.000299804	-0.0397186	-0.0293137	-0.0173148		0.0266667	0.526667	-0.5906	-0.5727	-0.465433
3605	-0.0141	-0.0332	-0.0303	-0.0258667	-0.0057	-0.0075	-0.0108	-0.008	0.0254	0.0318	0.0427	0.0333		0.0267	0.00960676	0.00731497	0.0086601	0.00943333	0.00407159	0.0272333	0.0138739	0.1348	0.0417712								3605	0.0136784	0.0211888	0.0504313	0.00156381	0.000851988	0.000293481	-0.039545	-0.0291888	-0.0171313		0.0267	0.5267	-0.590567	-0.572767	-0.4652
3604.5	-0.0141	-0.0329	-0.0301	-0.0257	-0.0055	-0.0075	-0.0105	-0.00783333	0.0254	0.0317	0.0426	0.0332333		0.0267667	0.00963075	0.00733323	0.00868173	0.0093	0.00401404	0.0272	0.0138569	0.134867	0.0417918								3604.5	0.0136448	0.0211901	0.0504736	0.00154801	0.000842361	0.000297226	-0.0393448	-0.0290235	-0.0172402		0.0267667	0.526767	-0.5907	-0.5728	-0.465133
3604	-0.0144	-0.033	-0.0301	-0.0258333	-0.0054	-0.0074	-0.0105	-0.00776667	0.0253	0.0315	0.0426	0.0331333		0.0269	0.00967872	0.00736976	0.00872497	0.00933333	0.00402843	0.0273	0.0139078	0.134967	0.0418228								3604	0.0137072	0.0212776	0.0505478	0.00156345	0.000843569	0.000303264	-0.0395405	-0.0290443	-0.0174145		0.0269	0.5269	-0.590667	-0.5727	-0.465033
3603.5	-0.0142	-0.0331	-0.0301	-0.0258	-0.0055	-0.0071	-0.0105	-0.0077	0.0252	0.0318	0.0428	0.0332667		0.0268333	0.00965474	0.0073515	0.00870335	0.00926667	0.00399965	0.0271	0.0138059	0.134833	0.0417815								3603.5	0.0136544	0.0211574	0.0504849	0.00155665	0.000832752	0.000296466	-0.0394544	-0.0288574	-0.0172182		0.0268333	0.526833	-0.590733	-0.5729	-0.465167
3603	-0.0136	-0.0327	-0.0296	-0.0253	-0.0054	-0.0068	-0.01	-0.0074	0.0255	0.0323	0.043	0.0336		0.0267	0.00960676	0.00731497	0.0086601	0.00923333	0.00398527	0.0269667	0.013738	0.134633	0.0417195								3603	0.013592	0.021053	0.0503796	0.00151259	0.000809572	0.000281557	-0.038892	-0.028453	-0.0167796		0.0267	0.5267	-0.590767	-0.573033	-0.465367
3602.5	-0.0137	-0.0328	-0.0298	-0.0254333	-0.0056	-0.0072	-0.0103	-0.0077	0.0255	0.0321	0.0427	0.0334333		0.0267	0.00960676	0.00731497	0.0086601	0.00923333	0.00398527	0.0268	0.0136531	0.134333	0.0416266								3602.5	0.013592	0.0209681	0.0502867	0.00152298	0.000821859	0.000284035	-0.0390254	-0.0286681	-0.0168533		0.0267	0.5267	-0.590767	-0.5732	-0.465667
3602	-0.0143	-0.0334	-0.0303	-0.026	-0.0058	-0.0078	-0.0108	-0.00813333	0.0252	0.0317	0.0424	0.0331		0.0267333	0.00961876	0.0073241	0.00867091	0.00896667	0.00387017	0.0265	0.0135003	0.134267	0.0416059								3602	0.0134889	0.0208244	0.0502768	0.00155938	0.000838549	0.000295044	-0.0394889	-0.0289577	-0.0171768		0.0267333	0.526733	-0.591033	-0.5735	-0.465733
3601.5	-0.0145	-0.0334	-0.0303	-0.0260667	-0.0059	-0.0077	-0.0107	-0.0081	0.0249	0.0314	0.0425	0.0329333		0.0267	0.00960676	0.00731497	0.0086601	0.00863333	0.0037263	0.0263	0.0133984	0.133767	0.041451								3601.5	0.0133331	0.0207134	0.0501111	0.00155234	0.000830209	0.000295075	-0.0393997	-0.0288134	-0.0171778		0.0267	0.5267	-0.591367	-0.5737	-0.466233
3601	-0.0141	-0.0331	-0.0304	-0.0258667	-0.006	-0.0075	-0.0105	-0.008	0.0249	0.0312	0.0423	0.0328		0.0266333	0.00958278	0.00729671	0.00863848	0.00856667	0.00369752	0.0264667	0.0134833	0.1334	0.0413374								3601	0.0132803	0.02078	0.0499758	0.00153248	0.000828288	0.00029501	-0.039147	-0.02878	-0.0171758		0.0266333	0.526633	-0.591433	-0.573533	-0.4666
3600.5	-0.0139	-0.0328	-0.0301	-0.0256	-0.0058	-0.0074	-0.0102	-0.0078	0.0253	0.0312	0.0426	0.0330333		0.0267	0.00960676	0.00731497	0.0086601	0.00856667	0.00369752	0.0265333	0.0135173	0.133667	0.04142								3600.5	0.0133043	0.0208322	0.0500801	0.00151354	0.000819804	0.000290592	-0.0389043	-0.0286322	-0.0170468		0.0267	0.5267	-0.591433	-0.573467	-0.466333
3600	-0.0137	-0.0329	-0.0298	-0.0254667	-0.0053	-0.0071	-0.0101	-0.0075	0.0256	0.0315	0.0427	0.0332667		0.0266	0.00957078	0.00728757	0.00862767	0.00866667	0.00374068	0.0266333	0.0135682	0.1339	0.0414923								3600	0.0133115	0.0208558	0.05012	0.00150374	0.00080405	0.000284034	-0.0387781	-0.0283558	-0.0168533		0.0266	0.5266	-0.591333	-0.573367	-0.4661
3599.5	-0.0139	-0.0333	-0.0301	-0.0257667	-0.0053	-0.0071	-0.0105	-0.00763333	0.0254	0.0316	0.0424	0.0331333		0.0266333	0.00958278	0.00729671	0.00863848	0.00893333	0.00385578	0.0267667	0.0136361	0.134233	0.0415956								3599.5	0.0134386	0.0209328	0.0502341	0.00153705	0.000816026	0.000292435	-0.0392052	-0.0285662	-0.0171007		0.0266333	0.526633	-0.591067	-0.573233	-0.465767
3599	-0.0139	-0.0331	-0.0303	-0.0257667	-0.0055	-0.0071	-0.0105	-0.0077	0.0253	0.0316	0.0424	0.0331		0.0267333	0.00961876	0.0073241	0.00867091	0.00866667	0.00374068	0.0266333	0.0135682	0.134167	0.0415749								3599	0.0133594	0.0208923	0.0502458	0.00153085	0.00081752	0.00029398	-0.0391261	-0.0285923	-0.0171458		0.0267333	0.526733	-0.591333	-0.573367	-0.465833
3598.5	-0.0135	-0.0328	-0.0302	-0.0255	-0.0053	-0.007	-0.01	-0.00743333	0.0254	0.0317	0.0428	0.0333		0.0267333	0.00961876	0.0073241	0.00867091	0.00856667	0.00369752	0.0266667	0.0135852	0.1337	0.0414303								3598.5	0.0133163	0.0209093	0.0501012	0.0015067	0.000803304	0.000282282	-0.0388163	-0.0283426	-0.0168012		0.0267333	0.526733	-0.591433	-0.573333	-0.4663
3598	-0.0134	-0.0328	-0.0301	-0.0254333	-0.0054	-0.0071	-0.0099	-0.00746667	0.0257	0.0316	0.0429	0.0334		0.0266667	0.00959477	0.00730584	0.00864929	0.00893333	0.00385578	0.0268333	0.0136701	0.133867	0.041482								3598	0.0134506	0.0209759	0.0501313	0.00151196	0.000808981	0.000279935	-0.0388839	-0.0284426	-0.0167313		0.0266667	0.526667	-0.591067	-0.573167	-0.466133
3597.5	-0.0136	-0.0329	-0.0299	-0.0254667	-0.0055	-0.0073	-0.0103	-0.0077	0.0257	0.0317	0.0428	0.0334		0.0267667	0.00963075	0.00733323	0.00868173	0.00916667	0.00395649	0.027	0.013755	0.134267	0.0416059								3597.5	0.0135872	0.0210882	0.0502876	0.00152521	0.000828762	0.000285193	-0.0390539	-0.0287882	-0.0168876		0.0267667	0.526767	-0.590833	-0.573	-0.465733
3597	-0.0138	-0.0329	-0.0299	-0.0255333	-0.0054	-0.0072	-0.0104	-0.00766667	0.0256	0.0321	0.043	0.0335667		0.0270333	0.0097267	0.00740629	0.00876822	0.00923333	0.00398527	0.0271	0.0138059	0.1344	0.0416472								3597	0.013712	0.0212122	0.0504155	0.00154019	0.000833991	0.000283882	-0.0392453	-0.0288789	-0.0168488		0.0270333	0.527033	-0.590767	-0.5729	-0.4656
3596.5	-0.0136	-0.0327	-0.0298	-0.0253667	-0.0052	-0.007	-0.01	-0.0074	0.0256	0.0324	0.0431	0.0337		0.0271667	0.00977467	0.00744282	0.00881146	0.00903333	0.00389894	0.0268	0.0136531	0.1342	0.0415853								3596.5	0.0136736	0.0210959	0.0503967	0.00152414	0.000812018	0.000278781	-0.0390403	-0.0284959	-0.0166967		0.0271667	0.527167	-0.590967	-0.5732	-0.4658
3596	-0.0139	-0.0328	-0.0298	-0.0255	-0.0051	-0.007	-0.0102	-0.00743333	0.0254	0.0318	0.0426	0.0332667		0.0271667	0.00977467	0.00744282	0.00881146	0.0087	0.00375507	0.0263333	0.0134154	0.134067	0.0415439								3596	0.0135297	0.0208582	0.0503554	0.00152332	0.00080041	0.000292025	-0.0390297	-0.0282915	-0.0170887		0.0271667	0.527167	-0.5913	-0.573667	-0.465933
3595.5	-0.0141	-0.0329	-0.0298	-0.0256	-0.005	-0.0068	-0.0102	-0.00733333	0.0256	0.0314	0.0425	0.0331667		0.027	0.00971471	0.00739716	0.00875741	0.00843333	0.00363997	0.0262	0.0133474	0.133567	0.041389								3595.5	0.0133547	0.0207446	0.0501464	0.00151747	0.00078837	0.000288312	-0.0389547	-0.0280779	-0.0169797		0.027	0.527	-0.591567	-0.5738	-0.466433
3595	-0.0141	-0.033	-0.0301	-0.0257333	-0.0053	-0.0068	-0.0103	-0.00746667	0.0257	0.0317	0.0426	0.0333333		0.0269	0.00967872	0.00736976	0.00872497	0.0085	0.00366875	0.0264333	0.0134663	0.1338	0.0414613								3595	0.0133475	0.0208361	0.0501863	0.00152731	0.000801045	0.000284022	-0.0390808	-0.0283027	-0.016853		0.0269	0.5269	-0.5915	-0.573567	-0.4662
3594.5	-0.0141	-0.0335	-0.0305	-0.0260333	-0.0058	-0.007	-0.0104	-0.00773333	0.0255	0.0319	0.0425	0.0333		0.0269333	0.00969072	0.0073789	0.00873578	0.00866667	0.00374068	0.0266333	0.0135682	0.134433	0.0416576								3594.5	0.0134314	0.0209471	0.0503934	0.00155747	0.000822567	0.000292183	-0.0394647	-0.0286804	-0.0170934		0.0269333	0.526933	-0.591333	-0.573367	-0.465567
3594	-0.0141	-0.0334	-0.0304	-0.0259667	-0.006	-0.0071	-0.0102	-0.00776667	0.0252	0.032	0.0424	0.0332		0.0272	0.00978667	0.00745195	0.00882228	0.00873333	0.00376946	0.0268	0.0136531	0.1346	0.0417092								3594	0.0135561	0.0211051	0.0505315	0.00156205	0.000833577	0.000300381	-0.0395228	-0.0288717	-0.0173315		0.0272	0.5272	-0.591267	-0.5732	-0.4654
3593.5	-0.0138	-0.0327	-0.0302	-0.0255667	-0.0057	-0.0071	-0.0102	-0.00766667	0.0251	0.0318	0.0424	0.0331		0.0272	0.00978667	0.00745195	0.00882228	0.00883333	0.00381262	0.0268333	0.0136701	0.134033	0.0415336								3593.5	0.0135993	0.021122	0.0503559	0.00153397	0.00082879	0.000297766	-0.039166	-0.0287887	-0.0172559		0.0272	0.5272	-0.591167	-0.573167	-0.465967
3593	-0.0135	-0.0327	-0.0301	-0.0254333	-0.0053	-0.007	-0.0102	-0.0075	0.0254	0.0318	0.0426	0.0332667		0.0271	0.00975069	0.00742456	0.00878984	0.00926667	0.00399965	0.0272	0.0138569	0.134067	0.0415439								3593	0.0137503	0.0212814	0.0503338	0.00153536	0.000828371	0.000291287	-0.0391837	-0.0287814	-0.0170671		0.0271	0.5271	-0.590733	-0.5728	-0.465933
3592.5	-0.0135	-0.0328	-0.0299	-0.0254	-0.005	-0.0069	-0.0099	-0.00726667	0.0257	0.0318	0.0431	0.0335333		0.0268667	0.00966673	0.00736063	0.00871416	0.00933333	0.00402843	0.0272	0.0138569	0.134533	0.0416886								3592.5	0.0136952	0.0212175	0.0504027	0.00152843	0.000811349	0.000284576	-0.0390952	-0.0284842	-0.0168694		0.0268667	0.526867	-0.590667	-0.5728	-0.465467
3592	-0.0133	-0.0326	-0.0296	-0.0251667	-0.0049	-0.0067	-0.0097	-0.0071	0.0257	0.032	0.0435	0.0337333		0.0265	0.0095348	0.00726018	0.00859523	0.0091	0.00392772	0.0269	0.0137041	0.1343	0.0416163								3592	0.0134625	0.0209642	0.0502115	0.00149221	0.000787601	0.000271529	-0.0386292	-0.0280642	-0.0164782		0.0265	0.5265	-0.5909	-0.5731	-0.4657
3591.5	-0.0133	-0.0324	-0.0294	-0.0250333	-0.005	-0.0066	-0.0101	-0.00723333	0.0256	0.0322	0.0435	0.0337667		0.0264333	0.00951082	0.00724191	0.00857361	0.00893333	0.00385578	0.0268	0.0136531	0.134033	0.0415336								3591.5	0.0133666	0.020895	0.0501072	0.00147455	0.000791204	0.000267014	-0.0383999	-0.0281284	-0.0163406		0.0264333	0.526433	-0.591067	-0.5732	-0.465967
3591	-0.0135	-0.0326	-0.0295	-0.0252	-0.005	-0.0068	-0.0103	-0.00736667	0.0257	0.0321	0.0432	0.0336667		0.0266667	0.00959477	0.00730584	0.00864929	0.00886667	0.00382701	0.0266667	0.0135852	0.133933	0.0415026								3591	0.0134218	0.020891	0.0501519	0.00149164	0.000798497	0.000271764	-0.0386218	-0.0282577	-0.0164853		0.0266667	0.526667	-0.591133	-0.573333	-0.466067
3590.5	-0.0135	-0.0327	-0.0296	-0.0252667	-0.005	-0.0067	-0.01	-0.00723333	0.0259	0.0319	0.0428	0.0335333		0.0267667	0.00963075	0.00733323	0.00868173	0.00886667	0.00382701	0.0266333	0.0135682	0.1339	0.0414923								3590.5	0.0134578	0.0209014	0.050174	0.00149958	0.000791565	0.000276913	-0.0387244	-0.0281348	-0.0166407		0.0267667	0.526767	-0.591133	-0.573367	-0.4661
3590	-0.0136	-0.0329	-0.0296	-0.0253667	-0.005	-0.0066	-0.01	-0.0072	0.0257	0.0319	0.0425	0.0333667		0.0273	0.00982265	0.00747935	0.00885471	0.0091	0.00392772	0.0269	0.0137041	0.134467	0.0416679								3590	0.0137504	0.0211834	0.0505226	0.00153014	0.000805618	0.000294326	-0.039117	-0.0283834	-0.0171559		0.0273	0.5273	-0.5909	-0.5731	-0.465533
3589.5	-0.0139	-0.0332	-0.0296	-0.0255667	-0.0049	-0.0068	-0.0101	-0.00726667	0.0256	0.0319	0.0426	0.0333667		0.0282667	0.0101705	0.00774419	0.00916825	0.0094	0.0040572	0.0272667	0.0138908	0.136367	0.0422567								3589.5	0.0142277	0.021635	0.0514249	0.00158359	0.000835308	0.0003261	-0.0397943	-0.0289017	-0.0180582		0.0282667	0.528267	-0.5906	-0.572733	-0.463633
3589	-0.0135	-0.0328	-0.0294	-0.0252333	-0.0045	-0.0065	-0.0095	-0.00683333	0.0263	0.0322	0.0432	0.0339		0.0286	0.0102904	0.00783551	0.00927636	0.0092	0.00397088	0.0268333	0.0136701	0.136267	0.0422257								3589	0.0142613	0.0215056	0.051502	0.00155982	0.000803095	0.000309832	-0.0394946	-0.0283389	-0.017602		0.0286	0.5286	-0.5908	-0.573167	-0.463733
3588.5	-0.0139	-0.0324	-0.0296	-0.0253	-0.0049	-0.0065	-0.0096	-0.007	0.026	0.0323	0.0431	0.0338		0.0284333	0.0102304	0.00778985	0.00922231	0.0088	0.00379823	0.0264	0.0134493	0.1355	0.0419881								3588.5	0.0140287	0.0212392	0.0512104	0.00154674	0.000797451	0.000303122	-0.0393287	-0.0282392	-0.0174104		0.0284333	0.528433	-0.5912	-0.5736	-0.4645
3588	-0.0144	-0.0328	-0.0303	-0.0258333	-0.0055	-0.0069	-0.0101	-0.0075	0.0252	0.0319	0.0425	0.0332		0.0276667	0.00995457	0.00757981	0.00897364	0.00793333	0.00342416	0.0256667	0.0130757	0.134467	0.0416679								3588	0.0133787	0.0206555	0.0506415	0.00153759	0.000792735	0.000304207	-0.0392121	-0.0281555	-0.0174415		0.0276667	0.527667	-0.592067	-0.574333	-0.465533
3587.5	-0.0142	-0.033	-0.0303	-0.0258333	-0.0054	-0.0066	-0.0101	-0.00736667	0.025	0.0318	0.0424	0.0330667		0.0278333	0.0100145	0.00762547	0.0090277	0.0079	0.00340978	0.0256	0.0130418	0.134033	0.0415336								3587.5	0.0134243	0.0206672	0.0505613	0.00154116	0.0007859	0.000306063	-0.0392577	-0.0280339	-0.0174946		0.0278333	0.527833	-0.5921	-0.5744	-0.465967
3587	-0.0135	-0.0329	-0.03	-0.0254667	-0.005	-0.0063	-0.0101	-0.00713333	0.0253	0.0319	0.0423	0.0331667		0.0276333	0.00994258	0.00757067	0.00896283	0.00766667	0.00330907	0.0254	0.0129399	0.1332	0.0412754								3587	0.0132516	0.0205106	0.0502382	0.00149911	0.000764185	0.000291438	-0.0387183	-0.0276439	-0.0170715		0.0276333	0.527633	-0.592333	-0.5746	-0.4668
3586.5	-0.0138	-0.0332	-0.0303	-0.0257667	-0.0053	-0.0068	-0.0103	-0.00746667	0.0255	0.0317	0.0424	0.0332		0.0277667	0.00999055	0.0076072	0.00900607	0.00843333	0.00363997	0.0264	0.0134493	0.133967	0.041513								3586.5	0.0136305	0.0210565	0.050519	0.00155214	0.000813573	0.000299949	-0.0393972	-0.0285232	-0.017319		0.0277667	0.527767	-0.591567	-0.5736	-0.466033
3586	-0.014	-0.0333	-0.0303	-0.0258667	-0.0055	-0.0072	-0.0104	-0.0077	0.0256	0.0314	0.0428	0.0332667		0.0274333	0.00987062	0.00751588	0.00889796	0.0088	0.00379823	0.0268333	0.0136701	0.134733	0.0417505								3586	0.0136689	0.021186	0.0506485	0.00156306	0.000834399	0.000302128	-0.0395355	-0.028886	-0.0173818		0.0274333	0.527433	-0.5912	-0.573167	-0.465267
3585.5	-0.0138	-0.033	-0.0301	-0.0256333	-0.0052	-0.0071	-0.0102	-0.0075	0.0258	0.0314	0.043	0.0334		0.0271	0.00975069	0.00742456	0.00878984	0.0091	0.00392772	0.0269667	0.013738	0.134333	0.0416266								3585.5	0.0136784	0.0211626	0.0504164	0.00154541	0.000821543	0.000289559	-0.0393117	-0.0286626	-0.0170164		0.0271	0.5271	-0.5909	-0.573033	-0.465667
3585	-0.0138	-0.0325	-0.03	-0.0254333	-0.0049	-0.0068	-0.0099	-0.0072	0.0257	0.0319	0.0432	0.0336		0.027	0.00971471	0.00739716	0.00875741	0.00926667	0.00399965	0.0271	0.0138059	0.134267	0.0416059								3585	0.0137144	0.0212031	0.0503633	0.00153254	0.000806736	0.000281009	-0.0391477	-0.0284031	-0.0167633		0.027	0.527	-0.590733	-0.5729	-0.465733
3584.5	-0.0134	-0.0323	-0.0296	-0.0251	-0.0047	-0.0063	-0.0097	-0.0069	0.0259	0.0323	0.0435	0.0339		0.0267	0.00960676	0.00731497	0.0086601	0.00893333	0.00385578	0.0268667	0.0136871	0.1341	0.0415543								3584.5	0.0134625	0.021002	0.0502144	0.00148707	0.000778524	0.000266159	-0.0385625	-0.027902	-0.0163144		0.0267	0.5267	-0.591067	-0.573133	-0.4659
3584	-0.013	-0.0323	-0.0293	-0.0248667	-0.0047	-0.0061	-0.0095	-0.00676667	0.0261	0.0322	0.0438	0.0340333		0.0266333	0.00958278	0.00729671	0.00863848	0.00893333	0.00385578	0.0268333	0.0136701	0.133833	0.0414716								3584	0.0134386	0.0209668	0.0501101	0.00146729	0.000769145	0.000258463	-0.0383052	-0.0277335	-0.0160768		0.0266333	0.526633	-0.591067	-0.573167	-0.466167
3583.5	-0.0132	-0.0325	-0.0295	-0.0250667	-0.0049	-0.0064	-0.0098	-0.00703333	0.0256	0.0317	0.0434	0.0335667		0.0268333	0.00965474	0.0073515	0.00870335	0.0092	0.00397088	0.0271667	0.0138399	0.133833	0.0414716								3583.5	0.0136256	0.0211914	0.050175	0.00149709	0.000796636	0.000275836	-0.0386923	-0.0282247	-0.0166083		0.0268333	0.526833	-0.5908	-0.572833	-0.466167
3583	-0.0133	-0.0326	-0.0296	-0.0251667	-0.0051	-0.0064	-0.0098	-0.0071	0.0256	0.0315	0.0429	0.0333333		0.0269667	0.00970271	0.00738803	0.00874659	0.00936667	0.00404281	0.0272667	0.0138908	0.134	0.0415233								3583	0.0137455	0.0212789	0.0502699	0.00151416	0.000805361	0.000286847	-0.0389122	-0.0283789	-0.0169366		0.0269667	0.526967	-0.590633	-0.572733	-0.466
3582.5	-0.013	-0.0325	-0.0294	-0.0249667	-0.0049	-0.0063	-0.0095	-0.0069	0.026	0.0319	0.0431	0.0336667		0.0271	0.00975069	0.00742456	0.00878984	0.00956667	0.00412914	0.0273333	0.0139248	0.1343	0.0416163								3582.5	0.0138798	0.0213494	0.0504061	0.00150905	0.000798027	0.000280208	-0.0388465	-0.0282494	-0.0167394		0.0271	0.5271	-0.590433	-0.572667	-0.4657
3582	-0.0129	-0.0325	-0.0294	-0.0249333	-0.0045	-0.0063	-0.0095	-0.00676667	0.026	0.0322	0.0434	0.0338667		0.027	0.00971471	0.00739716	0.00875741	0.0095	0.00410036	0.0273333	0.0139248	0.1345	0.0416782								3582	0.0138151	0.021322	0.0504356	0.00150144	0.000788972	0.000274531	-0.0387484	-0.0280886	-0.016569		0.027	0.527	-0.5905	-0.572667	-0.4655
3581.5	-0.013	-0.0325	-0.0294	-0.0249667	-0.0047	-0.0066	-0.0099	-0.00706667	0.0258	0.0322	0.0432	0.0337333		0.0270333	0.0097267	0.00740629	0.00876822	0.00953333	0.00411475	0.0273667	0.0139418	0.134533	0.0416886								3581.5	0.0138414	0.0213481	0.0504568	0.00150607	0.000807398	0.000279673	-0.0388081	-0.0284148	-0.0167234		0.0270333	0.527033	-0.590467	-0.572633	-0.465467
3581	-0.013	-0.0321	-0.0294	-0.0248333	-0.0047	-0.0065	-0.0096	-0.00693333	0.0258	0.0325	0.0431	0.0338		0.0272	0.00978667	0.00745195	0.00882228	0.00946667	0.00408598	0.0273333	0.0139248	0.134467	0.0416679								3581	0.0138726	0.0213768	0.0504902	0.00149815	0.000801462	0.000278562	-0.038706	-0.0283101	-0.0166902		0.0272	0.5272	-0.590533	-0.572667	-0.465533
3580.5	-0.0131	-0.0319	-0.0293	-0.0247667	-0.0043	-0.0063	-0.0093	-0.00663333	0.0258	0.0326	0.0431	0.0338333		0.0273	0.00982265	0.00747935	0.00885471	0.00923333	0.00398527	0.0271	0.0138059	0.134133	0.0415646								3580.5	0.0138079	0.0212853	0.0504193	0.001488	0.00077945	0.000275095	-0.0385746	-0.0279186	-0.016586		0.0273	0.5273	-0.590767	-0.5729	-0.465867
3580	-0.0134	-0.0321	-0.0293	-0.0249333	-0.0043	-0.0065	-0.0095	-0.00676667	0.0256	0.0324	0.0432	0.0337333		0.0274	0.00985863	0.00750675	0.00888715	0.00926667	0.00399965	0.0271667	0.0138399	0.134133	0.0415646								3580	0.0138583	0.0213467	0.0504518	0.00150479	0.000790359	0.000279506	-0.0387916	-0.0281133	-0.0167184		0.0274	0.5274	-0.590733	-0.572833	-0.465867
3579.5	-0.0134	-0.0322	-0.0294	-0.025	-0.0046	-0.0067	-0.0097	-0.007	0.0256	0.0321	0.0431	0.0336		0.0272333	0.00979866	0.00746109	0.00883309	0.0093	0.00401404	0.0271333	0.0138229	0.134233	0.0415956								3579.5	0.0138127	0.021284	0.0504287	0.00150643	0.000799985	0.000283205	-0.0388127	-0.028284	-0.0168287		0.0272333	0.527233	-0.5907	-0.572867	-0.465767
3579	-0.0131	-0.0321	-0.0293	-0.0248333	-0.0047	-0.0067	-0.0097	-0.00703333	0.0259	0.0321	0.043	0.0336667		0.0268333	0.00965474	0.0073515	0.00870335	0.00913333	0.0039421	0.0269667	0.013738	0.133967	0.041513								3579	0.0135968	0.0210895	0.0502163	0.00147688	0.000790895	0.000273891	-0.0384302	-0.0281228	-0.0165496		0.0268333	0.526833	-0.590867	-0.573033	-0.466033
3578.5	-0.0127	-0.032	-0.0293	-0.0246667	-0.0047	-0.0067	-0.0095	-0.00696667	0.0259	0.0324	0.0429	0.0337333		0.0267	0.00960676	0.00731497	0.0086601	0.00903333	0.00389894	0.0269	0.0137041	0.133867	0.041482								3578.5	0.0135057	0.021019	0.0501421	0.00145713	0.000783199	0.000269247	-0.0381724	-0.0279857	-0.0164087		0.0267	0.5267	-0.590967	-0.5731	-0.466133
3578	-0.0128	-0.0324	-0.0295	-0.0249	-0.0047	-0.0069	-0.0093	-0.00696667	0.0257	0.0322	0.0426	0.0335		0.0269667	0.00970271	0.00738803	0.00874659	0.00906667	0.00391333	0.0268333	0.0136701	0.1339	0.0414923								3578	0.013616	0.0210581	0.0502389	0.00148349	0.000785389	0.000280191	-0.038516	-0.0280248	-0.0167389		0.0269667	0.526967	-0.590933	-0.573167	-0.4661
3577.5	-0.0129	-0.0324	-0.0296	-0.0249667	-0.0045	-0.0067	-0.0095	-0.0069	0.0255	0.032	0.0427	0.0334		0.0272333	0.00979866	0.00746109	0.00883309	0.00923333	0.00398527	0.0270333	0.013772	0.134	0.0415233								3577.5	0.0137839	0.0212331	0.0503564	0.00150161	0.000791469	0.000287519	-0.0387506	-0.0281331	-0.0169564		0.0272333	0.527233	-0.590767	-0.572967	-0.466
3577	-0.0125	-0.0319	-0.029	-0.0244667	-0.0042	-0.0061	-0.0092	-0.0065	0.0258	0.0323	0.0434	0.0338333		0.0274	0.00985863	0.00750675	0.00888715	0.00943333	0.00407159	0.0274333	0.0139758	0.1342	0.0415853								3577	0.0139302	0.0214825	0.0504724	0.00147432	0.000783021	0.000276859	-0.0383969	-0.0279825	-0.0166391		0.0274	0.5274	-0.590567	-0.572567	-0.4658
3576.5	-0.0124	-0.0319	-0.0289	-0.0244	-0.0041	-0.006	-0.0093	-0.00646667	0.0259	0.0323	0.0437	0.0339667		0.0273333	0.00983464	0.00748848	0.00886552	0.00966667	0.0041723	0.0275333	0.0140267	0.134367	0.0416369								3576.5	0.0140069	0.0215152	0.0505024	0.00147509	0.000782984	0.000273432	-0.0384069	-0.0279819	-0.0165358		0.0273333	0.527333	-0.590333	-0.572467	-0.465633
3576	-0.0127	-0.0324	-0.0292	-0.0247667	-0.0042	-0.0064	-0.0096	-0.00673333	0.0258	0.032	0.0435	0.0337667		0.0272333	0.00979866	0.00746109	0.00883309	0.00953333	0.00411475	0.0273	0.0139078	0.134233	0.0415956								3576	0.0139134	0.0213689	0.0504287	0.00149615	0.000789736	0.000277623	-0.0386801	-0.0281022	-0.016662		0.0272333	0.527233	-0.590467	-0.5727	-0.465767
3575.5	-0.0132	-0.0324	-0.0292	-0.0249333	-0.0044	-0.0065	-0.0094	-0.00676667	0.0259	0.0319	0.0434	0.0337333		0.0270667	0.00973869	0.00741543	0.00877903	0.0092	0.00397088	0.0270333	0.013772	0.1341	0.0415543								3575.5	0.0137096	0.0211874	0.0503333	0.00149327	0.00078143	0.000275559	-0.0386429	-0.0279541	-0.0166		0.0270667	0.527067	-0.5908	-0.572967	-0.4659
3575	-0.0133	-0.0321	-0.0291	-0.0248333	-0.0044	-0.0062	-0.0093	-0.00663333	0.0262	0.0321	0.0434	0.0339		0.027	0.00971471	0.00739716	0.00875741	0.00896667	0.00387017	0.027	0.013755	0.133967	0.041513								3575	0.0135849	0.0211522	0.0502704	0.00147596	0.000772033	0.000267989	-0.0384182	-0.0277855	-0.0163704		0.027	0.527	-0.591033	-0.573	-0.466033
3574.5	-0.013	-0.0319	-0.0291	-0.0246667	-0.0044	-0.0062	-0.0093	-0.00663333	0.0262	0.0324	0.0433	0.0339667		0.0271333	0.00976268	0.00743369	0.00880065	0.00906667	0.00391333	0.0271667	0.0138399	0.133933	0.0415026								3574.5	0.013676	0.0212736	0.0503033	0.00147016	0.000778797	0.000266885	-0.0383427	-0.0279069	-0.0163366		0.0271333	0.527133	-0.590933	-0.572833	-0.466067
3574	-0.0128	-0.0318	-0.0292	-0.0246	-0.0045	-0.0062	-0.0094	-0.0067	0.0261	0.0324	0.0432	0.0339		0.0274	0.00985863	0.00750675	0.00888715	0.00946667	0.00408598	0.0274	0.0139588	0.1341	0.0415543								3574	0.0139446	0.0214655	0.0504414	0.00148569	0.000793297	0.000273619	-0.0385446	-0.0281655	-0.0165414		0.0274	0.5274	-0.590533	-0.5726	-0.4659
3573.5	-0.0126	-0.0315	-0.0289	-0.0243333	-0.0041	-0.006	-0.0091	-0.0064	0.026	0.0324	0.0434	0.0339333		0.0275667	0.00991859	0.00755241	0.0089412	0.00976667	0.00421546	0.0276	0.0140607	0.134333	0.0416266								3573.5	0.0141341	0.0216131	0.0505678	0.00147974	0.000784732	0.000276705	-0.0384674	-0.0280131	-0.0166345		0.0275667	0.527567	-0.590233	-0.5724	-0.465667
3573	-0.0125	-0.0316	-0.0288	-0.0243	-0.0039	-0.006	-0.0089	-0.00626667	0.0263	0.0327	0.0436	0.0342		0.0275	0.00989461	0.00753414	0.00891958	0.00973333	0.00420107	0.0276333	0.0140776	0.134467	0.0416679								3573	0.0140957	0.0216118	0.0505875	0.00147423	0.000777208	0.000268549	-0.0383957	-0.0278785	-0.0163875		0.0275	0.5275	-0.590267	-0.572367	-0.465533
3572.5	-0.0128	-0.0319	-0.0292	-0.0246333	-0.0043	-0.0061	-0.009	-0.00646667	0.0265	0.0327	0.0435	0.0342333		0.0272667	0.00981065	0.00747022	0.0088439	0.00943333	0.00407159	0.0274333	0.0139758	0.134233	0.0415956								3572.5	0.0138822	0.021446	0.0504395	0.00148345	0.000779116	0.00026264	-0.0385156	-0.0279126	-0.0162062		0.0272667	0.527267	-0.590567	-0.572567	-0.465767
3572	-0.0128	-0.032	-0.029	-0.0246	-0.0044	-0.0061	-0.009	-0.0065	0.0265	0.0327	0.0434	0.0342		0.0271333	0.00976268	0.00743369	0.00880065	0.0093	0.00401404	0.0273333	0.0139248	0.134067	0.0415439								3572	0.0137767	0.0213585	0.0503446	0.00147277	0.000776096	0.000260648	-0.0383767	-0.0278585	-0.0161446		0.0271333	0.527133	-0.5907	-0.572667	-0.465933
3571.5	-0.0127	-0.0318	-0.0289	-0.0244667	-0.0043	-0.0063	-0.0089	-0.0065	0.0262	0.0324	0.0433	0.0339667		0.0273333	0.00983464	0.00748848	0.00886552	0.0093	0.00401404	0.0273667	0.0139418	0.134133	0.0415646								3571.5	0.0138487	0.0214303	0.0504301	0.00146807	0.0007801	0.000271046	-0.0383153	-0.0279303	-0.0164635		0.0273333	0.527333	-0.5907	-0.572633	-0.465867
3571	-0.0128	-0.032	-0.0291	-0.0246333	-0.0044	-0.0064	-0.0092	-0.00666667	0.026	0.0319	0.0432	0.0337		0.0275	0.00989461	0.00753414	0.00891958	0.0092	0.00397088	0.0273333	0.0139248	0.134	0.0415233								3571	0.0138655	0.021459	0.0504429	0.00148216	0.000791051	0.000280324	-0.0384988	-0.0281256	-0.0167429		0.0275	0.5275	-0.5908	-0.572667	-0.466
3570.5	-0.0127	-0.0322	-0.0293	-0.0247333	-0.0042	-0.0063	-0.0093	-0.0066	0.026	0.0321	0.0437	0.0339333		0.0276667	0.00995457	0.00757981	0.00897364	0.00943333	0.00407159	0.0273	0.0139078	0.134033	0.0415336								3570.5	0.0140262	0.0214876	0.0505073	0.0015023	0.000788915	0.000274695	-0.0387595	-0.0280876	-0.0165739		0.0276667	0.527667	-0.590567	-0.5727	-0.465967
3570	-0.0126	-0.0321	-0.0291	-0.0246	-0.0041	-0.0063	-0.009	-0.00646667	0.0259	0.0326	0.0439	0.0341333		0.0275667	0.00991859	0.00755241	0.0089412	0.00916667	0.00395649	0.0270333	0.013772	0.1342	0.0415853								3570	0.0138751	0.0213244	0.0505265	0.00148033	0.000772343	0.000268735	-0.0384751	-0.0277911	-0.0163931		0.0275667	0.527567	-0.590833	-0.572967	-0.4658
3569.5	-0.0126	-0.0316	-0.0286	-0.0242667	-0.004	-0.0062	-0.0085	-0.00623333	0.0261	0.0328	0.0439	0.0342667		0.0276333	0.00994258	0.00757067	0.00896283	0.00876667	0.00378384	0.0267667	0.0136361	0.134233	0.0415956								3569.5	0.0137264	0.0212068	0.0505584	0.00144348	0.000752961	0.000265421	-0.0379931	-0.0274401	-0.0162918		0.0276333	0.527633	-0.591233	-0.573233	-0.465767
3569	-0.0128	-0.0317	-0.0284	-0.0243	-0.0041	-0.006	-0.0086	-0.00623333	0.026	0.0325	0.0435	0.034		0.0281333	0.0101225	0.00770766	0.009125	0.00863333	0.0037263	0.0264333	0.0134663	0.134633	0.0417195								3569	0.0138488	0.021174	0.0508445	0.00145533	0.00075116	0.000283739	-0.0381488	-0.0274073	-0.0168445		0.0281333	0.528133	-0.591367	-0.573567	-0.465367
3568.5	-0.0129	-0.0323	-0.0286	-0.0246	-0.0043	-0.0058	-0.0091	-0.0064	0.0261	0.0322	0.0438	0.0340333		0.0283333	0.0101944	0.00776245	0.00918987	0.0083	0.00358242	0.0259667	0.0132286	0.133733	0.0414407								3568.5	0.0137769	0.020991	0.0506305	0.00147278	0.000750268	0.000275467	-0.0383769	-0.027391	-0.0165972		0.0283333	0.528333	-0.5917	-0.574033	-0.466267
3568	-0.0131	-0.0324	-0.0289	-0.0248	-0.0044	-0.006	-0.0096	-0.00666667	0.0261	0.032	0.044	0.0340333		0.0288667	0.0103863	0.00790857	0.00936286	0.00876667	0.00378384	0.0262667	0.0133814	0.134067	0.0415439								3568	0.0141702	0.02129	0.0509068	0.00151868	0.000781574	0.000284714	-0.0389702	-0.0279566	-0.0168735		0.0288667	0.528867	-0.591233	-0.573733	-0.465933
3567.5	-0.0134	-0.0323	-0.0292	-0.0249667	-0.0043	-0.006	-0.0098	-0.0067	0.0261	0.032	0.0436	0.0339		0.0290333	0.0104463	0.00795423	0.00941691	0.0087	0.00375507	0.0261	0.0132965	0.134767	0.0417609								3567.5	0.0142014	0.0212507	0.0511778	0.00153414	0.000781243	0.000298522	-0.039168	-0.0279507	-0.0172778		0.0290333	0.529033	-0.5913	-0.5739	-0.465233
3567	-0.0133	-0.0322	-0.0296	-0.0250333	-0.0041	-0.0057	-0.0094	-0.0064	0.0263	0.0323	0.0433	0.0339667		0.0288	0.0103624	0.0078903	0.00934123	0.00816667	0.00352487	0.0256667	0.0130757	0.133633	0.0414097								3567	0.0138872	0.020966	0.0507509	0.00151481	0.0007489	0.000281711	-0.0389206	-0.027366	-0.0167842		0.0288	0.5288	-0.591833	-0.574333	-0.466367
3566.5	-0.0133	-0.0325	-0.0297	-0.0251667	-0.0042	-0.0059	-0.0089	-0.00633333	0.0262	0.0327	0.0433	0.0340667		0.0284667	0.0102424	0.00779898	0.00923312	0.0081	0.0034961	0.0257667	0.0131267	0.1323	0.0409965								3566.5	0.0137385	0.0209257	0.0502296	0.00151361	0.000743053	0.000261241	-0.0389052	-0.027259	-0.016163		0.0284667	0.528467	-0.5919	-0.574233	-0.4677
3566	-0.0133	-0.0328	-0.0294	-0.0251667	-0.0044	-0.0064	-0.0091	-0.00663333	0.0258	0.0324	0.0434	0.0338667		0.0284	0.0102184	0.00778072	0.00921149	0.00873333	0.00376946	0.0264333	0.0134663	0.132533	0.0410688								3566	0.0139879	0.021247	0.0502803	0.00153308	0.000777315	0.000269407	-0.0391546	-0.0278804	-0.0164136		0.0284	0.5284	-0.591267	-0.573567	-0.467467
3565.5	-0.0129	-0.0325	-0.0289	-0.0247667	-0.0042	-0.0062	-0.0089	-0.00643333	0.0261	0.0325	0.0437	0.0341		0.0280333	0.0100865	0.00768026	0.00909257	0.00906667	0.00391333	0.0267667	0.0136361	0.1332	0.0412754								3565.5	0.0139998	0.0213164	0.050368	0.00150284	0.000770047	0.000264646	-0.0387665	-0.0277497	-0.016268		0.0280333	0.528033	-0.590933	-0.573233	-0.4668
3565	-0.0128	-0.0321	-0.0289	-0.0246	-0.0041	-0.0061	-0.0087	-0.0063	0.0261	0.0324	0.0435	0.034		0.0277667	0.00999055	0.0076072	0.00900607	0.00913333	0.0039421	0.0267333	0.0136191	0.133633	0.0414097								3565	0.0139327	0.0212263	0.0504157	0.00148477	0.0007577	0.000269477	-0.0385327	-0.0275263	-0.0164157		0.0277667	0.527767	-0.590867	-0.573267	-0.466367
3564.5	-0.0129	-0.0319	-0.0293	-0.0247	-0.0043	-0.0061	-0.0088	-0.0064	0.0261	0.0322	0.0433	0.0338667		0.0277333	0.00997856	0.00759807	0.00899526	0.0093	0.00401404	0.0268667	0.0136871	0.133767	0.041451								3564.5	0.0139926	0.0212851	0.0504462	0.00149712	0.000766467	0.000274882	-0.0386926	-0.0276851	-0.0165796		0.0277333	0.527733	-0.5907	-0.573133	-0.466233
3564	-0.0128	-0.0317	-0.0292	-0.0245667	-0.0044	-0.0059	-0.009	-0.00643333	0.0263	0.0321	0.0433	0.0339		0.0277333	0.00997856	0.00759807	0.00899526	0.00923333	0.00398527	0.027	0.013755	0.133433	0.0413477								3564	0.0139638	0.0213531	0.050343	0.0014846	0.000772084	0.000270371	-0.0385305	-0.0277864	-0.016443		0.0277333	0.527733	-0.590767	-0.573	-0.466567
3563.5	-0.0127	-0.0318	-0.0289	-0.0244667	-0.0044	-0.0058	-0.009	-0.0064	0.0262	0.0322	0.0434	0.0339333		0.028	0.0100745	0.00767113	0.00908175	0.00956667	0.00412914	0.0273667	0.0139418	0.1335	0.0413684								3563.5	0.0142036	0.0216129	0.0504501	0.00149539	0.000784724	0.000272804	-0.0386703	-0.0280129	-0.0165168		0.028	0.528	-0.590433	-0.572633	-0.4665
3563	-0.0128	-0.032	-0.0289	-0.0245667	-0.0043	-0.0058	-0.0091	-0.0064	0.0263	0.0323	0.0434	0.034		0.028	0.0100745	0.00767113	0.00908175	0.0097	0.00418669	0.0275	0.0140097	0.133933	0.0415026								3563	0.0142612	0.0216808	0.0505844	0.0015076	0.000788534	0.000275042	-0.0388279	-0.0280808	-0.0165844		0.028	0.528	-0.5903	-0.5725	-0.466067
3562.5	-0.0123	-0.0318	-0.0289	-0.0243333	-0.004	-0.006	-0.009	-0.00633333	0.0263	0.0324	0.0435	0.0340667		0.0275667	0.00991859	0.00755241	0.0089412	0.0094	0.0040572	0.0273333	0.0139248	0.1338	0.0414613								3562.5	0.0139758	0.0214772	0.0504025	0.00146759	0.000773427	0.00026686	-0.0383091	-0.0278106	-0.0163359		0.0275667	0.527567	-0.5906	-0.572667	-0.4662
3562	-0.0122	-0.0317	-0.0289	-0.0242667	-0.0038	-0.0062	-0.0088	-0.00626667	0.0263	0.0328	0.0436	0.0342333		0.0273	0.00982265	0.00747935	0.00885471	0.0092	0.00397088	0.0272333	0.0138739	0.133733	0.0414407								3562	0.0137935	0.0213532	0.0502954	0.00144858	0.000762858	0.000257989	-0.0380602	-0.0276199	-0.016062		0.0273	0.5273	-0.5908	-0.572767	-0.466267
3561.5	-0.0125	-0.0318	-0.0289	-0.0244	-0.0038	-0.0062	-0.0088	-0.00626667	0.0261	0.033	0.0436	0.0342333		0.0273333	0.00983464	0.00748848	0.00886552	0.00916667	0.00395649	0.0270667	0.013789	0.1339	0.0414923								3561.5	0.0137911	0.0212774	0.0503578	0.00145856	0.000758678	0.000259999	-0.0381911	-0.0275441	-0.0161245		0.0273333	0.527333	-0.590833	-0.572933	-0.4661
3561	-0.0124	-0.0319	-0.0289	-0.0244	-0.0037	-0.0059	-0.0089	-0.00616667	0.0261	0.033	0.0438	0.0343		0.0274333	0.00987062	0.00751588	0.00889796	0.00906667	0.00391333	0.0269	0.0137041	0.133867	0.041482								3561	0.0137839	0.0212199	0.0503799	0.00145801	0.000750026	0.000258564	-0.0381839	-0.0273866	-0.0160799		0.0274333	0.527433	-0.590933	-0.5731	-0.466133
3560.5	-0.0122	-0.0319	-0.0287	-0.0242667	-0.0036	-0.0058	-0.0089	-0.0061	0.0262	0.0327	0.0442	0.0343667		0.0273667	0.00984663	0.00749762	0.00887633	0.009	0.00388456	0.0268333	0.0136701	0.133467	0.041358								3560.5	0.0137312	0.0211677	0.0502344	0.00144384	0.000743528	0.000251784	-0.0379979	-0.0272677	-0.0158677		0.0273667	0.527367	-0.591	-0.573167	-0.466533
3560	-0.0122	-0.0319	-0.0287	-0.0242667	-0.0039	-0.0058	-0.0089	-0.0062	0.026	0.0324	0.0439	0.0341		0.0274667	0.00988261	0.00752501	0.00890877	0.00926667	0.00399965	0.0270667	0.013789	0.133533	0.0413787								3560	0.0138823	0.021314	0.0502874	0.00145534	0.000757019	0.000262034	-0.0381489	-0.027514	-0.0161874		0.0274667	0.527467	-0.590733	-0.572933	-0.466467
3559.5	-0.0123	-0.0319	-0.0286	-0.0242667	-0.004	-0.0059	-0.0088	-0.00623333	0.0259	0.0324	0.0437	0.034		0.0277	0.00996657	0.00758894	0.00898445	0.00946667	0.00408598	0.0272	0.0138569	0.134	0.0415233								3559.5	0.0140525	0.0214458	0.0505077	0.00146836	0.000766136	0.000272505	-0.0383192	-0.0276792	-0.0165077		0.0277	0.5277	-0.590533	-0.5728	-0.466
3559	-0.0123	-0.0317	-0.0286	-0.0242	-0.004	-0.0059	-0.0085	-0.00613333	0.026	0.0325	0.0438	0.0341		0.0278	0.0100025	0.00761634	0.00901689	0.0096	0.00414353	0.0273	0.0139078	0.1341	0.0415543								3559	0.0141461	0.0215242	0.0505712	0.00147042	0.000764937	0.000271299	-0.0383461	-0.0276575	-0.0164712		0.0278	0.5278	-0.5904	-0.5727	-0.4659
3558.5	-0.0123	-0.0316	-0.0287	-0.0242	-0.0043	-0.0061	-0.0087	-0.00636667	0.0261	0.0325	0.0438	0.0341333		0.0277667	0.00999055	0.0076072	0.00900607	0.0097	0.00418669	0.0274333	0.0139758	0.1341	0.0415543								3558.5	0.0141772	0.021583	0.0505604	0.00147281	0.000781182	0.000269847	-0.0383772	-0.0279496	-0.016427		0.0277667	0.527767	-0.5903	-0.572567	-0.4659
3558	-0.0123	-0.0313	-0.0284	-0.024	-0.0041	-0.006	-0.0089	-0.00633333	0.0264	0.0324	0.0439	0.0342333		0.0279667	0.0100625	0.007662	0.00907094	0.00976667	0.00421546	0.0276	0.0140607	0.1344	0.0416472								3558	0.014278	0.0217227	0.0507182	0.0014652	0.000787139	0.00027175	-0.038278	-0.028056	-0.0164848		0.0279667	0.527967	-0.590233	-0.5724	-0.4656
3557.5	-0.0122	-0.0312	-0.0282	-0.0238667	-0.0038	-0.0057	-0.0087	-0.00606667	0.0266	0.0326	0.0439	0.0343667		0.0281	0.0101105	0.00769853	0.00911419	0.0098	0.00422985	0.0278667	0.0141965	0.134667	0.0417299								3557.5	0.0143403	0.021895	0.0508441	0.00145978	0.000781857	0.000271505	-0.038207	-0.0279617	-0.0164774		0.0281	0.5281	-0.5902	-0.572133	-0.465333
3557	-0.0121	-0.0314	-0.0283	-0.0239333	-0.0036	-0.0056	-0.0086	-0.00593333	0.0264	0.0329	0.0438	0.0343667		0.0278333	0.0100145	0.00762547	0.0090277	0.00976667	0.00421546	0.0278667	0.0141965	0.134467	0.0416679								3557	0.01423	0.021822	0.0506956	0.00145644	0.000770358	0.000266634	-0.0381633	-0.0277553	-0.0163289		0.0278333	0.527833	-0.590233	-0.572133	-0.465533
3556.5	-0.0121	-0.0315	-0.0282	-0.0239333	-0.0037	-0.0058	-0.0085	-0.006	0.0264	0.0329	0.0441	0.0344667		0.0275333	0.0099066	0.00754328	0.00893039	0.0095	0.00410036	0.0275333	0.0140267	0.1341	0.0415543								3556.5	0.014007	0.02157	0.0504847	0.00143947	0.000760104	0.000256576	-0.0379403	-0.02757	-0.016018		0.0275333	0.527533	-0.5905	-0.572467	-0.4659
3556	-0.0121	-0.0314	-0.0282	-0.0239	-0.0037	-0.0057	-0.0084	-0.00593333	0.0266	0.0329	0.0445	0.0346667		0.0273667	0.00984663	0.00749762	0.00887633	0.00926667	0.00399965	0.0270667	0.013789	0.133833	0.0414716								3556	0.0138463	0.0212866	0.050348	0.00142478	0.000740923	0.000245904	-0.0377463	-0.0272199	-0.0156813		0.0273667	0.527367	-0.590733	-0.572933	-0.466167
3555.5	-0.012	-0.0313	-0.0283	-0.0238667	-0.0036	-0.0055	-0.0082	-0.00576667	0.0266	0.033	0.0442	0.0346		0.0275667	0.00991859	0.00755241	0.0089412	0.00943333	0.00407159	0.0271667	0.0138399	0.133933	0.0415026								3555.5	0.0139902	0.0213923	0.0504438	0.00143314	0.00073761	0.000251027	-0.0378568	-0.027159	-0.0158438		0.0275667	0.527567	-0.590567	-0.572833	-0.466067
3555	-0.012	-0.0313	-0.0283	-0.0238667	-0.0034	-0.0055	-0.0082	-0.0057	0.0265	0.0331	0.0438	0.0344667		0.0280667	0.0100985	0.00768939	0.00910338	0.00993333	0.0042874	0.0277333	0.0141286	0.1343	0.0416163								3555	0.0143859	0.021818	0.0507196	0.00146326	0.000757239	0.000264159	-0.0382526	-0.027518	-0.016253		0.0280667	0.528067	-0.590067	-0.572267	-0.4657
3554.5	-0.0122	-0.0315	-0.0285	-0.0240667	-0.0035	-0.0056	-0.0085	-0.00586667	0.0264	0.0328	0.0439	0.0343667		0.0284667	0.0102424	0.00779898	0.00923312	0.0101667	0.00438811	0.0279	0.0142135	0.1345	0.0416782								3554.5	0.0146305	0.0220125	0.0509113	0.00149747	0.000777247	0.000273726	-0.0386972	-0.0278791	-0.0165447		0.0284667	0.528467	-0.589833	-0.5721	-0.4655
3554	-0.0124	-0.0318	-0.0286	-0.0242667	-0.0037	-0.0056	-0.0087	-0.006	0.0261	0.0327	0.0439	0.0342333		0.0283	0.0101825	0.00775332	0.00917906	0.00976667	0.00421546	0.0275333	0.0140267	0.133967	0.041513								3554	0.0143979	0.02178	0.050692	0.00149495	0.00077173	0.000270888	-0.0386646	-0.02778	-0.0164587		0.0283	0.5283	-0.590233	-0.572467	-0.466033
3553.5	-0.0123	-0.0318	-0.0284	-0.0241667	-0.0037	-0.0058	-0.0085	-0.006	0.0261	0.0327	0.0439	0.0342333		0.0279333	0.0100505	0.00765286	0.00906013	0.0093	0.00401404	0.027	0.013755	0.1336	0.0413993								3553.5	0.0140646	0.0214079	0.0504595	0.00146163	0.000751191	0.000263288	-0.0382312	-0.0274079	-0.0162261		0.0279333	0.527933	-0.5907	-0.573	-0.4664
3553	-0.012	-0.0316	-0.0284	-0.024	-0.0039	-0.0058	-0.0083	-0.006	0.0262	0.0326	0.0438	0.0342		0.0280333	0.0100865	0.00768026	0.00909257	0.0092	0.00397088	0.0268333	0.0136701	0.133733	0.0414407								3553	0.0140574	0.0213504	0.0505332	0.00144836	0.000748042	0.000266774	-0.0380574	-0.0273504	-0.0163332		0.0280333	0.528033	-0.5908	-0.573167	-0.466267
3552.5	-0.0119	-0.0314	-0.0284	-0.0239	-0.004	-0.0057	-0.0081	-0.00593333	0.0263	0.0327	0.0436	0.0342		0.0283333	0.0101944	0.00776245	0.00918987	0.00936667	0.00404281	0.0270667	0.013789	0.1335	0.0413684								3552.5	0.0142373	0.0215514	0.0505582	0.00145445	0.000755411	0.000267591	-0.0381373	-0.0274847	-0.0163582		0.0283333	0.528333	-0.590633	-0.572933	-0.4665
3552	-0.0122	-0.0315	-0.0286	-0.0241	-0.004	-0.0056	-0.0084	-0.006	0.0264	0.0327	0.0436	0.0342333		0.0286	0.0102904	0.00783551	0.00927636	0.00986667	0.00425862	0.0276	0.0140607	0.133833	0.0414716								3552	0.014549	0.0218962	0.050748	0.00149375	0.000778197	0.000272734	-0.038649	-0.0278962	-0.0165147		0.0286	0.5286	-0.590133	-0.5724	-0.466167
3551.5	-0.0123	-0.0317	-0.0286	-0.0242	-0.0036	-0.0056	-0.0086	-0.00593333	0.0265	0.0329	0.0439	0.0344333		0.0284667	0.0102424	0.00779898	0.00923312	0.00993333	0.0042874	0.0278667	0.0141965	0.134433	0.0416576								3551.5	0.0145298	0.0219955	0.0508907	0.0015	0.00078002	0.000270844	-0.0387298	-0.0279288	-0.0164574		0.0284667	0.528467	-0.590067	-0.572133	-0.465567
3551	-0.0119	-0.0315	-0.0282	-0.0238667	-0.0032	-0.0052	-0.0082	-0.00553333	0.0268	0.0331	0.0442	0.0347		0.0281667	0.0101345	0.00771679	0.00913581	0.0097	0.00418669	0.0278	0.0141626	0.134567	0.0416989								3551	0.0143212	0.0218793	0.0508347	0.00145831	0.000751455	0.000260328	-0.0381878	-0.0274127	-0.0161347		0.0281667	0.528167	-0.5903	-0.5722	-0.465433
3550.5	-0.0118	-0.0311	-0.028	-0.0236333	-0.0033	-0.0051	-0.008	-0.00546667	0.0268	0.0333	0.0444	0.0348333		0.0280667	0.0100985	0.00768939	0.00910338	0.0097	0.00418669	0.0276667	0.0140946	0.134333	0.0416266								3550.5	0.0142852	0.021784	0.05073	0.00143781	0.0007426	0.000252703	-0.0379185	-0.0272507	-0.0158966		0.0280667	0.528067	-0.5903	-0.572333	-0.465667
3550	-0.0118	-0.031	-0.0282	-0.0236667	-0.0034	-0.0054	-0.008	-0.0056	0.0268	0.0332	0.0446	0.0348667		0.0281333	0.0101225	0.00770766	0.009125	0.00966667	0.0041723	0.0276	0.0140607	0.134033	0.0415336								3550	0.0142948	0.0217683	0.0506586	0.00144107	0.000749025	0.000249386	-0.0379614	-0.0273683	-0.015792		0.0281333	0.528133	-0.590333	-0.5724	-0.465967
3549.5	-0.0117	-0.0311	-0.0284	-0.0237333	-0.0034	-0.0054	-0.0081	-0.00563333	0.0268	0.033	0.0446	0.0348		0.028	0.0100745	0.00767113	0.00908175	0.0094	0.0040572	0.0274	0.0139588	0.1338	0.0414613								3549.5	0.0141317	0.0216299	0.0505431	0.00143376	0.000743284	0.000247844	-0.037865	-0.0272632	-0.0157431		0.028	0.528	-0.5906	-0.5726	-0.4662
3549	-0.0119	-0.0312	-0.0286	-0.0239	-0.0035	-0.0052	-0.0084	-0.0057	0.0269	0.0329	0.0445	0.0347667		0.0277667	0.00999055	0.0076072	0.00900607	0.00913333	0.0039421	0.0271333	0.0138229	0.133633	0.0414097								3549	0.0139327	0.0214301	0.0504157	0.00143131	0.000736044	0.000244894	-0.0378327	-0.0271301	-0.0156491		0.0277667	0.527767	-0.590867	-0.572867	-0.466367
3548.5	-0.0121	-0.0316	-0.0287	-0.0241333	-0.0037	-0.0054	-0.0087	-0.00593333	0.0268	0.0327	0.0444	0.0346333		0.0280667	0.0100985	0.00768939	0.00910338	0.0093	0.00401404	0.0272333	0.0138739	0.133867	0.041482								3548.5	0.0141125	0.0215633	0.0505854	0.00146275	0.000756063	0.000254467	-0.0382459	-0.0274966	-0.015952		0.0280667	0.528067	-0.5907	-0.572767	-0.466133
3548	-0.0121	-0.0316	-0.0285	-0.0240667	-0.0037	-0.0056	-0.0088	-0.00603333	0.0266	0.0325	0.0443	0.0344667		0.0286333	0.0103024	0.00784464	0.00928718	0.00973333	0.00420107	0.0274333	0.0139758	0.134333	0.0416266								3548	0.0145035	0.0218204	0.0509138	0.00148765	0.00077583	0.000270507	-0.0385701	-0.0278537	-0.0164471		0.0286333	0.528633	-0.590267	-0.572567	-0.465667
3547.5	-0.0119	-0.0312	-0.0281	-0.0237333	-0.0032	-0.0051	-0.0082	-0.0055	0.0265	0.0326	0.0443	0.0344667		0.0286333	0.0103024	0.00784464	0.00928718	0.0095	0.00410036	0.0270333	0.013772	0.134	0.0415233								3547.5	0.0144027	0.0216166	0.0508105	0.00145436	0.000735311	0.00026712	-0.0381361	-0.0271166	-0.0163438		0.0286333	0.528633	-0.5905	-0.572967	-0.466
3547	-0.0116	-0.0311	-0.0281	-0.0236	-0.0031	-0.0048	-0.0078	-0.00523333	0.0264	0.033	0.0443	0.0345667		0.0283	0.0101825	0.00775332	0.00917906	0.0092	0.00397088	0.0269333	0.013721	0.133567	0.041389								3547	0.0141533	0.0214744	0.0505681	0.00142531	0.000713301	0.000256045	-0.0377533	-0.0267077	-0.0160014		0.0283	0.5283	-0.5908	-0.573067	-0.466433
3546.5	-0.0118	-0.0313	-0.0283	-0.0238	-0.0035	-0.005	-0.0079	-0.00546667	0.0264	0.033	0.0441	0.0345		0.0284667	0.0102424	0.00779898	0.00923312	0.00953333	0.00411475	0.0272667	0.0138908	0.134433	0.0416576								3546.5	0.0143572	0.0216898	0.0508907	0.00145597	0.000737475	0.000268655	-0.0381572	-0.0271565	-0.0163907		0.0284667	0.528467	-0.590467	-0.572733	-0.465567
3546	-0.0121	-0.0315	-0.0284	-0.024	-0.0038	-0.0051	-0.008	-0.00563333	0.0267	0.033	0.0441	0.0346		0.0287333	0.0103384	0.00787204	0.00931961	0.00986667	0.00425862	0.0275	0.0140097	0.134967	0.0418228								3546	0.014597	0.0218818	0.0511424	0.00148973	0.00075708	0.000273653	-0.038597	-0.0275151	-0.0165424		0.0287333	0.528733	-0.590133	-0.5725	-0.465033
3545.5	-0.0122	-0.0317	-0.0284	-0.0241	-0.0037	-0.0051	-0.0081	-0.00563333	0.0267	0.0332	0.044	0.0346333		0.0285333	0.0102664	0.00781725	0.00925474	0.00946667	0.00408598	0.0273667	0.0139418	0.1342	0.0415853								3545.5	0.0143524	0.021759	0.05084	0.00147859	0.000750342	0.000262656	-0.0384524	-0.0273924	-0.0162067		0.0285333	0.528533	-0.590533	-0.572633	-0.4658
3545	-0.0122	-0.0313	-0.0283	-0.0239333	-0.0034	-0.0051	-0.0081	-0.00553333	0.0267	0.0334	0.0438	0.0346333		0.0282667	0.0101705	0.00774419	0.00916825	0.0091	0.00392772	0.0271667	0.0138399	0.1337	0.0414303								3545	0.0140982	0.0215841	0.0505986	0.0014464	0.000735355	0.000254889	-0.0380315	-0.0271174	-0.0159652		0.0282667	0.528267	-0.5909	-0.572833	-0.4663
3544.5	-0.0121	-0.031	-0.0283	-0.0238	-0.0033	-0.0052	-0.008	-0.0055	0.0267	0.0332	0.0439	0.0346		0.0281	0.0101105	0.00769853	0.00911419	0.00903333	0.00389894	0.0270333	0.013772	0.1337	0.0414303								3544.5	0.0140094	0.0214705	0.0505445	0.00142955	0.000727408	0.000254228	-0.0378094	-0.0269705	-0.0159445		0.0281	0.5281	-0.590967	-0.572967	-0.4663
3544	-0.0118	-0.0309	-0.0283	-0.0236667	-0.003	-0.005	-0.0078	-0.00526667	0.0268	0.033	0.0442	0.0346667		0.0282667	0.0101705	0.00774419	0.00916825	0.0094	0.0040572	0.0273667	0.0139418	0.133633	0.0414097								3544	0.0142277	0.021686	0.0505779	0.00143598	0.000726445	0.000253168	-0.0378943	-0.0269526	-0.0159112		0.0282667	0.528267	-0.5906	-0.572633	-0.466367
3543.5	-0.0118	-0.0311	-0.028	-0.0236333	-0.0031	-0.0049	-0.0079	-0.0053	0.0267	0.033	0.0442	0.0346333		0.0282667	0.0101705	0.00774419	0.00916825	0.00963333	0.00415791	0.0276333	0.0140776	0.1338	0.0414613								3543.5	0.0143284	0.0218218	0.0506296	0.00144109	0.000735594	0.000255879	-0.0379617	-0.0271218	-0.0159962		0.0282667	0.528267	-0.590367	-0.572367	-0.4662
3543	-0.012	-0.0315	-0.0282	-0.0239	-0.0033	-0.0053	-0.0082	-0.0056	0.0265	0.0329	0.0441	0.0345		0.028	0.0100745	0.00767113	0.00908175	0.00966667	0.0041723	0.0275333	0.0140267	0.134167	0.0415749								3543	0.0142468	0.0216978	0.0506567	0.00145518	0.000745171	0.000261039	-0.0381468	-0.0272978	-0.0161567		0.028	0.528	-0.590333	-0.572467	-0.465833
3542.5	-0.0119	-0.0315	-0.0281	-0.0238333	-0.0032	-0.0054	-0.008	-0.00553333	0.0266	0.0329	0.0442	0.0345667		0.0278	0.0100025	0.00761634	0.00901689	0.00976667	0.00421546	0.0275	0.0140097	0.134167	0.0415749								3542.5	0.014218	0.0216261	0.0505918	0.0014479	0.000737632	0.000256806	-0.0380513	-0.0271594	-0.0160252		0.0278	0.5278	-0.590233	-0.5725	-0.465833
3542	-0.0114	-0.031	-0.0278	-0.0234	-0.003	-0.0051	-0.0077	-0.00526667	0.0269	0.0331	0.0444	0.0348		0.0277667	0.00999055	0.0076072	0.00900607	0.00956667	0.00412914	0.0274	0.0139588	0.133833	0.0414716								3542	0.0141197	0.021566	0.0504777	0.00140773	0.000719991	0.000245791	-0.0375197	-0.0268326	-0.0156777		0.0277667	0.527767	-0.590433	-0.5726	-0.466167
3541.5	-0.0112	-0.0308	-0.0276	-0.0232	-0.0028	-0.0048	-0.0077	-0.0051	0.027	0.0334	0.0446	0.035		0.0276667	0.00995457	0.00757981	0.00897364	0.00936667	0.00404281	0.0274667	0.0139927	0.1337	0.0414303								3541.5	0.0139974	0.0215725	0.050404	0.00138365	0.000711425	0.000237282	-0.0371974	-0.0266725	-0.015404		0.0276667	0.527667	-0.590633	-0.572533	-0.4663
3541	-0.0114	-0.0309	-0.0276	-0.0233	-0.0026	-0.0048	-0.0078	-0.00506667	0.0271	0.0335	0.0448	0.0351333		0.0278667	0.0100265	0.0076346	0.00903851	0.00963333	0.00415791	0.0276667	0.0140946	0.133933	0.0415026								3541	0.0141844	0.0217292	0.0505411	0.00140508	0.00071802	0.0002374	-0.0374844	-0.0267959	-0.0154078		0.0278667	0.527867	-0.590367	-0.572333	-0.466067
3540.5	-0.0116	-0.0311	-0.0278	-0.0235	-0.003	-0.005	-0.0079	-0.0053	0.0267	0.0332	0.0446	0.0348333		0.0284	0.0102184	0.00778072	0.00921149	0.0100667	0.00434495	0.0279333	0.0142305	0.134333	0.0416266								3540.5	0.0145634	0.0220112	0.0508381	0.00144882	0.000745901	0.000256152	-0.0380634	-0.0273112	-0.0160047		0.0284	0.5284	-0.589933	-0.572067	-0.465667
3540	-0.0119	-0.0314	-0.0283	-0.0238667	-0.0032	-0.0054	-0.0082	-0.0056	0.0261	0.0327	0.0442	0.0343333		0.0284333	0.0102304	0.00778985	0.00922231	0.0101667	0.00438811	0.0279	0.0142135	0.1345	0.0416782								3540	0.0146185	0.0220033	0.0509005	0.00148111	0.000761945	0.000274472	-0.0384852	-0.0276033	-0.0165672		0.0284333	0.528433	-0.589833	-0.5721	-0.4655
3539.5	-0.0119	-0.0312	-0.0284	-0.0238333	-0.003	-0.0055	-0.0084	-0.00563333	0.0262	0.0326	0.0439	0.0342333		0.0282	0.0101465	0.00772592	0.00914662	0.00993333	0.0042874	0.0276667	0.0140946	0.134333	0.0416266								3539.5	0.0144339	0.0218205	0.0507732	0.00146438	0.000753716	0.000273567	-0.0382672	-0.0274539	-0.0165399		0.0282	0.5282	-0.590067	-0.572333	-0.465667
3539	-0.0115	-0.0308	-0.0281	-0.0234667	-0.003	-0.0052	-0.0081	-0.00543333	0.0268	0.0329	0.044	0.0345667		0.0281333	0.0101225	0.00770766	0.009125	0.00996667	0.00430178	0.0276333	0.0140776	0.134233	0.0415956								3539	0.0144243	0.0217853	0.0507206	0.00143572	0.000740854	0.000260949	-0.0378909	-0.0272186	-0.0161539		0.0281333	0.528133	-0.590033	-0.572367	-0.465767
3538.5	-0.0111	-0.0308	-0.0278	-0.0232333	-0.0031	-0.005	-0.0077	-0.00526667	0.0271	0.0332	0.0443	0.0348667		0.0282	0.0101465	0.00772592	0.00914662	0.01	0.00431617	0.0277	0.0141116	0.1342	0.0415853								3538.5	0.0144626	0.0218375	0.0507319	0.00142099	0.000734638	0.000251705	-0.037696	-0.0271042	-0.0158652		0.0282	0.5282	-0.59	-0.5723	-0.4658
3538	-0.0111	-0.0307	-0.0276	-0.0231333	-0.0028	-0.0049	-0.0075	-0.00506667	0.027	0.0334	0.0446	0.035		0.0282667	0.0101705	0.00774419	0.00916825	0.0100333	0.00433056	0.0278333	0.0141795	0.134133	0.0415646								3538	0.014501	0.0219237	0.0507329	0.00141634	0.000728481	0.000247523	-0.0376343	-0.0269904	-0.0157329		0.0282667	0.528267	-0.589967	-0.572167	-0.465867
3537.5	-0.0114	-0.0306	-0.0275	-0.0231667	-0.0029	-0.005	-0.0075	-0.00513333	0.0268	0.0335	0.0444	0.0349		0.0285333	0.0102664	0.00781725	0.00925474	0.0102	0.0044025	0.028	0.0142644	0.134167	0.0415749								3537.5	0.0146689	0.0220817	0.0508297	0.00143153	0.000740657	0.000253755	-0.0378356	-0.027215	-0.0159297		0.0285333	0.528533	-0.5898	-0.572	-0.465833
3537	-0.0115	-0.0307	-0.0279	-0.0233667	-0.0033	-0.0051	-0.0076	-0.00533333	0.0265	0.0333	0.0442	0.0346667		0.0286333	0.0103024	0.00784464	0.00928718	0.0101333	0.00437372	0.0279	0.0142135	0.134233	0.0415956								3537	0.0146761	0.0220581	0.0508828	0.00144725	0.000750293	0.000262962	-0.0380428	-0.0273915	-0.0162161		0.0286333	0.528633	-0.589867	-0.5721	-0.465767
3536.5	-0.0113	-0.0307	-0.0281	-0.0233667	-0.003	-0.0047	-0.0077	-0.00513333	0.0267	0.0335	0.0446	0.0349333		0.0283	0.0101825	0.00775332	0.00917906	0.0099	0.00427301	0.0278	0.0141626	0.1341	0.0415543								3536.5	0.0144555	0.0219159	0.0507333	0.00143051	0.00073166	0.00024964	-0.0378221	-0.0270492	-0.0158		0.0283	0.5283	-0.5901	-0.5722	-0.4659
3536	-0.0113	-0.0307	-0.0277	-0.0232333	-0.0027	-0.0044	-0.0074	-0.00483333	0.0271	0.0337	0.0447	0.0351667		0.028	0.0100745	0.00767113	0.00908175	0.0097	0.00418669	0.0276667	0.0140946	0.1339	0.0414923								3536	0.0142612	0.0217658	0.0505741	0.00140584	0.000707512	0.000237388	-0.0374945	-0.0265991	-0.0154074		0.028	0.528	-0.5903	-0.572333	-0.4661
3535.5	-0.0112	-0.0306	-0.0275	-0.0231	-0.0029	-0.0045	-0.0073	-0.0049	0.0272	0.0335	0.0446	0.0351		0.0278667	0.0100265	0.0076346	0.00903851	0.0097	0.00418669	0.0275333	0.0140267	0.133767	0.041451								3535.5	0.0142132	0.0216613	0.0504895	0.00139228	0.000705503	0.000236837	-0.0373132	-0.0265613	-0.0153895		0.0278667	0.527867	-0.5903	-0.572467	-0.466233
3535	-0.0111	-0.0308	-0.0275	-0.0231333	-0.003	-0.0048	-0.0073	-0.00503333	0.0269	0.0335	0.0444	0.0349333		0.0281	0.0101105	0.00769853	0.00911419	0.00993333	0.0042874	0.0276333	0.0140776	0.133833	0.0414716								3535	0.0143979	0.0217762	0.0505858	0.00140859	0.00071875	0.000245001	-0.0375312	-0.0268095	-0.0156525		0.0281	0.5281	-0.590067	-0.572367	-0.466167
3534.5	-0.0111	-0.0309	-0.0276	-0.0232	-0.0029	-0.0049	-0.0073	-0.00503333	0.027	0.0338	0.0444	0.0350667		0.0281667	0.0101345	0.00771679	0.00913581	0.00996667	0.00430178	0.0276667	0.0140946	0.133933	0.0415026								3534.5	0.0144363	0.0218114	0.0506384	0.00141649	0.000720641	0.00024248	-0.0376363	-0.0268448	-0.0155718		0.0281667	0.528167	-0.590033	-0.572333	-0.466067
3534	-0.011	-0.0308	-0.0278	-0.0232	-0.003	-0.0048	-0.0075	-0.0051	0.0272	0.0338	0.0444	0.0351333		0.028	0.0100745	0.00767113	0.00908175	0.00976667	0.00421546	0.0275333	0.0140267	0.134	0.0415233								3534	0.01429	0.0216978	0.050605	0.0014055	0.000718124	0.000239374	-0.03749	-0.0267978	-0.0154717		0.028	0.528	-0.590233	-0.572467	-0.466
3533.5	-0.011	-0.0307	-0.0279	-0.0232	-0.0031	-0.0049	-0.0079	-0.0053	0.0269	0.0334	0.0441	0.0348		0.0280667	0.0100985	0.00768939	0.00910338	0.00986667	0.00425862	0.0276667	0.0140946	0.134267	0.0416059								3533.5	0.0143571	0.021784	0.0507093	0.00141054	0.000733544	0.000253106	-0.0375571	-0.027084	-0.0159093		0.0280667	0.528067	-0.590133	-0.572333	-0.465733
3533	-0.0113	-0.0306	-0.0278	-0.0232333	-0.0029	-0.0049	-0.0077	-0.00516667	0.0265	0.0332	0.0444	0.0347		0.0283	0.0101825	0.00775332	0.00917906	0.0102333	0.00441688	0.028	0.0142644	0.134567	0.0416989								3533	0.0145993	0.0220178	0.0508779	0.00143131	0.000738993	0.000261726	-0.0378327	-0.0271844	-0.0161779		0.0283	0.5283	-0.589767	-0.572	-0.465433
3532.5	-0.0113	-0.0305	-0.0278	-0.0232	-0.0029	-0.0049	-0.0073	-0.00503333	0.0267	0.0332	0.0449	0.0349333		0.0284	0.0102184	0.00778072	0.00921149	0.0102667	0.00443127	0.0279667	0.0142475	0.134533	0.0416886								3532.5	0.0146497	0.0220282	0.0509001	0.0014326	0.000732325	0.000254936	-0.0378497	-0.0270615	-0.0159667		0.0284	0.5284	-0.589733	-0.572033	-0.465467
3532	-0.011	-0.0305	-0.0276	-0.0230333	-0.0027	-0.0047	-0.0072	-0.00486667	0.0272	0.0333	0.0451	0.0352		0.0283333	0.0101944	0.00776245	0.00918987	0.0099	0.00427301	0.0277333	0.0141286	0.1342	0.0415853								3532	0.0144675	0.021891	0.0507751	0.00140631	0.000715975	0.000242585	-0.0375008	-0.0267577	-0.0155751		0.0283333	0.528333	-0.5901	-0.572267	-0.4658
3531.5	-0.0111	-0.0308	-0.0274	-0.0231	-0.0026	-0.0047	-0.0075	-0.00493333	0.0272	0.0332	0.0449	0.0351		0.0282667	0.0101705	0.00774419	0.00916825	0.00973333	0.00420107	0.0276667	0.0140946	0.134	0.0415233								3531.5	0.0143715	0.0218388	0.0506915	0.00140412	0.000716748	0.000243096	-0.0374715	-0.0267721	-0.0155915		0.0282667	0.528267	-0.590267	-0.572333	-0.466
3531	-0.0113	-0.0309	-0.0275	-0.0232333	-0.0026	-0.0047	-0.0078	-0.00503333	0.0271	0.0332	0.0446	0.0349667		0.0284	0.0102184	0.00778072	0.00921149	0.00996667	0.00430178	0.0279	0.0142135	0.134067	0.0415439								3531	0.0145202	0.0219942	0.0507554	0.00142533	0.000730488	0.000249285	-0.0377535	-0.0270275	-0.0157888		0.0284	0.5284	-0.590033	-0.5721	-0.465933
3530.5	-0.0111	-0.0307	-0.0277	-0.0231667	-0.0026	-0.0047	-0.0078	-0.00503333	0.0271	0.0336	0.0445	0.0350667		0.0285	0.0102544	0.00780811	0.00924393	0.0101	0.00435933	0.0279667	0.0142475	0.1342	0.0415853								3530.5	0.0146137	0.0220556	0.0508292	0.00142736	0.000733809	0.000248457	-0.0377804	-0.0270889	-0.0157625		0.0285	0.5285	-0.5899	-0.572033	-0.4658
3530	-0.0111	-0.0307	-0.0277	-0.0231667	-0.0027	-0.0048	-0.0075	-0.005	0.0271	0.0337	0.0446	0.0351333		0.0284	0.0102184	0.00778072	0.00921149	0.0098	0.00422985	0.0276667	0.0140946	0.134167	0.0415749								3530	0.0144483	0.0218753	0.0507864	0.00141488	0.000722284	0.000245019	-0.0376149	-0.0268753	-0.0156531		0.0284	0.5284	-0.5902	-0.572333	-0.465833
3529.5	-0.0115	-0.0309	-0.0278	-0.0234	-0.0029	-0.0047	-0.0073	-0.00496667	0.0272	0.0338	0.0448	0.0352667		0.0281	0.0101105	0.00769853	0.00911419	0.00936667	0.00404281	0.0271333	0.0138229	0.133667	0.04142								3529.5	0.0141533	0.0215214	0.0505342	0.00141025	0.00070162	0.000233097	-0.0375533	-0.0264881	-0.0152675		0.0281	0.5281	-0.590633	-0.572867	-0.466333
3529	-0.0115	-0.0311	-0.028	-0.0235333	-0.0031	-0.0048	-0.0076	-0.00516667	0.0271	0.0336	0.0446	0.0351		0.0281	0.0101105	0.00769853	0.00911419	0.00936667	0.00404281	0.0271333	0.0138229	0.133533	0.0413787								3529	0.0141533	0.0215214	0.0504929	0.00142028	0.000712255	0.00023694	-0.0376866	-0.0266881	-0.0153929		0.0281	0.5281	-0.590633	-0.572867	-0.466467
3528.5	-0.0115	-0.031	-0.028	-0.0235	-0.0029	-0.0048	-0.0076	-0.0051	0.0271	0.0331	0.0445	0.0349		0.0285	0.0102544	0.00780811	0.00924393	0.00976667	0.00421546	0.0275333	0.0140267	0.133833	0.0414716								3528.5	0.0144699	0.0218348	0.0507156	0.00144171	0.000725484	0.000250132	-0.0379699	-0.0269348	-0.0158156		0.0285	0.5285	-0.590233	-0.572467	-0.466167
3528	-0.0117	-0.0306	-0.0277	-0.0233333	-0.0027	-0.0046	-0.0075	-0.00493333	0.0271	0.033	0.0447	0.0349333		0.0288333	0.0103743	0.00789944	0.00935205	0.0099	0.00427301	0.0276333	0.0140776	0.1339	0.0414923								3528	0.0146474	0.0219771	0.0508443	0.00144253	0.00072417	0.00025316	-0.0379807	-0.0269104	-0.015911		0.0288333	0.528833	-0.5901	-0.572367	-0.4661
3527.5	-0.0114	-0.0304	-0.0279	-0.0232333	-0.0027	-0.0046	-0.0077	-0.005	0.0268	0.0332	0.0446	0.0348667		0.0287333	0.0103384	0.00787204	0.00931961	0.00973333	0.00420107	0.0275333	0.0140267	0.133633	0.0414097								3527.5	0.0145394	0.0218987	0.0507293	0.00142678	0.000723542	0.000251622	-0.0377728	-0.0268987	-0.0158626		0.0287333	0.528733	-0.590267	-0.572467	-0.466367
3527	-0.0109	-0.0305	-0.0278	-0.0230667	-0.0026	-0.0045	-0.0073	-0.0048	0.0267	0.0334	0.0446	0.0349		0.0283333	0.0101944	0.00776245	0.00918987	0.00966667	0.0041723	0.0274667	0.0139927	0.1335	0.0413684								3527	0.0143667	0.0217552	0.0505582	0.00140126	0.000705178	0.00024518	-0.0374334	-0.0265552	-0.0156582		0.0283333	0.528333	-0.590333	-0.572533	-0.4665
3526.5	-0.0108	-0.0305	-0.0277	-0.023	-0.0023	-0.0043	-0.007	-0.00453333	0.0269	0.0335	0.0447	0.0350333		0.0283667	0.0102064	0.00777158	0.00920068	0.0099	0.00427301	0.0276333	0.0140776	0.133933	0.0415026								3526.5	0.0144794	0.0218492	0.0507033	0.00140471	0.00069604	0.000245548	-0.0374794	-0.0263826	-0.01567		0.0283667	0.528367	-0.5901	-0.572367	-0.466067
3526	-0.0109	-0.0305	-0.0275	-0.0229667	-0.0022	-0.0042	-0.0067	-0.00436667	0.0272	0.0336	0.0447	0.0351667		0.0286667	0.0103144	0.00785378	0.00929799	0.0101333	0.00437372	0.0280333	0.0142814	0.134333	0.0416266								3526	0.0146881	0.0221352	0.0509246	0.00141788	0.000702349	0.000248311	-0.0376548	-0.0265019	-0.0157579		0.0286667	0.528667	-0.589867	-0.571967	-0.465667
3525.5	-0.0111	-0.0305	-0.0275	-0.0230333	-0.0024	-0.0044	-0.0069	-0.00456667	0.0274	0.0336	0.0447	0.0352333		0.0288333	0.0103743	0.00789944	0.00935205	0.0102667	0.00443127	0.0283333	0.0144343	0.1346	0.0417092								3525.5	0.0148056	0.0223337	0.0510613	0.00143179	0.000723629	0.000250523	-0.0378389	-0.0269004	-0.0158279		0.0288333	0.528833	-0.589733	-0.571667	-0.4654
3525	-0.0114	-0.0307	-0.0277	-0.0232667	-0.0026	-0.0046	-0.0073	-0.00483333	0.0272	0.0333	0.0445	0.035		0.0287667	0.0103504	0.00788117	0.00933042	0.0101333	0.00437372	0.0281667	0.0143493	0.134633	0.0417195								3525	0.0147241	0.0222305	0.05105	0.0014433	0.000732452	0.000257601	-0.0379907	-0.0270639	-0.01605		0.0287667	0.528767	-0.589867	-0.571833	-0.465367
3524.5	-0.0112	-0.031	-0.028	-0.0234	-0.0028	-0.0046	-0.0074	-0.00493333	0.0269	0.0332	0.0445	0.0348667		0.0285667	0.0102784	0.00782638	0.00926555	0.00983333	0.00424424	0.0277667	0.0141456	0.134567	0.0416989								3524.5	0.0145226	0.0219719	0.0509644	0.00143813	0.000723894	0.000259138	-0.0379226	-0.0269053	-0.0160978		0.0285667	0.528567	-0.590167	-0.572233	-0.465433
3524	-0.0111	-0.0311	-0.0281	-0.0234333	-0.0029	-0.0046	-0.0075	-0.005	0.0268	0.0334	0.0447	0.0349667		0.0285	0.0102544	0.00780811	0.00924393	0.00973333	0.00420107	0.0278	0.0141626	0.134767	0.0417609								3524	0.0144555	0.0219707	0.0510048	0.00143556	0.000727417	0.000257221	-0.0378888	-0.0269707	-0.0160381		0.0285	0.5285	-0.590267	-0.5722	-0.465233
3523.5	-0.0112	-0.031	-0.0281	-0.0234333	-0.0027	-0.0045	-0.0073	-0.00483333	0.0271	0.0337	0.0449	0.0352333		0.0284667	0.0102424	0.00779898	0.00923312	0.00973333	0.00420107	0.0276333	0.0140776	0.134567	0.0416989								3523.5	0.0144435	0.0218766	0.050932	0.00143465	0.000713422	0.000246448	-0.0378768	-0.02671	-0.0156987		0.0284667	0.528467	-0.590267	-0.572367	-0.465433
3523	-0.0112	-0.0309	-0.0282	-0.0234333	-0.0026	-0.0045	-0.0071	-0.00473333	0.0273	0.0336	0.0447	0.0352		0.0284333	0.0102304	0.00778985	0.00922231	0.00986667	0.00425862	0.0275	0.0140097	0.134133	0.0415646								3523	0.014489	0.0217996	0.0507869	0.00143811	0.000703995	0.000242952	-0.0379224	-0.0265329	-0.0155869		0.0284333	0.528433	-0.590133	-0.5725	-0.465867
3522.5	-0.0109	-0.0308	-0.028	-0.0232333	-0.0026	-0.0045	-0.0072	-0.00476667	0.0274	0.0336	0.0446	0.0352		0.0282333	0.0101585	0.00773506	0.00915744	0.00996667	0.00430178	0.0276667	0.0140946	0.134067	0.0415439								3522.5	0.0144602	0.0218297	0.0507014	0.00142081	0.000707366	0.000240293	-0.0376936	-0.0265963	-0.0155014		0.0282333	0.528233	-0.590033	-0.572333	-0.465933
3522	-0.0105	-0.0304	-0.0275	-0.0228	-0.0024	-0.0041	-0.007	-0.0045	0.0273	0.0338	0.0447	0.0352667		0.0279667	0.0100625	0.007662	0.00907094	0.00973333	0.00420107	0.0276667	0.0140946	0.133933	0.0415026								3522	0.0142636	0.0217566	0.0505736	0.00137371	0.00068941	0.000234301	-0.0370636	-0.0262566	-0.0153069		0.0279667	0.527967	-0.590267	-0.572333	-0.466067
3521.5	-0.0106	-0.03	-0.0273	-0.0226333	-0.0023	-0.0038	-0.0068	-0.0043	0.0272	0.0338	0.0449	0.0353		0.0279667	0.0100625	0.007662	0.00907094	0.00976667	0.00421546	0.0278	0.0141626	0.134033	0.0415336								3521.5	0.014278	0.0218245	0.0506046	0.00136244	0.000682492	0.00023423	-0.0369113	-0.0261245	-0.0153046		0.0279667	0.527967	-0.590233	-0.5722	-0.465967
3521	-0.0109	-0.0301	-0.0275	-0.0228333	-0.0025	-0.004	-0.0068	-0.00443333	0.0272	0.0338	0.0449	0.0353		0.0283333	0.0101944	0.00776245	0.00918987	0.0102667	0.00443127	0.0282667	0.0144003	0.1346	0.0417092								3521	0.0146257	0.0221627	0.0508991	0.00140318	0.000707351	0.000243331	-0.037459	-0.0265961	-0.0155991		0.0283333	0.528333	-0.589733	-0.571733	-0.4654
3520.5	-0.0108	-0.0303	-0.0275	-0.0228667	-0.0025	-0.0042	-0.0065	-0.0044	0.0271	0.0337	0.045	0.0352667		0.0286667	0.0103144	0.00785378	0.00929799	0.0105333	0.00454637	0.0286667	0.0146041	0.134767	0.0417609								3520.5	0.0148607	0.0224578	0.0510588	0.00142336	0.000721344	0.000249393	-0.0377274	-0.0268578	-0.0157922		0.0286667	0.528667	-0.589467	-0.571333	-0.465233
3520	-0.0108	-0.0306	-0.0275	-0.0229667	-0.0027	-0.0044	-0.0067	-0.0046	0.027	0.0333	0.0448	0.0350333		0.0285	0.0102544	0.00780811	0.00924393	0.0103333	0.00446004	0.0284333	0.0144852	0.134567	0.0416989								3520	0.0147145	0.0222933	0.0509428	0.00141987	0.00072325	0.000253112	-0.0376811	-0.0268933	-0.0159095		0.0285	0.5285	-0.589667	-0.571567	-0.465433
3519.5	-0.0109	-0.0308	-0.0277	-0.0231333	-0.0031	-0.0044	-0.0071	-0.00486667	0.0268	0.0331	0.0445	0.0348		0.0284	0.0102184	0.00778072	0.00921149	0.0101	0.00435933	0.0283	0.0144173	0.134467	0.0416679								3519.5	0.0145778	0.022198	0.0508794	0.00142213	0.000732496	0.000258547	-0.0377111	-0.0270647	-0.0160794		0.0284	0.5284	-0.5899	-0.5717	-0.465533
3519	-0.0109	-0.0306	-0.0277	-0.0230667	-0.0031	-0.0045	-0.0071	-0.0049	0.027	0.0335	0.0445	0.035		0.0282667	0.0101705	0.00774419	0.00916825	0.0101	0.00435933	0.0283333	0.0144343	0.1344	0.0416472								3519	0.0145298	0.0221784	0.0508155	0.00141349	0.000733242	0.00025013	-0.0375965	-0.0270784	-0.0158155		0.0282667	0.528267	-0.5899	-0.571667	-0.4656
3518.5	-0.0111	-0.0307	-0.0277	-0.0231667	-0.003	-0.0044	-0.0073	-0.0049	0.027	0.0337	0.0443	0.035		0.0281667	0.0101345	0.00771679	0.00913581	0.0100667	0.00434495	0.0283	0.0144173	0.1344	0.0416472								3518.5	0.0144794	0.0221341	0.0507831	0.00141723	0.000730841	0.000249105	-0.0376461	-0.0270341	-0.0157831		0.0281667	0.528167	-0.589933	-0.5717	-0.4656
3518	-0.011	-0.0306	-0.0275	-0.0230333	-0.0026	-0.0041	-0.007	-0.00456667	0.027	0.0336	0.0444	0.035		0.0283	0.0101825	0.00775332	0.00917906	0.0103	0.00444566	0.0283667	0.0144512	0.1346	0.0417092								3518	0.0146281	0.0222046	0.0508883	0.00141838	0.000716698	0.000252437	-0.0376614	-0.0267712	-0.0158883		0.0283	0.5283	-0.5897	-0.571633	-0.4654
3517.5	-0.0105	-0.0302	-0.0274	-0.0227	-0.0022	-0.004	-0.0066	-0.00426667	0.0272	0.0338	0.0447	0.0352333		0.0283	0.0101825	0.00775332	0.00917906	0.0104	0.00448882	0.0284	0.0144682	0.134733	0.0417505								3517.5	0.0146713	0.0222215	0.0509296	0.00139661	0.000701625	0.000246372	-0.0373713	-0.0264882	-0.0156963		0.0283	0.5283	-0.5896	-0.5716	-0.465267
3517	-0.0107	-0.0303	-0.0275	-0.0228333	-0.0024	-0.0043	-0.0068	-0.0045	0.0272	0.0337	0.0445	0.0351333		0.028	0.0100745	0.00767113	0.00908175	0.0101333	0.00437372	0.0281333	0.0143324	0.134367	0.0416369								3517	0.0144482	0.0220035	0.0507187	0.00138991	0.000702435	0.000242903	-0.0372816	-0.0265035	-0.0155853		0.028	0.528	-0.589867	-0.571867	-0.465633
3516.5	-0.0108	-0.0303	-0.0276	-0.0229	-0.0024	-0.0042	-0.0069	-0.0045	0.0273	0.0337	0.0444	0.0351333		0.0279	0.0100385	0.00764373	0.00904932	0.0100667	0.00434495	0.0279333	0.0142305	0.134033	0.0415336								3516.5	0.0143835	0.0218742	0.0505829	0.00139006	0.000695599	0.00023869	-0.0372835	-0.0263742	-0.0154496		0.0279	0.5279	-0.589933	-0.572067	-0.465967
3516	-0.0104	-0.0301	-0.0273	-0.0226	-0.0023	-0.0039	-0.0065	-0.00423333	0.0276	0.0338	0.0447	0.0353667		0.0279333	0.0100505	0.00765286	0.00906013	0.0101	0.00435933	0.0279667	0.0142475	0.134067	0.0415439								3516	0.0144099	0.0219003	0.0506041	0.00136973	0.000682968	0.000232179	-0.0370099	-0.0261337	-0.0152374		0.0279333	0.527933	-0.5899	-0.572033	-0.465933
3515.5	-0.0103	-0.0301	-0.027	-0.0224667	-0.0024	-0.0039	-0.0064	-0.00423333	0.0273	0.0337	0.0448	0.0352667		0.028	0.0100745	0.00767113	0.00908175	0.0100667	0.00434495	0.0278667	0.0141965	0.1341	0.0415543								3515.5	0.0144195	0.0218676	0.050636	0.00136059	0.000681261	0.000236217	-0.0368861	-0.026101	-0.0153694		0.028	0.528	-0.589933	-0.572133	-0.4659
3515	-0.0105	-0.0302	-0.0272	-0.0226333	-0.0024	-0.004	-0.0067	-0.00436667	0.027	0.0335	0.0447	0.0350667		0.028	0.0100745	0.00767113	0.00908175	0.0101	0.00435933	0.0279333	0.0142305	0.1341	0.0415543								3515	0.0144338	0.0219016	0.050636	0.00137398	0.000690022	0.000242405	-0.0370672	-0.0262683	-0.0155694		0.028	0.528	-0.5899	-0.572067	-0.4659
3514.5	-0.0104	-0.0301	-0.0275	-0.0226667	-0.0021	-0.0039	-0.0066	-0.0042	0.0272	0.0337	0.045	0.0353		0.0280667	0.0100985	0.00768939	0.00910338	0.0103333	0.00446004	0.0282333	0.0143833	0.134433	0.0416576								3514.5	0.0145585	0.0220727	0.0507609	0.00138572	0.000690255	0.000239041	-0.0372252	-0.0262727	-0.0154609		0.0280667	0.528067	-0.589667	-0.571767	-0.465567
3514	-0.0104	-0.0304	-0.0276	-0.0228	-0.0023	-0.004	-0.0065	-0.00426667	0.0273	0.0336	0.0451	0.0353333		0.0281667	0.0101345	0.00771679	0.00913581	0.0103667	0.00447443	0.0285333	0.0145361	0.1348	0.0417712								3514	0.0146089	0.0222529	0.050907	0.00139943	0.000703289	0.000242539	-0.0374089	-0.0265196	-0.0155737		0.0281667	0.528167	-0.589633	-0.571467	-0.4652
3513.5	-0.0108	-0.0307	-0.0278	-0.0231	-0.0027	-0.0042	-0.0067	-0.00453333	0.027	0.0333	0.0447	0.035		0.0282333	0.0101585	0.00773506	0.00915744	0.0102333	0.00441688	0.0285667	0.0145531	0.134733	0.0417505								3513.5	0.0145753	0.0222882	0.050908	0.00141943	0.000719394	0.000253063	-0.0376753	-0.0268215	-0.015908		0.0282333	0.528233	-0.589767	-0.571433	-0.465267
3513	-0.0107	-0.0306	-0.0278	-0.0230333	-0.0026	-0.0042	-0.0066	-0.00446667	0.0269	0.0336	0.0446	0.0350333		0.0281333	0.0101225	0.00770766	0.009125	0.01	0.00431617	0.0281333	0.0143324	0.134233	0.0415956								3513	0.0144387	0.02204	0.0507206	0.00140415	0.000702605	0.00024609	-0.037472	-0.0265067	-0.0156873		0.0281333	0.528133	-0.59	-0.571867	-0.465767
3512.5	-0.0105	-0.0304	-0.0273	-0.0227333	-0.0023	-0.0039	-0.0062	-0.00413333	0.0272	0.0338	0.0449	0.0353		0.0280333	0.0100865	0.00768026	0.00909257	0.00993333	0.0042874	0.0279667	0.0142475	0.134133	0.0415646								3512.5	0.0143739	0.0219277	0.0506572	0.00137695	0.000679179	0.000235843	-0.0371072	-0.0260611	-0.0153572		0.0280333	0.528033	-0.590067	-0.572033	-0.465867
3512	-0.0108	-0.0304	-0.0272	-0.0228	-0.0026	-0.0036	-0.0065	-0.00423333	0.0272	0.0338	0.0449	0.0353		0.0281333	0.0101225	0.00770766	0.009125	0.0101	0.00435933	0.0283	0.0144173	0.134133	0.0415646								3512	0.0144818	0.0221249	0.0506896	0.00138993	0.000694758	0.00023684	-0.0372818	-0.0263583	-0.0153896		0.0281333	0.528133	-0.5899	-0.5717	-0.465867
3511.5	-0.0111	-0.0306	-0.0274	-0.0230333	-0.0028	-0.0038	-0.007	-0.00453333	0.0268	0.0337	0.0449	0.0351333		0.0283333	0.0101944	0.00776245	0.00918987	0.0105333	0.00454637	0.0286667	0.0146041	0.1343	0.0416163								3511.5	0.0147408	0.0223665	0.0508061	0.00142689	0.000723602	0.000245636	-0.0377741	-0.0268999	-0.0156728		0.0283333	0.528333	-0.589467	-0.571333	-0.4657
3511	-0.0112	-0.0308	-0.0276	-0.0232	-0.0027	-0.004	-0.0071	-0.0046	0.0264	0.0337	0.0447	0.0349333		0.0284667	0.0102424	0.00779898	0.00923312	0.0106	0.00457514	0.0286	0.0145701	0.134367	0.0416369								3511	0.0148176	0.0223691	0.05087	0.00144533	0.000727332	0.000253978	-0.0380176	-0.0269691	-0.0159367		0.0284667	0.528467	-0.5894	-0.5714	-0.465633
3510.5	-0.0112	-0.0308	-0.0278	-0.0232667	-0.0027	-0.0042	-0.007	-0.00463333	0.0263	0.0331	0.0444	0.0346		0.0283667	0.0102064	0.00777158	0.00920068	0.0101333	0.00437372	0.0281	0.0143154	0.134033	0.0415336								3510.5	0.0145802	0.022087	0.0507343	0.00143238	0.000713975	0.000260316	-0.0378468	-0.0267203	-0.0161343		0.0283667	0.528367	-0.589867	-0.5719	-0.465967
3510	-0.0107	-0.0303	-0.0275	-0.0228333	-0.0022	-0.0038	-0.0064	-0.00413333	0.0269	0.0331	0.0446	0.0348667		0.0282	0.0101465	0.00772592	0.00914662	0.0098	0.00422985	0.0276667	0.0140946	0.133633	0.0414097								3510	0.0143763	0.0218205	0.0505563	0.00138456	0.000673604	0.000246164	-0.0372097	-0.0259539	-0.0156896		0.0282	0.5282	-0.5902	-0.572333	-0.466367
3509.5	-0.0103	-0.0299	-0.0271	-0.0224333	-0.0019	-0.0034	-0.006	-0.00376667	0.0274	0.0339	0.045	0.0354333		0.0283667	0.0102064	0.00777158	0.00920068	0.0100333	0.00433056	0.0278	0.0141626	0.133533	0.0413787								3509.5	0.014537	0.0219341	0.0505794	0.00136681	0.000660531	0.000229402	-0.0369703	-0.0257008	-0.015146		0.0283667	0.528367	-0.589967	-0.5722	-0.466467
3509	-0.0107	-0.0302	-0.0274	-0.0227667	-0.0022	-0.0038	-0.0064	-0.00413333	0.0272	0.0339	0.0447	0.0352667		0.0285667	0.0102784	0.00782638	0.00926555	0.0104333	0.00450321	0.0283667	0.0144512	0.133967	0.041513								3509	0.0147816	0.0222776	0.0507785	0.00140987	0.000697538	0.000240617	-0.0375483	-0.0264109	-0.0155118		0.0285667	0.528567	-0.589567	-0.571633	-0.466033
3508.5	-0.0109	-0.0306	-0.0278	-0.0231	-0.0025	-0.0041	-0.0069	-0.0045	0.0272	0.0336	0.0444	0.0350667		0.0286	0.0102904	0.00783551	0.00927636	0.0107333	0.00463269	0.0287	0.0146211	0.134467	0.0416679								3508.5	0.0149231	0.0224566	0.0509443	0.00144575	0.000726656	0.000252098	-0.0380231	-0.0269566	-0.0158776		0.0286	0.5286	-0.589267	-0.5713	-0.465533
3508	-0.0107	-0.0306	-0.0277	-0.023	-0.0025	-0.004	-0.0068	-0.00443333	0.0273	0.0338	0.0446	0.0352333		0.0283667	0.0102064	0.00777158	0.00920068	0.0108	0.00466147	0.0285	0.0145192	0.1345	0.0416782								3508	0.0148679	0.0222907	0.0508789	0.00143398	0.000714177	0.000244784	-0.0378679	-0.0267241	-0.0156456		0.0283667	0.528367	-0.5892	-0.5715	-0.4655
3507.5	-0.0103	-0.0301	-0.0274	-0.0226	-0.0023	-0.0036	-0.0062	-0.00403333	0.0276	0.0341	0.0452	0.0356333		0.0280667	0.0100985	0.00768939	0.00910338	0.0105333	0.00454637	0.0283333	0.0144343	0.134233	0.0415956								3507.5	0.0146449	0.0221236	0.050699	0.00138718	0.000684188	0.000226973	-0.0372449	-0.026157	-0.0150656		0.0280667	0.528067	-0.589467	-0.571667	-0.465767
3507	-0.0101	-0.0298	-0.027	-0.0223	-0.0022	-0.0034	-0.0061	-0.0039	0.0278	0.0341	0.0455	0.0358		0.0279333	0.0100505	0.00765286	0.00906013	0.0103	0.00444566	0.0283	0.0144173	0.134033	0.0415336								3507	0.0144962	0.0220701	0.0505937	0.00135396	0.000674448	0.000218855	-0.0367962	-0.0259701	-0.0147937		0.0279333	0.527933	-0.5897	-0.5717	-0.465967
3506.5	-0.0103	-0.0299	-0.027	-0.0224	-0.0021	-0.0034	-0.0062	-0.0039	0.0277	0.034	0.0453	0.0356667		0.0278333	0.0100145	0.00762547	0.0090277	0.0102	0.0044025	0.0282	0.0143663	0.1341	0.0415543								3506.5	0.014417	0.0219918	0.050582	0.00135549	0.000670385	0.000222466	-0.036817	-0.0258918	-0.0149153		0.0278333	0.527833	-0.5898	-0.5718	-0.4659
3506	-0.0105	-0.03	-0.027	-0.0225	-0.0022	-0.0033	-0.0065	-0.004	0.0274	0.034	0.0451	0.0355		0.0278667	0.0100265	0.0076346	0.00903851	0.0101333	0.00437372	0.0280333	0.0142814	0.1342	0.0415853								3506	0.0144003	0.021916	0.0506238	0.00136163	0.00067164	0.000228728	-0.0369003	-0.025916	-0.0151238		0.0278667	0.527867	-0.589867	-0.571967	-0.4658
3505.5	-0.0104	-0.03	-0.0271	-0.0225	-0.0023	-0.0034	-0.0067	-0.00413333	0.027	0.034	0.0452	0.0354		0.0279667	0.0100625	0.007662	0.00907094	0.0100333	0.00433056	0.0278333	0.0141795	0.133833	0.0414716								3505.5	0.0143931	0.0218415	0.0505426	0.0013611	0.000674694	0.000229298	-0.0368931	-0.0259749	-0.0151426		0.0279667	0.527967	-0.589967	-0.572167	-0.466167
3505	-0.0104	-0.0299	-0.0273	-0.0225333	-0.0022	-0.0036	-0.0066	-0.00413333	0.0273	0.0339	0.0451	0.0354333		0.0282	0.0101465	0.00772592	0.00914662	0.0102667	0.00443127	0.0279667	0.0142475	0.133633	0.0414097								3505	0.0145777	0.0219734	0.0505563	0.00137723	0.000681561	0.000228704	-0.0371111	-0.0261067	-0.015123		0.0282	0.5282	-0.589733	-0.572033	-0.466367
3504.5	-0.0102	-0.0298	-0.0271	-0.0223667	-0.0018	-0.0035	-0.0063	-0.00386667	0.0277	0.0339	0.0452	0.0356		0.0285	0.0102544	0.00780811	0.00924393	0.0106	0.00457514	0.0281333	0.0143324	0.134	0.0415233								3504.5	0.0148296	0.0221405	0.0507672	0.00138356	0.000676372	0.000230045	-0.0371962	-0.0260071	-0.0151672		0.0285	0.5285	-0.5894	-0.571867	-0.466
3504	-0.0103	-0.0301	-0.027	-0.0224667	-0.0021	-0.0035	-0.0063	-0.00396667	0.0274	0.0335	0.0449	0.0352667		0.0286667	0.0103144	0.00785378	0.00929799	0.0106	0.00457514	0.0282	0.0143663	0.1343	0.0416163								3504	0.0148895	0.0222201	0.0509142	0.00139548	0.000685747	0.000244847	-0.0373562	-0.0261868	-0.0156476		0.0286667	0.528667	-0.5894	-0.5718	-0.4657
3503.5	-0.0106	-0.0303	-0.0274	-0.0227667	-0.0024	-0.0037	-0.0065	-0.0042	0.0269	0.0333	0.0444	0.0348667		0.0286	0.0102904	0.00783551	0.00927636	0.0106667	0.00460392	0.0282333	0.0143833	0.134367	0.0416369								3503.5	0.0148943	0.0222188	0.0509133	0.00141835	0.000697954	0.000257494	-0.037661	-0.0264188	-0.0160466		0.0286	0.5286	-0.589333	-0.571767	-0.465633
3503	-0.011	-0.0305	-0.0277	-0.0230667	-0.0024	-0.0042	-0.0068	-0.00446667	0.0268	0.0331	0.0442	0.0347		0.0282333	0.0101585	0.00773506	0.00915744	0.0105333	0.00454637	0.0282	0.0143663	0.134333	0.0416266								3503	0.0147048	0.0221014	0.050784	0.00142669	0.000705861	0.000258696	-0.0377715	-0.0265681	-0.016084		0.0282333	0.528233	-0.589467	-0.5718	-0.465667
3502.5	-0.011	-0.0305	-0.0277	-0.0230667	-0.0022	-0.0041	-0.0067	-0.00433333	0.027	0.0335	0.0444	0.0349667		0.0281667	0.0101345	0.00771679	0.00913581	0.0105	0.00453198	0.0282333	0.0143833	0.134633	0.0417195								3502.5	0.0146665	0.0221001	0.0508554	0.00142379	0.000698727	0.00025245	-0.0377331	-0.0264334	-0.0158887		0.0281667	0.528167	-0.5895	-0.571767	-0.465367
3502	-0.0107	-0.0303	-0.0274	-0.0228	-0.0022	-0.0037	-0.0064	-0.0041	0.0271	0.0339	0.0446	0.0352		0.028	0.0100745	0.00767113	0.00908175	0.0104667	0.00451759	0.0283	0.0144173	0.1347	0.0417402								3502	0.0145921	0.0220884	0.050822	0.00139817	0.000685832	0.000244046	-0.0373921	-0.0261884	-0.015622		0.028	0.528	-0.589533	-0.5717	-0.4653
3501.5	-0.0103	-0.0304	-0.0273	-0.0226667	-0.0025	-0.0035	-0.0064	-0.00413333	0.027	0.0339	0.0447	0.0352		0.0276667	0.00995457	0.00757981	0.00897364	0.0102333	0.00441688	0.0280667	0.0142984	0.1341	0.0415543								3501.5	0.0143715	0.0218782	0.0505279	0.00137182	0.0006766	0.000234945	-0.0370381	-0.0260115	-0.0153279		0.0276667	0.527667	-0.589767	-0.571933	-0.4659
3501	-0.0102	-0.0304	-0.0273	-0.0226333	-0.0025	-0.0036	-0.0064	-0.00416667	0.0272	0.0338	0.0448	0.0352667		0.0274667	0.00988261	0.00752501	0.00890877	0.0101	0.00435933	0.0279333	0.0142305	0.1338	0.0414613								3501	0.0142419	0.0217555	0.0503701	0.00135979	0.000671958	0.000228113	-0.0368753	-0.0259222	-0.0151034		0.0274667	0.527467	-0.5899	-0.572067	-0.4662
3500.5	-0.0105	-0.0303	-0.0273	-0.0227	-0.0023	-0.0037	-0.0062	-0.00406667	0.0273	0.0336	0.0446	0.0351667		0.0273667	0.00984663	0.00749762	0.00887633	0.0100333	0.00433056	0.0279333	0.0142305	0.1337	0.0414303								3500.5	0.0141772	0.0217281	0.0503067	0.00135993	0.00066537	0.000229219	-0.0368772	-0.0257948	-0.01514		0.0273667	0.527367	-0.589967	-0.572067	-0.4663
3500	-0.0107	-0.0302	-0.0273	-0.0227333	-0.0021	-0.0038	-0.0063	-0.00406667	0.0271	0.0337	0.0444	0.0350667		0.0275	0.00989461	0.00753414	0.00891958	0.0101	0.00435933	0.0280333	0.0142814	0.1337	0.0414303								3500	0.0142539	0.0218156	0.0503499	0.00136806	0.00066989	0.000233577	-0.0369873	-0.0258822	-0.0152832		0.0275	0.5275	-0.5899	-0.571967	-0.4663
3499.5	-0.0105	-0.03	-0.0271	-0.0225333	-0.0022	-0.0037	-0.0062	-0.00403333	0.0273	0.0337	0.0448	0.0352667		0.028	0.0100745	0.00767113	0.00908175	0.0106333	0.00458953	0.0285	0.0145192	0.1343	0.0416163								3499.5	0.014664	0.0221903	0.050698	0.00138364	0.000687679	0.000238126	-0.0371974	-0.0262236	-0.0154313		0.028	0.528	-0.589367	-0.5715	-0.4657
3499	-0.0101	-0.0299	-0.0269	-0.0223	-0.0019	-0.0034	-0.0059	-0.00373333	0.0277	0.034	0.0453	0.0356667		0.0280667	0.0100985	0.00768939	0.00910338	0.0108667	0.00469024	0.0287	0.0146211	0.1346	0.0417092								3499	0.0147887	0.0223104	0.0508126	0.00137557	0.000678278	0.000229399	-0.0370887	-0.0260438	-0.0151459		0.0280667	0.528067	-0.589133	-0.5713	-0.4654
3498.5	-0.0097	-0.0295	-0.0267	-0.0219667	-0.0015	-0.0032	-0.0057	-0.00346667	0.0279	0.0343	0.0455	0.0359		0.0278	0.0100025	0.00761634	0.00901689	0.0107	0.0046183	0.0285667	0.0145531	0.134267	0.0416059								3498.5	0.0146209	0.0221695	0.0506228	0.00133865	0.000657211	0.000216761	-0.0365875	-0.0256361	-0.0147228		0.0278	0.5278	-0.5893	-0.571433	-0.465733
3498	-0.0097	-0.0295	-0.0269	-0.0220333	-0.0017	-0.0032	-0.006	-0.00363333	0.0276	0.0344	0.0454	0.0358		0.0273667	0.00984663	0.00749762	0.00887633	0.0103333	0.00446004	0.0282	0.0143663	0.134033	0.0415336								3498	0.0143067	0.0218639	0.05041	0.0013206	0.000650111	0.000213451	-0.03634	-0.0254973	-0.01461		0.0273667	0.527367	-0.589667	-0.5718	-0.465967
3497.5	-0.0103	-0.0302	-0.0276	-0.0227	-0.0024	-0.0037	-0.0064	-0.00416667	0.0271	0.0342	0.0448	0.0353667		0.0271333	0.00976268	0.00743369	0.00880065	0.0101	0.00435933	0.0278333	0.0141795	0.1341	0.0415543								3497.5	0.014122	0.0216132	0.0503549	0.00135586	0.000664603	0.000224648	-0.036822	-0.0257799	-0.0149883		0.0271333	0.527133	-0.5899	-0.572167	-0.4659
3497	-0.0109	-0.0305	-0.0279	-0.0231	-0.0028	-0.0042	-0.0067	-0.00456667	0.0269	0.0337	0.0442	0.0349333		0.027	0.00971471	0.00739716	0.00875741	0.0099	0.00427301	0.0276333	0.0140776	0.1338	0.0414613								3497	0.0139877	0.0214748	0.0502187	0.0013755	0.000678158	0.000233643	-0.0370877	-0.0260415	-0.0152854		0.027	0.527	-0.5901	-0.572367	-0.4662
3496.5	-0.0107	-0.0302	-0.0275	-0.0228	-0.0023	-0.004	-0.0066	-0.0043	0.027	0.0337	0.0444	0.0350333		0.027	0.00971471	0.00739716	0.00875741	0.00996667	0.00430178	0.0277667	0.0141456	0.133533	0.0413787								3496.5	0.0140165	0.0215427	0.0501361	0.00135545	0.000667847	0.000228093	-0.0368165	-0.0258427	-0.0151028		0.027	0.527	-0.590033	-0.572233	-0.466467
3496	-0.0104	-0.0301	-0.0273	-0.0226	-0.0021	-0.0037	-0.0065	-0.0041	0.027	0.0334	0.0444	0.0349333		0.0272667	0.00981065	0.00747022	0.0088439	0.0102	0.0044025	0.0280333	0.0142814	0.133767	0.041451								3496	0.0142131	0.0217516	0.0502949	0.00135521	0.000668307	0.000235977	-0.0368131	-0.0258516	-0.0153616		0.0272667	0.527267	-0.5898	-0.571967	-0.466233
3495.5	-0.0105	-0.0302	-0.0274	-0.0227	-0.0022	-0.0036	-0.0065	-0.0041	0.0271	0.0331	0.0443	0.0348333		0.0274667	0.00988261	0.00752501	0.00890877	0.0104333	0.00450321	0.0282333	0.0143833	0.1339	0.0414923								3495.5	0.0143858	0.0219083	0.0504011	0.00137536	0.000676433	0.000242354	-0.0370858	-0.0260083	-0.0155677		0.0274667	0.527467	-0.589567	-0.571767	-0.4661
3495	-0.0104	-0.0301	-0.0272	-0.0225667	-0.0023	-0.0034	-0.0063	-0.004	0.0272	0.0337	0.0446	0.0351667		0.0274667	0.00988261	0.00752501	0.00890877	0.0106667	0.00460392	0.0283333	0.0144343	0.1341	0.0415543								3495	0.0144865	0.0219593	0.050463	0.00137294	0.000673884	0.000233979	-0.0370532	-0.0259593	-0.0152964		0.0274667	0.527467	-0.589333	-0.571667	-0.4659
3494.5	-0.0102	-0.0299	-0.027	-0.0223667	-0.0023	-0.0032	-0.0062	-0.0039	0.0277	0.0341	0.045	0.0356		0.0275	0.00989461	0.00753414	0.00891958	0.0109	0.00470463	0.0285	0.0145192	0.134467	0.0416679								3494.5	0.0145992	0.0220533	0.0505875	0.00136648	0.000673574	0.000224625	-0.0369659	-0.0259533	-0.0149875		0.0275	0.5275	-0.5891	-0.5715	-0.465533
3494	-0.01	-0.0298	-0.027	-0.0222667	-0.0021	-0.0032	-0.006	-0.00376667	0.0278	0.0341	0.0452	0.0357		0.0274333	0.00987062	0.00751588	0.00889796	0.0107333	0.00463269	0.0284667	0.0145022	0.134433	0.0416576								3494	0.0145033	0.0220181	0.0505555	0.00135203	0.000664852	0.000220687	-0.03677	-0.0257847	-0.0148555		0.0274333	0.527433	-0.589267	-0.571533	-0.465567
3493.5	-0.0102	-0.0301	-0.0272	-0.0225	-0.0021	-0.0037	-0.0062	-0.004	0.0274	0.0338	0.0449	0.0353667		0.0273667	0.00984663	0.00749762	0.00887633	0.0104333	0.00450321	0.0282333	0.0143833	0.1339	0.0414923								3493.5	0.0143498	0.0218809	0.0503686	0.00135791	0.000669822	0.000225059	-0.0368498	-0.0258809	-0.015002		0.0273667	0.527367	-0.589567	-0.571767	-0.4661
3493	-0.0103	-0.0301	-0.0272	-0.0225333	-0.0022	-0.0039	-0.0063	-0.00413333	0.027	0.0339	0.045	0.0353		0.0273333	0.00983464	0.00748848	0.00886552	0.0103333	0.00446004	0.0281333	0.0143324	0.133633	0.0414097								3493	0.0142947	0.0218209	0.0502752	0.0013563	0.00067362	0.000224256	-0.036828	-0.0259542	-0.0149752		0.0273333	0.527333	-0.589667	-0.571867	-0.466367
3492.5	-0.0103	-0.0299	-0.0273	-0.0225	-0.0021	-0.0035	-0.006	-0.00386667	0.027	0.034	0.0452	0.0354		0.0274	0.00985863	0.00750675	0.00888715	0.0104333	0.00450321	0.0282	0.0143663	0.1339	0.0414923								3492.5	0.0143618	0.0218731	0.0503794	0.00135879	0.000662534	0.000224384	-0.0368618	-0.0257397	-0.0149794		0.0274	0.5274	-0.589567	-0.5718	-0.4661
3492	-0.0102	-0.0299	-0.0273	-0.0224667	-0.0019	-0.0034	-0.0061	-0.0038	0.027	0.0338	0.0451	0.0353		0.0274	0.00985863	0.00750675	0.00888715	0.0106333	0.00458953	0.0283333	0.0144343	0.134233	0.0415956								3492	0.0144482	0.021941	0.0504827	0.0013627	0.000662599	0.000230516	-0.0369148	-0.025741	-0.0151827		0.0274	0.5274	-0.589367	-0.571667	-0.465767
3491.5	-0.0101	-0.03	-0.0271	-0.0224	-0.002	-0.0033	-0.0062	-0.00383333	0.0269	0.0339	0.045	0.0352667		0.0274667	0.00988261	0.00752501	0.00890877	0.0106333	0.00458953	0.0284333	0.0144852	0.134333	0.0416266								3491.5	0.0144721	0.0220102	0.0505353	0.00135955	0.000667889	0.000233133	-0.0368721	-0.0258435	-0.0152687		0.0274667	0.527467	-0.589367	-0.571567	-0.465667
3491	-0.0102	-0.03	-0.027	-0.0224	-0.0023	-0.0033	-0.0062	-0.00393333	0.027	0.0341	0.0449	0.0353333		0.0275	0.00989461	0.00753414	0.00891958	0.0106333	0.00458953	0.0284333	0.0144852	0.1341	0.0415543								3491	0.0144841	0.0220193	0.0504739	0.00136044	0.000673542	0.000229235	-0.0368841	-0.0259527	-0.0151405		0.0275	0.5275	-0.589367	-0.571567	-0.4659
3490.5	-0.01	-0.0299	-0.027	-0.0223	-0.0021	-0.0034	-0.006	-0.00383333	0.027	0.0342	0.0449	0.0353667		0.0273	0.00982265	0.00747935	0.00885471	0.0105667	0.00456076	0.0283	0.0144173	0.133733	0.0414407								3490.5	0.0143834	0.0218966	0.0502954	0.00134567	0.000662031	0.000222866	-0.0366834	-0.02573	-0.0149287		0.0273	0.5273	-0.589433	-0.5717	-0.466267
3490	-0.01	-0.03	-0.0272	-0.0224	-0.002	-0.0038	-0.0061	-0.00396667	0.0267	0.0341	0.0447	0.0351667		0.0274	0.00985863	0.00750675	0.00888715	0.0105333	0.00454637	0.0284	0.0144682	0.133867	0.041482								3490	0.014405	0.021975	0.0503691	0.00135461	0.000672968	0.000231115	-0.036805	-0.0259416	-0.0152025		0.0274	0.5274	-0.589467	-0.5716	-0.466133
3489.5	-0.0105	-0.0303	-0.0272	-0.0226667	-0.0023	-0.0042	-0.0062	-0.00423333	0.0268	0.0336	0.0442	0.0348667		0.0276667	0.00995457	0.00757981	0.00897364	0.0107333	0.00463269	0.0287667	0.014655	0.134267	0.0416059								3489.5	0.0145873	0.0222348	0.0505796	0.00138786	0.000700563	0.000246895	-0.0372539	-0.0264682	-0.0157129		0.0276667	0.527667	-0.589267	-0.571233	-0.465733
3489	-0.0104	-0.0303	-0.0271	-0.0226	-0.0022	-0.0038	-0.006	-0.004	0.0272	0.0334	0.0444	0.035		0.0276667	0.00995457	0.00757981	0.00897364	0.0107333	0.00463269	0.0287	0.0146211	0.1342	0.0415853								3489	0.0145873	0.0222009	0.0505589	0.00138289	0.000686485	0.000242079	-0.0371873	-0.0262009	-0.0155589		0.0276667	0.527667	-0.589267	-0.5713	-0.4658
3488.5	-0.0099	-0.0299	-0.027	-0.0222667	-0.0018	-0.0029	-0.0056	-0.00343333	0.0274	0.0338	0.045	0.0354		0.0272667	0.00981065	0.00747022	0.0088439	0.0104	0.00448882	0.0282667	0.0144003	0.1335	0.0413684								3488.5	0.0142995	0.0218705	0.0502123	0.00133708	0.000640285	0.000219403	-0.0365661	-0.0253038	-0.0148123		0.0272667	0.527267	-0.5896	-0.571733	-0.4665
3488	-0.0101	-0.03	-0.0273	-0.0224667	-0.0019	-0.003	-0.0059	-0.0036	0.0271	0.0337	0.0448	0.0352		0.0269333	0.00969072	0.0073789	0.00873578	0.0101667	0.00438811	0.0281	0.0143154	0.1332	0.0412754								3488	0.0140788	0.0216943	0.0500112	0.00133557	0.000639801	0.000219371	-0.0365455	-0.0252943	-0.0148112		0.0269333	0.526933	-0.589833	-0.5719	-0.4668
3487.5	-0.0102	-0.0302	-0.0275	-0.0226333	-0.0023	-0.0033	-0.0061	-0.0039	0.0269	0.0336	0.0448	0.0351		0.0270667	0.00973869	0.00741543	0.00877903	0.0105	0.00453198	0.0284667	0.0145022	0.1337	0.0414303								3487.5	0.0142707	0.0219176	0.0502094	0.00136191	0.000666549	0.000228293	-0.036904	-0.0258176	-0.0151094		0.0270667	0.527067	-0.5895	-0.571533	-0.4663
3487	-0.0098	-0.03	-0.0272	-0.0223333	-0.0021	-0.0035	-0.006	-0.00386667	0.027	0.0337	0.045	0.0352333		0.0271333	0.00976268	0.00743369	0.00880065	0.0107333	0.00463269	0.0286667	0.0146041	0.134167	0.0415749								3487	0.0143954	0.0220378	0.0503756	0.001349	0.000671039	0.000229288	-0.0367287	-0.0259044	-0.0151423		0.0271333	0.527133	-0.589267	-0.571333	-0.465833
3486.5	-0.0098	-0.0299	-0.0271	-0.0222667	-0.0017	-0.0036	-0.0062	-0.00383333	0.027	0.0339	0.0449	0.0352667		0.0270667	0.00973869	0.00741543	0.00877903	0.0106667	0.00460392	0.0286667	0.0146041	0.1345	0.0416782								3486.5	0.0143426	0.0220195	0.0504573	0.00134024	0.000668369	0.000230754	-0.0366093	-0.0258528	-0.0151906		0.0270667	0.527067	-0.589333	-0.571333	-0.4655
3486	-0.0101	-0.03	-0.027	-0.0223667	-0.0018	-0.0035	-0.0061	-0.0038	0.0272	0.0339	0.0447	0.0352667		0.0272667	0.00981065	0.00747022	0.0088439	0.0107333	0.00463269	0.0289	0.0147229	0.134667	0.0417299								3486	0.0144433	0.0221932	0.0505738	0.00135498	0.000675644	0.000234307	-0.03681	-0.0259932	-0.0153071		0.0272667	0.527267	-0.589267	-0.5711	-0.465333
3485.5	-0.0101	-0.0299	-0.0268	-0.0222667	-0.0018	-0.0033	-0.0059	-0.00366667	0.0274	0.0339	0.0447	0.0353333		0.0275	0.00989461	0.00753414	0.00891958	0.0107667	0.00464708	0.0288	0.014672	0.134467	0.0416679								3485.5	0.0145417	0.0222061	0.0505875	0.00135485	0.000669402	0.000232689	-0.0368084	-0.0258728	-0.0152541		0.0275	0.5275	-0.589233	-0.5712	-0.465533
3485	-0.01	-0.0298	-0.0268	-0.0222	-0.0018	-0.0033	-0.0059	-0.00366667	0.0274	0.0339	0.0449	0.0354		0.0275667	0.00991859	0.00755241	0.0089412	0.0108333	0.00467585	0.0288	0.014672	0.134233	0.0415956								3485	0.0145944	0.0222244	0.0505368	0.00135383	0.000670348	0.000229123	-0.0367944	-0.0258911	-0.0151368		0.0275667	0.527567	-0.589167	-0.5712	-0.465767
3484.5	-0.01	-0.0301	-0.0269	-0.0223333	-0.002	-0.0033	-0.0061	-0.0038	0.0272	0.0337	0.0449	0.0352667		0.0274333	0.00987062	0.00751588	0.00889796	0.0108	0.00466147	0.0287667	0.014655	0.133967	0.041513								3484.5	0.0145321	0.0221709	0.0504109	0.00135906	0.000674487	0.000229348	-0.0368654	-0.0259709	-0.0151443		0.0274333	0.527433	-0.5892	-0.571233	-0.466033
3484	-0.0099	-0.0299	-0.0269	-0.0222333	-0.002	-0.003	-0.0061	-0.0037	0.0272	0.0337	0.0449	0.0352667		0.0272333	0.00979866	0.00746109	0.00883309	0.0106	0.00457514	0.0286	0.0145701	0.133867	0.041482								3484	0.0143738	0.0220312	0.0503151	0.00134008	0.000662094	0.000226454	-0.0366071	-0.0257312	-0.0150484		0.0272333	0.527233	-0.5894	-0.5714	-0.466133
3483.5	-0.01	-0.0296	-0.027	-0.0222	-0.0018	-0.0027	-0.0057	-0.0034	0.0272	0.0337	0.0449	0.0352667		0.0273	0.00982265	0.00747935	0.00885471	0.0106333	0.00458953	0.0284667	0.0145022	0.1339	0.0414923								3483.5	0.0144122	0.0219815	0.050347	0.00134045	0.000644222	0.000227417	-0.0366122	-0.0253815	-0.0150803		0.0273	0.5273	-0.589367	-0.571533	-0.4661
3483	-0.0101	-0.0296	-0.0268	-0.0221667	-0.0016	-0.0026	-0.0055	-0.00323333	0.0273	0.0338	0.045	0.0353667		0.0275667	0.00991859	0.00755241	0.0089412	0.0109	0.00470463	0.0286333	0.0145871	0.134	0.0415233								3483	0.0146232	0.0221395	0.0504645	0.0013535	0.000643781	0.000227944	-0.0367899	-0.0253728	-0.0150978		0.0275667	0.527567	-0.5891	-0.571367	-0.466
3482.5	-0.01	-0.0296	-0.0264	-0.022	-0.0016	-0.0025	-0.0053	-0.00313333	0.0275	0.0338	0.0452	0.0355		0.0277667	0.00999055	0.0076072	0.00900607	0.0109	0.00470463	0.0287333	0.014638	0.133867	0.041482								3482.5	0.0146952	0.0222452	0.050488	0.00134654	0.000644072	0.000224642	-0.0366952	-0.0253786	-0.014988		0.0277667	0.527767	-0.5891	-0.571267	-0.466133
3482	-0.01	-0.0298	-0.0266	-0.0221333	-0.0018	-0.0026	-0.0053	-0.00323333	0.0275	0.0338	0.0451	0.0354667		0.0277333	0.00997856	0.00759807	0.00899526	0.0109333	0.00471901	0.0289	0.0147229	0.133867	0.041482								3482	0.0146976	0.022321	0.0504772	0.00135652	0.000653025	0.000225317	-0.0368309	-0.0255543	-0.0150106		0.0277333	0.527733	-0.589067	-0.5711	-0.466133
3481.5	-0.01	-0.0299	-0.0266	-0.0221667	-0.0018	-0.0028	-0.0053	-0.0033	0.0274	0.0341	0.0449	0.0354667		0.0275667	0.00991859	0.00755241	0.0089412	0.0107333	0.00463269	0.0287333	0.014638	0.133767	0.041451								3481.5	0.0145513	0.0221904	0.0503922	0.00134821	0.000649763	0.000222771	-0.036718	-0.0254904	-0.0149255		0.0275667	0.527567	-0.589267	-0.571267	-0.466233
3481	-0.0095	-0.0297	-0.0266	-0.0219333	-0.0017	-0.0026	-0.0052	-0.00316667	0.0273	0.0342	0.045	0.0355		0.0273	0.00982265	0.00747935	0.00885471	0.0104667	0.00451759	0.0286	0.0145701	0.133633	0.0414097								3481	0.0143402	0.0220495	0.0502644	0.00131577	0.000635853	0.000217987	-0.0362736	-0.0252161	-0.0147644		0.0273	0.5273	-0.589533	-0.5714	-0.466367
3480.5	-0.0097	-0.0297	-0.027	-0.0221333	-0.0019	-0.0028	-0.0055	-0.0034	0.0273	0.0338	0.0448	0.0353		0.0270667	0.00973869	0.00741543	0.00877903	0.0105	0.00453198	0.0286667	0.0146041	0.133833	0.0414716								3480.5	0.0142707	0.0220195	0.0502507	0.00132525	0.000646151	0.000223523	-0.036404	-0.0254195	-0.0149507		0.0270667	0.527067	-0.5895	-0.571333	-0.466167
3480	-0.01	-0.0299	-0.0272	-0.0223667	-0.0021	-0.0032	-0.0057	-0.00366667	0.0274	0.0337	0.0448	0.0353		0.0270667	0.00973869	0.00741543	0.00877903	0.0107	0.0046183	0.0288	0.014672	0.134333	0.0416266								3480	0.014357	0.0220874	0.0504056	0.00134863	0.000663273	0.000228179	-0.0367237	-0.0257541	-0.0151056		0.0270667	0.527067	-0.5893	-0.5712	-0.465667
3479.5	-0.0101	-0.03	-0.0272	-0.0224333	-0.0022	-0.0035	-0.0061	-0.00393333	0.0272	0.0337	0.0447	0.0352		0.0272	0.00978667	0.00745195	0.00882228	0.0109	0.00470463	0.0290333	0.0147909	0.1348	0.0417712								3479.5	0.0144913	0.0222428	0.0505935	0.00136343	0.000685191	0.000236959	-0.0369246	-0.0261762	-0.0153935		0.0272	0.5272	-0.5891	-0.570967	-0.4652
3479	-0.01	-0.03	-0.0274	-0.0224667	-0.0023	-0.0037	-0.0064	-0.00413333	0.0269	0.0333	0.0444	0.0348667		0.0270667	0.00973869	0.00741543	0.00877903	0.0109667	0.0047334	0.0289	0.0147229	0.134633	0.0417195								3479	0.0144721	0.0221384	0.0504986	0.00136447	0.000690202	0.000244357	-0.0369388	-0.0262717	-0.0156319		0.0270667	0.527067	-0.589033	-0.5711	-0.465367
3478.5	-0.0098	-0.0298	-0.0272	-0.0222667	-0.002	-0.0034	-0.0059	-0.00376667	0.027	0.0334	0.0442	0.0348667		0.0269	0.00967872	0.00736976	0.00872497	0.011	0.00474779	0.0287333	0.014638	0.1343	0.0416163								3478.5	0.0144265	0.0220078	0.0503412	0.00134639	0.000664323	0.000239462	-0.0366932	-0.0257745	-0.0154746		0.0269	0.5269	-0.589	-0.571267	-0.4657
3478	-0.0096	-0.0297	-0.027	-0.0221	-0.0017	-0.0029	-0.0054	-0.00333333	0.0274	0.0339	0.0444	0.0352333		0.0271667	0.00977467	0.00744282	0.00881146	0.0111	0.00479095	0.0290667	0.0148078	0.134433	0.0416576								3478	0.0145656	0.0222507	0.050469	0.00134437	0.000654541	0.000232127	-0.0366656	-0.025584	-0.0152357		0.0271667	0.527167	-0.5889	-0.570933	-0.465567
3477.5	-0.0096	-0.0296	-0.0269	-0.0220333	-0.0017	-0.0027	-0.0054	-0.00326667	0.0275	0.0341	0.0449	0.0355		0.0272667	0.00981065	0.00747022	0.0088439	0.0110333	0.00476218	0.0292333	0.0148928	0.134433	0.0416576								3477.5	0.0145728	0.022363	0.0505015	0.00134001	0.000656878	0.000225044	-0.0366062	-0.0256296	-0.0150015		0.0272667	0.527267	-0.588967	-0.570767	-0.465567
3477	-0.0097	-0.0296	-0.027	-0.0221	-0.0017	-0.0026	-0.0052	-0.00316667	0.0275	0.0338	0.0449	0.0354		0.0269333	0.00969072	0.0073789	0.00873578	0.0107333	0.00463269	0.0289333	0.0147399	0.134	0.0415233								3477	0.0143234	0.0221188	0.0502591	0.00132666	0.000639356	0.000220792	-0.0364234	-0.0252855	-0.0148591		0.0269333	0.526933	-0.589267	-0.571067	-0.466
3476.5	-0.0098	-0.0298	-0.027	-0.0222	-0.0017	-0.0027	-0.005	-0.00313333	0.0273	0.0339	0.0449	0.0353667		0.0269333	0.00969072	0.0073789	0.00873578	0.0106667	0.00460392	0.0288333	0.014689	0.133833	0.0414716								3476.5	0.0142946	0.0220679	0.0502074	0.00133186	0.000635101	0.000220248	-0.0364946	-0.0252012	-0.0148408		0.0269333	0.526933	-0.589333	-0.571167	-0.466167
3476	-0.0097	-0.03	-0.027	-0.0222333	-0.0016	-0.0027	-0.0051	-0.00313333	0.0271	0.0341	0.045	0.0354		0.0269667	0.00970271	0.00738803	0.00874659	0.0106667	0.00460392	0.0287333	0.014638	0.134033	0.0415336								3476	0.0143066	0.0220261	0.0502802	0.00133517	0.000632995	0.000221421	-0.03654	-0.0251594	-0.0148802		0.0269667	0.526967	-0.589333	-0.571267	-0.465967
3475.5	-0.0096	-0.0299	-0.0269	-0.0221333	-0.0015	-0.0026	-0.0052	-0.0031	0.0272	0.0342	0.0452	0.0355333		0.0268	0.00964274	0.00734237	0.00869254	0.0106	0.00457514	0.0287	0.0146211	0.133933	0.0415026								3475.5	0.0142179	0.0219634	0.0501952	0.00132141	0.000628175	0.000214969	-0.0363512	-0.0250634	-0.0146618		0.0268	0.5268	-0.5894	-0.5713	-0.466067
3475	-0.0097	-0.0299	-0.0269	-0.0221667	-0.0014	-0.0025	-0.0051	-0.003	0.0274	0.034	0.0451	0.0355		0.027	0.00971471	0.00739716	0.00875741	0.0108667	0.00469024	0.0291667	0.0148588	0.133833	0.0414716								3475	0.0144049	0.022256	0.050229	0.00133748	0.000637863	0.000216945	-0.0365716	-0.025256	-0.014729		0.027	0.527	-0.589133	-0.570833	-0.466167
3474.5	-0.0098	-0.0299	-0.0269	-0.0222	-0.0015	-0.0023	-0.0052	-0.003	0.0275	0.0338	0.0449	0.0354		0.0273333	0.00983464	0.00748848	0.00886552	0.0112333	0.0048485	0.0294333	0.0149946	0.134233	0.0415956								3474.5	0.0146831	0.0224831	0.0504611	0.00136037	0.00064939	0.000226837	-0.0368831	-0.0254831	-0.0150611		0.0273333	0.527333	-0.588767	-0.570567	-0.465767
3474	-0.0097	-0.0298	-0.0268	-0.0221	-0.0014	-0.0022	-0.0051	-0.0029	0.0273	0.0338	0.0449	0.0353333		0.0273667	0.00984663	0.00749762	0.00887633	0.0113333	0.00489166	0.0294	0.0149777	0.134333	0.0416266								3474	0.0147383	0.0224753	0.0505029	0.00135706	0.000643905	0.000230116	-0.0368383	-0.0253753	-0.0151696		0.0273667	0.527367	-0.588667	-0.5706	-0.465667
3473.5	-0.0095	-0.0297	-0.0267	-0.0219667	-0.0014	-0.0022	-0.0051	-0.0029	0.0274	0.034	0.0449	0.0354333		0.0273	0.00982265	0.00747935	0.00885471	0.0111667	0.00481973	0.0293333	0.0149437	0.1341	0.0415543								3473.5	0.0146424	0.0224231	0.050409	0.00134022	0.000641257	0.00022427	-0.036609	-0.0253231	-0.0149757		0.0273	0.5273	-0.588833	-0.570667	-0.4659
3473	-0.0097	-0.0296	-0.0266	-0.0219667	-0.0015	-0.0023	-0.005	-0.00293333	0.0273	0.034	0.0449	0.0354		0.0273667	0.00984663	0.00749762	0.00887633	0.0112	0.00483411	0.0295333	0.0150456	0.1342	0.0415853								3473	0.0146807	0.0225432	0.0504616	0.00134303	0.000649054	0.000226852	-0.0366474	-0.0254765	-0.0150616		0.0273667	0.527367	-0.5888	-0.570467	-0.4658
3472.5	-0.0101	-0.0294	-0.0265	-0.022	-0.0016	-0.0023	-0.0049	-0.00293333	0.0272	0.0339	0.0449	0.0353333		0.0275333	0.0099066	0.00754328	0.00893039	0.0114	0.00492044	0.0298	0.0151814	0.134533	0.0416886								3472.5	0.014827	0.0227247	0.0506189	0.00135623	0.000658336	0.00023365	-0.036827	-0.0256581	-0.0152856		0.0275333	0.527533	-0.5886	-0.5702	-0.465467
3472	-0.0098	-0.0293	-0.0265	-0.0218667	-0.0014	-0.0022	-0.0047	-0.00276667	0.0272	0.034	0.045	0.0354		0.0275667	0.00991859	0.00755241	0.0089412	0.0114667	0.00494921	0.0299333	0.0152494	0.134633	0.0417195								3472	0.0148678	0.0228018	0.0506607	0.00134942	0.000653745	0.00023289	-0.0367345	-0.0255684	-0.0152607		0.0275667	0.527567	-0.588533	-0.570067	-0.465367
3471.5	-0.0094	-0.0294	-0.0265	-0.0217667	-0.0012	-0.0021	-0.0044	-0.00256667	0.0272	0.034	0.045	0.0354		0.0275	0.00989461	0.00753414	0.00891958	0.0114667	0.00494921	0.03	0.0152833	0.1347	0.0417402								3471.5	0.0148438	0.0228175	0.0506598	0.00134033	0.000644355	0.000232861	-0.0366105	-0.0253841	-0.0152598		0.0275	0.5275	-0.588533	-0.57	-0.4653
3471	-0.0093	-0.0294	-0.0264	-0.0217	-0.001	-0.0017	-0.0042	-0.0023	0.0274	0.034	0.0453	0.0355667		0.0274667	0.00988261	0.00752501	0.00890877	0.0114333	0.00493482	0.0299	0.0152324	0.1347	0.0417402								3471	0.0148174	0.0227574	0.050649	0.00133352	0.000627873	0.000227476	-0.0365174	-0.0250574	-0.0150823		0.0274667	0.527467	-0.588567	-0.5701	-0.4653
3470.5	-0.0094	-0.0293	-0.0265	-0.0217333	-0.0012	-0.0019	-0.0045	-0.00253333	0.0275	0.034	0.0454	0.0356333		0.0271	0.00975069	0.00742456	0.00878984	0.0111667	0.00481973	0.0296667	0.0151135	0.134433	0.0416576								3470.5	0.0145704	0.0225381	0.0504474	0.00131796	0.000628575	0.000219457	-0.0363037	-0.0250714	-0.0148141		0.0271	0.5271	-0.588833	-0.570333	-0.465567
3470	-0.0095	-0.0294	-0.0267	-0.0218667	-0.0015	-0.0023	-0.0049	-0.0029	0.0275	0.034	0.0453	0.0356		0.0265333	0.0095468	0.00726931	0.00860604	0.0108	0.00466147	0.0292	0.0148758	0.134333	0.0416266								3470	0.0142083	0.0221451	0.0502326	0.0013014	0.000627256	0.000214114	-0.0360749	-0.0250451	-0.0146326		0.0265333	0.526533	-0.5892	-0.5708	-0.465667
3469.5	-0.0095	-0.0296	-0.0266	-0.0219	-0.0015	-0.0024	-0.0051	-0.003	0.0277	0.034	0.0452	0.0356333		0.0263	0.00946284	0.00720538	0.00853036	0.0109333	0.00471901	0.0289333	0.0147399	0.134467	0.0416679								3469.5	0.0141819	0.0219453	0.0501983	0.0013019	0.000622268	0.000212137	-0.0360819	-0.0249453	-0.0145649		0.0263	0.5263	-0.589067	-0.571067	-0.465533
3469	-0.0096	-0.0297	-0.0267	-0.022	-0.0015	-0.0027	-0.0053	-0.00316667	0.0276	0.034	0.0449	0.0355		0.0265667	0.00955879	0.00727844	0.00861686	0.0112667	0.00486289	0.0290667	0.0148078	0.134733	0.0417505								3469	0.0144217	0.0220863	0.0503674	0.00132654	0.000637712	0.000221039	-0.0364217	-0.025253	-0.0148674		0.0265667	0.526567	-0.588733	-0.570933	-0.465267
3468.5	-0.0096	-0.0295	-0.0266	-0.0219	-0.0014	-0.0024	-0.005	-0.00293333	0.0276	0.0342	0.0451	0.0356333		0.0268333	0.00965474	0.0073515	0.00870335	0.0114	0.00492044	0.0294	0.0149777	0.134833	0.0417815								3468.5	0.0145752	0.0223292	0.0504849	0.00133044	0.000638194	0.000220568	-0.0364752	-0.0252625	-0.0148515		0.0268333	0.526833	-0.5886	-0.5706	-0.465167
3468	-0.0097	-0.0295	-0.0267	-0.0219667	-0.0012	-0.0019	-0.0047	-0.0026	0.0276	0.0343	0.0453	0.0357333		0.0269	0.00967872	0.00736976	0.00872497	0.0114	0.00492044	0.0296	0.0150796	0.134633	0.0417195								3468	0.0145992	0.0224493	0.0504445	0.00133706	0.000627468	0.000216419	-0.0365658	-0.0250493	-0.0147112		0.0269	0.5269	-0.5886	-0.5704	-0.465367
3467.5	-0.0095	-0.0299	-0.027	-0.0221333	-0.0014	-0.0022	-0.005	-0.00286667	0.0272	0.034	0.045	0.0354		0.0268333	0.00965474	0.0073515	0.00870335	0.0113667	0.00490605	0.0295	0.0150286	0.1346	0.0417092								3467.5	0.0145608	0.0223801	0.0504126	0.00134646	0.0006374	0.000225377	-0.0366941	-0.0252468	-0.0150126		0.0268333	0.526833	-0.588633	-0.5705	-0.4654
3467	-0.0096	-0.0303	-0.0273	-0.0224	-0.002	-0.0029	-0.0056	-0.0035	0.0266	0.0335	0.0446	0.0349		0.0265	0.0095348	0.00726018	0.00859523	0.0112	0.00483411	0.0293	0.0149267	0.134567	0.0416989								3467	0.0143689	0.0221869	0.0502941	0.00135195	0.000659817	0.000236979	-0.0367689	-0.0256869	-0.0153941		0.0265	0.5265	-0.5888	-0.5707	-0.465433
3466.5	-0.0098	-0.0303	-0.0272	-0.0224333	-0.002	-0.0028	-0.0056	-0.00346667	0.0266	0.0333	0.0445	0.0348		0.0262667	0.00945085	0.00719625	0.00851955	0.0111333	0.00480534	0.0293	0.0149267	0.1346	0.0417092								3466.5	0.0142562	0.022123	0.0502288	0.00134612	0.000654829	0.000238047	-0.0366895	-0.0255896	-0.0154288		0.0262667	0.526267	-0.588867	-0.5707	-0.4654
3466	-0.0097	-0.0298	-0.0268	-0.0221	-0.0016	-0.0021	-0.0048	-0.00283333	0.0272	0.0337	0.0449	0.0352667		0.0264667	0.00952281	0.00725104	0.00858442	0.0111	0.00479095	0.0293667	0.0149607	0.1345	0.0416782								3466	0.0143138	0.0222117	0.0502626	0.00132596	0.000627255	0.000224879	-0.0364138	-0.0250451	-0.014996		0.0264667	0.526467	-0.5889	-0.570633	-0.4655
3465.5	-0.0095	-0.0293	-0.0266	-0.0218	-0.0014	-0.0015	-0.0042	-0.00236667	0.0275	0.0339	0.045	0.0354667		0.0267333	0.00961876	0.0073241	0.00867091	0.0112333	0.0048485	0.0296333	0.0150965	0.134367	0.0416369								3465.5	0.0144673	0.0224206	0.0503078	0.00131531	0.00061441	0.00022026	-0.0362673	-0.0247873	-0.0148412		0.0267333	0.526733	-0.588767	-0.570367	-0.465633
3465	-0.0094	-0.0291	-0.0266	-0.0217	-0.0011	-0.0012	-0.0039	-0.00206667	0.0279	0.0341	0.0452	0.0357333		0.0267333	0.00961876	0.0073241	0.00867091	0.0113	0.00487727	0.0297333	0.0151475	0.134233	0.0415956								3465	0.014496	0.0224716	0.0502665	0.00131015	0.000602126	0.000211213	-0.036196	-0.0245382	-0.0145332		0.0267333	0.526733	-0.5887	-0.570267	-0.465767
3464.5	-0.0092	-0.0293	-0.0265	-0.0216667	-0.001	-0.0013	-0.0038	-0.00203333	0.0281	0.0342	0.0451	0.0358		0.0265667	0.00955879	0.00727844	0.00861686	0.0112667	0.00486289	0.0296333	0.0150965	0.1342	0.0415853								3464.5	0.0144217	0.022375	0.0502021	0.00130237	0.000595765	0.000207421	-0.0360883	-0.0244083	-0.0144021		0.0265667	0.526567	-0.588733	-0.570367	-0.4658
3464	-0.0091	-0.0295	-0.0265	-0.0217	-0.0013	-0.0015	-0.0039	-0.00223333	0.0275	0.0343	0.045	0.0356		0.0265333	0.0095468	0.00726931	0.00860604	0.0112	0.00483411	0.0298	0.0151814	0.1343	0.0416163								3464	0.0143809	0.0224507	0.0502223	0.00130183	0.000609304	0.000213812	-0.0360809	-0.0246841	-0.0146223		0.0265333	0.526533	-0.5888	-0.5702	-0.4657
3463.5	-0.0093	-0.0296	-0.0265	-0.0218	-0.0012	-0.0014	-0.0039	-0.00216667	0.0271	0.0341	0.045	0.0354		0.0266	0.00957078	0.00728757	0.00862767	0.0111667	0.00481973	0.0298333	0.0151984	0.134233	0.0415956								3463.5	0.0143905	0.022486	0.0502233	0.00130975	0.000607754	0.000219729	-0.0361905	-0.0246527	-0.0148233		0.0266	0.5266	-0.588833	-0.570167	-0.465767
3463	-0.0096	-0.0295	-0.0266	-0.0219	-0.0012	-0.0011	-0.0039	-0.00206667	0.0271	0.0338	0.045	0.0353		0.0267333	0.00961876	0.0073241	0.00867091	0.0111	0.00479095	0.0298333	0.0151984	0.1341	0.0415543								3463	0.0144097	0.0225225	0.0502252	0.00131839	0.000604628	0.000222761	-0.0363097	-0.0245892	-0.0149252		0.0267333	0.526733	-0.5889	-0.570167	-0.4659
3462.5	-0.0094	-0.0292	-0.0263	-0.0216333	-0.0009	-0.0008	-0.0036	-0.00176667	0.0274	0.034	0.0451	0.0355		0.0270333	0.0097267	0.00740629	0.00876822	0.0112	0.00483411	0.0302667	0.0154192	0.1344	0.0416472								3462.5	0.0145608	0.0228255	0.0504155	0.00131002	0.000604773	0.000222471	-0.0361941	-0.0245921	-0.0149155		0.0270333	0.527033	-0.5888	-0.569733	-0.4656
3462	-0.0092	-0.0291	-0.0262	-0.0215	-0.0008	-0.0006	-0.0032	-0.00153333	0.0276	0.0342	0.0451	0.0356333		0.0273333	0.00983464	0.00748848	0.00886552	0.0115	0.0049636	0.0308	0.0156909	0.1349	0.0418022								3462	0.0147982	0.0231794	0.0506677	0.00131756	0.000610718	0.000226032	-0.0362982	-0.0247127	-0.0150344		0.0273333	0.527333	-0.5885	-0.5692	-0.4651
3461.5	-0.0091	-0.0292	-0.0262	-0.0215	-0.0007	-0.0004	-0.003	-0.00136667	0.0276	0.0341	0.045	0.0355667		0.0275	0.00989461	0.00753414	0.00891958	0.0118333	0.00510747	0.031	0.0157928	0.134967	0.0418228								3461.5	0.0150021	0.0233269	0.0507424	0.0013324	0.000609773	0.000230303	-0.0365021	-0.0246936	-0.0151757		0.0275	0.5275	-0.588167	-0.569	-0.465033
3461	-0.0091	-0.0293	-0.0262	-0.0215333	-0.001	-0.0007	-0.0033	-0.00166667	0.0274	0.0339	0.0448	0.0353667		0.0271333	0.00976268	0.00743369	0.00880065	0.0118	0.00509308	0.0306667	0.015623	0.1347	0.0417402								3461	0.0148558	0.0230566	0.0505409	0.00132417	0.000611242	0.000230256	-0.0363891	-0.0247233	-0.0151742		0.0271333	0.527133	-0.5882	-0.569333	-0.4653
3460.5	-0.0091	-0.0294	-0.0264	-0.0216333	-0.0011	-0.0015	-0.004	-0.0022	0.0274	0.0341	0.0449	0.0354667		0.0266	0.00957078	0.00728757	0.00862767	0.0113333	0.00489166	0.03	0.0152833	0.134367	0.0416369								3460.5	0.0144624	0.0225709	0.0502646	0.00130291	0.000613598	0.000218978	-0.0360958	-0.0247709	-0.0147979		0.0266	0.5266	-0.588667	-0.57	-0.465633
3460	-0.0094	-0.0295	-0.0266	-0.0218333	-0.0012	-0.0017	-0.0043	-0.0024	0.0274	0.034	0.045	0.0354667		0.0264667	0.00952281	0.00725104	0.00858442	0.0112333	0.0048485	0.0299333	0.0152494	0.134667	0.0417299								3460	0.0143713	0.0225004	0.0503143	0.00131078	0.00062003	0.000220452	-0.0362046	-0.0249004	-0.0148476		0.0264667	0.526467	-0.588767	-0.570067	-0.465333
3459.5	-0.0096	-0.0294	-0.0268	-0.0219333	-0.0013	-0.0014	-0.004	-0.00223333	0.0273	0.034	0.045	0.0354333		0.0266333	0.00958278	0.00729671	0.00863848	0.0116	0.00500676	0.0303333	0.0154531	0.135033	0.0418435								3459.5	0.0145895	0.0227498	0.050482	0.00133392	0.000624159	0.000226462	-0.0365229	-0.0249832	-0.0150486		0.0266333	0.526633	-0.5884	-0.569667	-0.464967
3459	-0.0094	-0.0293	-0.0266	-0.0217667	-0.0011	-0.0008	-0.0036	-0.00183333	0.0272	0.0342	0.0451	0.0355		0.0267	0.00960676	0.00731497	0.0086601	0.0116	0.00500676	0.0305	0.0155381	0.1348	0.0417712								3459	0.0146135	0.022853	0.0504313	0.00132352	0.000609416	0.000222943	-0.0363802	-0.0246864	-0.0149313		0.0267	0.5267	-0.5884	-0.5695	-0.4652
3458.5	-0.0092	-0.0294	-0.0262	-0.0216	-0.0009	-0.0003	-0.0033	-0.0015	0.0271	0.0344	0.0452	0.0355667		0.0268333	0.00965474	0.0073515	0.00870335	0.0114667	0.00494921	0.0305667	0.015572	0.134633	0.0417195								3458.5	0.0146039	0.0229235	0.0504229	0.00131073	0.000596508	0.000220707	-0.0362039	-0.0244235	-0.0148562		0.0268333	0.526833	-0.588533	-0.569433	-0.465367
3458	-0.009	-0.0294	-0.0261	-0.0215	-0.0008	-0.0003	-0.0031	-0.0014	0.0275	0.0344	0.0455	0.0358		0.0266667	0.00959477	0.00730584	0.00864929	0.0113667	0.00490605	0.0303667	0.0154701	0.134433	0.0416576								3458	0.0145008	0.022776	0.0503069	0.00129606	0.000584477	0.000210449	-0.0360008	-0.024176	-0.0145069		0.0266667	0.526667	-0.588633	-0.569633	-0.465567
3457.5	-0.0091	-0.0295	-0.0264	-0.0216667	-0.001	-0.0006	-0.0034	-0.00166667	0.0277	0.034	0.0451	0.0356		0.0263333	0.00947484	0.00721451	0.00854117	0.0113	0.00487727	0.0301667	0.0153682	0.134167	0.0415749								3457.5	0.0143521	0.0225828	0.0501161	0.00129735	0.000588034	0.000210717	-0.0360188	-0.0242494	-0.0145161		0.0263333	0.526333	-0.5887	-0.569833	-0.465833
3457	-0.0091	-0.0297	-0.0265	-0.0217667	-0.0012	-0.0008	-0.0036	-0.00186667	0.0274	0.0339	0.0448	0.0353667		0.0264667	0.00952281	0.00725104	0.00858442	0.0114667	0.00494921	0.0304	0.0154871	0.134233	0.0415956								3457	0.014472	0.0227382	0.05018	0.00131324	0.000605397	0.000219435	-0.0362387	-0.0246048	-0.0148133		0.0264667	0.526467	-0.588533	-0.5696	-0.465767
3456.5	-0.009	-0.0293	-0.0265	-0.0216	-0.001	-0.0004	-0.0034	-0.0016	0.0273	0.0341	0.045	0.0354667		0.0267333	0.00961876	0.0073241	0.00867091	0.0116667	0.00503553	0.0307667	0.0156739	0.134633	0.0417195								3456.5	0.0146543	0.022998	0.0503905	0.00131437	0.000605062	0.00022272	-0.0362543	-0.024598	-0.0149238		0.0267333	0.526733	-0.588333	-0.569233	-0.465367
3456	-0.0088	-0.0288	-0.0261	-0.0212333	-0.0008	-0.0001	-0.0028	-0.00123333	0.0275	0.0344	0.0455	0.0358		0.0267333	0.00961876	0.0073241	0.00867091	0.0116667	0.00503553	0.0309333	0.0157588	0.134667	0.0417299								3456	0.0146543	0.0230829	0.0504008	0.00128792	0.00059128	0.000213183	-0.0358876	-0.0243162	-0.0146008		0.0267333	0.526733	-0.588333	-0.569067	-0.465333
3455.5	-0.0088	-0.0287	-0.0258	-0.0211	-0.0006	-0.0002	-0.0026	-0.00113333	0.0276	0.0344	0.0456	0.0358667		0.0265333	0.0095468	0.00726931	0.00860604	0.0115	0.0049636	0.0306667	0.015623	0.1343	0.0416163								3455.5	0.0145104	0.0228923	0.0502223	0.0012681	0.000577229	0.000206084	-0.0356104	-0.0240256	-0.0143556		0.0265333	0.526533	-0.5885	-0.569333	-0.4657
3455	-0.009	-0.0288	-0.026	-0.0212667	-0.0007	-0.0004	-0.0027	-0.00126667	0.0274	0.0342	0.0451	0.0355667		0.0263667	0.00948683	0.00722365	0.00855199	0.0114333	0.00493482	0.0304	0.0154871	0.134267	0.0416059								3455	0.0144217	0.0227108	0.0501579	0.00127366	0.000574917	0.000212904	-0.0356883	-0.0239774	-0.0145912		0.0263667	0.526367	-0.588567	-0.5696	-0.465733
3454.5	-0.0093	-0.0291	-0.0265	-0.0216333	-0.0009	-0.0005	-0.0029	-0.00143333	0.0273	0.0339	0.0447	0.0353		0.0267667	0.00963075	0.00733323	0.00868173	0.0117	0.00504992	0.0306333	0.015606	0.134733	0.0417505								3454.5	0.0146807	0.0229392	0.0504323	0.00131871	0.000594021	0.000228985	-0.036314	-0.0243725	-0.0151323		0.0267667	0.526767	-0.5883	-0.569367	-0.465267
3454	-0.0092	-0.029	-0.0264	-0.0215333	-0.0008	-0.0001	-0.0028	-0.00123333	0.0274	0.0341	0.0449	0.0354667		0.0270667	0.00973869	0.00741543	0.00877903	0.0118	0.00509308	0.0309667	0.0157758	0.1348	0.0417712								3454	0.0148318	0.0231912	0.0505502	0.00132242	0.000596559	0.000227514	-0.0363651	-0.0244246	-0.0150836		0.0270667	0.527067	-0.5882	-0.569033	-0.4652
3453.5	-0.0088	-0.0287	-0.0261	-0.0212	-0.0007	0.0001	-0.0027	-0.0011	0.0277	0.0343	0.0454	0.0358		0.0269333	0.00969072	0.0073789	0.00873578	0.0117333	0.00506431	0.0308333	0.0157079	0.1346	0.0417092								3453.5	0.014755	0.0230868	0.050445	0.00129276	0.000584999	0.000214476	-0.035955	-0.0241868	-0.014645		0.0269333	0.526933	-0.588267	-0.569167	-0.4654
3453	-0.0085	-0.0287	-0.026	-0.0210667	-0.0006	-0.0001	-0.0025	-0.00106667	0.0279	0.0344	0.0454	0.0359		0.0268333	0.00965474	0.0073515	0.00870335	0.0118	0.00509308	0.0307667	0.0156739	0.134667	0.0417299								3453	0.0147478	0.0230254	0.0504332	0.00128268	0.000580428	0.000211215	-0.0358145	-0.0240921	-0.0145332		0.0268333	0.526833	-0.5882	-0.569233	-0.465333
3452.5	-0.0085	-0.0288	-0.026	-0.0211	-0.0006	-0.0003	-0.0024	-0.0011	0.0279	0.0345	0.0452	0.0358667		0.0267667	0.00963075	0.00733323	0.00868173	0.0117333	0.00506431	0.0307667	0.0156739	0.1346	0.0417092								3452.5	0.0146951	0.0230071	0.0503909	0.00128129	0.000581154	0.000210955	-0.0357951	-0.0241071	-0.0145243		0.0267667	0.526767	-0.588267	-0.569233	-0.4654
3452	-0.0088	-0.0291	-0.026	-0.0213	-0.0007	-0.0004	-0.0027	-0.00126667	0.0277	0.0345	0.0451	0.0357667		0.0266	0.00957078	0.00728757	0.00862767	0.0116	0.00500676	0.0307667	0.0156739	0.134533	0.0416886								3452	0.0145775	0.0229615	0.0503162	0.0012872	0.000587003	0.00021169	-0.0358775	-0.0242281	-0.0145496		0.0266	0.5266	-0.5884	-0.569233	-0.465467
3451.5	-0.0087	-0.0289	-0.0261	-0.0212333	-0.0005	0.0001	-0.0028	-0.00106667	0.0277	0.0346	0.0452	0.0358333		0.0267	0.00960676	0.00731497	0.0086601	0.0116333	0.00502115	0.0308333	0.0157079	0.134633	0.0417195								3451.5	0.0146279	0.0230228	0.0503796	0.00128603	0.000580304	0.000211595	-0.0358612	-0.0240895	-0.0145463		0.0267	0.5267	-0.588367	-0.569167	-0.465367
3451	-0.0083	-0.0284	-0.0258	-0.0208333	-0.0001	0.0006	-0.0024	-0.000633333	0.0278	0.0349	0.0455	0.0360667		0.0268333	0.00965474	0.0073515	0.00870335	0.0118333	0.00510747	0.0309333	0.0157588	0.134733	0.0417505								3451	0.0147622	0.0231103	0.0504539	0.00126704	0.000563761	0.000206992	-0.0355955	-0.0237436	-0.0143872		0.0268333	0.526833	-0.588167	-0.569067	-0.465267
3450.5	-0.0082	-0.0283	-0.0254	-0.0206333	0	0.0005	-0.0024	-0.000633333	0.0278	0.0349	0.0458	0.0361667		0.0271333	0.00976268	0.00743369	0.00880065	0.0121333	0.00523696	0.0311667	0.0158777	0.134867	0.0417918								3450.5	0.0149996	0.0233114	0.0505925	0.00126971	0.000573349	0.000208105	-0.035633	-0.0239447	-0.0144258		0.0271333	0.527133	-0.587867	-0.568833	-0.465133
3450	-0.0086	-0.0286	-0.0257	-0.0209667	-0.0003	0	-0.0026	-0.000966667	0.0276	0.0346	0.0458	0.036		0.0270667	0.00973869	0.00741543	0.00877903	0.0120667	0.00520818	0.0309667	0.0157758	0.134767	0.0417609								3450	0.0149469	0.0231912	0.0505399	0.00128978	0.000583603	0.000211408	-0.0359135	-0.0241579	-0.0145399		0.0270667	0.527067	-0.587933	-0.569033	-0.465233
3449.5	-0.0086	-0.0287	-0.0258	-0.0210333	-0.0004	-0.0002	-0.0025	-0.00103333	0.0277	0.0344	0.0457	0.0359333		0.0268	0.00964274	0.00734237	0.00869254	0.0117667	0.0050787	0.0306333	0.015606	0.134533	0.0416886								3449.5	0.0147214	0.0229483	0.0503811	0.0012784	0.000575121	0.000208738	-0.0357548	-0.0239817	-0.0144478		0.0268	0.5268	-0.588233	-0.569367	-0.465467
[truncated: 6,100 more rows]

## Sheet: xanthine 12
ibu					loxo				dic					neat xan	i1	l1	d1	neat ibu	1	neat loxo	1	neat dic	1			ci1	0.272337	i1	0.776562			i1	l1	d1	i1	l1	d1	i1	l1	d1
[truncated: 7,203 more rows]

[truncated: 6 more sheets: xanthine 21, xanthine 13, xanthine 31, xanthine 14, xanthine 41, Sheet2 (2)]
